# Supplementary material for: In India, most principal investigators have run very few trials over the years
Source: Front Med (Lausanne). 2024 Aug 7;11:1424570. doi: 10.3389/fmed.2024.1424570 (PMC11335508; doi:10.3389/fmed.2024.1424570)
Supplement: Supplementary file 2 [file Table_2.XLSX]

## Sheet: Cover note and legend
Additional file 2. Identifying the trials of interest, based on the data in Type of Trial and Type of Study
Sheet	Description	Number of records
52149	Total number of records in CTRI	52149
Timestamp_URL	The URLs and timestamp for downloading the 52,149 records	52149
37439	Records where the Type of Trial was 'Interventional'	37439
Taken forward
18830	Records where the Type of Study was 'Biological', 'Preventive', 'Dentistry', 'Drug', 'Stem Cell Therapy' or 'Vaccine'	18830

## Sheet: 52,149
Trial_ID	Registration_number	Date_of_registration	Last_modified_on	Public_title_of_study	Scientific_title_of_study	Type_of_trial	Type_of_study
1	CTRI/2007/091/000001	29-08-2007	2014-08-04	A community based clinical trial to study the effects of Racecadotril and standard care versus standard care alone in children below 5 years of age with diarrhoea	Community-based randomized control trial of racecadotril in gastroenteritis in children less than 5 years of age	Interventional	Drug
2	CTRI/2007/091/000002	13-09-2007	2018-11-10	A clinical investigation of the extrinsic stain removal efficacy of Colgate total advanced fresh tooth paste as compared to crest regular tooth paste.	A randomized double-blind parallel clinical trial to compare the stain removal efficacy of Colgate total advanced fresh tooth paste and crest regular tooth paste on extrinsic stains on the teeth.	Interventional	Dentistry
3	CTRI/2007/091/000003	18-02-2008	2017-01-22	A clinical trial to study safety and efficacy of 2 doses of SPHIRA compared to placebo in patients of psoriasis	Randomized, Double Blind, Placebo Controlled, Pilot Study To Evaluate The Safety And Efficacy of 2 doses of SPHIRA in subjects with Moderate to Severe Psoriasis	Interventional	Ayurveda
6	CTRI/2007/091/000006	07-10-2007	2018-11-10	Assessment of the efficacy of Anchor Toothpaste in removal of plaque as compared to Regular Toothpaste (Colgate dental cream)	A randomnized double blinded parallel controlled clinical trial to compare the plaque removal efficacy of Anchor toothpaste as compared to regular toothpaste (Colgate dental cream among adult population in Dharwad	Interventional	Dentistry
7	CTRI/2007/091/000008	20-10-2009	2014-06-23	A clinical trial to study the effect of the addition of Vitamin D to conventional treatment in new pulmonary tuberculosis patients	A double blind, randomized, parallel, placebo control design study to determine the effect of addition of Vitamin D to conventional anti TB therapy	NA	NA
8	CTRI/2007/091/000009	13-09-2007	2018-11-10	A clinical investigation of the efficacy of Anchor tooth paste on dental hypersensitivity as compared to Colgate tooth paste	A randomized double-blind parallel clinical trial to compare efficacy of Anchor tooth paste on dental hypersensitivity as compared to Colgate tooth paste.	Interventional	Dentistry
11	CTRI/2007/091/000012	24-09-2007	NA	A clinical trial to study the effect of N-acetyl cysteine (NAC)in patients with pulmonary tuberculosis	The role of N-acetyl cysteine in patients with newly detected sputum positive pulmonary tuberculosis, a double blind randomised control trial	NA	NA
12	CTRI/2007/091/000013	23-11-2007	2014-06-20	.A clinical trial to study the effects, (side effects and efficacy) of two combinations of chemotherapy drugs, (Paclitaxel, ifosfamide and Cisplatin) with (Paclitaxel, cisplatin and 5-FU) in patients with Locally Advanced Head and Neck Cancer	A Phase IIb RCT of Neoadjuvant chemotherapy comparing Paclitaxel, ifosfamide and Cisplatin with Paclitaxel, cisplatin and 5-FU in Patients with Locally Advanced Head and Neck (H&N) Cancer .	Observational	Comparative Study
14	CTRI/2007/091/000015	10-03-2008	2018-11-27	A clinical trial to evaluate the efficacy and safety of a combination of 5 cardiovascular drugs in subjects with one or more risk factors for cardiovascular diseases	The Indian Polycap study (TIPS); A randomized double-blind controlled trial of the efficacy and safety of POLYCAP versus its components in subjects with at least one additional cardio-vascular risk factor	Interventional	Drug, Preventive
15	CTRI/2007/091/000016	10-03-2008	2016-05-04	A clinical trial to evaluate the effects of lipid modification with rosuvastatin and of blood pressure lowering with candesartan/hydrocholorothiazide(HCT) and their combination in a wide range of middle aged people who are at average risk of vascular events	A large, simple multicentre, international randomized placebo-controlled trial utilizing a 2 x 2 factorial design and evaluating cholesterol modification with rosuvastatin vs. placebo, blood pressure lowering with candesartan/HCT vs. placebo and combined treatment with rosuvastatin and candesartan/HCT vs. placebo on major vascular events Acronym: HOPE-3 (Heart Outcomes Prevention Evaluation	Interventional	Drug, Preventive
16	CTRI/2007/091/000017	14-03-2008	NA	A clinical trial to compare and study the effect of a new experimental drug AMG 706 or Bevacizumab in combination with Paclitaxel and Carboplatin in patients with Advanced Non-Squamous Non-Small Cell Lung Cancer.	A Phase 2, Multicenter, Open Label, Randomized Trial of AMG 706 or Bevacizumab in Combination With Paclitaxel and Carboplatin for Advanced Non-Squamous Non-Small Cell Lung Cancer.	NA	NA
18	CTRI/2007/091/000020	04-10-2007	2014-08-04	A randomized trial comparing adjunctive modafinil with placebo for clozapine related adverse effects in people with schizophrenia or schizoaffective disorder in remission.	Modafinil for clozapine related adverse effects in people with schizophrenia or schizoaffective disorders in remission: a randomized, placebo controlled trial	Interventional	Drug
19	CTRI/2011/091/000021	19-01-2011	NA	This is a Neoadjuvant Study of AC Followed by Ixabepilone or Paclitaxel in Early Stage Breast Cancer That is HER-2 Negative and Estrogen Receptors Negative	Randomized Phase II Biomarker Neoadjuvant Study of Sequential AC Followed by Ixabepilone Compared to Sequential AC Followed by Paclitaxel in Women With Early Stage Breast Cancer Not Overexpressing HER-2 and Estrogen Receptors	NA	NA
20	CTRI/2007/091/000022	26-12-2007	2013-09-26	A clinical trial to study the effects of a lactobacilli preparation in bacterial vaginosis, HIV infectivity and vaginal immunity in healthy women and in subjects with bacterial vaginosis	To evaluate the efficacy of a lactobacilli preparation on Bacterial vaginosis, HIV infectivity and vaginal immunity in healthy subjects and subjects with bacterial vaginosis	Interventional	Probiotic
21	CTRI/2007/091/000023	18-02-2008	NA	A Phase III Study of Dasatinib vs. Imatinib in Patients With Newly Diagnosed Chronic Phase CML	An Open-Label, Randomized, Multicenter Phase III Trial of Dasatinib (SPRYCELÂ®) vs. Standard Dose Imatinib (400 mg) in the Treatment of Subjects With Newly Diagnosed Chronic Phase Philadelphia Chromosome Positive Chronic Myeloid Leukemia	NA	NA
22	CTRI/2007/091/000024	22-09-2008	2014-08-05	Oral Direct Factor Xa Inhibitor Rivaroxaban in Patients With Acute Symptomatic Deep-Vein Thrombosis or Pulmonary Embolism	Oral direct factor Xa inhibitor rivaroxaban in patients with acute symptomatic deep-vein thrombosis or pulmonary embolism.	Interventional	Drug
24	CTRI/2007/091/000026	19-09-2008	2014-08-05	Once-daily Oral Direct Factor Xa Inhibitor Rivaroxaban in the Long-term Prevention of Recurrent Symptomatic Venous Thromboembolism in Patients With Symptomatic Deep-vein Thrombosis or Pulmonary Embolism. The Einstein-Extension Study	Once-daily oral direct factor Xa inhibitor rivaroxaban in the long-term prevention of recurrent symptomatic venous thromboembolism in patients with symptomatic deep-vein thrombosis or pulmonary embolism.The Einstein-Extension study.	Interventional	Drug
25	CTRI/2007/091/000027	24-01-2008	2019-11-15	To study the effects of Zoledronic acid on bone mineral density in Osteoporotic chronic spinal cord injury patients.	A randodomized double blinded case controlled study of the effects of Zoledronic acid on bone mineral density in Osteoporotic chronic spinal cord injury patients	Interventional	Drug
26	CTRI/2007/091/000028	20-12-2007	2014-07-22	A double blind clinical trial to study the multiple dose effect of the study drug on safety, effectiveness and blood levels of the drug in patients with Ulcerative colitis who are non responsive to steroids.	A randomized, double blind, placeo controlled evaluation of the safety, efficacy and pharmacokinetics of multiple doses of Basiliximab with concomitant corticosteroids in steroid refractory Ulcerative colitis.	Interventional	Biological
27	CTRI/2007/091/000029	23-04-2008	2019-11-21	ASPIRIN TO PREVENT RECURRENT VENOUS THROMBOEMBOLISM (ASPIRE)	A multi-centre, randomised, double-blind, placebo- controlled clinical trial examining the efficacy and safety of low-dose aspirin after initial anticoagulation to prevent recurrent venous thromboembolism	Interventional	Drug
28	CTRI/2007/091/000031	20-12-2007	2013-11-07	A clinical trial to study the effects of combination of two drugs, arterolane (RBx 11160) maleate and piperaquine phosphate given together and CoartemÂ® in patients with acute uncomplicated Plasmodium falciparum malaria.	A phase II, randomized, open label, multicentre study to assess the antimalarial efficacy and safety of arterolane (RBx 11160) maleate and piperaquine phosphate coadministration and CoartemÂ® in patients with acute uncomplicated Plasmodium falciparum malaria	Interventional	Drug
29	CTRI/2007/091/000032	27-12-2007	NA	A study to see if colonoscopic decompression [a special tube fitted with camera which will be inserted through the anus ]can help you to reduce the abdominal high pressure	Intra abdominal hypertension and its effect on gastrointestinal mucosal pH; a randomized prospective clinical trial to study the role of colonoscopic decompression and its effect on Gastro intestinal mucosal pH and intra abdominal hypertension	NA	NA
30	CTRI/2007/091/000033	18-11-2008	2019-02-22	A study to evaluate the effect of immunoadjuvant therapy with Mycobacterium w and Docetaxel in Metastatic Hormone Refractory Prostate Cancer.	An Phase II, Open label,Randomized, Multicentric,Clinical Trial of Mycobacterium w in combination with Docetaxel versus Docetaxel in Metastatic Hormone Refractory Prostate Cancer	Interventional	Drug, Vaccine
31	CTRI/2007/091/000034	11-11-2008	2018-10-27	Bladder Cancer Study.	Open Label, Randomized, Multicentric, Comparative and Controlled Clinical Trial of Mw in Superficial transitional cell carcinoma to compare the efficacy and toxicity of Mw (intra-dermal) to Intravesical BCG in patients with newly diagnosed Superficial transitional cell carcinoma with high probability of recurrence.	Interventional	Vaccine
33	CTRI/2007/091/000037	01-10-2009	2019-02-23	Clinical trial of Mycobacterium w in Combination with Paclitaxel and Cisplatin in Advanced non small cell lung cancer patients.	Open label, randomized multicentric clinical trial of Mycobacterium w in combination with Paclitaxel plus Cisplatin versus paclitxel and cisplatin in advanced Non Small Cell Lung Cancer.	Interventional	Drug, Vaccine
34	CTRI/2007/091/000038	11-11-2008	2018-10-29	The purpose of this study is to gather information about total knee replacement surgery using P.F.C Sigma RP-F device and collect a long-term clinical outcome data.	A Prospective, Non-Competitive Multi Centre Study to Evaluate the Clinical Performance of the DePuy Press Fit Condylar (P.F.C*) Sigma RP-F Knee (CT 01/53).	Observational	Follow Up Study
35	CTRI/2007/091/000039	01-04-2008	NA	Phase II Study for Previously Untreated Subjects With Non Small Cell Lung Cancer (NSCLC) or Small Cell Lung Cancer (SCLC)	A Randomized, Double Blind, Parallel, Three Arm Trial Evaluating the Efficacy and Safety of Ipilimumab (BMS-734016) in Combination With Paclitaxel/Carboplatin Compared to Paclitaxel/Carboplatin Alone in Previously Untreated Subjects With Lung Cancer	NA	NA
36	CTRI/2007/091/000040	03-09-2008	2014-08-06	Venous Thromboembolic Event (VTE) Prophylaxis in medically III Patient (Magellan)	MAGELLAN - Multicenter, rAndomized, Parallel Group Efficacy and Safety for the Prevention of VTE in Hospitalized Medically iLL Patients Comparing rivaroxabAN With Enoxaparin	Interventional	Drug
38	CTRI/2007/091/000042	01-07-2009	2018-11-13	Comparison of two NN1250 formulations versus insulin glargine, all in combination with metformin in subjects with type 2 diabetes	Safety and efficacy comparison of two NN1250 formulations and insulin glargine all in combination with metformin in insulin naive subjects with type 2 diabetes, measured by HbA1c after 16 weeks of treatment	Interventional	Drug
39	CTRI/2007/091/000043	28-04-2008	2013-02-08	A study to determine the safety and activity of a novel oral agent, AV-951, in patients with kidney cancer To determine the safety and efficacy of AV-951 for the treatment in patients with Renal cell carcinoma.	A Phase 2, Placebo-Controlled, Randomized, Discontinuation Trial of AV-951 in Patients With Renal Cell Carcinoma	Interventional	Drug
40	CTRI/2007/091/000044	18-01-2008	NA	SNX-1012-CLN2: A clinical trial to study the effect of a new drug SNX-1012 on mouth ulcers in Patients Receiving Cancer Treatment when compared to a placebo	SNX-1012-CLN2: A Phase 2, Randomized, Double-masked, Placebo-controlled Study to Evaluate the Efficacy of SNX-1012 in Reducing the Duration and Severity of Ulcerative Oral Mucositis in Patients Receiving Cytotoxic Chemotherapy for Breast or Lung Cancer	NA	NA
42	CTRI/2007/091/000047	18-01-2008	NA	A Clinical Trial to study the effects of three Physiotherapy Treatments- Jaw Muscle Exercise, Myofascial Release and Cognitive Behavioral Therapy in Temporomandibular Muscle Pain Patients	Effects of Masticatory Muscle Re-education, Cognitive Behavioral Therapy and Myofascial Release Techniques on Temporomandibular Joint Myofascial Pain Syndrome- A Randomized Controlled Trial.	NA	NA
43	CTRI/2007/091/000048	24-04-2008	2012-10-10	A clinical trial to study the efficacy of aromatase inhibitors as an ovulation inducing drug in clomiphene resistant cases.	Aromatase inhibitors in clomiphene resistant women:A randomised double blind placebo controlled trial.	NA	NA
44	CTRI/2008/091/000001	22-08-2008	2013-04-13	ALiskiren Trial In Type 2 diabetes Using cardiorenal Disease Endpoints	A randomized, double-blind, placebo-controlled, parallelgroup study to determine whether, in patients with type 2 diabetes at high risk for cardiovascular and renal events, aliskiren, on top of conventional treatment, reduces cardiovascular and renal morbidity and mortality	Interventional	Drug
45	CTRI/2012/05/002696	25-05-2012	2012-05-22	Uniform treatment regimen for all types of leprosy patients	Uniform Multi Drug Therapy regimen for all leprosy patients	Interventional	Drug
46	CTRI/2008/091/000003	06-02-2008	NA	A randomized controlled trial to study the effect of intravenous hydration on the course of labor	A randomized controlled trial to study the effect of intravenous hydration on the course of labor	NA	NA
47	CTRI/2008/091/000004	18-02-2008	2013-02-11	A clinical trial to study the safety and efficacy of a new compound P276-00 in the treatment of multiple myeloma	An Open Label, Multicenter Phase I/II Study To Evaluate Safety and Efficacy of P276-00 in Subjects with Relapsed and/or Relapsed/Refractory Multiple Myeloma	Interventional	Drug
49	CTRI/2008/091/000006	19-02-2008	NA	To study The Effect of Manual Therapy and Nerve Mobilisation which are two physiotherapy methods in treating patients with Cervical Radiculopathy	The Effect of Manual Therapy and Nerve Mobilisation in Managing Cervical Radiculopathy ? A Single Blinded Randomized Controlled Clinical Trial	NA	NA
50	CTRI/2008/091/000007	25-01-2008	2018-11-13	A clinical trial to study the effect of Docetaxel when added to standard treatment (Cisplatin and 5-FluroUracil) in Nasopharyngeal Carcinoma in children and adolescents.	International randomized study to evaluate the addition of docetaxel to the combination of cisplatin-5-fluorouracil (TCF) vs. cisplatin-5-fluorouracil (CF) in the induction treatment of nasopharyngeal carcinoma (NPC) in children and adolescents.	Interventional	Drug
51	CTRI/2008/091/000008	11-03-2008	NA	AP23573-07-302: A clinical trial to determine the safety and efficacy of an anti-cancer drug AP23573 when given as maintenace therapy in patients with having soft-tissue or Bone cancer after they have received planned therapy	AP23573-07-302: A Pivotal Trial to Determine the Efficacy and Safety of AP23573 when Administered as Maintenance Therapy to Patients with Metastatic Soft-Tissue or Bone Sarcomas	NA	NA
52	CTRI/2008/091/000009	11-04-2008	NA	To study the effect of lactate based vs acetate based maintenance fluid on the acid-base and biochemical status of the patient undergoing major abdominal surgery.	Prospective Randomised-double blind- controlled clinical trial to study the effect of lactate based vs acetate based maintenance fluid on the acid-base status of patients undergoing major abdominal surgery	NA	NA
53	CTRI/2008/091/000010	25-01-2008	NA	A clinical trial to study the existence of reduced nerve mobility in old age individuals, comparing diabetic and non-diabetic subjects and to study the effects of nerve mobilization (a physiotherapy treatment method)	Prevalence of Adverse Neural Tension in Geriatric Population With and Without Diabetes Mellitus- Study of Responses Elicited During Neurodynamic Testing and Effects of Neural Mobilization	NA	NA
56	CTRI/2008/091/000013	18-02-2008	NA	This lung cancer study is to investigate if adding vandetanib (ZD 6474) to Alimta (pemetrexed) is more effective than Alimta (pemetrexed) alone in Patients with Locally Advanced or Metastatic (stage IIIB or IV) Non-Small Cell Lung Cancer (NSCLC) after Failure of 1st Line Anti-cancer Therapy	A Phase III, Randomized, Double-blinded, Parallel Group, Multi-centre, Study to Assess the Efficacy and Safety of ZD6474 (ZACTIMAÃ¢Â„Â¢) in Combination with Pemetrexed (AlimtaÂ®) versus Pemetrexed alone in Patients with Locally Advanced or Metastatic (stage IIIB or IV) Non-Small Cell Lung Cancer (NSCLC) after Failure of 1st Line Anti-cancer Therapy Acronym ZEAL 36	NA	NA
57	CTRI/2008/091/000014	27-03-2008	2013-10-22	Effect of liraglutide or glimepiride added to metformin on blood glucose control in subjects with type 2 diabetes	Effect of liraglutide or glimepiride added to metformin on glycaemic control in subjects with type 2 diabetes	Interventional	Drug
58	CTRI/2008/091/000015	25-06-2008	2013-02-22	A clinical trial to study the effects of shoe modifications and the surface modifications on the hemolysis in the runners	A randomized control trial to study the effect of foot strike hemolysis on runners while running on various surfaces with shoe modifications	Interventional	Physiotherapy (Not Including YOGA)
59	CTRI/2008/091/000016	16-09-2008	NA	Phase III Randomized Trial of Maintenance Pegylated Liposomal Doxorubicin (PLD) / Carboplatin versus without in Patients with Advanced Ovarian Cancer	Phase III Randomized Trial of Maintenance Pegylated Liposomal Doxorubicin (PLD) / Carboplatin versus without in Patients with Advanced Ovarian Cancer	NA	NA
60	CTRI/2008/091/000017	22-10-2008	2013-04-03	A study to determine the safety and activity of Sorafenib in patients with locally recurrent or metastatic breast cancer	A Double-Blind, Randomized Phase 2b Study Evaluating the Efficacy and Safety of Sorafenib Compared to Placebo when Administered in Combination with Paclitaxel in Patients with Locally Recurrent or Metastatic Breast Cancer	Interventional	Drug, Other (Specify) [Sorafenib 200mg/Matching placebo Tablets ]
61	CTRI/2008/091/000018	13-02-2008	2018-10-30	A clinical trial to study the safety and efficacy of a new drug biotinylated idraparinux (SSR126517E) as compared to another drug warfarin in the prevention of stroke and systemic thromboembolic events in patients with atrial fibrillation	A multicenter, randomized, double-blind, assessor-blind, non-inferiority study comparing the efficacy and safety of once-weekly subcutaneous biotinylated idraparinux (SSR126517E) with adjusted-dose warfarin in the prevention of stroke and systemic thromboembolic events in patients with atrial fibrillation	Interventional	Drug
63	CTRI/2008/091/000020	09-06-2008	2018-11-10	Clinical investigation of the effect of anchor toothpaste as compared to regular toothpaste on plaque and gingival status.	A randomnized double blinded parallel controlled clinical trial to compare the plaque removal efficacy and gingival health of Anchor toothpaste as compared to regular toothpaste (Colgate dental cream among adult population in Dharwad	Interventional	Dentistry
64	CTRI/2008/091/000021	10-06-2009	NA	Siddha medicine for HIV	Efficacy and safety evaluation of a Siddha medicine HIVS-2004 for HIV/AIDS	NA	NA
68	CTRI/2008/091/000024	09-05-2008	2013-02-06	A clinical trial to study the effectiveness and safety of 3- and 4-month regimens as compared to the standard 6-month regimen for the treatment of infectious pulmonary tuberculosis patients	RANDOMISED CLINICAL TRIAL TO STUDY THE EFFICACY AND TOLERABILITY OF 3- AND 4-MONTH REGIMENS CONTAINING MOXIFLOXACIN IN THE TREATMENT OF PATIENTS WITH SPUTUM SMEAR AND CULTURE POSITIVE PULMONARY TUBERCULOSIS	Interventional	Drug
69	CTRI/2011/091/000025	12-01-2011	2013-04-01	A clinical trial to study the effect of chemotherapy (FOLFIRI) with or without Sunitinib Malate in patients with metastatic cancer of colon/rectum.	A Multicenter, Randomized, Double-Blind, Phase 3 study of Sunitinib in Metastatic Colorectal Cancer Patients Receiving Irinotecan, 5-Fluorouracil and Leucovorin (FOLFIRI) as First Line Treatment.	Interventional	Drug
71	CTRI/2008/091/000027	07-05-2008	2011-04-19	To determine the effect of instillation of lignocaine down the endotracheal tube in attenuating airway and circulatory response to extubation	Instillation of lignocaine down the endotracheal tube to attenuate extubation response	NA	NA
72	CTRI/2008/091/000028	11-04-2008	2018-10-30	A double blind clinical trial comparing the study drug and placebo as second line therapy for treatment of Locally Advanced or Metastatic Non Small Cell Lung Cancer (NSCLC)?.	A multinational, randomized, double-blind study comparing aflibercept versus placebo in patients treated with second-line docetaxel after failure of one platinum based therapy for locally advanced or metastatic non-small-cell lung cancer (NSCLC)	Interventional	Drug
73	CTRI/2008/091/000029	30-05-2008	NA	A study to assess the effect of two chemotherapy drugs (paclitaxel and Cisplatin) along with radiation in treating cancer of the uterine cervix	Phase II study of Concurrent Chemoirradiation with weekly Paclitaxel and Cisplatin in the treatment of Carcinoma of the Cervix	NA	NA
75	CTRI/2008/091/000031	04-06-2009	2018-11-13	A trial in type 2 diabetes comparing NN9535 to placebo and liraglutide	A dose finding trial establishing efficacy and safety of NN9535 in comparison with placebo and liraglutide in type 2 diabetes	Interventional	Drug
78	CTRI/2008/091/000034	23-04-2008	2018-11-10	Ã¢Â€ÂœComparison of Body Weight Support Treadmill Training Versus Body Weight Support Overground training for Locomotion in Patients with Traumatic Asia Grade C TetraplegiaÃ¢Â€Â	Single blinded randomly allocated comparative study to compare the efficacy of body weight supported treadmill training with body weight supported over ground training in patients with ASIA grade C tetraplegia.	Interventional	Physiotherapy (Not Including YOGA)
79	CTRI/2008/091/000035	12-09-2008	2018-11-13	Safety and efficacy of biphasic human insulin compared to EX1000 in type 2 diabetes.	Assessment of safety and efficacy of biphasic human insulin IU 100 to EX1000 on glycaemic control in subjects with type 2 diabetes.	Interventional	Drug
80	CTRI/2008/091/000036	02-04-2008	2018-10-30	Larotaxel + Cisplatin Versus Gemcitabine + Cisplatin in First Line Treatment of Locally Advanced/Metastatic Urothelial Tract or Bladder Cancer (CILAB)	Randomized Study of LAROTAXEL + Cisplatin (LC) vs. Gemcitabine + Cisplatin (GC) in the First Line Treatment of Locally Advanced/Metastatic Urothelial Tract or Bladder Cancer	Interventional	Drug
82	CTRI/2008/091/000040	24-04-2008	2018-10-30	A Glycemic Control Evaluation of Glimepiride versus Rimonabant on Top of Metformin in Type 2 Diabetes	A Randomized, Double-Blind, Parallel-Group, Multicenter, Multinational Study to Assess Glycemic Control with Rimonabant in Comparison with Glimepiride over 1 Year in Overweight/Obese Type 2 Diabetic Patients Not Adequately Controlled with Metformin	Interventional	Drug
84	CTRI/2008/091/000042	28-04-2008	2018-10-30	Aflibercept Compared to Placebo in Term of Efficacy in Patients Treated With Gemcitabine for Metastatic Pancreatic Cancer	A Multinational, Randomized, Double-Blind Study, Comparing the Efficacy of Aflibercept Once Every 2 Weeks versus Placebo in Patients Treated with Gemcitabine for Metastatic Pancreatic Cancer	Interventional	Drug
85	CTRI/2008/091/000043	23-04-2008	NA	Effect of Praneem polyherbal formulations against Infection of HPV in Uterine cervix.	Ã¢Â€ÂœStudy on the efficacy of Praneem Cream, Praneem Polyherbal tablets on HPV infection of the Cervix-uteri: A Pilot study.Ã¢Â€Â	NA	NA
87	CTRI/2008/091/000045	30-04-2008	NA	To compare two advanced high-precision radiotherapy techniques in head and neck cancers.	Phase II study of 3-Dimensional conformal Radiotherapy (3D-CRT) vs. Intensity Modulated Radiotherapy (IMRT) for Squamous Cell Carcinoma of the Head and Neck (HNSCC)	NA	NA
88	CTRI/2008/091/000046	10-06-2008	2014-11-10	Stem cells therapy for patients with acute ischemic stroke.	Intravenous autologous bone marrow derived stem cells therapy for patients with acute ischemic stroke: A multi-institutional project.	Interventional	Stem Cell Therapy
89	CTRI/2008/091/000047	30-04-2008	NA	A clinical trial to study the effects of 2 Ayurvedic formulations, containing Ashwagandha, Brahmi and Amalaki on the physical and emotional well-being of elderly subjects.	A Proof of Concept prospective, double-blind, placebo controlled, comparative, randomized, parallel group, multi-centric clinical study to evaluate short-term effect of PHP-Ageing on the physical and emotional well-being of elderly subjects.	NA	NA
90	CTRI/2008/091/000049	30-04-2008	2012-11-15	A clinical trial to study whether probiotics vsl#3 can prevent the occurrence of neonatal sepsis in low birth weight infants during 0-2 months of life.	Effect of Probiotics VSL#3 on prevention of sepsis in LBW infants during 0-2 month period: A Randomized Controlled trial	Interventional	Probiotic, Preventive
92	CTRI/2014/10/005135	22-10-2014	2014-10-20	comparison of daily and weekly iron effect during pregnancy	Estimation of oxidative stress in pregnant women on daily versus weekly iron supplementation (An ICMR Task Force Study)	Interventional	Preventive
93	CTRI/2008/091/000052	30-04-2008	NA	A clinical trial to study the effects of Ayurvedic formulation containing Ashwagandha and Guduchi in improving the quality of life in patients of breast cancer receiving chemotherapy as treatment	A Proof of Concept prospective, double-blind, placebo-controlled, randomized clinical trial to assess the effects of PHP- Cancer in improving quality of life in patients receiving chemotherapy for treatment of breast cancer	NA	NA
94	CTRI/2008/091/000053	30-04-2008	NA	A clinical trial to study activity and safety of Ayurvedic formulation containing Ashwagadha and Haridra in patients freshly diagnosed with Type 2 Diabetes mellitus	A Proof of Concept prospective, double blind, placebo controlled randomised, multiÂ¬centric study to evaluate the activity and safety of PHP Diabetes in patients freshly diagnosed with Type 2 Diabetes mellitus	NA	NA
95	CTRI/2008/091/000054	30-04-2008	2013-02-05	A clinical trial to study safety and activity of Ayurvedic formulation containing Ashwagandha and Haridra in patients with Type 2 Diabetes mellitus receiving oral anti-diabetic agents	A Proof of Concept prospective, double blind, placebo controlled, randomized, multi-Â¬centric study to evaluate the safety and activity of PHP-Diabetes in patients with Type 2 Diabetes mellitus receiving oral anti-diabetic agents	NA	NA
97	CTRI/2008/091/000056	13-05-2008	2013-02-20	Effect of no head shaving in Neurosurgery on the risk of wound infection	Head Shaving in Neurosurgery ? Implications on Surgical Site Infection and Cosmesis ? a feasibility study	Interventional	Surgical/Anesthesia
98	CTRI/2008/091/000057	07-05-2008	2013-03-14	A clinical trial to study whether zinc decreases the frequency of disease relapses in patients with frequently relapsing nephrotic syndrome	Randomized, double blind, placebo controlled trial to examine the effectiveness of zinc supplementation in reducing relapse rates in patients with frequently relapsing nephrotic syndrome	Interventional	Drug
99	CTRI/2008/091/000058	11-12-2008	2020-03-02	A Clinical Study to compare three surgical techniques to reduce seroma formation (a main complication ) after surgery for breast cancer	REDUCING SEROMA FORMATION AFTER AXILLARY LYMPH NODE DISSECTION: A COMPARATIVE STUDY OF THREE METHODS	Interventional	Surgical/Anesthesia
100	CTRI/2008/091/000060	07-05-2008	NA	A clinical trial to study the safety and efficacy of combination drug, vancomycin and ceftriaxone compared to vancomycin in mild to severe bacterial infections	Ã¢Â€ÂœAn Open Labelled, Double Arm, Randomized, Multicentric, Prospective And Comparative, Phase-III Trial To Evaluate The Safety And Efficacy Of Fixed Dose Combination Of Ceftriaxone And Vancomycin Injection Vs. Vancomycin Injection In Subjects With Various Bacterial Infections.Ã¢Â€Â	NA	NA
101	CTRI/2008/091/000061	18-07-2008	NA	To assess the efficacy of Radiofrequency Ablation (RFA) and Percutaneous acetic acid (PAI)for the management of small hepatocellular carcinoma (HCC) in patients of cirrhosis of liver and whether PAI is equally effective as RFA.	Randomized control trial (RCT) of Radiofrequency Ablation (RFA) and Percutaneous acetic acid (PAI) for the Treatment of Hepatocellular Carcinoma in Patients of Cirrhosis	NA	NA
102	CTRI/2008/091/000062	06-06-2008	2022-01-05	A clinical trial to study the effects of emergency physiotherapy in persons with a breathing difficulty as a result of an exacerbation of chronic obstructive pulmonary disease	ON-CALL PHYSIOTHERAPY IN ACUTE COPD EXACERBATIONS IN A RURAL HOSPITAL: A SINGLE BLIND RANDOMISED CONTROL TRIAL	Interventional	Physiotherapy (Not Including YOGA)
103	CTRI/2008/091/000063	08-07-2008	NA	A Controlled Equivalence Trial Comparing SGPF (Ayurvedic/Herbal) to Celecoxib and Glucosamine in Symptomatic OA Knees (NMITLI)	A Phase III equivalence drug trial for evaluation of efficacy and safety of SGPF Ã¢Â€Â˜CÃ¢Â€Â™ (an oral standardized herbal preparation) and SGPF Ã¢Â€Â˜CÃ¢Â€Â™ plus (with Guggul) in patients with symptomatic Osteoarthritis Knees: A randomized, double blind comparison with Oral Celecoxib and Glucosamine.	NA	NA
106	CTRI/2008/091/000066	30-05-2008	2011-06-21	Role of Zinc in Severe Pneumonia: A Randomized Controlled Trial	Efficacy of Oral Zinc Supplementation in Severe Pneumonia: A Double-blind Randomized Placebo Controlled Trial.	NA	NA
108	CTRI/2011/07/001860	05-07-2011	2011-07-04	To compare low cost treatment regimen with standard treatment in patients with hepatorenal syndrome	A randomized controlled trial of terlipressin and albumin versus albumin, low dose dopamine and frusemide in hepatorenal syndrome	Interventional	Drug
110	CTRI/2011/091/000069	03-02-2011	NA	A Study of 2 Doses of MAP0010 and Placebo in Asthmatic Children	A Randomized, Double Blind, Placebo Controlled, Parallel Group, Study Investigating the Safety and Efficacy Over 12 Weeks Treatment Period of MAP0010 in Asthmatic Infants and Children 12 Months to 8 Years of Age	NA	NA
111	CTRI/2008/091/000070	30-06-2008	NA	A clinical trial to assess the frequency of low sugar in the mother with elevated sugars (during pregnancy) using insulin aspart.	An open-label, prospective study to observe the incidence of hypoglycemia with insulin aspart in pregnant women with any degree of hyperglycemia. HIP - INDIA study i.e. Hyperglycemia In Pregnancy- India study.	NA	NA
112	CTRI/2008/091/000071	15-07-2008	2018-10-30	A clinical trial to study the efficacy and safety of AVE0010 in patients with type 2 diabetes not treated with antidiabetic agents	A randomized, double-blind, placebo-controlled, parallel-group, multicenter 12-week study assessing the efficacy and safety of AVE0010 in patients with type 2 diabetes not treated with antidiabetic agents	Interventional	Drug
113	CTRI/2008/091/000072	04-07-2008	2012-09-26	A study to compare light-emitting diode and compact fluorescent light sources for treatment of jaundice in newborn infants	Light-Emitting Diode (LED) Phototherapy versus Compact Fluorescent Light (CFL) Phototherapy for Neonatal Hyperbilirubinemia- A Multi-Centric Randomized Controlled Trial	NA	NA
115	CTRI/2008/091/000074	09-06-2008	2016-06-14	Role of VSL#3 in patients with nonalcoholic fatty liver disease	Small intestine bacterial overgrowth and role of probiotic, VSL#3 in patients with nonalcoholic fatty liver disease	Interventional	Probiotic, Other (Specify) [Liver Disease]
117	CTRI/2008/091/000076	06-06-2008	2013-02-25	A PROBIOTIC PREPARATION, VSL#3, FOR THE TREATMENT OF MILD TO MODERATELY ACTIVE ULCERATIVE COLITIS	A DOUBLE-BLIND, RANDOMIZED, PLACEBO-CONTROLLED TRIAL OF A PROBIOTIC PREPARATION, VSL#3, FOR THE TREATMENT OF MILD TO MODERATELY ACTIVE ULCERATIVE COLITIS	Interventional	Probiotic
118	CTRI/2008/091/000077	06-06-2008	2013-02-05	Use of VSL#3 (a new high concentration probiotic mixture) in the treatment of Rotavirus Diarrhea	Use of VSL#3 (a new high concentration probiotic mixture) in the treatment of childhood diarrhea with specific reference to Rotavirus Diarrhea	Interventional	Probiotic
119	CTRI/2008/091/000078	06-06-2008	2013-02-05	VSL#3 Vs placebo in pediatric patients with Irritable Bowel Syndrome	A randomized, double-blind, placebo-controlled, cross-over study to evaluate the efficacy of VSL#3 Vs placebo in pediatric patients with Irritable Bowel Syndrome	Interventional	Probiotic
120	CTRI/2008/091/000079	16-06-2008	2013-02-05	Role of a probiotic, VSL#3, in the prevention of spontaneous bacterial peritonitis	Role of a synbiotic/ probiotic (VSL#3) in the prevention of spontaneous bacterial peritonitis in cirrhotic Patients	Interventional	Probiotic
121	CTRI/2008/091/000080	25-11-2008	NA	Role of homoeopathic medicines on immunity in leprosy	Role of homoeopathic medicines in up-regulation of host immunity using leprosy disease model	NA	NA
122	CTRI/2008/091/000081	15-07-2008	NA	A Biomarker Identification Trial of Tarceva (Erlotinib) in Patients With Advanced Pancreatic Cancer	A Randomized, Double Blind Study of Biomarkers Predictive of Improvement in Progression Free Survival in Patients With Advanced Pancreatic Cancer Treated With Tarceva.	NA	NA
123	CTRI/2008/091/000082	23-06-2008	NA	A clinical trial to study the effects of newer anti histamines in patients with bronchial asthma	Effect of Second Generation Antihistamines on Pulmonary Function in Bronchial Asthma: A Double Blind Randomized Controlled Clinical Trial	NA	NA
124	CTRI/2008/091/000086	23-06-2008	2013-09-26	EFFECT OF VSL#3 IN PATIENTS WITH MICROSCOPIC COLITIS	A RANDOMIZED, OPEN LABELLED, CONTROLLED TRIAL OF A PROBIOTIC PREPARATION, VSL#3, FOR ASSESSING CLINICAL AND HISTOLOGICAL RESPONSE IN PATIENTS WITH MICROSCOPIC COLITIS	Interventional	Drug, Probiotic
125	CTRI/2008/091/000087	19-06-2008	2013-08-05	Vascular Endothelial Growth Factor (VEGF) Trap-Eye: Investigation of Efficacy and Safety in Wet Age-Related Macular Degeneration (AMD) (VIEW 2)	A randomized, double masked, active controlled, phase 3 study of the efficacy, safety, and tolerability of repeated doses of intravitreal VEGF Trap-Eye in subjects with neovascular age-related macular degeneration (AMD)	Interventional	Drug
127	CTRI/2008/091/000089	19-06-2008	NA	Ã¢Â€ÂœTo study the Immunomodulatory effects of Withania somnifera (ASHWAGANDHA) in patients of pulmonary tuberculosisÃ¢Â€Â	A proof of concept prospective, randomized parallel open clinical study to evaluate the effect of PHP-TB in patients of Pulmonary Tuberculosis.	NA	NA
128	CTRI/2008/091/000090	19-06-2008	NA	A Clinical Trial to study the efficacy & safety of Colebrookea Oppositifolia (Aceteoside) in acute hepatitis patients.	A double blind, placebo controlled comparative, randomized study to evaluate efficacy & Safety of Colebrookea Oppositifolia (Aceteoside) in acute hepatitis A/B Patients.	NA	NA
133	CTRI/2008/091/000095	08-07-2008	2013-02-25	A clinical study on the clearance of human papilloma virus (HPV) infection in uterine cervix by ?Basant? (a polyherbal cream) and curcumin soft gelatin capsule in females infected with HPV.	A phase II, randomized, multicentric, placebo controlled study on the clearance of human papilloma virus (HPV) infection in uterine cervix by Basant (a polyherbal cream) and curcumin soft gelatin capsule in females infected with HPV	Interventional	Drug
136	CTRI/2012/02/002394	01-02-2012	2012-08-06	A study to compare the effects of treatment with mycophenolate mofetil to levamisole in preventing disease recurrences (relapses) in children who show frequent relapses of nephrotic syndrome , a kidney disease characterized by protein losses in the urine	Randomized controlled trial to compare the efficacy and safety of mycophenolate mofetil versus levamisole in children with frequently relapsing nephrotic syndrome	Interventional	Drug
138	CTRI/2008/091/000099	21-07-2008	2013-03-10	A clinical trial to study the effect of atorvastatin on pancreatic beta-cell function & insulin resistence in patients with type 2 diabetes mellitus	A randomized double-blind placebo-controlled prospective evaluation of the effect of atorvastatin on pancreatic beta-cell function and insulin resistance in type-2 diabetes mellitus patients: A pilot study	Interventional	Drug
139	CTRI/2008/091/000100	19-08-2009	2018-11-20	A clinical study to assess protection against Rubella and also to assess the safety and immunogenicity of rubella vaccine in teenaged girls in Maharashtra	Serosurvey to assess Rubella IgG antibodies in teenaged girls in Maharashtra and to assess immunogenicity and reactogenicity of Rubella vaccine (R-Vac).	Interventional	Vaccine
142	CTRI/2008/091/000105	11-07-2008	NA	Clinical trial on Hepatitis C	A multicentric study of interferon - ribavirin combination therapy and interferon - glycyrrizin combination therapy in the management of chronic hepatitis C	NA	NA
143	CTRI/2008/091/000111	15-07-2008	2013-02-24	Cancer Vaccine Study for Unresectable Stage III Non-Small Cell Lung Cancer	A Multi-Center Phase III Randomized, Double-Blind Placebo-Controlled Study of the Cancer Vaccine StimuvaxÃ‚Â® (L-BLP25 or BLP25 Liposome Vaccine) in Non-Small Cell Lung Cancer (NSCLC) Subjects With Unresectable Stage III Disease. Acronym START - Stimulating Targeted Antigenic Responses To NSCLC	Interventional	Vaccine
144	CTRI/2008/091/000112	05-11-2008	2013-03-11	Effect of high dose vitamin B1 on early stage kidney disease in type 2 diabetes	A randomised, double-blind, placebo-controlled study to assess if high dose thiamine therapy of type diabetic patients with microalbuminuria decreases the urinary excretion of albumin Acronym: THIAMA	Interventional	Nutraceutical
145	CTRI/2008/091/000113	15-07-2008	2014-10-22	A clinical study on the prevention of oral Premalignant lesions by Curcumin.	A Multi center, Phase II, Randomized, Double Ã¢Â€Â“Blind, Placebo Controlled, Chemoprevention Study to Determine the Clinical Efficacy and Safety of Curcumin in Oral Premalignant Lesions.	Interventional	Drug
147	CTRI/2008/091/000115	14-08-2008	2012-09-18	A clinical trail to study the efficacy and safety of two dose regimens of misoprostol for labor induction	Labour induction with intravaginal misprostol; comparision of 25 micrograms vs 50 micrograms	Interventional	Drug
151	CTRI/2008/091/000117	18-08-2008	2011-09-14	A clinical trial to study the efficacy of probiotic Lactobacillus brevis lozenges in preventing radiation and chemotherapy induced oral mucositis in head and neck cancer patients.	A randomized double blind study of efficacy of Lactobacillus brevis CD2 lozenges in preventing radiation and chemotherapy induced oral mucositis in head and neck cancer.	Interventional	Probiotic
152	CTRI/2008/091/000118	29-07-2008	NA	A study to compare the administration of Magnesium Sulphate by the Intramuscular route and the Intravenous route via a special Springfusor pump and to compare the efficacy and side effects of the same.	Treatment approaches for pre eclampsia in low resource settinga	NA	NA
153	CTRI/2008/091/000119	08-12-2008	NA	A clinical trial to study the effect of Standard dose and low dose of Magnesium sulphate in treatment of eclampsia	Low dose magnesium sulphate regimen for management of eclampsia - a randomized controlled trial (An ICMR Tsak Force Study)	NA	NA
155	CTRI/2008/091/000121	04-08-2008	NA	FIXATION PREFERENCE TO ASSESS VISION OF STRABISMIC CHILDREN.	Evaluation of CSM (Central, Steady, Maintained) fixation Grading for Predicting Inter-eye Visual Acuity Difference to Diagnose and Treat Amblyopia in Strabismic Patients.	NA	NA
156	CTRI/2008/091/000122	04-08-2008	NA	PSYCHOLOGICAL, SOCIAL AMD EMOTIONAL CONSEQUENCIES OF SQUINT - COMPARISON OF URBAN INDIAN POPULATION WITH RURAL INDIAN POPULATION.	Comparison of psycho-social impact of childhood strabismus on the families from rural and urban India.	NA	NA
157	CTRI/2011/091/000123	12-01-2011	NA	The Effects of Strabismus and Its Correction on The Perception of the Personality Traits of the Adults with the Strabismus.	The Effects of Strabismus and Its Correction on The Perception of the Personality Traits of the Adults with the Strabismus.	NA	NA
158	CTRI/2008/091/000128	21-08-2008	2011-08-08	Study of Bavituximab plus Paclitaxel and Carboplatin in patients with Non small Cell Lung Cancer.	A Phase II Safety and Efficacy Study of Bavituximab Plus Paclitaxel and Carboplatin in Patients with Previously Untreated Locally Advanced or Metastatic Non-Small-Cell Lung Cancer.	NA	NA
160	CTRI/2008/091/000131	01-09-2008	2013-07-16	Evaluation of the efficacy of curcumin in the management of advanced cancer cervix.	A prospective , randomized , double-blind , placebo-controlled, multicentric, phase III study of the efficacy of curcumin in the management of advanced cancer cervix.	Interventional	Drug
163	CTRI/2008/091/000135	03-11-2008	NA	Nasal vs. venous lorazepam for control of acute seizures in children	Intra-nasal vs. intra-venous lorazepam for control of acute seizures in children: Prospective open labeled randomized equivalence trial	NA	NA
168	CTRI/2008/091/000148	18-09-2008	2012-10-30	To Evaluate the Efficacy, Safety, Tolerability, and to identify the Best Dose of Atacicept for the treatment of patients having recently experienced a flare of Systemic Lupus Erythematosus (SLE)	A Randomised, Double-Blind, Placebo Controlled, Multicentre Prospective Dose-Finding Phase II/III Study With Atacicept Given Subcutaneously to Subjects Having Recently Experienced a Flare of Systemic Lupus Erythematosus (SLE)	Interventional	Drug
169	CTRI/2008/091/000152	30-11-2009	2019-11-20	A clinical trial to study the efficacy of PERIOGEN (rhPDGF-beta-TCP) in comparison to beta TCP in patients with dental defects.	Study on the efficacy and safety of PERIOGEN (rhPDGF-beta-TCP) in the treatment of periodontal bone defect - A double-blind, controlled, randomized, parallel multi-centre study	Interventional	Drug
171	CTRI/2008/091/000154	12-06-2009	NA	Study to assess efficacy & safety of doxofylline 400 mg twice daily versus doxofylline 800 mg ER once daily in the treatment of chronic obstructive pulmonary disease.	A open-labelled, prospective, randomized, two-arm, parallel group 4-week clinical study to assess efficacy & safety of doxophylline extended release 800 mg OD vs doxophylline 400 mg BD in the treatment of patients with chronic obstructive pulmonary disease.	NA	NA
172	CTRI/2008/091/000157	20-11-2008	NA	A clinical trail to study the effect of injection anti D administered during pregnancy for Rh negative mothers	Efficacy of antenatal anti-D prophylaxis for Rh negative mothers	NA	NA
174	CTRI/2009/091/000159	30-04-2009	2013-07-08	A clinical trial to study the efficacy and safety of a new drug P276-00 in treatment of recurrent and/or advanced head and neck cancer	An open label, multicenter Phase II study to evaluate efficacy and safety of P276-00 in Indian subjects with recurrent, metastatic or unresectable locally advanced squamous cell carcinoma of head and neck	Interventional	Drug
175	CTRI/2008/091/000160	22-09-2008	NA	A clinical trial to study the effect of two drugs for induction of labor: low dose misoprostol and dinoprostone	A RANDOMISED CONTROLLED TRIAL COMPARING LOW DOSE VAGINAL MISOPROSTOL AND DINOPROSTONE GEL FOR LABOUR INDUCTION	NA	NA
176	CTRI/2008/091/000169	03-11-2008	2011-12-21	A clinical study to assess the effects of two drugs, atorvastatin and pioglitazone in patients of high blood pressure or angina, but without diabetes	Effects of Atorvastatin and Pioglitazone on Endothelial Dysfunction in non-diabetic patients with hypertension or stable angina	NA	NA
177	CTRI/2008/091/000170	10-02-2009	2013-09-23	This multicenter, prospective, observational registry will evaluate the safety and performance of the CYPHER SELECT Sirolimus-eluting Coronary Stent, and of all future generation of commercially approved Cordis Sirolimus-eluting Stents (SES), in routine clinical practice.	The e-SELECT Registry a MULTICENTER POST-MARKET SURVEILLANCE A multicenter prospective observational registry of the CYPHER SELECT Sirolimus- eluting Coronary Stent and of all future generation of commercially approved Cordis Sirolimus- eluting Stents.	NA	NA
178	CTRI/2019/03/018095	15-03-2019	2019-03-14	Diabetes prevalence in India	ICMR-INDIAB Study -A large cross-sectional epidemiological study with the objectives to determine the national prevalence of type 2 diabetes mellitus & pre-diabetes in India and complications of diabetes in the metros	Observational	Cross Sectional Study
180	CTRI/2008/091/000176	11-12-2008	2018-11-13	A clinical study to evaluate the effects of GLP-1 agonist AVE0010 in paTients with type 2 diabetes mellitus for Glycemic cOntrol and sAfety evaLuation, on top of Sulfonylurea	A randomized, double-blind, placebo-controlled, 2-arm parallel-group, multicenter 24-week study followed by an extension assessing the efficacy and safety of AVE0010 on top of a sulfonylurea in patients with type 2 diabetes not adequately controlled with sulfonylurea.	Interventional	Drug
181	CTRI/2008/091/000179	25-09-2008	2013-10-04	Evidence of Good Glycemic control in Conceptions through Assisted Reproduction Technology [EGG CART Study]	A Prospective, Monocentric, Open labelled, Multiple arm study on the influence of strict periconception glycemic control in women with various degrees of glucose intolerance in the setting of conceptions through Assisted Reproduction Technology	Observational	Case Control Study
182	CTRI/2008/091/000180	11-12-2008	2018-11-13	GLP-1 Agonist AVE0010 in Patients With Type 2 Diabetes for Glycemic Control and Safety Evaluation, on Top of Basal Insulin	A randomized, double-blind, placebo-controlled, 2-arm parallel-group, multicenter study with a 24-week main treatment period and an extention assessing the efficacy and safety of AVE0010 in patients with Type 2 diabetes insufficiently controlled with basal insulin.	Interventional	Drug
183	CTRI/2008/091/000182	03-10-2008	2012-09-26	A study to evaluate how effective it is to add Sufentanil to Propofol in intravenous anaesthesia for patients undergoing laparoscopic cholecystectomy	A Comparison of Total Intravenous Anaesthesia using Propofol infusion with or without Sufentanil in laparoscopic cholecystectomies	NA	NA
184	CTRI/2008/091/000183	14-10-2008	NA	Usefulness of homoeopathic medicines in the management of Leptospirosis.	Usefulness of homoeopathic medicines in the management of Leptospirosis: A pilot study	NA	NA
186	CTRI/2008/091/000185	05-11-2008	NA	A clinical trial to test the efficacy of Adefovir alone, and in combination with lamivudine /glycyrrhizin in decompensated liver disease due to hepatitis B.	A multicentric randomised controlled clinical trial of lamivudine,lamivudine plus adefovir and glycyrrhizin plus adefovir in HBV related decompensated cirrhosis	NA	NA
187	CTRI/2008/091/000186	25-11-2008	NA	A Multicenter, Randomized, Double-Blind, Placebo-Controlled, Parallel Group, Phase 3 Trial to Evaluate the Safety and Efficacy of Dapagliflozin in Combination With Thiazolidinedione Therapy in Subjects With Type 2 Diabetes Who Have Inadequate Glycemic Control on Thiazolidinedione Therapy Alone	A Multicenter, Randomized, Double-Blind, Placebo-Controlled, Parallel Group, Phase 3 Trial to Evaluate the Safety and Efficacy of Dapagliflozin in Combination With Thiazolidinedione Therapy in Subjects With Type 2 Diabetes Who Have Inadequate Glycemic Control on Thiazolidinedione Therapy Alone	NA	NA
188	CTRI/2008/091/000187	10-10-2008	NA	To study The Effect of Manual Therapy and Nerve Mobilisation which are two physiotherapy methods in treating patients with Cervical Radiculopathy- A pilot Study	The Effect of Manual Therapy and Nerve Mobilisation in Managing Cervical Radiculopathy ? A Single Blinded Randomized Controlled Clinical Trial-Pilot Study	NA	NA
189	CTRI/2013/10/004108	29-10-2013	2013-05-23	IN hoSpital ProspectIve stRoke rEgistry - A large multicentric prospective study to determine etiologies, clinical practice patterns and outcomes of strokes in INDIA	A large multicentric prospective study to determine etiologies, clinical practice patterns and outcomes of strokes in India.	Observational	Follow Up Study
191	CTRI/2008/091/000190	04-02-2009	2018-12-05	A Study to Compare the Efficacy, Safety and Tolerability of Selomax With Its Individual Components	A Five-Arm, Randomised, Open Label, Multi-Centre, Prospective Study to Compare the Efficacy, Safety and Tolerability of Metoprolol XL Plus Amlodipine Combination (Selomax TM) With Metoprolol XL and Amlodipine as Individual Components in Management of Hypertension in Indian Patients. (MARS)	Interventional	Drug
192	CTRI/2008/091/000191	11-09-2009	2018-12-06	Pilot Study Targeting Normal Glucose in Patients with Acute Myocardial Infarction through appropriate use of insulin therapy.	REsearching Coronary REduction by Appropriately Targeting Euglycemia ( Pilot Study): An International Multicentre Randomized Controlled Trial of Intensive Insulin Therapy Targeting Normoglycemia In Acute Myocardial Infarction: the RECREATE (REsearching Coronary REduction by Appropriately Targeting Euglycemia) Pilot Study	NA	NA
193	CTRI/2008/091/000192	31-03-2009	NA	A randomized interventional trial to test the effectiveness of service delivery models of vision rehabilitation (a) Home based service delivery (b) Center based service delivery (c) Home and center based service delivery (d) Center based service delivery supplemented by home visits	A comprehensive model for vision rehabilitation at the district level	NA	NA
194	CTRI/2008/091/000193	03-10-2008	2012-09-19	An invivo study to evaluate the role of curcumin in oral pre-malignant lesions and gingivo-buccal cancers	An invivo study to evaluate the role of curcumin in oral pre-malignant lesions and gingivo-buccal cancers	NA	NA
195	CTRI/2008/091/000194	03-10-2008	2012-09-19	Phase II Trial of Curcumin in Advanced Head and Neck Cancer Treatment	Phase II Trial of Curcumin in Advanced Head and Neck Cancer Treatment	NA	NA
196	CTRI/2008/091/000195	03-10-2008	2012-09-19	Phase II/III Randomized Placebo Controlled Clinical Trial of Curcumin in Resectable Stage III and IV Squamous Head and Neck Cancers (Oral cancers)	Phase II/III Randomized Placebo Controlled Clinical Trial of Curcumin in Resectable Stage III and IV Squamous Head and Neck Cancers (Oral cancers)	NA	NA
197	CTRI/2008/091/000197	06-11-2008	2012-11-27	A clinical trial to study the effects of TC-5214 2 - 8 mg drug in combination with Citalopram in Major Depressive Disorder patients.	A Multi-Center, Double Blind, Randomized, Placebo-Controlled, Parallel Group, Flexible Dose Titration, Add-On Study of TC-5214 2 - 8 mg in the Treatment of Major Depressive Disorder with Subjects who are Partial Responders or Non-Responders to Citalopram Therapy	Interventional	Drug
198	CTRI/2008/091/000198	27-02-2009	NA	A community based cluster randomized trial evaluating efficacy of an HIV stigma reduction intervention where people living with HIV and their friends (PLWHAF) would work hand in hand with local performing artists	Art and testimonial: A Unique Community Based Approach to Reduce HIV/AIDS Stigma in villages of West Bengal	NA	NA
200	CTRI/2008/091/000201	16-06-2009	2014-09-03	Vildagliptin Compared to Gliclazide in Combination With Metformin in Patients With Type 2 Diabetes	A multicenter, double-blind, randomized, active controlled study to compare the effect of 52 weeks treatment with LAF237 50 mg bid to gliclazide up to 320 mg daily as add-on therapy in patients with type 2 diabetes inadequately controlled with metformin monotherapy.	Interventional	Drug
202	CTRI/2008/091/000203	01-01-2009	2014-08-07	South Asian Systolic Heart Failure Registry (SASHFR) : Registry to understand benefits of implantable device therapy known as cardiac resynchronization therapy (CRT) on patients with heart failure	SASHFR (South Asian Systolic Heart Failure Registry) : A multi-center, nonrandomized, prospective study to collect data pertaining to the demographic and cardiovascular profiles, management strategies and clinical outcomes of HF patients.	Interventional	Other (Specify) [Medical Device, ]
203	CTRI/2008/091/000204	11-02-2009	2012-11-21	PANARM HF : A clinical registry to understand the disease profiles of patients who suffer from cardiac arrhythmias and/or heart failure and to understand the diagnosis and treatment pathway of these patients	PANARM HF -A prospective, multi-center, non-interventional to collect (at the referring physician stage), data pertaining to the demographic, cardiovascular and disease etiology profiles of patients who have symptomatic cardiac arrhythmias &/or left ventricular dysfunction with or without symptoms of heart failure.	Observational	Observational
204	CTRI/2008/091/000206	17-11-2008	NA	A clinical study to evaluate effect of surgery for control of Type2 diabetes in overweight individuals	A clinical trial of surgical treatment of Type2 Diabetes in non morbidly obese patients.	NA	NA
206	CTRI/2008/091/000208	17-10-2008	2013-03-05	To determine the clinical effectiveness and safety of a local application of Inj Reptilase in patients with bleeding of respiratory and upper digestive tract	An open label, randomized placebo controlled study evaluating the efficacy and safety of a topical application of inj Reptilase in patients with upper aero digestive tract hemorrhage.	Interventional	Drug
207	CTRI/2008/091/000209	31-10-2008	NA	A clinical study to compare two techniques of CSF culture to diagnose neonatal meningitis	A STUDY OF COMPARISON BETWEEN TWO METHODS OF CSF CULTURE IN NEONATES WITH NEONATAL SEPSIS (BACS)	NA	NA
209	CTRI/2008/091/000212	26-03-2009	NA	A study to evaluate the damage to a nerve close to the upper part of the thyroid [external laryngeal nerve] by two different surgical techniques during thyroidetcomy operations	Prospective single blinded -randomized study to evaluate the injury rate of the external laryngeal nerve in thyroid operations using two surgical technique.	NA	NA
210	CTRI/2008/091/000213	02-07-2009	2011-12-16	XIENCE V India: XIENCE V Everolimus Eluting Coronary Stent System (EECSS) India Post-Marketing Registry	XIENCE V Everolimus Eluting Coronary Stent System (EECSS) India Post-Marketing Registry	NA	NA
211	CTRI/2008/091/000215	21-05-2009	2012-01-30	A clinical trial to study the effect and safety of intravenous cyclophosphamide and tacrolimus in children with steroid resistant nephrotic syndrome	A prospective , randomized controlled trial comparing the efficacy of intravenous cyclophosphamide and alternate day prednisolone versus tacrolimus and alternate day prednisolone for induction of remission in patients with steroid resistant nephrotic syndrome	Interventional	Drug
212	CTRI/2008/091/000216	24-10-2008	2012-10-26	To compare the effectiveness and safety of Inj Diclofenac 75mg/ml given intradeltoid with Injection Diclofenac 75mg/3ml given intragluteal in the management of postoperative pain.	A randomised comparative study evaluating the efficacy and tolerability of injection Diclofenac sodium 75mg/1ml given intradeltoid with injection Diclofenac sodium 75mg/3ml given intragluteal in the management of post operative pain.	Interventional	Drug
213	CTRI/2012/02/002443	24-02-2012	2018-11-13	The aim of the trial is to evaluate the effect of somatropin (human growth hormone) on survival (primary end-point; time to death and health related quality of life in adult patients on long standing haemodialysis.	Outcome Trial Evaluating the Efficacy and Safety of Norditropin in Adult Patients on Chronic Haemodialysis. A Randomised, Double-blind, Parallel group, Placebo controlled, Multi-centre trial.	Interventional	Drug
214	CTRI/2008/091/000218	05-11-2008	NA	use of progesterone in prevention of preterm labour	RANDOMISED TRIAL OF NATURAL PROGESTERONE IN PREVENTION OF PRETERM BIRTH IN HIGH RISK WOMEN.	NA	NA
216	CTRI/2008/091/000223	11-12-2008	NA	A clinical trial to study the effect of ketogenic diet in refractory childhood epilepsy between 6 months and 5 yrs of age	A randomized open label comparative study of efficacy and tolerability of 4:1 versus 2.5:1 ratio ketogenic diet in refractory child hood epilepsy in children between 6months and 5 yrs.	NA	NA
217	CTRI/2008/091/000225	11-12-2008	NA	Comparision heart rate variability in children wtih refractory epilepsy,normal children and well controlled epilepsy	comparative crossectional study of Heart Rate Variability in refractory childhood epilepsy and well controlled epilepsy	NA	NA
218	CTRI/2008/091/000226	12-01-2009	NA	A clinical study to compare effects and safety Of recombinant Insulin Glargine manufactured by Biocon Ltd Compared to marketed Glargine (Lantus) In patients of Type 1 Diabetes Mellitus.	Open Label, Randomized, Multicentric Study To Establish Safety And Efficacy Of Recombinant Insulin Glargine Manufactured By Biocon Ltd Compared To LantusTM In Type 1 Diabetes Mellitus Patients.	NA	NA
219	CTRI/2008/091/000227	03-11-2008	NA	Folic Acid Supplementation in Phenytoin Induced Gingival Overgrowth (PIGO)	Effect of Low Dose Oral Folic Acid Supplementation on Phenytoin Induced Gingival Overgrowth: A Randomized Double Blind Controlled Trial.	NA	NA
220	CTRI/2008/091/000228	11-12-2008	NA	Valproate in spinal muscular atrophy	Randomized placebo controlled trial of valproate in children with spinal muscular atrophy	NA	NA
221	CTRI/2008/091/000229	19-01-2009	NA	A clinical trial to study the effect of drug on IQ and behavioral problem in Children with Fragile X Syndrome	A Randomized, Double-Blind, Placebo-Controlled Study of Donepezil on Cognitive Function and Behaviour in Children with Fragile X Syndrome	NA	NA
222	CTRI/2008/091/000230	11-02-2009	2011-09-22	To study behavior problems in children and adolescents with epilepsy: prevalence and risk factors.	Behavior problems in children and adolescents with epilepsy: prevalence and risk factors: A hospital based cross sectional study.	NA	NA
223	CTRI/2008/091/000231	11-02-2009	2013-03-07	To see the effect of modified form of constraint induced movement therapy on involved upper extremity function in spastic cerebral palsy children with asymmetric motor impairment.	efficacy of modified constraint induced movement therapy for spastic cerebral palsy children with asymmetric motor impairment	NA	NA
224	CTRI/2008/091/000232	18-11-2008	NA	Efficacy of Stem cell in improving the functioning of heart in heart attack patients	Efficacy of Stem cell in improvement of left ventricular function in patients with acute Myocardial Infarction	NA	NA
225	CTRI/2008/091/000233	20-11-2008	NA	A clinical trial to study the effects of nebulised hypertonic saline in bronchiolitis	Nebulised Hypertonic Saline Compared with Epinephrine in Bronchiolitis using CUSUM: A Novel Statistical Tool for Continuous Monitoring of New Therapy	NA	NA
226	CTRI/2008/091/000234	06-05-2009	2013-03-08	Early Surfactant Therapy to prevent need for ventilation for preterm infants(gestation <34weeks)on Bubble CPAP.	Randomized controlled trial of Early rescue versus Late rescue surfactant therapy in moderately preterm neonates receiving nasal Continuous Positive Airway Pressure (CPAP) for Respiratory Distress Syndrome.	Interventional	Drug
228	CTRI/2008/091/000236	07-01-2009	2012-10-30	A Phase I Study Of Selective Cyclin Dependent Kinase Inhibitor P1446A-05 In Subjects With Advanced Refractory Malignancies	An Open Label, Multicenter Phase I Study Of Selective Cyclin Dependent Kinase Inhibitor P1446A-05 In Subjects With Advanced Refractory Malignancies	Interventional	Drug
230	CTRI/2012/02/002462	28-02-2012	2012-02-22	A clinical trial to study the effectiveness of low dose antibiotic treatment and placebo for prevention of urinary infection in children with vesicoureteric reflux	Antibiotic Prophylaxis in the Management of Vesicoureteric Reflux: A Randomized Double-Blind Placebo Controlled Trial	Interventional	Drug
233	CTRI/2008/091/000245	18-12-2009	NA	Daily corticosteroids to prevent infection associated relapses in patients with frequently relapsing nephrotic syndrome	Daily corticosteroids to prevent infection associated relapses in patients with frequently relapsing nephrotic syndrome	NA	NA
235	CTRI/2008/091/000247	27-11-2008	NA	Comparative evaluation of acteoside and silymarin as hepatoprotective agents in acute hepatitis patients.	COMPARATIVE EVALUATION OF ACTEOSIDE AND SILYMARIN AS HEPATOPROTECTIVE AGENTS IN ACUTE HEPATITIS PATIENTS-A RANDOMIZED PROSPECTIVE OPEN FRAME STUDY	NA	NA
236	CTRI/2008/091/000248	18-11-2008	2013-03-06	To compare the efficacy and safety of a new formulation of telmisartan with the currently available formulation in the management of patients with type 2 diabetes and hypertension	A Randomized, Two Arm, Open Label, Comparative, single centre study to evaluate efficacy and safety of 2 formulations of telmisartan in patients with type 2 diabetes and hypertension	Interventional	Drug
237	CTRI/2008/091/000249	27-11-2008	NA	To see whether by applying a pressure bandage in the arm can reduce the incidence of swelling of the arm in the side in patients who undergoes surgery for carcinoma breast	To study the influence of prophylactic application of the class 2 upper limb stockings in carcinoma breast patients in reducing the incidence of Breast cancer related lymph edema [BCRL]	NA	NA
238	CTRI/2008/091/000250	06-02-2009	2013-03-13	OPTIMIZATION OF MYCOPHENOLIC ACID TREATMENT IN RENAL TRANSPLANT RECIPIENTS	PLASMA LEVEL MONITORING OF MYCOPHENOLIC ACID IN RENAL TRANSPLANT RECIPIENTS	Observational	Follow Up Study
239	CTRI/2008/091/000251	01-12-2008	2012-09-18	A clinical trial to study the effect of nitroglycerine patch in improving the fluid in the womb of mothers with reduced fluid in the womb.	Effect of transdermal nitroglycerine on liquor amount in oligohydramnios. A randomized placebo controlled trial	NA	NA
242	CTRI/2008/091/000254	28-11-2008	2012-12-12	A clinical study to study the effects of the drug TZP-101 in patients with severe gastroparesis (delayed gastric emptying)due to Diabetes Mellitus	A Multicenter, Randomized, Double-Blind, Placebo-Controlled,Dose-Ranging Study to Assess the Efficacy and Safety of TZP-101 when Administered as a 30 Minute I.V. Infusion to Subjects with Severe Gastroparesis due to Diabetes Mellitus	Interventional	Drug
243	CTRI/2008/091/000255	05-01-2009	NA	A clinical trial to study the effect of Saccharomyces boulardii in acute childhood diarrhoea	Efficacy and safety of Saccharomyces boulardii in acute childhood diarrhoea:adouble blinded randomised controlled trial .	NA	NA
244	CTRI/2008/091/000256	23-02-2010	2015-11-20	A clinical trial to study the tolerability and safety of ZYT1, an investigational drug in human volunteers	A randomized, double blind placebo control phase 1 clinical study to evaluate the safety, tolerability and pharmacokinetics of ZYT1, a selective TR beta agonist following oral administrations in healthy volunteers	Interventional	Drug
245	CTRI/2008/091/000257	10-02-2009	2018-12-11	A clinical trial to study the effects of epoetin in patients with chronic renal failure	A Multicentric, prospective, phase III clinical study to evaluate the efficacy and safety of Zydus Recombinant Human Epoetin Alpha (r-HuEPO) in maintaining haemoglobin level in Chronic Renal Failure (CRF).	Interventional	Biological
248	CTRI/2011/10/002096	31-10-2011	2011-10-28	The Effects of Yoga in Prevention of Pregnancy Complications in pregnant women who have high chance of developing them.	The effect of yoga interventions in prevention of pregnancy complications in high risk pregnancies - A randomized controlled obstetric Doppler trial	Interventional	Yoga & Naturopathy
249	CTRI/2008/091/000262	27-11-2008	2013-03-01	A Clinical Study of NTx-265: human chorionic gonadotropin (hCG) and epoetin alfa (EPO) in acute ischemic stroke patients	A Phase IIb prospective, randomized, double-blind, placebo controlled study of NTxTM-265: human chorionic gonadotropin (hCG) and epoetin alfa (EPO) in acute ischemic stroke patients (REGENESIS)	Interventional	Biological, Stem Cell Therapy
251	CTRI/2008/091/000264	03-02-2009	NA	To find out whether low dose of Ketamine can provide effective and safe analgesia during labour.	To evaluate the efficacy of low dose Ketamine in providing analgesia during labour.	NA	NA
252	CTRI/2008/091/000265	13-05-2009	NA	A clinical trial to compare two drugs, R-Sibutramine and Sibutramine, in the management of obesity	A comparative clinical trial of R-Sibutramine versus racemate Sibutramine in the management of obesity	NA	NA
254	CTRI/2008/091/000268	08-12-2008	2013-09-26	Probiotic preparation, VSL#3 as a support pharmaceutical therapy in cirrhotic patients for the treatment of minimal hepatic encephalopathy (MHE)	Supplementation with a probiotic preparation, VSL#3Â® as a support pharmaceutical therapy in cirrhotic patients for the treatment of minimal hepatic encephalopathy (MHE). A double-blind, randomized, placebo controlled study.	Interventional	Probiotic, Preventive
255	CTRI/2011/091/000269	03-01-2009	NA	closure of abdomen after operation to prevent complication	REINFORCED TENSION LINE SUTURE CLOSURE AFTER MEDIAN LAPAROTOMY IN EMERGENCY SURGERY	NA	NA
261	CTRI/2008/091/000276	12-12-2008	2013-03-19	A clinical trial to study the blood sugar lowering effects and safety of oral insulin in patients with type 2 Diabetes Mellitus.	A Multicenter, Randomized, Double-Blind, Placebo Control Study of IN-105 tablets [oral insulin] in Patients with Type 2 Diabetes Mellitus who have inadequate Glycemic Control on Optimal doses of Extended Release Metformin Tablets.	Interventional	Drug
262	CTRI/2008/091/000277	17-12-2008	2013-02-26	A Multinational Randomized Double Blind, Placebo-controlled study to evaluate the efficacy and safety of AVE5026 in the prevention of Venous Thromembolism(VTE) in cancer patients at high risk for VTE and who are undergoing chemotherapy	A Multinational Randomized Double Blind, Placebo-controlled study to evaluate the efficacy and safety of AVE5026 in the prevention of Venous Thromembolism(VTE) in cancer patients at high risk for VTE and who are undergoing chemotherapy	Interventional	Drug
263	CTRI/2008/091/000279	11-12-2008	2012-09-21	A Randomised Double Blind Placebo Controlled Clinical Trial of Centchroman (Saheli) in breast pain and nodularity (Benign Breast Disorders)	A Randomised Double Blind Placebo Controlled Clinical Trial of Centchroman (Saheli) in breast pain and nodularity (Benign Breast Disorders)	Observational	Follow Up Study
264	CTRI/2008/091/000280	12-12-2008	2013-02-28	To compare the efficacy and safety of the combined application of topical diltiazem and lignocaine gel as compared to either drugs alone in the management of anal fissures	A double blind comparative randomized study evaluating the efficacy and safety of combined application of topical diltiazem and lignocaine as compared to topical dilitazem and lignocaine alone in the management of anal fissures	Interventional	Drug
266	CTRI/2008/091/000283	07-01-2009	2013-02-28	To evaluate the efficacy and safety of Injection Reptilase in the prophylaxis of bleeding in patients undergoing major abdominal/ pelvic surgeries	An Open Label, Comparative, multi centre study to evaluate efficacy and safety of Injection reptilase in the prophylaxis of blood loss during intra-abdominal/ pelvic surgery	Interventional	Drug
268	CTRI/2008/091/000285	17-12-2008	NA	A clinical trial to study the advantage of using concentrated autologous platelets along with a bioactive composite in the treatment of periodontal defects	Clinical Evaluation of Bioactive Composite (Chitra-HABG) along with Concentrated Autologous Platelets in the Treatment of Periodontal Defects	NA	NA
269	CTRI/2008/091/000286	28-01-2010	2013-02-27	Vijayasar for diabetes mellitus	Extended multicentric trial of Vijayasar (Pterocarpus marsupium) in the management of Type 2 Diabetes Mellitus.	Interventional	Drug, Ayurveda
272	CTRI/2008/091/000291	07-01-2010	2018-11-16	A clinical trial to evaluate the efficacy of yoga based lifestyle program on women with poly cycstic ovarian syndrome	Efficacy of a yoga based lifestyle program on poly cystic ovarian syndrome. A randomized control trial.	Interventional	Yoga & Naturopathy
273	CTRI/2008/091/000292	17-04-2009	2019-02-21	A clinical trial to optimize the dose level and evaluate the safety and efficacy potential of drug Mycobacterium w. in Sepsis	Randomized, Double bind, Two arm, Multicentric, Comparative Controlled ,Prospective Clinical trial of Mycobacterium w in combination with satandard therapy versus standard therapy alone in sepsis due to gram(-)ve infections.	Interventional	Drug, Vaccine
274	CTRI/2008/091/000293	11-12-2009	2018-11-16	This multi-centered randomized control trial aims to evaluate how lifestyle modification through yoga can influence Type 2 Diabetes	Effect of Yoga based lifestyle intervention in preventive diabetology and cardiology - a randomized controlled study	Interventional	Yoga & Naturopathy
275	CTRI/2008/091/000295	22-12-2008	2012-10-22	A clinical trial to study the safety and effectiveness of a monoclonal antibody in combination with methotrexate in patients with active rheumatoid arthritis	A Randomized, Open label, Four Arms Parallel Study to Evaluate the Safety and Efficacy of anti-CD6 monoclonal antibody (T1h mAb) in Combination With Methotrexate in Patients With Active Rheumatoid Arthritis	Interventional	Drug
276	CTRI/2008/091/000296	22-12-2008	2012-10-25	A clinical trial to study the safety and efficacy of a monoclonal antibody in patients with active psoriasis	A Phase II Study to Evaluate the Safety and Efficacy of anti-CD6 monoclonal antibody (T1h mAb) in Patients with Active Psoriasis.	Interventional	Drug, Biological
277	CTRI/2008/091/000298	27-05-2009	2022-01-05	Cardiac rehabilitation and quality of life in congestive heart failure	The effects of exercise based cardiac rehabilitation on quality of life in congestive heart failure	Interventional	Physiotherapy (Not Including YOGA)
278	CTRI/2008/091/000299	24-12-2008	2013-07-03	A phase I clinical trial to study the safety and tolerability of a new compound RBx 10017609 in healthy volunteers	A Single-Blind, Randomized, Placebo Controlled, Rising Single Dose, Safety, Tolerability, Pharmacokinetic Study and Open-label Food Effect Study of RBx 10017609 in Healthy Adult Male Human Volunteers	BA/BE	NA
279	CTRI/2008/091/000301	12-01-2009	2013-02-26	A clinical trial comparing the Intra ocular pressure lowering eficacy of Travoprost / Brinzolamide Fixed Combination vs TRAVATAN and vs AZOPT in Patients with open Angle Glaucoma or Ocular Hypertension	A Three-Month, Multicenter, Double-Masked Study Comparing the Safety and Efficacy of the Fixed Combination Travoprost / Brinzolamide Eye Drops, Suspension vs TRAVATAN vs AZOPT in Patients with Open-Angle Glaucoma or Ocular Hypertension	Interventional	Drug
280	CTRI/2008/091/000302	02-01-2009	2019-06-15	A clinical trial to study and compare the effects two dry powder inhaler devices,test and reference, containing salmeterol 25mcg and fluticasone propionate 250mcg with salmeterol 50mcg and fluticasone propionate 500mcg in patients with asthma.	Efficacy and safety evaluation of a dry powder inhaler containing Salmeterol 25 mcg /Fluticasone Propionate 250 mcg in subjects with asthma: A randomized, open label, comparative, active controlled, parallel groups, and multi-centric study.	Interventional	Drug
281	CTRI/2008/091/000303	03-03-2009	NA	A TRIAL OF SPONTANEOUS BREATHING TO DETERMINE THE READINESS FOR EXTUBATION IN VENTILATED NEW BORNS-PILOT STUDY	RCT OF SBT (SPONTANEOUS BREATHING TRIAL) IN VENTILATED NEWBORNS TO EVALUATE REINTUBATION AND VENTILATION DURATION-PILOT STUDY.	NA	NA
282	CTRI/2008/091/000304	05-02-2009	NA	Bioavailability of BMS-original molecule	Bioavailability of BMS-582949 Following Oral Administration of a 200 mg BMS-751324 (Pro-drug of BMS-582949) Tablet Relative to 2x100 mg BMS-751324 Capsules and to a 100 mg BMS-582949 Tablet, and the Effect of a High Fat Meal on the Bioavailability of BMS-582949 Following Oral Administration of a 200 mg BMS-751324 Tablet in Healthy Subjects	NA	NA
283	CTRI/2008/091/000305	26-03-2009	2013-02-28	To determine the effectiveness and safety of a local application of inj Reptilase in comparison with Inj Ethamsylate in the management of patients with nasal bleeds, spontaneous, post-operative or post biopsy.	An open label randomized study evaluating the efficacy and safety of a topical application of Inj Reptilase Vs Inj Ethamsylate in the management of epistaxis.	Interventional	Drug
284	CTRI/2008/091/000306	05-02-2009	2013-05-03	A clinical trial comparing bronchodilator effects of two drugs,Tiotropium Bromide and Formoterol Fumarate each over 24 hours in subjects with Asthma.	A Randomized, double-blind, crossover, non-inferiority study comparing bronchodilator effects of single dose of 18 mcgg of Tiotropium Bromide and two doses of 12 mcg of Formoterol Fumarate each over 24 hours in subjects with moderate to severe asthma.	Interventional	Drug
287	CTRI/2008/091/000309	16-01-2009	NA	A study to assess the safety and efficacy of Fondaparinux in unstable angina and non-ST elevation myocardial infarction compared to historical controls treated with Enoxaparin.	A prospective, single arm, open trial to assess the safety and efficacy of Fondaparinux in patients with unstable angina and non-ST elevation myocardial infarction compared to historical controls treated with Enoxaparin.	NA	NA
289	CTRI/2009/091/000002	16-02-2009	NA	Comparison of two strategies to reduce the pain associated with intravenous administration of rocuronium.	Comparison of two strategies to reduce the pain associated with intravenous administration of rocuronium.	NA	NA
290	CTRI/2009/091/000006	13-01-2009	NA	A clinical trial to study the efficacy of probiotic Lactobacillus brevis lozenges in patients with chronic periodontitis	A randomized, double blind, placebo controlled study of efficacy of Lactobacillus CD2 lozenges in patients with chronic periodontitis	NA	NA
291	CTRI/2009/091/000007	12-01-2009	2013-05-08	A clinical trial to study the effect of ready-to-use therapeutic food in the treatment of childhood malnutrition	Community-based cluster randomized trial of Ready-to-use therapeutic food in malnourished children <5 years of age	Interventional	Nutraceutical
292	CTRI/2009/091/000008	16-02-2009	NA	Pretreatment with Misoprostol before vacuum aspiration versus MVA: Double blind RCT- A pilot study	Pretreatment with Misoprostol before vacuum aspiration versus MVA: Double blind RCT- A pilot study	NA	NA
293	CTRI/2009/091/000009	16-04-2009	NA	A clinical trial to study the effects of probiotic formulation with zinc enriched yeast in children with diarrhoea.	A phase III, open label, non-randomised study to assess safety and efficacy of probiotic formulation with zinc enriched yeast in children with acute diarrhoea.	NA	NA
294	CTRI/2009/091/000010	27-05-2009	NA	A clinical trial to study the effect of vitamin A supplementation in babies with birth weight from 750 grams to 1250 grams	A randomized controlled trial of vitamin A supplementation in babies with birth weight from 750 to 1250 grams	NA	NA
295	CTRI/2009/091/000011	05-05-2009	NA	A Clinical Trial to study the Efficacy and Safety of Two Exercise Regimes, Core Stability Exercises and Conventional Physiotherapy Exercises in Prevention of Recurrent Low Back Pain.	A Randomized Controlled Trial to Study the Effects of Core Stability Exercises and Conventional Physiotherapy regimes in Prevention of Recurrent Low Back Pain	NA	NA
296	CTRI/2009/091/000012	03-02-2009	2013-10-04	A clinical trial to study the effects of 2 herbal products as dietary supplements for Male Sexual Health	A triple blind, randomized, double dummy, prospective placebo controlled dose determination study to investigate the safety and efficacy of E-MA-H and E-MA-HP capsules as a dietary supplement for Male Sexual Health.	Interventional	Ayurveda
297	CTRI/2009/091/000013	01-12-2009	NA	AR1108888 : FondaparinUx Trial with UFH during Revascularization in Acute Coronary Syndromes (FUTURA/OASIS 8)	FondaparinUx Trial with UFH during Revascularization in AR1108888: Acute Coronary Syndromes (FUTURA) A prospective study evaluating the safety of two regimens of adjunctive intravenous UFH during PCI in high risk patients with UA/NSTEMI initially treated with subcutaneous fondaparinux and referred for early coronary angiography (OASIS 8)	NA	NA
298	CTRI/2009/091/000015	02-02-2009	2013-03-04	To study role of two different chemotherapy regimen and best supportive care in advance not surgically fit gall bladder cancer patient.	a randomizedcontrolled trial comparing:best supportive care versus 5 -FU plus folinic acid versus gemcitabine plus oxaliplatin in unresectable gall bladder cancer.	Interventional	Drug
299	CTRI/2009/091/000016	16-01-2009	2018-11-15	A clinical trial to study the safety and efficacy of ALD518 in patients with non-small cell lung cancer-related fatigue and cachexia.	A phase II study to determine the safety, efficacy, and pharmacokinetics of multiple intravenous doses of ald518 80 mg, 160 mg, and 320 mg versus placebo administered to patients with non-small cell lung cancer-related fatigue and cachexia.	NA	NA
300	CTRI/2009/091/000017	13-09-2010	NA	Role of sildenafil in secondary pulmonary hypertension due to chronic obstructive pulmonary disease.	Role of sildenafil in secondary pulmonary artery hypertension due to chronic obstructive pulmonary disease	NA	NA
301	CTRI/2009/091/000020	03-05-2010	NA	Comparing non-fixation of mesh to mesh fixation in laparoscopic inguinal hernia repair	Comparing non-fixation of mesh to mesh fixation in laparoscopic total extraperitoneal inguinal hernia repair under spinal anesthesia- A randomized Controlled Trial	NA	NA
302	CTRI/2009/091/000021	29-01-2009	NA	A clinical trial to study the safety and efficacy of herbal medicine URAL- BPH in the treatment of Benign Prostate Hyperplasia.	A multicentre, open label, clinical trial to study the efficacy and safety of URAL- BPH in the treatment of Benign Prostate Hyperplasia.	NA	NA
303	CTRI/2009/091/000022	18-06-2009	2018-11-12	Efficacy and Safety of Drotrecogin Alfa (Activated) in Adult Patients with Septic Shock	A Randomized, Double-blind, Placebo-controlled, Multicenter, Phase 3 Study of Drotrecogin Alfa (Activated) Administered as a Continuous 96-hr Infusion to Adult Patients With Septic Shock Acronym: PROWESS-SHOCK	Interventional	Drug
304	CTRI/2009/091/000023	20-04-2009	2013-03-16	A Clinical Trial to demonstrate clinical superiority of Retapamulin ointment, 1%, over placebo in patients with secondarily-infected traumatic lesions, which includes secondarily-infected lacerations, abrasions and sutured wounds	A Randomized, Double-Blind, Multicenter, Placebo-controlled, Phase III Superiority Study to Assess the Safety and Efficacy of Topical Retapamulin Ointment, 1%, versus Placebo Ointment Applied Twice Daily for 5 Days in the Treatment of Adult and Pediatric Subjects with Secondarily-Infected Traumatic Lesions Acronym: SCRAPE	Interventional	Drug
305	CTRI/2009/091/000024	02-04-2009	NA	A clinical trial to compare the side effects of two drugs, cetirizine and levocetirizine, in normal human subjects.	Effects of second-generation antihistamines on cognitive and psychomotor function in healthy subjects: A double-blind, crossover, placebo-controlled study.	NA	NA
306	CTRI/2009/091/000026	16-02-2009	2018-12-03	An extension study to establish long term safety of dabigatran in patients with atrial fibrillation, and to evaluate the effect of knowledge translation intervention on patient outcomes.	Long term multi-center extension of dabigatran treatment in patients with atrial fibrillation who completed the RE-LY trial and a cluster randomised trial to assess the effect of a knowledge translation intervention on patient outcomes.	Interventional	Drug
307	CTRI/2009/091/000027	06-03-2009	NA	A post marketing study to study the pharmacokinetic parameters of Factor VIII in patients with Haemophilia A	An Open, Prospective, Non-comparative, Multicenter Study to Estimate the recovery after a single infusion of Human Factor VIII Factocel 250 I.U. in patients of Haemophilia A	NA	NA
310	CTRI/2009/091/000030	04-02-2009	2011-10-22	A clinical trial to study use of fetal scalp stimulation test in management of fetal distress during labour	RANDOMISED TRIAL OF INTERMITTENT AUSCULTATION WITH OR WITHOUT FETAL SCALP STIMULATION TEST IN THE MANAGEMENT OF NON REASSURING FETAL HEART RATE DURING LABOR	NA	NA
311	CTRI/2009/091/000031	22-01-2009	NA	A clinical trial to study the effect of two drugs metformin and spironolactone in polycystic ovarian syndrome	Comparison of efficacy of metformin and spironolactone in the management of polycystic ovarian syndrome	NA	NA
312	CTRI/2009/091/000032	31-07-2009	2013-02-24	This is an open - label, non-randomised, multicenter phase II study evaluating FOLFIRI plus cetuximab or FOLFOX plus cetuximab as first-line therapy of patients with KRAS wild type metastatic colorectal cancer.	An Asia Pacific non-randomized, open-label phase II study evaluating the safety and efficacy of FOLFIRI plus cetuximab (Erbitux) or FOLFOX plus cetuximab as first-line therapy in subjects with KRAS wild-type metastatic Colorectal cancer (APEC-Study)	Interventional	Drug
313	CTRI/2009/091/000035	06-04-2009	2014-09-12	Study to Evaluate the Efficacy and Safety of Combination Aliskiren/Amlodipine in Patients Not Adequately Responding to Aliskiren Alone	A Randomized, Eight-Week Double-Blind, Parallel-Group, Multicenter Study to Evaluate the Efficacy and Safety of the Combination of Aliskiren / Amlodipine (300/5 mg and 300/10 mg) in Comparison With Aliskiren 300 mg in Patients With Essential Hypertension Not Adequately Responsive to Aliskiren 300 mg Monotherapy	NA	NA
315	CTRI/2009/091/000038	18-06-2009	NA	A clinical trial to evaluate the safety and efficacy of MBX-102/JNJ-39659100 in patients with Type 2 Diabetes Mellitus with Inadequate Glycemic Control on Metformin Monotherapy	A Phase 2, Multicenter, Randomized, Double-Blind, Placebo-and Active Comparator Controlled study to evaluate the Safety and Efficacy of MBX-102/JNJ-39659100 in patients with Type 2 Diabetes Mellitus with Inadequate Glycemic Control On Metformin Monotherapy	NA	NA
316	CTRI/2009/091/000039	06-04-2009	2013-02-26	A clinical trial to study the efficacy ,safety and tolerability of halometasone + fusidic acid in comparison with betamethasone + neomycin sulphate in the treatment of infected eczematous dermatititis.	RANDOMIZED OPEN-LABEL COMPARATIVE MULTI-CENTRE TRIAL FOR EVALUATION OF EFFICACY, SAFETY AND TOLERABILITY OF HALOMETASONE 0.05% W/W & FUSIDIC ACID 2% TOPICAL CREAM VERSUS BETAMETHASONE VALERATE 0.12% W/W & NEOMYCIN SULPHATE 0.5% W/W TOPICAL CREAM IN THE TREATMENT OF ACUTE OR CHRONIC INFECTED ECZEMATOUS DERMATOSIS	Interventional	Drug
317	CTRI/2009/091/000040	06-02-2009	2012-10-08	A clinical study of zinc supplementation in children with fast breathing and breathing difficulty	Zinc Supplementation in Acute Lower Respiratory Tract Infection in Children: A Randomized Trial	NA	NA
318	CTRI/2009/091/000041	03-02-2009	NA	A study to determine whether closure of Patent ductus arteriosus with indomethacin on the basis of size in the first 24 hrs of life in preterm babies between 28-32 weeks having respiratory difficulty is required or not.	A Randomized Controlled Trial comparing Indomethacin vs. No treatment for PDA on the basis of Size in the first 24 hrs of life in Preterm babies between 28 to 32 weeks gestation requiring Assisted Ventilation	NA	NA
319	CTRI/2009/091/000043	13-10-2009	2013-11-30	A Phase II clinical trial to study the effects of TRC4186, an investigational new drug in patients with stable heart failure associated with HbA1C Ã¢Â‰Â¥ 6.0% or type 2 diabetes mellitus receiving oral anti-diabetic drug with or without insulin.	Safety and Efficacy of TRC4186 in the treatment of stable heart failure associated with HbA1C Ã¢Â‰Â¥ 6.0% or type 2 Diabetes receiving oral hypoglycaemic therapy (with or without additional insulin) as an add-on to conventional treatment for heart failure.	Interventional	Drug
320	CTRI/2009/091/000044	17-02-2009	NA	A Phase III, Multicenter, Randomized, Open Label, Active Controlled, Parallel Group Study To Compare The Safety And Efficacy Of Acyclovir 1200 mg -Sustained Release With Acyclovir 800 mg- Immediate Release In Immunocompetent Patients With Uncomplicated Herpes Zoster.	A Phase III, Multicenter, Randomized, Open Label, Active Controlled, Parallel Group Study To Compare The Safety And Efficacy Of Acyclovir 1200 mg -Sustained Release With Acyclovir 800 mg- Immediate Release In Immunocompetent Patients With Uncomplicated Herpes Zoster.	NA	NA
321	CTRI/2009/091/000045	22-05-2009	2013-03-15	A Phase III, Randomized, Open-Label, Parallel-Group, Dose-Ranging Clinical Trial to Study the Safety and Efficacy of MK-0954/Losartan Potassium in Pediatric Patients With Hypertension	A Phase III, Randomized, Open-Label, Parallel-Group, Dose-Ranging Clinical Trial to Study the Safety and Efficacy of MK-0954/Losartan Potassium in Pediatric Patients With Hypertension	Interventional	Drug
322	CTRI/2013/02/003343	04-02-2013	2014-12-30	LUME-Lung 1: BIBF 1120 Plus Docetaxel as Compared to Placebo Plus Docetaxel in 2nd Line Non Small Cell Lung Cancer	Multicentre, randomised, double-blind, Phase III trial to investigate the efficacy and safety of oral BIBF 1120 plus standard docetaxel therapy compared to placebo plus standard docetaxel therapy in patients with stage IIIB/IV or recurrent non small cell lung cancer after failure of first line chemotherapy.	Interventional	Drug
323	CTRI/2009/091/000047	13-05-2009	2013-08-21	A Safety and Efficacy Trial Evaluating the Use of Apixaban in the Treatment of Symptomatic Deep Vein Thrombosis and Pulmonary Embolism	A Safety and Efficacy Trial Evaluating the Use of Apixaban in the Treatment of Symptomatic Deep Vein Thrombosis and Pulmonary Embolism	Interventional	Drug
325	CTRI/2011/12/002313	30-12-2011	2019-06-15	A clinical trial to study and compare the effects of two once a daily eye drops in patients with open angle Glaucoma and ocular hypertension.	Comparison of the efficacy and safety of Latanoprost 0.005% (XalatanÃ‚Â® Reference) and Latanoprost 0.005% (Sun Pharma Advanced Research Company Ltd) administered once daily in open angle glaucoma and ocular hypertension.	Interventional	Drug
326	CTRI/2009/091/000050	28-05-2009	2013-08-21	Efficacy and Safety Study of Apixaban for Extended Treatment of Deep Vein Thrombosis or Pulmonary Embolism	A Safety and Efficacy Trial Evaluating the Use of Apixaban for the Extended Treatment of Deep Vein Thrombosis and Pulmonary Embolism	Interventional	Drug
327	CTRI/2009/091/000051	08-04-2009	NA	IAVI P001: A Phase I trial where the volunteers are randomly allocated in a blinded manner to 2 groups to receive either TBC-M4, a multigenic MVA HIV Vaccine or ADVAX, a multigenic DNA HIV Vaccine followed by TBC-M4, a multigenic MVA HIV Vaccine or placebo to evaluate the Safety and Immunogenicity of TBC-M4 or ADVAX followed by TBC-M4.	IAVI P001: A Phase I Double-Blind, Placebo-Controlled, Randomized Trial to Evaluate the Safety and Immunogenicity of TBC-M4, a multigenic MVA HIV Vaccine vs ADVAX, a multigenic DNA HIV Vaccine followed by TBC-M4, a multigenic MVA HIV Vaccine	NA	NA
328	CTRI/2009/091/000052	17-07-2009	2018-11-09	The Second Intensive Blood Pressure Reduction in Acute Cerebral Haemorrhage Trial.	An International Randomised Controlled Trial to Establish the Effects of Early Intensive Blood Pressure Lowering in Patients With Intracerebral Haemorrhage	Observational	Follow Up Study
329	CTRI/2009/091/000053	31-05-2010	2013-01-02	Study of effectiveness of the modified Atkins diet in refractory childhood epilepsy	Evaluation Of The Efficacy Of The Modified Atkins Diet In Children With Refractory Epilepsy: A Randomized Controlled Trial.	NA	NA
331	CTRI/2009/091/000055	11-02-2009	2013-08-12	A clinical trial to study the effect of two drugs- Mycobacterium w vaccine and imiquimod in patients with genital warts	A comparative study of effectiveness of immunotherapy with intralesional injection of killed Mycobacterium w vaccine and imiquimod cream in clinical resolution and reduction of viral load: A randomized trial	Interventional	Drug, Vaccine
332	CTRI/2009/091/000056	29-01-2010	2012-12-18	A clinical trial to compare the combination of Lornoxicam and Paracetamol with Lornoxicam alone in relieving pain and other symptoms.	A comparative clinical trial for the evaluation of the efficacy and safety of FDC of Lornoxicam (4 mg) and Paracetamol (500 mg)with Lornoxicam (4 mg) alone for short term treatment of mild to moderate pain associated with extra articular inflammation	NA	NA
333	CTRI/2009/091/000057	11-02-2009	2013-03-15	A Clinical study to evaluate the effect of Combretastatin A-4 Phosphate in Combination With Paclitaxel and Carboplatin in Comparison With Paclitaxel and Carboplatin in Anaplastic Thyroid Carcinoma patients.	A Multicenter, Open-Label, Randomized, Phase II/III Study to Evaluate the Safety and Efficacy of Combretastatin A-4 Phosphate in Combination With Paclitaxel and Carboplatin in Comparison With Paclitaxel and Carboplatin Against Anaplastic Thyroid Carcinoma	Interventional	Drug
334	CTRI/2009/091/000058	13-03-2009	2019-12-26	Comparing the treatments of Two Different Lipid preparations of Amphotericin B for the treatment of Kala Azar	A Prospective, Multicentric, Randomized, Two Arm, Open Label Phase III Study To Assess Efficacy And Safety Of Infusion Of AmphomulÃ‚Â® (Amphotericin B Emulsion) As Compared To AmBisome In Patients Of Visceral Leishmaniasis (Kala Azar)	Interventional	Drug
335	CTRI/2009/091/000059	12-03-2009	NA	A clinical trial to study the effects of two modalities of intravenous furosemide injection, continuous infusion and intermittent injections, in the management of edema (swelling) in children with nephrotic syndrome	COMPARATIVE EFFICACY OF FUROSEMIDE BY CONTINUOUS INTRAVENOUS INFUSION VERSUS INTERMITTENT BOLUS ADMINISTRATION IN NEPHROTIC CHILDREN WITH MODERATE TO SEVERE EDEMA	NA	NA
337	CTRI/2009/091/000061	28-01-2010	2013-05-07	A Phase III, randomized, double-blind, placebo-controlled, multi-center clinical trial of oral cladribine in subjects with a first clinical event at high risk of converting to MS	A Phase III, randomized, double-blind, placebo-controlled, multi-center clinical trial of oral cladribine in subjects with a first clinical event at high risk of converting to MS.	Interventional	Drug
340	CTRI/2009/091/000066	09-03-2009	2021-01-08	Efficacy and Safety of Indacaterol in Adults (40 Years and Above) With Chronic Obstructive Pulmonary Disease (COPD)	A Phase III, 26-Week Multi-Center Randomized Double-Blind, Placebo-Controlled, Parallel-Group Study to Assess the Efficacy, Safety and Tolerability of Indacaterol (150 and 300 Âµg o.d.) in Patients With Chronic Obstructive Pulmonary Disease (COPD)	Interventional	Drug
341	CTRI/2009/091/000068	24-09-2009	NA	The effectiveness of a behavioral change communication model in promoting physical activity among females with typeII Diabetes mellitus	The effectiveness of a behavioral change communication model in promoting physical activity among females with typeII Diabetes mellitus	NA	NA
342	CTRI/2009/091/000070	05-03-2009	NA	A clinical trial to study the effect of oral carbohydrate drink on outcome after colorectal operations	The effect of preoperative carbohydrate loading in major colorectal resections: a randomized controlled trial	NA	NA
343	CTRI/2009/091/000071	02-04-2009	NA	A clinical trial to study the effects of two forms of reconstruction, uncut roux-en-y gastrojejunostomy and standard roux-en-y gastrojejunostomy following partial gastrectomy or palliative bypass in patients with cancer of stomach	A randomised trial comparing short-term outcomes of Uncut Roux-en-Y gastrojejunostomy and standard Roux-en-Y gastrojejunostomy following partial gastrectomy/palliative bypass for gastric adenocarcinoma	NA	NA
344	CTRI/2009/091/000072	06-03-2009	NA	A clinical trial to evaluate the instillation of lignocaine during laparoscopc tubal ligation as a pain relief measure during and after surgery	PAIN RELIEF IN LAPAROSCOPIC TUBAL LIGATION USING INTRAPERITONEAL LIGNOCAINE: A DOUBLE BLIND RANDOMIZED CONTROLLED TRIAL	NA	NA
345	CTRI/2009/091/000073	01-04-2009	2013-03-13	To compare the efficacy and safety of low-dose versus standard-dose Filgrastim in chemotherapy induced Neutropenia.	A randomized open labeled parallel group phase III study of low-dose versus standard-dose granulocyte colony stimulating factor prophylaxis in pediatric cancer patients receiving myelosuppressive chemotherapy.	Interventional	Drug
347	CTRI/2009/091/000075	06-04-2009	2013-02-24	A clinical trial to compare the effects of Misoprostol(per rectal) and Oxytocin(intravenous infusion)in reducing blood loss in women undergoing caesarean section.	A randomised double- blind well controlled clinical trial to compare the efficacy and safety of rectally administered Misoprostol and Intravenous Oxytocin infusion in preventing intraoperative and postpartum blood loss in women undergoing caesarean section.	Interventional	Drug, Surgical/Anesthesia
348	CTRI/2009/091/000078	04-03-2009	2013-04-11	A clinical trial to study the effects of Ralfinamide in patients with chronic neuropathic low back pain.	EFFICACY AND SAFETY OF TWO FIXED DOSES (160 OR 320 MG/DAY) OF RALFINAMIDE IN PATIENTS WITH CHRONIC NEUROPATHIC LOW BACK PAIN. A MULTICENTER, DOUBLE-BLIND, RANDOMISED, PLACEBO-CONTROLLED 12-WEEK STUDY WITH LONG-TERM EXTENSION.	NA	NA
351	CTRI/2009/091/000082	06-04-2009	2014-09-23	Safety and Efficacy of Indacaterol Once Daily Versus Salmeterol Twice Daily in Chronic Obstructive Pulmonary Disease (COPD) (INSIST)	A 12 Week Treatment, Multi-Center, Randomized, Parallel Group, Double Blind, Double Dummy Study to Assess the Superiority of Indacaterol (150 Âµg o.d.) Via a SDDPI in Patients With Moderate to Severe COPD, Using Salmeterol (50 Âµg b.i.d.) as an Active Comparator Delivered Via a DISKUS Inhaler	Interventional	Drug
353	CTRI/2009/091/000084	27-03-2009	2014-09-10	A clinical study to estimate the safety, tolerability and efficacy of two medications for treatment of complicated intraabdominal infections in adults.	A prospective, multicenter, double-blind, randomized, comparative study to estimate the safety, tolerability and efficacy of NXL104/ceftazidime plus metronidazole vs. meropenem in the treatment of complicated intra-abdominal infections (cIAI) in hospitalized adults.	NA	NA
354	CTRI/2009/091/000085	15-10-2010	2014-07-16	Comparison of Brivanib and Best Supportive Care to Placebo for Treatment of Liver Cancer for Those Subjects Who Have Failed Sorafenib Treatment	A Randomized, Double-Blind, Multi-Center Phase III Study of Brivanib Plus Best Supportive Care (BSC) Versus Placebo Plus BSC in Subjects With Advanced Hepatocellular Carcinoma (HCC) Who Have Failed or Are Intolerant to Sorafenib	Interventional	Drug
355	CTRI/2009/091/000086	19-08-2009	2019-12-26	To evaluate the efficacy and cost effectiveness of Two Treatment regimens for treating women requiring Invitro Fertilisation	A Prospective, Multicentric, Randomized, Comparative, Open Label, Parallel Group Phase IV Study To Evaluate The Efficacy, Safety And Cost Effectiveness Of Minimal Stimulation Protocol Compared To Standard Stimulation Protocol For In vitro Fertilization In Indian Population	PMS	Biological
356	CTRI/2009/091/000088	17-11-2009	2015-07-24	A clinical trial to determine the efficacy and safety of BG00012 in patients with relapsing remitting multiple sclerosis.	A Randomized, Multicenter, Double-Blind, Placebo-Controlled, Dose-Comparison Study to Determine the Efficacy and Safety of BG00012 in Subjects With Relapsing-Remitting Multiple Sclerosis.	Interventional	Drug
358	CTRI/2009/091/000090	27-03-2009	2018-12-12	Effect of LY450139 on the Long Term Progression of Alzheimer's Disease	Effect of gamma-Secretase Inhibition on the Progression of Alzheimer's Disease: LY450139 Versus Placebo	Interventional	Drug
359	CTRI/2009/091/000091	03-09-2009	NA	A Study for Patients With Type 2 Diabetes Mellitus	A 12-Week,Double-Blind, Placebo-Controlled Trial of LY2428757 in Patients With Type 2 Diabetes Mellitus	NA	NA
360	CTRI/2009/091/000093	01-07-2009	2013-02-26	A Clinical Trial to Assess The Effects of a Drug, BG9928, given intravenously, in Subjects With Acute Decompensated Heart Failure (ADHF) and Reduced Kidney Function	A Randomized, Double-Blind, Placebo-Controlled, Parallel-Group Study to Assess The Effects of Intravenous BG9928 on Body Weight in Subjects with Acute Decompensated Heart Failure and Renal Insufficiency	Interventional	Drug
361	CTRI/2009/091/000094	24-03-2009	NA	A clinical trial to study in AIDS patients the effects of add on Homoeopathic therapy with anti retro viral therapy in comparision of anti retro viral therapy.	'Comparative study on HIV/AIDS with anti retro viral and add on Homoeopathic drugs.'	NA	NA
362	CTRI/2009/091/000096	13-05-2009	2013-02-26	A clinical trial to study the effects of Maxigesic (paracetamol 500mg + ibuprofen 150 mg) with the other 3 treatment groups (paracetamol 500 mg; low dose ibuprofen 150 mg; high dose ibuprofen 300mg) in patients who have painful osteoarthritis of the knee.	Maxi-Analgesic OA Study: Double-blind, Randomized, Parallel Group Comparison of the Effects of Paracetamol and Ibuprofen Combined (Maxigesic) with Paracetamol, Low and High Dose Ibuprofen on Patients with Pain from Osteoarthritis of the Knee	Interventional	Drug
363	CTRI/2009/091/000097	31-03-2009	NA	?Single dose diclofenac suppository versus oral diclofenac for post operative pain relief after surgery for fistula in ano: A Randomized control trial?	A prospective, single blinded randomised control trial comparing postoperative pain relief using visual analogue scale between the two groups of adults receiving single dose 100mg diclofenac suppository and oral diclofenac 50 mg 8th hourly in cases undergoing surgery for fistula in ano in day care	NA	NA
364	CTRI/2009/091/000098	29-05-2009	2012-04-24	A clinical trial to study safety and efficacy of two drugs InsugenÂ® R and InsugenÂ® N with ActrapidÂ® and InsulatardÂ® in Patients with Type 1 Diabetes Mellitus.	A Randomized, Active Controlled, Parallel Group, Multi-Center, Two Stage, Open Label, Study Comparing Safety and Immunogenicity of InsugenÂ® R and InsugenÂ® N with ActrapidÂ® and InsulatardÂ® in Patients with Type 1 Diabetes Mellitus	Interventional	Drug, Biological
365	CTRI/2009/091/000099	31-03-2009	2013-03-05	A Triple blind, placebo controlled, randomized study to evaluate the Safety and Efficacy of VigRX Plus capsules as a dietary supplement to improve erectile function and maintain Male Sexual Health	A Triple blind, placebo controlled, randomized study to evaluate the Safety and Efficacy of VigRX Plus capsules as a dietary supplement to improve erectile function and maintain Male Sexual Health	Interventional	Nutraceutical
366	CTRI/2009/091/000100	18-08-2009	NA	A Multicenter, Phase 3 Trial to Evaluate the Safety and Efficacy of Dapagliflozin 10 mg in Combination with Metformin as Initial Therapy as Compared with Dapagliflozin 10 mg and Metformin Monotherapy in Subjects with Type 2 Diabetes Who Have Inadequate Glycemic Control.	A Multicenter, Randomized, Double-Blind, Active Controlled, Parallel Group, Phase 3 Trial to Evaluate the Safety and Efficacy of Dapagliflozin 10 mg in Combination with Metformin as Initial Therapy as Compared with Dapagliflozin 10 mg Monotherapy and Metformin Monotherapy in Subjects with Type 2 Diabetes Who Have Inadequate Glycemic Control.	NA	NA
367	CTRI/2009/091/000101	16-12-2009	2012-12-05	A Phase III, double-blind, randomised, multicenter trial comparing the safety and efficacy of fixed dose combination tablets of arterolane maleate and piperaquine phosphate (PQP) with CoartemÃ‚Â® (artemether-lumefantrine tablets) in patients with acute uncomplicated Plasmodium falciparum malaria	A Phase III, double-blind, randomised, multicenter trial comparing the safety and efficacy of fixed dose combination tablets of arterolane maleate and piperaquine phosphate (PQP) with CoartemÃ‚Â® (artemether-lumefantrine tablets) in patients with acute uncomplicated Plasmodium falciparum malaria	Interventional	Drug
368	CTRI/2009/091/000104	04-05-2009	NA	A randomized double blind active controlled parallel clinical trial to compare the effect of exercises(yogic/walking) on serum insulin level and glycemic control in patients with type 2 diabetes with high and low serum insulin values	The effect of various exercises yogic/walking on serum insulin level and glycemic control in patients with type 2 diabetes	NA	NA
369	CTRI/2009/091/000105	31-03-2009	2018-11-27	Effects of LY2189265 on Glycemic Control in Patients With Type 2 Diabetes	Assessment of Dose-Dependent Effects of LY2189265 on Glycemic Control in Patients With Type 2 Diabetes Treated Only With Lifestyle Interventions	Interventional	Drug
371	CTRI/2009/091/000108	06-04-2009	2013-02-28	To determine the efficacy and safety of Inj Diclofenac 75mg/ml given intradeltoid with Injection Diclofenac 75mg/3ml given intragluteal in the management of postoperative pain in obese patients.	A randomized comparative study evaluating efficacy and tolerability of injection Diclofenac sodium 75mg/1ml given intradeltoid versus injection Diclofenac sodium 75mg/3ml given intragluteal in the management of post operative pain in obese patients.	Interventional	Drug
372	CTRI/2009/091/000109	10-06-2009	2012-11-21	A study evaluating the therapeutic potential of low dose Roxithromycin therapy in patients of stable bronchial asthma.	A study evaluating the therapeutic potential of low dose Roxithromycin therapy in patients of stable bronchial asthma.	NA	NA
373	CTRI/2009/091/000110	01-10-2009	2014-02-18	Lumiliximab With Fludarabine, Cyclophosphamide, and Rituximab (FCR) Versus FCR Alone in Subjects With Relapsed Chronic Lymphocytic Leukemia (CLL) (LUCID)	A Randomized, Open Label, Multicenter, Phase 2/3 Study to Evaluate the Safety and Efficacy of Lumiliximab in Combination With Fludarabine, Cyclophosphamide, and Rituximab Versus Fludarabine, Cyclophosphamide, and Rituximab Alone in Subjects With Relapsed Chronic Lymphocytic Leukemia	Interventional	Drug
374	CTRI/2009/091/000111	13-05-2009	2018-11-13	A clinical trial to study fixed dose combination of Formoterol fumarate & Mometasone furoate dry powder inhaler and fixed dose combination of Formoterol fumarate & Budesonide dry powder inhaler in patients with bronchial asthma and/or chronic obstructive pulmonary disease (COPD).	An open label, comparative, multicentric study to assess the efficacy and safety of fixed dose combination of Formoterol fumarate & Mometasone furoate Dry Powder Inhaler DPI and fixed-dose combination of Formoterol fumarate & Budesonide Dry Powder Inhaler (DPI) for the treatment of bronchial asthma and or COPD.	Interventional	Drug
375	CTRI/2009/091/000112	25-03-2009	NA	A clinical trial to compare the evaluation of efficacy, safety and tolerability of three expectorants in the treatment of productive cough associated with acute bronchitis, AECB, pneumonia and asthmatic bronchitis in Indian population	TO COMPARE THE EVALUATION OF EFFICACY, SAFETY AND TOLERABILITY OF COMBINATION OF SALBUTAMOL 2 mg + BROMHEXINE HCI 8 mg + GUAIFENESIN 100 mg (ASCORIL EXPECTORANT VS SALBUTAMOL 2 mg + GUAIFENESIN 100 mg EXPECTORANT VS SALBUTAMOL 2 mg + BROMHEXINE HCI 8 mg IN THE TREATMENT OF PRODUCTIVE COUGH ASSSOCIATED WITH ACUTE BRONCHITIS, AECB, PNEUMONIA AND ASTHMATIC BRONCHITIS IN INDIAN POPULATION	NA	NA
376	CTRI/2009/091/000113	04-05-2009	2018-12-12	A Study of Induction and Maintenance Treatment of Advanced Non-Squamous Non Small Cell Lung Cancer	A Phase 3, Double-Blind, Placebo-Controlled Study of Maintenance Pemetrexed Plus Best Supportive Care Versus Best Supportive Care Immediately Following Induction Treatment With Pemetrexed + Cisplatin for Advanced Nonsquamous Non-Small Cell Lung Cancer.	Interventional	Drug
377	CTRI/2009/091/000114	31-03-2009	2012-10-26	Clinical study of the combination of Dexketoprofen and Paracetamol in acute musculoskeletal pain	Clinical study to evaluate the efficacy and tolerability of FDC of Dexketoprofen and Paracetamol in acute musculoskeletal pain	Interventional	Drug
378	CTRI/2009/091/000115	27-03-2009	2012-10-30	A clinical trial to study safety and effects of P276-00 in combination with radiation in patients with recurrent and /or locally advanced head and neck cancer	An Open Label, Multicenter Phase I/II Study Of Selective Cyclin Dependent Kinase Inhibitor P276-00 In Combination With Radiation In Subjects With Recurrent And/Or Locally Advanced Squamous Cell Carcinoma Of Head And Neck	Interventional	Drug
379	CTRI/2009/091/000116	30-07-2009	2013-06-03	A clinical trial to study the effects of levamisole in children with steroid sensitive nephrotic syndrome	Levamisole treatment for children with steroid sensitive nephrotic syndrome: A multicenter, double blind, placebo controlled randomized trial	Interventional	Drug
380	CTRI/2009/091/000117	30-10-2009	2013-11-25	A clinical trial to determine the efficacy and safety of BG00012 in patients with relapsing remitting multiple sclerosis.	A Randomized, Multicenter, Placebo-Controlled and Active Reference (Glatiramer Acetate) Comparison Study to Evaluate the Efficacy and Safety of BG00012 in Subjects With Relapsing-Remitting Multiple Sclerosis.	NA	NA
381	CTRI/2009/091/000118	04-08-2009	2019-04-15	Montelukast Asthmatic Smoker Study	A Multicenter, Randomized, Double-Blind, Parallel-Group 6-Month Study to Evaluate the Efficacy and Safety of Oral Montelukast Sodium, Fluticasone Propionate and Placebo in Patients with Chronic Asthma Who Smoke Cigarettes.	Interventional	Drug
382	CTRI/2009/091/000119	15-04-2009	2013-03-15	Randomized, db, Placebo-Controlled 18 Week Study of BI 1356 in Type 2 Diabetic Patients With Insufficient Glycaemic Control on a Sulfonylurea Drug	A Randomized, Double-Blind, Placebo-Controlled Parallel Group Efficacy and Safety Study of BI 1356 (5 mg Administered Orally Once Daily) Over 18 Weeks in Type 2 Diabetic Patients With Insufficient Glycaemic Control (HbA1c 7.0-10%) Despite Background Therapy With a Sulfonylurea Drug.	Interventional	Drug
383	CTRI/2009/091/000121	28-08-2009	NA	A Multicenter Trial to Evaluate the Efficacy and Safety of Saxagliptin in Subjects With Type 2 Diabetes Who Have Inadequate Glycemic Control	A Multicenter, Randomized, Double-Blind, Phase 3b Trial to Evaluate the Efficacy and Safety of Saxagliptin Added to Insulin Monotherapy or to Insulin in Combination With Metformin in Subjects With Type 2 Diabetes Who Have Inadequate Glycemic Control.	NA	NA
385	CTRI/2009/091/000123	16-04-2009	2012-09-12	Efficacy and Safety Study of Alogliptin Compared to Glipizide in Elderly Diabetics	A Multicenter, Randomized, Double-Blind Study to Evaluate the Efficacy and Safety of Alogliptin Compared to Glipizide in Elderly Subjects with Type 2 Diabetes	NA	NA
386	CTRI/2009/091/000125	31-03-2009	2018-12-03	A clinical Trial to compare the effects and safety of different combinations of the trial drug and metformin over 24 weeks in drug naÃƒÂ¯ve or previously treated (after with holding the treatment for 4 weeks) type 2 diabetic patients with poor control of blood sugar levels.	A phase III randomised, double-blind, placebo-controlled parallel group study to compare the efficacy and safety of twice daily administration of the free combination of BI 1356 2.5 mg + metformin 500 mg, or of BI 1356 2.5 mg + metformin 1000 mg, with the individual components of metformin (500 mg or 1000 mg, twice daily), and BI 1356 (5.0 mg, once daily) over 24 weeks in drug naÃƒÂ¯ve or previou…	Interventional	Drug
387	CTRI/2009/091/000126	15-04-2009	2014-09-03	Efficacy and Long-Term Safety of Vildagliptin as Add-on Therapy to Metformin in Patients With Type 2 Diabetes	A multi-center, randomized, double-blind study to evaluate the efficacy and long-term safety of vildagliptin modified release (MR) as add-on therapy to metformin in patients with type 2 diabetes	Interventional	Drug
389	CTRI/2009/091/000128	29-04-2009	2013-04-30	Study of MLN0002 in Patients With Moderate to Severe Ulcerative Colitis	A Phase 3, Randomized, Placebo-Controlled, Blinded, Multicenter Study of the Induction and Maintenance of Clinical Response and Remission by MLN0002 in Patients With Moderate to Severe Ulcerative Colitis Acronym (GEMINI I)	Interventional	Biological
390	CTRI/2009/091/000129	06-04-2009	2012-10-26	Desvenlafaxine succinate ER tablet in the Management of Major Depressive Disorder	A Prospective, Open label, Randomized, Comparative, Multicentric trial to evaluate the Efficacy and Safety of Desvenlafaxine succinate ER tablet in the Management of Major Depressive Disorder	Interventional	Drug
393	CTRI/2009/091/000132	19-05-2009	2014-06-23	A study to evaluate the effect of yoga on the pregnancy.	THE EFFECT OF YOGA ON LABOUR OUTCOME- A RANDOMISED CONTROL STUDY.	Interventional	Yoga & Naturopathy
395	CTRI/2009/091/000134	06-04-2009	2014-09-09	A study to evaluate the effictiveness and safety of Vildagliptin in Subjects With Type 2 Diabetes.	A multi-center, randomized, double-blind study to evaluate the efficacy and long-term safety of vildagliptin modified release (MR) as monotherapy in patients with type 2 diabetes	Interventional	Drug
396	CTRI/2009/091/000135	30-04-2009	2015-06-02	Study of MLN0002 in Patients With Moderate to Severe Crohns Disease	A Phase 3, Randomized, Placebo-Controlled, Blinded, Multicenter Study of the Induction and Maintenance of Clinical Response and Remission by MLN0002 in Patients With Moderate to Severe Crohns Disease. Acronym (GEMINI II)	Interventional	Biological
398	CTRI/2009/091/000137	06-08-2009	2014-07-01	A clinical trial to generate scientific evidence on the efficacy of a two-dose HPV vaccination regimen as compared to the current standard three-dose regimen	Effectiveness and safety of 2 versus 3 doses of HPV Vaccine in preventing cervical cancer: An Indian multi-centre randomized trial.	Interventional	Vaccine
399	CTRI/2009/091/000138	26-05-2009	2014-08-08	An Open-Label Study of (MLN0002) in Patients With Ulcerative Colitis and Crohns Disease	A Phase 3, Open-Label Study to Determine the Long-Term Safety and Efficacy of (MLN0002) in Patients With Ulcerative Colitis and Crohns Disease Acronym (GEMINI III)	Interventional	Drug
400	CTRI/2009/091/000139	26-05-2009	NA	An Imaging Phase I B Study Evaluating MK-0646 in Combination with Erlotinib for Patients with Advanced Non-Small Cell Lung Cancer	A Phase Ib, Multicenter Trial to Evaluate Molecular Determinants of Response to Erlotinib and MK-0646 in Advanced Non-Small-Cell Lung Cancer.	NA	NA
401	CTRI/2009/091/000140	20-08-2009	2019-03-11	Sitagliptin vs Glipizide in Patients With Type 2 Diabetes Mellitus and End-Stage Renal Disease	A Multicenter, Randomized, Double-Blind Study to Evaluate the Efficacy and Safety of Sitagliptin Versus Glipizide in Patients With Type 2 Diabetes Mellitus and End-Stage Renal Disease Who Are on Dialysis and Who Have Inadequate Glycemic Control.	Interventional	Drug
402	CTRI/2009/091/000141	29-04-2009	2018-12-03	Safety and Efficacy of BI 1744 CL in Patients With Chronic Obstructive Pulmonary Disease(COPD) I	A randomized, double-blind, double-dummy, placebo-controlled, parallel group study to assess the efficacy and safety of 48 weeks of once daily treatment of orally inhaled BI 1744 CL (5 Ã‚Âµg [2 actuations of 2.5 Ã‚Âµg] and 10 Ã‚Âµg [2 actuations of 5 Ã‚Âµg ]) delivered by RespimatÃ‚Â® Inhaler, and 48 weeks of twice daily ForadilÃ‚Â® (12 Ã‚Âµg) delivered by the AerolizerÃ‚Â® Inhaler, in patients w…	Interventional	Drug
403	CTRI/2009/091/000142	08-04-2009	2021-04-27	A clinical trial to study the efficacy of subtenons block for pain relief in children undergoing vitreoretinal surgery under general anaesthesia as compared to intravenous fentanyl alone	Comparison of pain and postoperative nausea vomiting following vitreo-retinal surgery under general anaesthesia with sub-tenons block versus general anaesthesia with intravenous fentanyl in paediatric patients	Interventional	Surgical/Anesthesia
404	CTRI/2011/12/002221	13-12-2011	2011-12-13	A clinical trial to study the pharmacokinetics and pharmacodynamics of Interferon beta 1 b compared with Betaferon, in healthy, adult, male, human subjects.	Open label,balanced,randomized,two-treatments,single-dose,parallel,comparative subcutaneous pharmacokinetic and pharmacodynamic study of Interferon Beta 1 b 0.5 mg of M/S Cadila Healthcare Ltd.,Ahmedabad,India with Betaferon containing 0.5 mg Interferon Beta 1 b of Schering(PTY) Ltd, Germany in healthy, adult, male, human subjects.	BA/BE	NA
406	CTRI/2009/091/000145	22-09-2009	2019-03-11	A study to evaluate the safety, tolerability and efficacy of once daily Raltegravir compared to twice daily raltegravir when each is given in combination with TRUVADA in treatment-naive HIV infected patients.	A Phase III Multicenter, Double-Blind, Randomized, Active Comparator-Controlled Clinical Trial to Study the Safety and Efficacy of Once Daily Raltegravir (MK-0518) Versus Twice Daily Raltegravir, Each in Combination With TRUVADA, in Treatment-NaÃ¯ve HIV Infected Patients	NA	NA
407	CTRI/2009/091/000146	22-09-2009	2019-03-11	Study to determine the safety, tolerability, and anti-tumor effectiveness of an oral investigational drug, suberoylanilide hydroxamic acid (Vorinostat, MK-0683), in the treatment of advanced malignant pleural mesothelioma.	A Phase III, Randomized, Double-Blind, Placebo-Controlled Trial of Oral Suberoylanilide Hydroxamic Acid (Vorinostat, MK-0683) in Patients With Advanced Malignant Pleural Mesothelioma Previously Treated With Systemic Chemotherapy	Interventional	Drug
408	CTRI/2009/091/000147	29-04-2009	2018-12-05	Safety and Efficacy of BI 1744 CL in Patients With Chronic Obstructive Pulmonary Disease(COPD) II	A randomized, double-blind, double-dummy, placebo-controlled, parallel group study to assess the efficacy and safety of 48 weeks of once daily treatment of orally inhaled BI 1744 CL (5 Ã‚Âµg [2 actuations of 2.5 Ã‚Âµg] and 10 Ã‚Âµg [2 actuations of 5 Ã‚Âµg ]) delivered by RespimatÃ‚Â® Inhaler, and 48 weeks of twice daily ForadilÃ‚Â® (12 Ã‚Âµg) delivered by the AerolizerÃ‚Â® Inhaler, in patients w…	Interventional	Drug
409	CTRI/2009/091/000148	16-04-2009	2014-09-11	Safety and Efficacy of Albumin Interferon Administered Every 4 Weeks in Genotype 2/3 Hepatitis C Patients	An open-label, randomized, multicenter, active-controlled, dose-ranging study to evaluate the safety and efficacy of albinterferon alfa-2b administered every 4 weeks plus ribavirin in interferon alfa-naÃ¯ve patients with genotype 2/3 chronic hepatitis C	Interventional	Drug, Biological
410	CTRI/2009/091/000149	02-04-2009	2019-04-10	To study the effect of AMG 479 or AMG 102 in Combination With Platinum-Based Chemotherapy as First-Line Treatment for Extensive Stage Small Cell Lung Cancer	A Phase 1b/2 Trial of AMG 479 or AMG 102 in Combination With Platinum-Based Chemotherapy as First-Line Treatment for Extensive Stage Small Cell Lung Cancer	Interventional	Biological
411	CTRI/2009/091/000150	19-05-2009	NA	A clinical trial to compare the effectiveness of a drug, Ephedrine with crystalloid infusion to prevent spinal anaesthesia induced hypotension.	Efficacy of Ephedrine infusion against crystalloid preloading to prevent hypotension during spinal anaesthesia for elective lower abdominal surgeries in a tertiary care centre- An open randomized controlled trial.	NA	NA
413	CTRI/2012/02/002431	16-02-2012	2012-02-16	A Randomized, Double-Blind, Placebo-Controlled, Parallel-Group, Multicenter Study to Evaluate the Efficacy, Safety, and Tolerability of Carisbamate as Adjunctive Therapy in Subjects With Partial Onset Seizures, Followed by an Open-Label Extension Study	A Randomized, Double-Blind, Placebo-Controlled, Parallel-Group, Multicenter Study to Evaluate the Efficacy, Safety, and Tolerability of Carisbamate as Adjunctive Therapy in Subjects With Partial Onset Seizures, Followed by an Open-Label Extension Study	Interventional	Drug
415	CTRI/2009/091/000154	15-09-2009	2019-03-11	A Study to Compare MK-0941 and Glimepiride in Patients with Type 2 Diabetes on Metformin	A Phase 2a, Multicentre, Double Blind , Randomized , Active controlled , Parallel arm clinical study to study the Efficacy and Safety of Mk-0941 Compared to sulphonylureas in Patients with Type 2 Diabetes Mellitus With Inadequate Glycemic control on Metformin therapy.	NA	NA
419	CTRI/2009/091/000160	15-04-2009	2014-07-04	Clinical Trial of Ridaforolimus Compared to Progestin or Chemotherapy for Advanced Endometrial Carcinoma	A Randomized Phase II trial of Ridaforolimus (AP23573; MK-8669) compared to Progestin or Chemotherapy in female adult patients with advanced Endometrial Carcinoma	Interventional	Drug
420	CTRI/2009/091/000161	09-06-2010	2018-11-13	Effect of insulin detemir and insulin glargine on blood glucose control in subjects with type 2 diabetes	A 26 week randomised, multinational, open labelled, 2 armed, parallel group, treat-to-target once daily treatment trial with insulin detemir versus insulin glargine, both in combination with metformin in subjects with type 2 diabetes	Interventional	Drug
421	CTRI/2009/091/000162	01-07-2009	2018-11-13	A clinical trial to study the effects of two drugs, fixed dose combination capsules of Paroxetine hydrochloride controlled release (CR) & Clonazepam and Paroxetine hydrochloride controlled release (CR) tablets in patients with co-morbid depression & anxiety	An open label comparative multicentric study to assess the efficacy and safety of fixed dose combination capsules of Paroxetine hydrochloride controlled release (CR) and Clonazepam in comparison to Paroxetine hydrochloride controlled release (CR) tablets in patients suffering from co-morbid depression & anxiety	Interventional	Drug
423	CTRI/2011/04/001694	25-04-2011	2018-11-13	A clinical trial to study the effects of Conivaptan hydrochloride injections in patients with decrease sodium levels in blood	An open label, multicentric study to assess the efficacy and safety of Conivaptan hydrochloride injections in patients suffering from euvolemic or hypervolemic hyponatremia	Interventional	Drug
424	CTRI/2009/091/000165	29-07-2009	2014-07-15	Global Study to Assess the Safety and Effectiveness of DU-176b vs Standard Practice of Dosing With Warfarin in Patients With Atrial Fibrillation (Engage-AF TIMI-48)	A PHASE 3, RANDOMIZED, DOUBLE-BLIND, DOUBLE-DUMMY, PARALLEL GROUP, MULTI-CENTER, MULTI-NATIONAL STUDY FOR EVALUATION OF EFFICACY AND SAFETY OF DU-176B VERSUS WARFARIN IN SUBJECTS WITH ATRIAL FIBRILLATION - Effective anticoagulation with factor Xa next Generation in Atrial Fibrillation (ENGAGE AF-TIMI 48)	Interventional	Drug
427	CTRI/2009/091/000168	29-07-2009	NA	sutureless strabismus surgery.	A matched pair comparison of iso-amyl-cyanoacrylate versus polyglactin 6-0 sutures for muscle-scleral attachments in bilateral recession surgeries in strabismus.	NA	NA
429	CTRI/2009/091/000171	22-05-2009	NA	Efficacy and Safety of AP 12009 in Adult Patients with Recurrent or Refractory Anaplastic Astrocytoma (WHO grade III) as Compared to Standard Treatment with Temozolomide or BCNU: A Randomized, Actively Controlled, Open Label Clinical Phase III Study.	Efficacy and Safety of AP 12009 in Adult Patients with Recurrent or Refractory Anaplastic Astrocytoma (WHO grade III) as Compared to Standard Treatment with Temozolomide or BCNU: A Randomized, Actively Controlled, Open Label Clinical Phase III Study. SAPPHIRE	NA	NA
430	CTRI/2009/091/000172	16-04-2009	2014-07-11	A clincal study is to assess the safety and efficacy of stem cells in patients with critical limb ischemia	A randomized, double blind, multicentric, placebo controlled, single dose, phase I/II study assessing the safety and efficacy of intramuscular ex vivo cultured adult allogenic mesenchymal stem cells in patients with critical limb ischemia (CLI).	Interventional	Stem Cell Therapy
431	CTRI/2009/091/000173	16-06-2009	2013-03-01	A phase I clinical trial to study the safety and tolerability of multiple doses of a new compound, RBx 10017609, in healthy volunteers	A Single-Blind, Randomized, Placebo Controlled, Rising Multiple Dose, Safety, Tolerability and Pharmacokinetic Study of RBx 10017609 in Healthy Adult Male Human Volunteers	NA	NA
432	CTRI/2009/091/000174	17-08-2009	NA	A Multicenter, Randomized,Placebo Controlled,Phase III Trial to Evaluate the Safety and Efficacy of Dapagliflozin as Monotherapy in Subjects With Type 2 Diabetes Who Have Inadequate Glycemic Control With Diet and Exercise	A Multicenter, Randomized, Double-Blind, Placebo Controlled, Parallel Group, Phase III Trial to Evaluate the Safety and Efficacy of Dapagliflozin as Monotherapy in Subjects With Type 2 Diabetes Who Have Inadequate Glycemic Control With Diet and Exercise.	NA	NA
433	CTRI/2009/091/000175	06-10-2009	2014-07-08	Aripiprazole for Schizophrenia patients	Protocol CN138112: Aripiprazole (BMS-337039) for Outpatients and Community Treated Patients with Schizophrenia Completing Aripiprazole Clinical Trials: A Non- Comparative Rollover Protocol	Interventional	Drug
434	CTRI/2009/091/000176	20-04-2009	2014-07-11	A clinical study to assess the safety and efficacy of stem cell in patients with Myocardial Infarction	A randomized, double blind, multicentric, placebo controlled, single dose, phase I/II study assessing the safety and efficacy of intravenous ex vivo cultured adult allogenic mesenchymal stem cells in patients with ST elevated acute myocardial infarction (STEMI)	Interventional	Stem Cell Therapy
435	CTRI/2009/091/000177	10-06-2009	2013-04-11	Clinical trial to evaluate the long-term safety and efficacy of ralfinamide in patients with chronic neuropathic low back pain	A multicenter, double blind, randomised, placebo-controlled, extension study to assess long-term safety and efficacy of two fixed doses of Ralfinamide (160 OR 320 MG/DAY) in patients with chronic neuropathic low back pain BACK PAIN	Interventional	Drug
437	CTRI/2009/091/000179	14-05-2009	2014-07-14	A clinical study to evaluate efficacy and safety of arformoterol inhalation solution delivered by a nebulizer in subjects with chronic obstructive pulmonary disease (COPD).	A randomized, double blind, prospective, single dose, placebo-controlled, cross over study to evaluate efficacy and safety of arformoterol inhalation solution (R,R-Formoterol) delivered by a nebulizer in subjects with chronic obstructive pulmonary disease (COPD)	Interventional	Drug
438	CTRI/2009/091/000180	20-04-2009	NA	FLT3503 Study of FlutiFormÂ® vs Fluticasone plus Formoterol in adult subjects with severe asthma	FLT3503 A double blind, double dummy, randomized, multicentre, four arm parallel group study to assess the efficacy and safety of FlutiFormÂ® pMDI 250/10Âµg (2 puffs bid) vs Fluticasone pMDI 250Âµg (2 puffs bid) plus Formoterol pMDI 12Âµg (2 puffs bid) administered concurrently in adult subjects with severe persistent, reversible asthma.	NA	NA
439	CTRI/2009/091/000181	22-05-2009	2014-06-20	An observational study to see the effect of chemotherapy (docetaxel+platinum)when given prior to surgery/radiotherapy in Locally advanced breast cancer patients.	Neo-Adjuvant Docetaxel plus Platinum for Locally Advanced Breast Cancer (LABC): A single arm Observational Study.	NA	NA
440	CTRI/2009/091/000182	13-05-2009	2014-09-19	SR-PAAS - Sitaxentan Efficacy and Safety Trial With a Randomized Prospective Assessment of Adding Sildenafil	A Phase 3, Multi-Center, Randomized, Double-Blind, Placebo-Controlled, Safety And Efficacy Study Of Sitaxsentan Sodium In Subjects With Pulmonary Arterial Hypertension.	Interventional	Drug
441	CTRI/2009/091/000183	13-05-2009	2014-09-19	A Phase 3, Multi-Center, Open Label Study To Evaluate The Long-Term Safety Of Monotherapy Sitaxsentan Sodium And Combination Therapy With Sitaxsentan Sodium And Sildenafil Citrate In Subjects With Pulmonary Arterial Hypertension	A Phase 3, Multi-Center, Open Label Study To Evaluate The Long-Term Safety Of Monotherapy Sitaxsentan Sodium And Combination Therapy With Sitaxsentan Sodium And Sildenafil Citrate In Subjects With Pulmonary Arterial Hypertension.	Interventional	Drug
442	CTRI/2009/091/000184	13-05-2009	2014-09-19	Study Looking at Combination Therapy (Sitaxsentan+Sildenafil) vs. Monotherapy (Sitaxsentan Alone) SR-PAAS -Sitaxentan Efficacy and Safety Trial With a Randomized Prospective Assessment of Adding Sildenafil	A Phase 3, Multi-Center, Randomized, Double-Blind, Efficacy And Safety Study Of Monotherapy Sitaxsentan Sodium Versus Combination Therapy With Sitaxsentan Sodium And Sildenafil Citrate In Subjects With Pulmonary Arterial Hypertension Who Have Completed Study B1321001.	Interventional	Drug
445	CTRI/2009/091/000187	13-05-2009	2014-09-23	To evaluate safety and efficacy of Indacaterol in Patients With Chronic Obstructive Pulmonary Disease (COPD)	A 12-Week Treatment, Multi-Center, Randomized, Double-Blind, Placebo-Controlled, Parallel Group Study to Assess the Efficacy, Safety and Tolerability of Indacaterol (150 and 300 Âµg o.d.) in Patients With Chronic Obstructive Pulmonary Disease (COPD)	Interventional	Drug
446	CTRI/2009/091/000190	27-04-2010	2019-05-20	A clinical trial to study the safety and efficacy of teriparatide in postmenopausal osteoporosis	A prospective, multi-centric, open-label, randomised, controlled study to evaluate the safety and efficacy of teriparatide (rhPTH 1-34) in postmenopausal osteoporosis.	Interventional	Drug, Biological
448	CTRI/2009/091/000193	12-06-2009	2012-11-30	A Phase III, Randomised, Double-blind, Placebo-controlled Study to Assess the Efficacy and Safety of 10 mg ZD4054 in Combination with Docetaxel in comparison with Docetaxel in Patients with Metastatic Hormone-resistant Prostate Cancer	A Phase III, Randomised, Double-blind, Placebo-controlled Study to Assess the Efficacy and Safety of 10 mg ZD4054 in Combination with Docetaxel in comparison with Docetaxel in Patients with Metastatic Hormone-resistant Prostate Cancer ENTHUSEM1C	Interventional	Drug
449	CTRI/2009/091/000194	10-06-2009	NA	A Study Evaluating the Gastrointestinal (GI) Safety and Tolerability of Aliskiren Compared to Ramipril in Essential Hypertension	A 54 Week, Randomized, Double-Blind, Parallel-Group, Multicenter Study Evaluating the Long-Term Gastrointestinal (GI) Safety and Tolerability of Aliskiren (300 mg) Compared to Ramipril (10 mg) in Patients With Essential Hypertension	NA	NA
450	CTRI/2009/091/000195	12-08-2009	2014-08-19	A Study of Galiximab and Rituximab Versus Rituximab and Placebo in patients with Follicular Non-Hodgkins Lymphoma (NHL).	114NH301: A Phase III, Randomized, Double-Blind Study of Galiximab in Combination With Rituximab Compared With Rituximab in Combination With Placebo for the Treatment of Subjects With Relapsed or Refractory, Follicular Non-Hodgkins Lymphoma. Acronym: TARGET	Interventional	Drug
451	CTRI/2009/091/000196	14-05-2009	2014-07-16	A Clinical Trial to evaluate efficacy and safety of zolmitriptan 5 mg nasal spray in acute treatment of migraine	A randomized, double-blind, placebo controlled, crossover, multi-centre study to evaluate the efficacy and safety of Zolmitriptan 5 mg nasal spray in acute treatment of migraine.	Interventional	Drug
452	CTRI/2009/091/000197	19-05-2009	2014-07-16	Safety and Efficacy of Aliskiren in Post Myocardial Infarction Patients (ASPIRE)	A 36-week, multicenter, randomized, double-blind, placebocontrolled, parallel-group study to evaluate the efficacy and safety of aliskiren on the prevention of left ventricular remodeling in high risk post-acute myocardial infarction patients when added to optimized standard therapy	Interventional	Drug
453	CTRI/2009/091/000198	10-06-2009	2014-07-17	Extension 1 to Protocol CSPP100A2340: Study to Evaluate the Efficacy and Safety of Aliskiren on the Prevention of Left Ventricular Remodeling in High Risk Post-Acute Myocardial Infarction Patients When Added to Optimized Standard Therapy	A 2 Year Extension to a 36-Week, Multicenter, Randomized, Double-Blind, Placebo-Controlled, Parallel-Group Study to Evaluate the Efficacy and Safety of Aliskiren on the Prevention of Left Ventricular Remodeling in High Risk Post-Acute Myocardial Infarction Patients When Added to Optimized Standard Therapy	Interventional	Drug
454	CTRI/2009/091/000200	15-05-2009	NA	A comparison of various antioxidant preparations on insulin sensitivity in Type 2 diabetes patients	A study of comparative effects of Antioxidants on Insulin Sensitivity in type 2 diabetes mellitus: A Randomized Double Blinded Placebo-Controlled Trial	NA	NA
455	CTRI/2009/091/000201	27-07-2009	2014-07-24	An Efficacy and Safety Study of Rivaroxaban With Warfarin for the Prevention of Stroke and Non-Central Nervous System Systemic Embolism in Patients With Non-Valvular Atrial Fibrillation	A Prospective, Randomized, Double-Blind, Double-Dummy, Parallel-Group, Multicenter, Event-Driven, Non-Inferiority Study Comparing the Efficacy and Safety of Once-Daily Oral Rivaroxaban (BAY 59-7939) With Adjusted-Dose Oral Warfarin for the Prevention of Stroke and Non-Central Nervous System Systemic Embolism in Subjects With Non-Valvular Atrial Fibrillation	Interventional	Drug
456	CTRI/2009/091/000203	20-05-2009	2014-10-27	Safety and Tolerability of Vildagliptin Versus Placebo in Patients With Type 2 Diabetes and Moderate or Severe Renal Insufficiency (28 Week Extension)	A 28 Week Extension to a 24 Week Multi-Center, Randomized, Double-Blind Clinical Trial to Evaluate the Safety and Tolerability of Vildagliptin (50 mg qd) Versus Placebo in Patients With Type 2 Diabetes and Moderate or Severe Renal Insufficiency	Interventional	Drug
457	CTRI/2009/091/000204	21-08-2009	2019-11-21	A clinical trial to study the safety and efficacy of NRC-AN-019 in patients with chronic Myeloid Leukemia who are not responding or intolerant to Imatinib mesylate	An open label, Phase I dose escalation clinical trial of NRC-AN-019 in patients with all phases of Chronic Myeloid Leukemia, who are resistant or intolerant to Imatinib mesylate	NA	NA
460	CTRI/2009/091/000207	05-05-2009	2018-11-13	This study is to evaluate the safety and tolerability of Fluphenazine HCl Monotherapy in patients with Relapsed or Relapsed and Refractory Multiple Myeloma	Phase 1b Single Arm, Open Label, Multi-Center Study of Fluphenazine HCl Monotherapy in Relapsed or Relapsed and Refractory Multiple Myeloma	NA	NA
461	CTRI/2009/091/000208	28-05-2009	2013-02-15	A clincial trial to compare the analgesic effect of a combination of Paracetamol and ibuprofen with paracetamol alone or ibuprofen alone in post tonsillectomy patinets.	Maxi-Analgesic Junior Study: A multi-centre prospective, parallel group, double-blind, randomized comparison of the analgesic effect of a combination of paracetamol and ibuprofen with paracetamol alone or ibuprofen alone in post tonsillectomy patients	Interventional	Drug
463	CTRI/2009/091/000210	04-05-2009	2018-12-12	A Comparison of Adding Exenatide With Switching to Exenatide in Patients With Type 2 Diabetes Experiencing Inadequate Glycemic Control With Sitagliptin Plus Metformin	A Comparison of Adding Exenatide With Switching to Exenatide in Patients With Type 2 Diabetes Experiencing Inadequate Glycemic Control With Sitagliptin Plus Metformin	Interventional	Drug
464	CTRI/2009/091/000211	01-05-2009	2014-07-16	Effect of probiotic, VSL#3 on portal pressure in patients with cirrhosis	Effect of probiotics (VSL#3) on portal pressure in patients with cirrhosis and large varices who have never bled in the past	Interventional	Drug, Probiotic
465	CTRI/2009/091/000212	12-06-2009	2014-09-01	To compare the efficacy and safety of Herbavate vs. the conventional steroid therapy in the management of hand dermatitis.	An open label, prospective, randomized, comparative, single centre, clinical study comparing the efficacy and safety of Herbavate vs. the conventional steroid therapy in the management of hand dermatitis.	Interventional	Drug
466	CTRI/2009/091/000213	06-07-2009	2013-02-20	Feasibility of intraoperative ultrasound based approach for safe and maximal resection of brain tumors.	Feasibility of a low cost image based approach for safe and optimal resection of brain tumors.-A pilot study.	Interventional	Surgical/Anesthesia
467	CTRI/2009/091/000214	19-05-2009	2014-07-17	A clinical trial to study safety and effects of P276-00 in combination with Gemcitabine in treatment of pancreatic cancer .	A Phase I/II study to evaluate safety and efficacy of P276-00 in combination with Gemcitabine in patients with cancer of pancreas (Acronym: SAVIOR).	Interventional	Drug
468	CTRI/2009/091/000215	08-06-2009	2014-08-01	A clinical trial to assess the confidence, usability, preference and satisfaction on use of Dry Powder Inhaler (DPI) in healthy volunteers and in subjects with mild asthma or COPD.	An open, prospective, multicentre study to assess the confidence, usability, preference and satisfaction on use of Revolizer in healthy volunteers and in subjects with mild asthma or COPD.	Interventional	Drug, Medical Device
469	CTRI/2009/091/000216	20-05-2009	2014-09-29	Safety, Tolerability and Efficacy of Indacaterol in Patients With Moderate-to-Severe Chronic Obstructive Pulmonary Disease (COPD)	A 26-Week Extension to a 26-Week Treatment, Multicenter, Randomized, Double-Blind, Placebo-Controlled, Adaptive, Seamless, Parallel-Group Study to Assess Safety, Tolerability and Efficacy of Two Doses of Indacaterol (150 and 300 Âµg o.d.) in Patients With Chronic Obstructive Pulmonary Disease	Interventional	Drug
470	CTRI/2009/091/000217	29-05-2009	2020-05-18	Evaluate Efficacy and Safety of Saxagliptin in Adult Indian Patients with Type 2 Diabetes inadequate glycemic control.	A 24-Week National, Multi-centre, Randomized, Parallel-group, Double-blind, Placebo-controlled, Phase IIIb study in India to Evaluate the Efficacy and Safety of Saxagliptin in Adult Patients with Type 2 Diabetes who have Inadequate Glycaemic Control with Diet and Exercise.	Interventional	Drug
471	CTRI/2009/091/000218	06-08-2009	2019-03-11	A Phase IIa Randomized, Double-Blind, Placebo Controlled Study to Evaluate the Effects of Odanacatib (MK-0822) on Bone Mineral Density (BMD) and Overall Safety in the Treatment of Osteoporosis in Postmenopausal Women Previously Treated with Alendronate	A Phase IIa Randomized, Double-Blind, Placebo Controlled Study to Evaluate the Effects of Odanacatib (MK-0822) on Bone Mineral Density (BMD) and Overall Safety in the Treatment of Osteoporosis in Postmenopausal Women Previously Treated with Alendronate	Interventional	Drug
472	CTRI/2009/091/000219	18-05-2009	2012-02-06	A clinical trial to study the effects of Nanoparticle based Paclitaxel drug, which does not contain the solvent cremophor, in advanced breast cancer	A Multicentre Phase I Study Of Cremophor FreePaclitaxel Nanoparticle In Advanced Breast Cancer.	NA	NA
473	CTRI/2009/091/000220	20-05-2009	NA	Psychological interventions can improve the quality of life and marital adjustment in persons with anxiety disorders and their spouses	The Impact of Psychological Interventions on Quality of Life and Marital Adjustments in patients with the Anxiety Disorders and their Spouses	NA	NA
481	CTRI/2009/091/000226	10-07-2009	NA	Effect on glycemic control, depression and quality of life, in patients of diabetes mellitus with rhythmic breathing (Sudarshan Kriya Yoga and Pranayam) in addition to standard treatment of diabetes.	Effect on glycemic control, depression and quality of life, in patients of diabetes mellitus with rhythmic breathing (Sudarshan Kriya Yoga and Pranayam) in addition to standard treatment of diabetes.	NA	NA
486	CTRI/2009/091/000232	30-06-2009	2014-11-06	Open-Label Trial to Determine the Long-Term Safety of Safinamide in Parkinsons Disease Patients	Open-Label Trial to Determine the Long-Term Safety of Safinamide in Parkinsons Disease Patients	Interventional	Drug
488	CTRI/2009/091/000238	09-06-2009	2014-09-01	Safety and Tolerability of Vildagliptin Versus Placebo in Patients With Type 2 Diabetes and Moderate or Severe Renal Insufficiency	A Multi-Center, Randomized, Double-Blind Clinical Trial to Evaluate the Safety and Tolerability of 24 Weeks Treatment With Vildagliptin (50 mg qd and 100 mg qd) Versus Placebo in Patients With Type 2 Diabetes and Moderate or Severe Renal Insufficiency	Interventional	Drug
489	CTRI/2009/091/000240	29-07-2009	2020-05-18	A comparative study of SymbicortÃ‚Â® Maintenance and Reliever Therapy (Symbicort TurbuhalerÃ‚Â® 160/4.5 mg, one inhalation bid plus as-needed) and Symbicort Turbuhaler 160/4.5 mg, one inhalation bid plus Terbutaline Turbuhaler 0.4 mg/inhalation as-needed, for treatment of asthma.	A comparison of SymbicortÃ‚Â® Maintenance and Reliever Therapy (Symbicort TurbuhalerÃ‚Â® 160/4.5 mg, one inhalation bid plus as-needed) and Symbicort Turbuhaler 160/4.5 mg, one inhalation bid plus Terbutaline Turbuhaler 0.4 mg/inhalation as-needed, for treatment of asthma ? a 12-month, randomized, double-blind, parallel group, active-controlled, multinational, phase III study in asthmatic patient…	Interventional	Drug
492	CTRI/2009/091/000243	30-06-2009	NA	A multicentre, multinational, randomizedm Double-Blind, Placebo Controlled, crossover trial to evaluate efficacy and safety of Fentanyl TAIFUN Â® treatment after titrated dose administration for breakthrough pain in cancer patients on maintenance opioid therapy	A multicentre, multinational, randomizedm Double-Blind, Placebo Controlled, crossover trial to evaluate efficacy and safety of Fentanyl TAIFUN Â® treatment after titrated dose administration for breakthrough pain in cancer patients on maintenance opioid therapy	NA	NA
493	CTRI/2009/091/000244	24-06-2009	NA	A Multicenter, Multinational, Randomized, Open-Label, Parallel-Group Trial to Evaluate the Safety of Fentanyl TAIFUNÂ® Treatment after Titrated Dose Administration and the Current Breakthrough Pain Treatment for Breakthrough Pain in Cancer Patients on Maintenance Opioid Therapy	A Multicenter, Multinational, Randomized, Open-Label, Parallel-Group Trial to Evaluate the Safety of Fentanyl TAIFUNÂ® Treatment after Titrated Dose Administration and the Current Breakthrough Pain Treatment for Breakthrough Pain in Cancer Patients on Maintenance Opioid Therapy. (FIND S)	NA	NA
497	CTRI/2009/091/000249	15-09-2009	2014-07-16	A Clinical Trial to Evaluate the Safety and Efficacy of Apixaban In Subjects with a Recent Acute Coronary Syndrome	A Phase 3, Randomized, Double-Blind, Evaluation of the Safety and Efficacy of Apixaban In Subjects with a Recent Acute Coronary Syndrome	NA	NA
498	CTRI/2009/091/000250	15-05-2009	NA	A clinical trial to determine whether local application of autologous bone marrow injections can help in healing chronic wounds	A randomised controlled clinical trial to investigate the role of autologous bone marrow derived cells in the healing of chronic wounds	NA	NA
499	CTRI/2009/091/000251	24-06-2009	2017-12-29	Clinical trial to assess the efficacy and safety of TNK-TPA in Acute Ischemic Stroke	Clinical trial to assess the efficacy and safety of TNK-TPA in Acute Ischemic Stroke	Interventional	Drug, Biological
500	CTRI/2009/091/000252	22-05-2009	2014-09-02	A clinical trial to determine pharmacokinetics of Colistin given as injection, in subjects with hospital acquired infections caused by gram negative bacilli.	Pharmacokinetics of Colistin, after intravenous administration of colistimethate sodium in subjects with nosocomial infections caused by multidrug resistant, gram negative bacilli.	Interventional	Drug
506	CTRI/2009/091/000258	15-06-2009	2014-08-14	A Clinical Trial to compare the efficacy and safety of Fluticasone / Formoterol with Budesonide / Formoterol combination administered with an inhaler in subjects with moderate to severe asthma.	A 12 weeks, double blind, prospective, active controlled, comparative; parallel group, multicenter study to assess the efficacy and safety of Fluticasone / Formoterol versus Budesonide / Formoterol combination administered through a pressurized Metered Dose Inhaler (pMDI) in subjects with moderate to severe Bronchial Asthma.	Interventional	Drug
507	CTRI/2009/091/000260	09-06-2009	2014-10-03	Efficacy and Safety of Indacaterol in Patients With Chronic Obstructive Pulmonary Disease (COPD) Using Salmeterol as Active Control	A 26-Week Treatment, Multi-Center, Randomized, Double-Blind, Double- Dummy, Placebo-Controlled, Parallel-Group Study to Assess the Efficacy, and Safety of Indacaterol (150 Âµg o.d.) in Patients With Chronic Obstructive Pulmonary Disease, Using Salmeterol (50 Âµg b.i.d.) as an Active Control	Interventional	Drug
509	CTRI/2009/091/000262	08-06-2009	2019-06-15	Safety, efficacy and pharmacokinetic study of paclitaxel injection concentrate for nano-dispersion in subjects with metastatic breast cancer.	Phase 1 safety, efficacy, and pharmacokinetic study of Paclitaxel nano-dispersion injection in subjects with metastatic breast cancer: A randomized, open label, dose-ranging, active controlled, comparative, parallel group, and multi-centric study.	Interventional	Drug
511	CTRI/2009/091/000264	08-07-2009	2016-11-23	A clinical trial to study the effects of two thread sutures, herbal medicated thread and non medicated thread (seton) in patients with fistula-in-ano during the treatment with minimally invasive (Blunt edge fistulectomy) surgery.	Randomized triple-blind parallel groups, active controlled clinical trial to evaluate the efficacy and safety of Herbal Medicated Thread in minimally invasive surgical management (Blunt edge fistulectomy) of fistula-in-ano.	Interventional	Other (Specify) [Herbal Medicated Thread]
512	CTRI/2009/091/000266	19-05-2009	2012-03-27	A clinical trial to compare the systemic absorption of Malathion when applied locally on hair and scalp as either Malathion Gel 0.5% or Malathion 0.5% Lotion (Ovide) in patients with Head lice	A Randomized, Single-Dose, Parallel Group, Comparative Pharmacokinetic (PK) Study to Evaluate Malathion Gel 0.5% Versus Ovide (malathion) Lotion 0.5% in Patients with Pediculosis capitis	NA	NA
514	CTRI/2009/091/000269	13-08-2009	NA	A clinical trial to study the efficacy, safety and tolerability of metoprolol + amlodipine in the treatment of hypertension.	ASSESSMENT OF THE EFFICACY AND TOLERABILITY OF A FIXED-DOSE COMBINATION OF METOPROLOL AND AMLODIPINE IN ESSENTIAL HYPERTENSION	NA	NA
518	CTRI/2009/091/000274	20-05-2009	NA	A clinical trial to assess the efficacy and safety of topical Dexketoprofen Trometamol Gel in the treatment of knee osteoarthritis	A clinical trial to assess the efficacy and safety of topical Dexketoprofen Trometamol Gel in the treatment of knee osteoarthritis	NA	NA
520	CTRI/2009/091/000276	24-11-2010	2014-07-16	BRISK - FL	A Randomized, Double-blind, Multi-center Phase III Study of Brivanib versus Sorafenib as First-line Treatment in Patients with Advanced Hepatocellular Carcinoma	Interventional	Drug
521	CTRI/2009/091/000277	15-06-2009	2014-09-30	Comparison of Indacaterol and Tiotropium on Lung Function and Related Outcomes in Patients With Chronic Obstructive Pulmonary Disease (COPD) (INVIGORATE)	A phase IIIb multicenter, 52 week treatment, randomized, blinded, double dummy, parallel group efficacy study comparing the effect of inhaled indacaterol 150 Âµg o.d. vs inhaled tiotropium 18 Âµg o.d. on lung function, rate of exacerbations and related outcomes in patients with COPD	Interventional	Drug
523	CTRI/2009/091/000279	27-05-2009	2014-10-09	A Research Study To Assess The Effectiveness And Safety Of Different Doses Of Oral PF-00489791 In The Treatment Of Adult Patients With Pulmonary Arterial Hypertension.	A Phase 2a, Randomized, Double Blind, Placebo-Controlled, Parallel Group Study Investigating The Dose-Response Of PF-00489791 On Acute Hemodynamics In Subjects With Idiopathic And Familial Pulmonary ARTERIAL Hypertension.	Interventional	Drug
525	CTRI/2009/091/000281	25-05-2009	2014-10-09	Prospective, Randomized, Multi-Center, Comparator Study Evaluating Efficacy and Safety of PF-04523655 Versus Laser in Subjects With Diabetic Macular Edema (DEGAS)	A Phase II Prospective, Randomized, Multi-Center, Diabetic Macular Edema Dose Ranging, Comparator Study Evaluating the Efficacy and Safety of PF-04523655 Versus Laser Therapy (DEGAS)	Interventional	Drug
526	CTRI/2009/091/000282	16-07-2009	NA	Safety , Pharmacokinetics and efficacy of QAV680 in asthma patients	A randomized, double-blind, two way cross-over, proof of concept study to compare the efficacy, safety, pharmacokinetics and pharmacodynamics of two-week oral administration of QAV680 versus placebo, with an extended open-label inhaled corticosteroid period, in steroid-free, mild to moderate persistent asthma patients	NA	NA
527	CTRI/2009/091/000283	06-11-2009	2019-11-20	Study to evaluate the safety and efficacy of TULY (rasburicase) in prevention and treatment of malignancy-associated hyperuricemia	Efficacy and safety of TULY (rasburicase) in prevention and treatment of malignancy-associated hyperuricemia - An open-label, multicentre study in India.	Interventional	Drug, Preventive
529	CTRI/2009/091/000285	01-09-2009	NA	Yoga on post traumatic and flood survivors	Post traumatic stress disorder and heart rate variability in Bihar flood survivors following yoga: A randomized control study	NA	NA
530	CTRI/2009/091/000287	26-06-2009	NA	A clinical trial to study the effect of light meal on Aliskiren (300mg) in patients with high blood pressure	A randomized, single-blind, parallel group, multiple oral dose study to evaluate the effect of a light meal on the pharmacokinetics and pharmacodynamics of aliskiren using market 300 mg tablet formulation in subjects with mild to moderate hypertension	NA	NA
531	CTRI/2009/091/000288	10-06-2009	NA	A clinical trial to study the effects of Lurasidone HCl in patients with acute schizophrenia	A Phase 3 Randomized, Double-Blind, Placebo- and Active Comparator-Controlled Clinical Trial to Study the Efficacy and Safety of Two Doses of Lurasidone in Acutely Psychotic Subjects with Schizophrenia (PEARL 3)	NA	NA
532	CTRI/2009/091/000289	09-06-2009	NA	A clinical trial to study the effects of Lurasidone HCl in patients with acute schizophrenia (Extension Study)	A Phase 3 Randomized, Double-Blind, Active Comparator-Controlled Clinical Trial to Study the Safety and Efficacy of Lurasidone in Subjects with Schizophrenia (PEARL 3 Extension Study)	NA	NA
533	CTRI/2009/091/000290	16-06-2009	NA	To compare the predictability of IOL master versus ultrasound biometry for estimating the post-cataract surgery refractive outcome	Comparison of postoperative refractive outcomes after calculation of IOL power using the IOL Master and ultrasound biometry.	NA	NA
534	CTRI/2009/091/000291	04-08-2009	2019-03-11	A Study to Test the Safety and Effectiveness of MK0974 co-Administered With Ibuprofen or Acetaminophen in Patients With Migraines With or Without Aura	A Phase IIa Randomized, Double-Blind, Parallel-Group, Placebo and Active-Controlled, Clinical Trial to Study the Efficacy and Safety of MK0974 Co-Administered With Ibuprofen or Acetaminophen in Patients With Migraine With or Without Aura	NA	NA
535	CTRI/2009/091/000293	31-03-2010	NA	A clinical phase III trial to study and compare the effects of human Recombinant PTH in post menopausal female with Osteoporosis	A Prospective, Comparative, Randomized Multicenteric Phase III study to compare the Safety and efficacy of Teriparatide [recombinant human parathyroid hormone (1-34)] of Intas Biopharmaceuticals Ltd. against Forteo of Eli-Lilly in postmenopausal females with Osteoporosis	NA	NA
536	CTRI/2009/091/000295	21-08-2009	2013-02-13	A clinical trial to evaluate the safety and efficacy of talaporfin sodium (activated locally using light of a specific wavelength) on liver metastases in patients with colorectal cancer	A multicenter, multinational phase 3 randomized study to evaluate the safety and efficacy of treating colorectal cancer patients with recurrent liver metastases using the LitxTM system plus chemotherapy as compared to chemotherapy alone	Interventional	Drug, Diagnostic
538	CTRI/2009/091/000297	24-07-2009	NA	A STUDY TO ASSESS THE EFFICACY, SAFETY AND TOLERABILITY OF LORNOXICAM SR 16mg Vs LORNOXICAM 8mg IN ADULT PATIENTS WITH OSTEOARTHRITIS OF THE HIP AND/OR KNEE	ASSESSMENT OF THE EFFICACY, SAFETY AND TOLERABILITY OF LORNOXICAM SR 16mg Vs LORNOXICAM 8mg IN ADULT PATIENTS WITH OSTEOARTHRITIS OF THE HIP AND/OR KNEE	NA	NA
539	CTRI/2009/091/000298	16-07-2009	2014-09-26	A clinical trial to study prevention of HPV in HIV-Positive women in India	A Single-Arm, Open-Label, Pilot Study of the Safety and Immunogenicity of the Merck Quadrivalent Human Papillomavirus Vaccine among HIV-Positive Women in India: A Trial of AIDS Malignancy Clinical Trials Consortium Acronym: AMC Protocol # 054	Interventional	Vaccine, Other (Specify) [Pilot study to study the safety and immunogenicity of Merck Quadrivalent HPV Vaccine, ]
540	CTRI/2011/091/000299	19-01-2011	2013-05-07	A Study to Evaluate the Safety and Efficacy of Anamorelin HCL in Patients with Non Small Cell Lung Cancer	A Randomized, Double-Blind, Placebo-Controlled, Multicenter Phase II Anamorelin HCl Dose Range Study to Evaluate the Safety and Efficacy of Anamorelin HCl in Patients with NSCLC	Interventional	Drug
541	CTRI/2009/091/000300	04-08-2009	NA	A clinical trial to study the effects of two different formulations of diacerein in patients with osteoarthritis of the knee.	COMPARATIVE ASSESSMENT OF THE EFFICACY, SAFETY AND TOLERABILITY OF DIACEREIN MR 100mg vs DIACEREIN 50mg IN ADULT PATIENTS WITH OSTEOARTHRITIS OF THE KNEE	NA	NA
542	CTRI/2012/12/003234	18-12-2012	2012-12-11	Therapy for reducing urgency and frequency of urination.	Study of transcutaneous electrical stimulation for treatment of hyper reflexive bladder dysfunction.	Interventional	Other (Specify) [Electrical Stimulation Therapy]
543	CTRI/2009/091/000302	23-06-2009	NA	A clinical trial to study the effects of study drug in patients with Non-Metastatic Hormaone resistant Prostrate Cancer Patients	A Phase III, Randomised, Placebo-controlled, Double-blind Study to Assess the Efficacy and Safety of Once-daily Orally Administered ZD4054 10 mg in Non-metastatic Hormone-resistant Prostate Cancer Patients	NA	NA
546	CTRI/2009/091/000306	15-06-2009	2013-02-21	In-hospital rehabilitation of patients with myocardial infarction	PHASE-1 REHABILITATION IN MYOCARDIAL INFARCTION	Interventional	Physiotherapy (Not Including YOGA)
549	CTRI/2009/091/000309	23-04-2010	NA	EDARAVONE IN ACUTE ISCHEMIC STROKE	A RANDOMIZED CONTROLLED CLINICAL TRIAL TO COMPARE THE SAFETY AND EFFICACY OF EDARAVONE IN ACUTE ISCHEMIC STROKE	NA	NA
550	CTRI/2009/091/000311	15-06-2009	2014-09-29	A clinical trial to see the effect of stapled anastamosis and Hand sutured anastamosis in patients undergoing gastrointestinal end to end and side to side anastamosis.	An Open-label, Randomized, Prospective Study of the Effectiveness, Safety, and Clinical Outcomes of Stapled Anastomoses versus Hand-Sutured Anastomoses in Patients Undergoing Gastrointestinal End to End or Side to Side Anastomoses	Observational	Follow Up Study
552	CTRI/2009/091/000315	17-07-2009	2014-09-26	A clinical trial to study the effects of piperaquine-dihydroartemisinin combination and artemether-lumefantrine combination in patients with uncomplicated Plasmodium falciparum malaria.	Evaluation of efficacy and safety of piperaquine-dihydroartemisinin combination in treatment of uncomplicated Plasmodium falciparum malaria: a randomized comparative multicentric study.	Interventional	Drug
553	CTRI/2009/091/000316	29-06-2009	2018-11-24	A clinical trial to study the pharmacokinetic comparision of two formulations of Docetaxel injections in Advanced Solid Tumor Patients	An Open Label, Balanced, Randomized, Two Period, Two Treatment, Two Sequence,Crossover, Multicentric Study to Evaluate Safety and Pharmacokinetic Comparison of Intravenous Infusion of Docetaxel Lipid Suspension and TAXOTEREÃ‚Â® (Docetaxel Injection Concentrate) in Advanced Solid Tumor Patients	BA/BE	NA
554	CTRI/2009/091/000318	16-07-2009	2013-08-21	A clinical trial to study the effects of various combinations for the treatment of Kala-Azar	A randomised, open-label, parallel-group, safety and efficacy study to evaluate different combination treatment regimens (co-administration), of either AmBisome and paromomycin, AmBisome and Miltefosine, or Paromomycin and Miltefosine compared with Amphotericin B deoxycholate (the standard) therapy for the treatment of acute, symptomatic Visceral Leishmaniasis (VL)	NA	NA
555	CTRI/2009/091/000319	08-09-2009	2015-08-26	A clinical trial to study the effect of lixivaptan in the treatment of hyponatremia in NYHA Class III/IV Cardiac Patients	The BALANCE Study: Treatment of Hyponatremia Based on Lixivaptan in NYHA Class III/IV Cardioc Patient Evaluation Acronym: BALANCE	Interventional	Drug
556	CTRI/2009/091/000320	17-06-2009	2015-12-31	Efficacy and Safety of Aliskiren and Aliskiren/Enalapril Combination on Morbi-Mortality in Patients With Chronic Heart Failure (ATMOSPHERE)	A Multicenter, Randomized, Double-Blind, Parallel Group, Active-Controlled Study to Evaluate the Efficacy and Safety of Both Aliskiren Monotherapy and Aliskiren/Enalapril Combination Therapy Compared to Enalapril Monotherapy, on Morbidity and Mortality in Patients With Chronic Heart Failure (NYHA Class II - IV).	Interventional	Drug
558	CTRI/2009/091/000322	12-08-2009	2013-03-28	An Open-Label Extension Study of GA-GCB ERT in Patients With Type 1 Gaucher Disease	An Open-Label Extension Study of Gene-ActivatedÂ® Human Glucocerebrosidase (GA-GCB) Enzyme Replacement Therapy in Patients With Type 1 Gaucher Disease	Interventional	Biological
560	CTRI/2009/091/000325	06-05-2010	2013-03-06	A clinical trial To evaluate hair growth retarding formulation to reduce hair growth against Untreated control on healthy human subjects.	To evaluate hair growth retarding formulation to reduce hair growth against Untreated control on healthy human subjects?.	Interventional	Preventive
561	CTRI/2009/091/000327	07-05-2010	2013-04-03	An open label, balanced, randomized, two treatment, two period, two sequence, cross over, comparative bioavailability study of a single dose of commercially available 6 gm Curcumin hard gelatin capsules (each capsule contains 500 mg of Curcumin 95%) and 6 gm Curcumin soft gelatin capsules (each capsule contains 750 mg of Curcumin 95%) of Amsar Private Limited, in healthy human adult male subjects…	An open label, balanced, randomized, two treatment, two period, two sequence, cross over, comparative bioavailability study of a single dose of commercially available 6 gm Curcumin hard gelatin capsules (each capsule contains 500 mg of Curcumin 95%) and 6 gm Curcumin soft gelatin capsules (each capsule contains 750 mg of Curcumin 95%) of Amsar Private Limited, in healthy human adult male subjects…	NA	NA
562	CTRI/2009/091/000328	09-02-2010	2013-04-03	A clinical trail to study the efficacy, safety and tolerability of E-OA-07 in Patients with Osteoarthritis of the Knee Joint	An exploratory, randomized, triple-blind, placebo controlled study to investigate the efficacy, safety and tolerability of E-OA-07 in Patients with Osteoarthritis of the Knee Joint	Interventional	Ayurveda
564	CTRI/2009/091/000330	29-06-2009	2014-09-25	Comparison of effects of paracetamol, ibuprofen and their combination in pediatric patients with fever	Randomized Comparative Trial of efficacy of paracetamol, ibuprofen and paracetamol-ibuprofen combination in treatment of febrile children	Interventional	Drug
566	CTRI/2009/091/000332	24-06-2009	2013-10-18	A clinical trial to study the effects of moxifloxacin on ECG readings in healthy subjects of Indian origin	A randomized, single-dose, single blind, placebo controlled, cross over, validation study of moxifloxacin induced QT/QTc changes in healthy subjects of Indian origin (Indian subcontinent)	Interventional	Drug
569	CTRI/2009/091/000335	17-06-2009	2018-11-21	Effect of Vildagliptin on Left Ventricular Function in Patients With Type 2 Diabetes and Congestive Heart Failure	A Multi-center, Randomized, Double-blind, Placebo-controlled Clinical Trial to Evaluate the Effect of 52 Weeks Treatment With Vildagliptin on Left Ventricular Function in Patients With Type 2 Diabetes and Congestive Heart Failure	Interventional	Drug
570	CTRI/2009/091/000336	14-09-2009	2018-12-03	A clinical trial to study the effective dose range of the study drug, Sativex, in patients with advanced cancer who experience inadequate pain relief during optimized chronic opioid therapy.	A double blind, randomized, placebo controlled, parallel group dose-range exploration study of SativexÃ‚Â® in relieving pain in patients with advanced cancer, who experience inadequate analgesia during optimized chronic opioid therapy.	Interventional	Drug
572	CTRI/2009/091/000339	05-08-2009	2015-10-19	Safety and efficacy of low dose MgSo4 regimen for eclampsia treatment	Safety and efficacy of low dose MgSo4 regimen for treatment of eclampsia	NA	NA
577	CTRI/2009/091/000345	04-08-2009	2019-07-18	Study of Efficacy and Safety of MORAb-003 in Patients (Subjects) With Platinum-Sensitive Ovarian Cancer in First Relapse.	A Randomized, Double-blind, Placebo-Controlled, Phase 3 Study to Assess the Efficacy and Safety of Weekly Farletuzumab (MORAb-003) in Combination with Carboplatin and Taxane in Subjects with Platinum-sensitive Ovarian Cancer in First Relapse	Interventional	Biological
578	CTRI/2009/091/000346	02-07-2009	2013-03-13	A clinical trial to study the effects of very minute quantity of wheat in the pediatric patients with celiac disease.	Effect of trace amounts of dietary gluten on nutritional, clinical, serological, biochemical and histological parameters of pediatric patients with celiac disease.	Interventional	Other (Specify) [Gluten (a part of wheat protein) intervention in minute amounts was given in form of wheat capsules ]
579	CTRI/2009/091/000347	08-07-2009	2013-03-01	Series III Run-In Trial	A randomized comparison of the Supralimus(R) stent with the Xience V(TM) stent in the treatment of patients with de novo native coronary artery lesions	Interventional	Medical Device
580	CTRI/2009/091/000348	22-06-2009	2014-10-09	Non-Interventional Study Of Indian Patients With Advanced Renal Cell Cancer Receiving Therapy With Sutent	Non-Interventional Study Of Indian Patients With Advanced Renal Cell Cancer Receiving Therapy With Sutent	Observational	Non interventional Drug, study
582	CTRI/2009/091/000350	09-11-2009	2016-02-17	A clinical trial to study the effects of Tulsi (Holy basil) on immune status of healthy human subjects	Study of antimicrobial propeties and immunomodulatory effects of Tulsi (Ocimum sanctum Linn) extract. Acronym: ImeT	NA	NA
584	CTRI/2009/091/000353	09-08-2010	2013-03-10	A clinical trial to study the efficacy of single dose of 600 mg of clopidogrel vs two divided doses of 600 mg of clopidogrel.	Efficiency of single dose of 600mg of Clopidogrel vs two divided doses of 600mg of Clopidogrel	Observational	Case Control Study
585	CTRI/2009/091/000354	07-10-2009	NA	The purpose of this study is to evaluate the efficacy (disease response) and safety of mapatumumab in combination with bortezomib and bortezomib alone in subjects with relapsed or refractory multiple myeloma (MM).	A Phase 2, Multi-Center, Open-Label, Randomized Study of Mapatumumab (TRM-1 [HGS1012], a Fully Human Monoclonal Antibody to TRAIL-R1) in Combination With Bortezomib (Velcade) and Bortezomib Alone in Subjects With Relapsed or Refractory Multiple Myeloma	NA	NA
586	CTRI/2009/091/000355	22-01-2010	NA	A clinical trial to study the effects of cerebroprotien hydrolysate in patients with all type of dementia.	An evaluation of efficacy and safety of cerebroprotein hydrolysate in the management of subjects with dementia in an open labeled, prospective, phase-III clinical trial.	NA	NA
587	CTRI/2009/091/000356	15-06-2009	2014-09-30	To determine the effects on resting anal sphincter pressure following topical application of 2% diltiazem gel and a combination of 2% diltiazem with lidocaine gel (2%) in various anal conditions.	The effect of a topical application of Diltiazem or a combination of Diltiazem and Lidocaine in various anal conditions.	Interventional	Drug
591	CTRI/2009/091/000360	21-04-2010	NA	Safety and Efficacy Study of Botulinum Toxin Type A for the Treatment of Neurogenic Overactive Bladder	A Placebo-Controlled, Randomized, Safety and Efficacy Study of BOTOXÂ® (Botulinum Toxin Type A) Purified Neurotoxin Complex in Patients with Neurogenic Detrusor Overactivity and Neurological Respiratory Impairment	NA	NA
592	CTRI/2009/091/000361	15-09-2009	NA	A Clinical trial to study the effect of an anti-diarrheal drug Crofelemer in patients with infectious diarrhea	A Double-Blind, Randomized, Placebo-Controlled, Study To Assess Efficacy, Safety And Tolerability Of Crofelemer In Adult Patients With Acute Infectious Diarrhea	NA	NA
593	CTRI/2009/091/000362	25-06-2009	2014-11-06	Study Evaluating Bosutinib-Exemestane Combination Vs Exemestane Alone in Post Menopausal Women With Breast Cancer	A Phase 2, Randomized, Open-Label Study of Bosutinib Administered in Combination With Exemestane Versus Exemestane Alone as Second Line Therapy in Postmenopausal Women With Locally Advanced or Metastatic ER+/PgR+/ErbB2- Breast Cancer	Interventional	Drug
596	CTRI/2011/10/002052	11-10-2011	2011-10-11	homoeopathic management for distress during menopausal years	a multicentric open clinical trial to find out a group of efficacious homoeopathic medicines for menopausal symptoms.	Interventional	Homeopathy
597	CTRI/2011/10/002048	11-10-2011	2011-10-11	management of Diabetic foot ulcer with homoeopathic therapy	A multicentric open clinical trial To evolve a group of efficacious homoeopathic medicines in the management of Diabetic Foot Ulcer.	Interventional	Homeopathy
598	CTRI/2009/091/000368	31-12-2009	2014-11-21	A clinical trial to study the safety and the consistency in terms of protection between three production lots of the PsA-TT conjugate vaccine produced at large scale in the 5 to 10 years of age.	A phase III, double-blind, randomized, active controlled study to evaluate the safety and consistency of immunogenicity of three consecutive lots of a Meningococcal A Conjugate Vaccine administered as a single dose to healthy children at 5-10 years of age.	Interventional	Vaccine
599	CTRI/2011/09/001994	08-09-2011	2011-09-08	management of chronic bronchitis with homoeopathic therapy	A MULTICENTRIC OPEN CLINICAL TRAIL TO EVOLVE A EFFICACIOUS HOMOEOPATHIC MEDICINES IN SIMPLE AND MUCOPURULENT CHRONIC BRONCHITIS WITH REGARD TO IMPROVEMENT IN SYMPTOM COMPLEX OF SIMPLE AND MUCOPURULENT CHRONIC BRONCHITIS	Interventional	Homeopathy
600	CTRI/2009/091/000370	01-02-2010	2014-11-23	A clinical trial to study the effects of an oral pill containing desogestrel in women with polycystic ovary syndrome.	Effects of combination of ethinyl oestradiol with desogestrel on clinical and biochemical parameters in women with polycystic ovary syndrome.	Interventional	Drug
601	CTRI/2009/091/000371	10-07-2009	NA	Oral Insulin study for Type 2 Diabetes Mellitus	A Phase 2b, comparative, two arm randomized, placebo-controlled, double blinded multi-centric study to Evaluate the Safety, Tolerability, and Efficacy of Oral Insulin 16 mg /day or placebo in subjects with Type 2 Diabetes Mellitus (DM) who are currently on diet alone or diet with monotherapy - Metformin up to 2.5 g/day	NA	NA
604	CTRI/2009/091/000374	30-06-2009	NA	TMC114-TiDP29-C228: Study of antiviral activity of DRV in combination with low dose ritonavir in the treatment experienced HIV-1 infected childerns from 3 years to < 6 years of age.	TMC114-TiDP29-C228: A Phase II, open-label trial to evaluate pharmacokinetics, safety, tolerability and antiviral activity of DRV in combination with low-dose ritonavir (DRV/rtv) in treatment-experienced HIV 1 infected children from 3 years to < 6 years of age. This trial will be referred to as ARIEL.	NA	NA
605	CTRI/2009/091/000375	21-08-2009	2018-11-20	A clinical study on Pentavalent vaccine	A Phase IV multicentric, randomized, comparative clinical trial to assess the immunogenicity and Reactogenicity of two different lots of DTwP-HB+Hib (Pentavac) vaccine manufactured by Serum Institute Of India Ltd., Pune in Indian infants.	Interventional	Vaccine
606	CTRI/2009/091/000377	09-09-2009	2014-12-15	Safety, tolerability and pharmacokinetics study of WCK 2349 (in single doses) in healthy male volunteer.	Phase 1 study to evaluate the safety, tolerability and pharmacokinetics of oral WCK 2349 (200 mg or 400 mg or 600mg or 800mg or 1000 mg or 1500mg) on single dose administration in adult healthy male human volunteers under fasting conditions.	Interventional	Drug
609	CTRI/2009/091/000382	09-07-2009	NA	A Multicenter, Open-Label, Randomized, Phase 2 Study to Evaluate the Efficacy and Safety of NKTR-102 (PEG-Irinotecan) Versus Irinotecan in Patients with Second-Line, Irinotecan-NaÃ¯ve, KRAS-Mutant, Metastatic Colorectal Cancer (mCRC).	A Multicenter, Open-Label, Randomized, Phase 2 Study to Evaluate the Efficacy and Safety of NKTR-102 (PEG-Irinotecan) Versus Irinotecan in Patients with Second-Line, Irinotecan-NaÃ¯ve, KRAS-Mutant, Metastatic Colorectal Cancer (mCRC).	NA	NA
611	CTRI/2009/091/000385	24-06-2009	2015-02-06	PHASE II OPen Label, MULTICENTER, PROSPECTIVE, RANDOMIZED, AGE RELATED MACULAR DEGENERATION, COMPARATOR controlled, STUDY evaluating PF 04523655 VERSUS RANIBIZUMAB IN the treatment of SUBJECTS WITH CHOROIDAL NEOVASCULARIZATION (MONet study)	Phase II Open Label Multicenter, Prospective, Randomized, Age Related Macular Degeneration, Comparator Controlled Study Evaluating PF-04523655 Versus Ranibizumab In The Treatment Of Subjects With Choroidal Neovascularization (MONET Study).	Interventional	Drug
612	CTRI/2009/091/000386	24-09-2009	2016-05-26	OMB110913 : Ofatumumab Added to Fludarabine-Cyclophosphamide vs. Fludarabine-Cyclophosphamide Combination in Relapsed Subjects With Chronic Lymphocytic Leukemia	OMB110913 : A Phase III, Open Label, Randomized Trial of Ofatumumab Added to Fludarabine-Cyclophosphamide vs. Fludarabine-Cyclophosphamide Combination in Subjects With Relapsed Chronic Lymphocytic Leukemia	Interventional	Drug, Biological
613	CTRI/2009/091/000387	17-07-2009	2015-02-06	Anidulafungin Plus Voriconazole Versus Voriconazole For The Treatment Of Invasive Aspergillosis	A Prospective, Randomized Trial Comparing The Efficacy Of Anidulafungin And Voriconazole In Combination To That Of Voriconazole Alone When Used For Primary Therapy Of Proven Or Probable Invasive Aspergillosis	Interventional	Drug
614	CTRI/2009/091/000388	22-06-2009	NA	Clinical Study of efficacy & safety of dexketoprofen injection compared to diclofenac injection in post-operative pain	A clinical trial to assess the efficacy and safety of Injection Dexketoprofen Trometamol in the treatment of Post-operative Pain	NA	NA
616	CTRI/2011/10/002070	17-10-2011	2011-10-11	management of cervical spondylosis pain by homoeopathic therapy	Homoeopathic Therapy in Cervical Spondylosis Pain Management - A Pilot Study	Interventional	Homeopathy
617	CTRI/2009/091/000392	01-02-2010	2014-12-29	A clnical trial to study the effects of an oral pill containing cyproterone acetate on various clinical and biochemical parameters of polycystic ovary syndrome.	Effects of combination of ethinyl oestradiol with cyproterone acetate on clinical and biochemical parameters in women with polycystic ovary syndrome.	Interventional	Drug
619	CTRI/2009/091/000394	02-07-2009	2014-12-12	A clinical trial to assess immunogenicity and safety of combination vaccine (DTwP-HB) as compared with Active Comparator (DTPw-HB) and to demonstrate the equivalence of three different lots of LBVW0101, in healthy infants at 6, 10 and 14 weeks of age.	A prospective, multicentre, comparative, double blind, randomized phase III study to assess immunogenicity and safety of LBVW0101 (Diphtheria-Tetanus-whole cell Pertussis- Hepatitis B) compared with Tritanrix HBÃ‚Â® (Diphtheria-Tetanus-whole cell Pertussis-Hepatitis B) and to demonstrate the equivalence of three different lots of LBVW0101, in terms of immunogenicity, in healthy infants at six, te…	Interventional	Vaccine
620	CTRI/2009/091/000395	27-07-2009	2018-12-03	The purpose of the study is to determine whether Cariprazine is a safe and tolerated long-term treatment in patients with chronic stable schizophrenia.	A Long-Term, Open-Label Extension Study of the Safety and Tolerability of RGH-188 (Cariprazine) in Patients With Schizophrenia	Interventional	Drug
621	CTRI/2009/091/000398	24-06-2009	NA	A clinical trial to study the effects and safety of ulipristal in patients for pre-operative treatment of symptomatic uterine myomas	A Phase III, randomised, parallel group, double-blind, placebo-controlled, multi-center study to assess the efficacy and safety of PGL4001 (ulipristal) versus placebo for pre-operative treatment of symptomatic uterine myomas. Acronym: PEARL I	NA	NA
622	CTRI/2009/091/000399	17-11-2009	2015-01-15	To determine the safety and efficacy of Etanercept for injection 25 mg in patients with moderate to severe active rheumatoid arthritis.	An open label, prospective, non-comparative, multicentre study to assess the safety and efficacy of Etanercept for injection 25 mg in patients with moderate to severe active rheumatoid arthritis.	Interventional	Biological
623	CTRI/2009/091/000400	10-08-2009	2014-12-16	A clinical trial to study the effect of conivaptan hydrochloride in patients with Euvolemic and Hypervolemic hyponatremia (a condition where the level of a chemical ion in blood goes below the normal levels)	Efficacy and Safety of Intravenous Administration of Conivaptan Hydrochloride in the Treatment of Euvolemic and Hypervolemic Hyponatremia - A multicentric, open label, non comparative, phase III study	Interventional	Drug
624	CTRI/2009/091/000402	07-01-2011	2016-08-04	A Clinical Trial to study the Safety, Tolerability and Effect of Tocilizumab in Patients with Active Rheumatoid Arthritis taking Background Non-biologic DMARDs and having an Inadequate Response to Current Non-biologic DMARD and/or Anti-TNF Therapy	Multi-National Open-Label Study to Evaluate the Safety, Tolerability and Efficacy of Tocilizumab in Patients with Active Rheumatoid Arthritis on Background Non-biologic DMARDs who have an Inadequate Response to Current Non-biologic DMARD and/or Anti-TNF Therapy	Interventional	Biological
626	CTRI/2009/091/000405	25-06-2009	2013-03-14	Long-Term Analgesic Efficacy And Safety Of Tanezumab Alone Or In Combination With Non-Steroidal Anti-Inflammatory Drugs (NSAIDs) Versus NSAIDs Alone In Patients With Osteoarthritis Of The Knee Or Hip	A Phase 3, Multi-Center, Randomized, Double-Blind, Controlled Study Of The Long-Term Analgesic Efficacy And Safety of Tanezumab Alone Or In Combination With Non-Steroidal Anti-Inflammatory Drugs (NSAIDs) Versus NSAIDs Alone In Patients With Osteoarthritis Of The Knee Or Hip	Interventional	Biological
627	CTRI/2009/091/000407	06-07-2009	2013-03-01	E-SERIES Registry: Supralimus(R) and Supralimus-Core(TM) Cardiac Stents for the Treatment of Coronary Artery Blockage.	E-SERIES Registry: A Prospective and Retrospective, Multinational Investigation of the Supralimus(R) and Supralimus-Core(TM) Sirolimus-Eluting Stents for the Treatment of Unselected Patients with Coronary Lesions in the Real-World Clinical Practice	PMS	Medical Device
629	CTRI/2009/091/000409	06-07-2009	2013-03-01	Infinnium-Core(TM) Registry	Safety and Efficacy of the Infinnium-Core(TM) Paclitaxel-Eluting Coronary Stent System for the Treatment of Patients with De novo Coronary Lesions	PMS	Medical Device
630	CTRI/2009/091/000410	14-12-2009	2018-11-09	An Investigator-initiated and conducted, collaborative,phase III, multi-centre,open label, randomised,controlled trial of continuous positive airway pressure for the treatment of obstructive sleep apnea to prevent cardiovascular disease.	An international, multi-centre, open, parallel group, prospective, randomised, controlled trial to determine the effectiveness of treatment with continuous positive airways pressure (CPAP) in addition to standard care in reducing cardiovascular (CV) morbidity and mortality in patients with co-existing CV and moderate-severe obstructive sleep apnea	Observational	Follow Up Study
632	CTRI/2009/091/000412	20-08-2009	2014-12-17	A Study to Compare the Glycemic Effects, Safety, and Tolerability of Exenatide Once Weekly to Those of Sitagliptin and a Thiazolidinedione in Subjects With Type 2 Diabetes Treated With Metformin (DURATION - 2)	A Randomized, Double-Blind, Parallel-Group, Multicenter Study to Compare the Glycemic Effects, Safety, and Tolerability of Exenatide Long-Acting Release(Once Weekly) to Those of Sitagliptin and a Thiazolidinedione in Subjects With Type 2 Diabetes Mellitus Treated With Metformin	Interventional	Drug
633	CTRI/2009/091/000413	04-08-2009	2011-04-08	Enzymatic Debridement in Burns Patients (Children and Adults): A Comparision to Standard of Care (Protocol MW2004-11-02)	Enzymatic Debridement in Burns Patients (Children and Adults): A Comparision to Standard of Care (Protocol MW2004-11-02)	NA	NA
635	CTRI/2009/091/000415	17-06-2010	2013-12-20	RESOLUTE Asia: A study in which data will be collected from patients with long lesion(s) and/or dual vessels who are suitable for stenting and who will be treated with Endeavor Resolute drug-eluting stent(s)	RESOLUTE Asia: Evaluation of the Endeavor Resolute Zotarolimus-Eluting Coronary Stent System in a Patient Population with Long Lesion(s) and/or Dual Vessels in Asia. A Prospective, Multi-center, Non-randomized Study.	Interventional	Other (Specify) [Medical Device, ]
636	CTRI/2009/091/000416	27-07-2009	2015-01-07	RESOLUTE International : Registry for evaluation of Endeavor Resolute, a drug eluting stent in a Real-Worldpatient population.	RESOLUTE International : Prospective, multi-center, observational registry to evaluate the safety and clinical performance of the Endeavor Resolute Zotarolimus-Eluting Coronary Stent System in a real-world patient population requiring stent implantation by assessing the rates of cardiac death and MI.	Interventional	Other (Specify) [Medical Device, ]
640	CTRI/2009/091/000420	07-12-2010	2015-01-07	Implantable Cardiac Device Long Term Observational study (Panorama OS)	Phase IV Long Term Observational Study of Patients Implanted With Medtronic CRDM Implantable Cardiac Devices	Observational	Post market observational study
641	CTRI/2009/091/000422	03-07-2009	2014-02-03	Comparative Study of Pregabalin and Gabapentin as Adjunctive Therapy in Subjects With Partial Seizures	A Randomized, Double-Blind, Parallel-Group, Multi-Center, Comparative, Flexible Dose Trial Of Pregabalin Versus Gabapentin As Adjunctive Therapy In Subjects With Partial Seizures	Interventional	Drug
642	CTRI/2009/091/000423	27-10-2009	2016-08-04	A clinical trial to study the effects of bevacizumab plus capecitabine vs. bevacizumab alone as maintenance therapy in patients with HER2-negative metastatic breast cancer that has not progressed during initial docetaxel plus bevacizumab therapy	A randomised Phase III clinical study of bevacizumab plus capecitabine vs. bevacizumab alone as maintenance therapy in patients with HER2-negative metastatic breast cancer that has not progressed during first-line docetaxel plus bevacizumab therapy	Interventional	Biological
643	CTRI/2009/091/000424	06-08-2009	2014-10-29	Study Comparing Bevacizumab + Temsirolimus Vs Bevacizumab + Interferon-Alfa In Advanced Renal Cell Carcinoma Subjects	A Phase 3b, Randomized, Open-Label Study of bevacizumab+ temsirolimus vs. bevacizumab + interferon-alfa as First-Line Treatment in Subjects with Advanced Renal Cell Carcinoma	Interventional	Drug
644	CTRI/2009/091/000425	15-07-2009	2013-03-02	PROTECT is trial which is designed to evaluate whether the Endeavor stent PROTECTS against late stent thrombosis resulting in less deaths and myocardial infarctions.	PROTECT (Patient Related OuTcomes with Endeavor versus Cypher stenting Trial) is a prospective, multicenter, randomized, two-arm, open-label trial designed to evaluate whether the Endeavor stent Protects against late stent thrombosis resulting in less deaths and myocardial infarctions - PROTECT	Interventional	Other (Specify) [Medical Device, ]
645	CTRI/2009/091/000426	17-05-2010	2013-03-01	Supralimus-Core(TM) Pharmacokinetic(PK) Study	Evaluation of Pharmacokinetic (PK) and safety of the Supralimus-Core(TM) Sirolimus-Eluting Coronary Stent System in De Novo Native Coronary Artery Lesions.	Interventional	Medical Device
647	CTRI/2009/091/000428	01-07-2009	NA	A clinical trial to determine relative bioavailability of single oral administration of two different formulations (capsule vs. tablet) of GRC 4039 and to study the food effect when tablets are administered in fasted and fed state in healthy male and female volunteers.	A randomized, open label, three way crossover relative bioavailability study in healthy adult male and female subjects to evaluate the bioavailability of GRC 4039 (1 mg and 5 mg) following single oral administration of a tablet formulation under fasting and fed conditions compared with that of a capsule in fasting condition.	NA	NA
648	CTRI/2009/091/000429	09-07-2010	2013-03-12	A clinical trial to study effects of IvabradineÃ‚Â® when given in combination with AtenololÃ‚Â® for patients with Chronic Stable Angina.	A Phase IV, multi-centre, open label, comparative, parallel, randomized, observational study to compare the efficacy, safety and tolerability of IvabradineÃ‚Â® 5 mg (titrated to 7.5 mg after Day 30) administered along with AtenololÃ‚Â® 50 mg versus AtenololÃ‚Â® 50 mg administered alone in patients with Chronic Stable Angina	NA	NA
651	CTRI/2009/091/000432	14-07-2009	2023-02-02	A controlled study with allogenic mesenchymal stem cells in patients with Liver Cirrhosis	A Pilot study on the use of Allogeneic Mesenchymal stem cells for Liver Cirrhosis	Interventional	Stem Cell Therapy
652	CTRI/2009/091/000434	21-08-2009	2015-02-24	A clinical trial to study the effects of artesunate - lumefantrine combination and artemether - lumefatrine combination in the treatment of uncomplicated Plasmodium falciparum malaria.	Comparative evaluation of efficacy and safety of artesunate-lumefantrine vs. artemether-lumefantrine fixed dose combination in the treatment of uncomplicated Plasmodium falciparum malaria.	Interventional	Drug
653	CTRI/2009/091/000435	03-07-2009	2012-12-10	A controlled study with allogenic mesenchymal stem cells in patients with Osteoarthritis	A Pilot study on the use of Allogeneic Mesenchymal stem cells for Osteoarthritis	Interventional	Stem Cell Therapy
654	CTRI/2009/091/000436	15-07-2009	2012-12-10	A study with allogenic mesenchymal stem cells in patients with Chronic Obstructive Pulmonary Disease (COPD)	A Pilot study on the use of Allogeneic Mesenchymal stem cells with Chronic Obstructive Pulmonary Disease (COPD)	Interventional	Stem Cell Therapy
655	CTRI/2009/091/000437	21-07-2009	2012-12-11	Allogenic mesenchymal stem cells in patients with Dilated Cardiomyopathy	A Pilot study on the use of Allogeneic Mesenchymal Stem Cell therapy for Dilated Cardiomyopathy.	Interventional	Stem Cell Therapy
656	CTRI/2009/091/000440	27-07-2009	2012-11-21	DOT-HF Trial - International trial to determine the diagnostic outcome in Heart Failure	DOT.HF Diagnostic Outcome Trial in Heart Failure	Interventional	Other (Specify) [Medical Device, ]
657	CTRI/2009/091/000441	04-08-2009	2020-01-11	A clinical trial to study the pharmacokinetic comparison of two formulations for Intravenous Infusion of Paclitaxel in Indain Patients with Metastatic Breast Cancer.	An open label, balanced, randomized, two period, two treatment, two sequence, and two way crossover study to evaluate safety and pharmacokinetic comparison of intravenous infusion of paclitaxel Lipid Suspension and TaxolÂ® in patients with Metastatic Breast Cancer	NA	NA
659	CTRI/2009/091/000443	24-09-2009	2015-02-03	LPL100601 : The Stabilization of Atherosclerotic Plaque by Initiation of Darapladib Therapy Trial (STABILITY)	LPL100601 : A Clinical Outcomes Study of Darapladib Versus Placebo in Subjects With Chronic Coronary Heart Disease to Compare the Incidence of Major Adverse Cardiovascular Events (MACE)	Interventional	Drug
666	CTRI/2009/091/000450	25-09-2009	NA	A clinical trial to study the safety and efficacy of mesalazine (5-ASA) in patients with a history of diverticulitis over 104 weeks.	A Phase III, Randomised, Double-Blind, Dose-Response, Stratified, Placebo-Controlled Study Evaluating the Safety and Efficacy of SPD476 versus Placebo over 104 weeks in the Prevention of Recurrence of Diverticulitis	NA	NA
668	CTRI/2009/091/000452	15-10-2010	2016-08-05	A Clinical Trial to assess the effect, safety and tolerability of MIRCERA administered intravenously two weekly for treating the chronic renal anaemia in dialysis patients who are not receiving ESA treatment currently	A single arm open label study to assess the efficacy, safety and tolerability of two weekly administration of intravenous MIRCERA for the treatment of chronic renal anaemia in dialysis patients not currently treated with ESA	NA	NA
671	CTRI/2009/091/000455	20-08-2009	NA	A clinical trial to assess the effect, safety and tolerability of MIRCERA administered intravenously or subcutaneously once in a month for the maintainance of Haemoglobin levels in dialysis patients with chronic renal anaemia	A single arm, open label study to assess the efficacy, safety and tolerability of once-monthly administration of intravenous or subcutaneous MIRCERA for the maintenance of haemoglobin levels in dialysis patients with chronic renal anaemia	NA	NA
672	CTRI/2009/091/000456	09-07-2009	2019-11-25	A phase III clinical trial to study the safety and immunogenicity of BEs combined pentavalent DTwP-rHepB-HIB liquid vaccine administered to 6-8 week old healthy Infants of either gender in comparison with a marketed vaccine.	A multicentric, single blind, parallel, randomized, phase-III study to evaluate the immunogenicity & safety of BEs combined pentavalent DTwP-rHepB-HIB liquid vaccine administered to 6-8 week old healthy Indian subjects at 6-10-14 weeks EPI schedule in comparison with marketed Shan5 vaccine.	Interventional	Vaccine, Biological, Preventive
673	CTRI/2009/091/000457	21-08-2009	2019-03-11	A Clinical Trial to evaluate Glucose-Dependant Insulinotropic Effects of Single dose of a DPP-4 inhibitor	A Clinical Trial to evaluate Glucose-Dependant Insulinotropic Effects of Single dose of a DPP-4 inhibitor in Lean healthy Males	Interventional	Drug
674	CTRI/2009/091/000459	06-08-2009	2014-04-09	Six Months Efficacy and Safety of Aliskiren Therapy on Top of Standard Therapy, on Disease and Death in Patients With Acute Decompensated Heart Failure (ASTRONAUT)	A Multicenter, Randomized, Double-Blind, Parallel Group, Placebo-Controlled Study to Evaluate the 6 Months Efficacy and Safety of Aliskiren Therapy on Top of Standard Therapy, on Morbidity and Mortality When Initiated Early After Hospitalization for Acute Decompensated Heart Failure	Interventional	Drug
675	CTRI/2009/091/000460	21-07-2009	2018-11-13	A Multinational, Multicenter, Randomized, Double-Blind study Comparing the Efficacy and Safety of AVE5026 with enoxaparin for the Prevention of Venous Thromboembolism in Patients Undergoing Hip Fracture Surgery	A Multinational, Multicenter, Randomized, Double-Blind study Comparing the Efficacy and Safety of AVE5026 with enoxaparin for the Prevention of Venous Thromboembolism in Patients Undergoing Hip Fracture Surgery (SAVE HIP 2)	Interventional	Drug
677	CTRI/2009/091/000462	07-06-2010	2018-11-13	Comparison of NN5401 with biphasic insulin aspart 30 in type 2 diabetes	A 26-week, open-labelled, two-arm, parallel, randomised trial comparing efficacy and safety of NN5401 twice daily vs. biphasic insulin aspart (BIAsp) 30 twice daily both with or without metformin, with or without DPP-4 inhibitor, with or without pioglitazone in subjects with type 2 diabetes (BOOST?: Intensify Premix 1)	Interventional	Drug
680	CTRI/2009/091/000465	18-08-2009	2015-01-08	A clinical trial to assess the safety and rabies antibody levels in blood following a new Human Monoclonal Antibody to Rabies (SII RMab) in comparison with Human Rabies Immune Globulin, when given together with Rabies Vaccine (RABIVAXÃ‚Â®) in healthy adults.	Open-Label, Randomized, Dose Escalation Phase I Study in Healthy Adult Volunteers to Evaluate the Safety and Pharmacokinetics of a Human Monoclonal Antibody to Rabies (SII RMab) in Comparison to Human Rabies Immune Globulin Administered in Conjunction with Rabies Vaccine (RABIVAXÃ‚Â®).	Interventional	Drug, Biological
683	CTRI/2009/091/000468	04-08-2009	2013-03-01	A Clinical Study of NTxÂ®-265: human chorionic gonadotropin (hCG) and epoetin alfa (EPO) in acute ischemic stroke patients	A Phase IIb prospective, randomized, double-blind, placebo controlled, dose escalation study of NTxÂ®-265: human chorionic gonadotropin (hCG) and epoetin alfa (EPO) in acute ischemic stroke patients (REGENESIS-LED)	NA	NA
686	CTRI/2009/091/000473	04-08-2009	2015-04-22	A clinical trial to study the effects of Uro-Vaxom, in patients with recurrent lower Urinary Tract Infection.	Efficacy, Safety and Tolerability of Uro-Vaxom in Reduction of UTI Episodes in recurrent Lower Urinary Tract Infection (rUTI) a randomized, double-blind, placebo-controlled, parallel-group study.	NA	NA
688	CTRI/2009/091/000476	28-07-2009	2015-03-19	A clinical trial intended to compare the treatment effect of two antituberculosis regimens, daily and intermittent regimens in HIV patients with Pulmonary TB.	A Randomized Controlled Clinical Trial Comparing Daily Vs. Intermittent 6 ? month Short Course Chemotherapy in Reducing Failures & Emergence of Acquired Rifampicin Resistance (ARR) in Patients with HIV and Pulmonary Tuberculosis	Interventional	Drug
689	CTRI/2009/091/000477	23-09-2009	2016-04-03	EGF106903 : Phase-III trial in women with HER2/Erb2 positive primary breast cancer using neoadjuvant chemotherapy.	EGF106903 : Neo ALTTO (Neoadjuvant Lapatinib and/or Trastuzumab Treatment Optimisation) Study A Randomised, Multicenter Open-Label Phase III Study of Neoadjuvant Lapatinib, Trastuzumab and Their Combination Plus Paclitaxel in Women With HER2/ErbB2 Positive Primary Breast Cancer. Acronymn - NEO ALTTO	Interventional	Drug
690	CTRI/2009/091/000478	23-09-2009	2016-04-03	EGF106708 : Phase-III trial with adjuvant treatment of patients with ErbB2 overexpressing and/or amplified breast cancer who have undegone masectomy and have received at least four cycles of an approved anthracycline-based (neo-) adjuvant chemotherapy regimen.	EGF106708 : A Randomised, Multi-Centre, Open-Label, Phase III Study of Adjuvant Lapatinib, Trastuzumab, Their Sequence and Their Combination in Patients With HER2/ErbB2 Positive Primary Breast Cancer. Acronymn - ALTTO	Interventional	Drug
691	CTRI/2009/091/000479	15-07-2009	2013-03-12	Study to determine the amount of the study drug (IN-105) absorbed when given as a tablet with breakfast in the morning.	A Five Period, Open Label, Placebo Controlled Study to evaluate the Safety, Tolerability, Pharmacodynamics and Pharmacokinetics of a Single Ascending Dose of IN-105 under Fed Conditions in T2DM subjects	BA/BE	NA
693	CTRI/2009/091/000481	16-07-2009	NA	bone marrow cell treatment for critical limg ischemia	FEASIBILITY STUDY OF THE SAFETY AND ACTIVITY OF AUTOLOGOUS BONE MARROW ASPIRATE CONCENTRATE (BMAC) FOR THE TREATMENT OF NON RECONSTRUCTABLE CRITICAL LIMB ISCHEMIA DUE TO PERIPHERAL ARTERIAL OCCLUSIVE DISEASE	NA	NA
695	CTRI/2009/091/000483	07-10-2009	2016-04-03	OMB110911 : Ofatumumab + Chlorambucil vs. Chlorambucil Monotherapy in Previously Untreated Patients With Chronic Lymphocytic Leukemia	OMB110911 : A Phase III, Open Label, Randomized, Multicenter Trial of Ofatumumab Added to Chlorambucil Versus Chlorambucil Monotherapy in Previously Untreated Patients With Chronic Lymphocytic Leukemia	Interventional	Drug, Biological
696	CTRI/2009/091/000484	21-07-2009	2019-08-19	Study of Safety and Efficacy of Albiglutide in Type 2 Diabetes	A Randomized, Double-Blind, Placebo-Controlled, Parallel- Group, Multicenter Study to Determine the Efficacy and Safety of Albiglutide When Used in Combination With Pioglitazone With or Without Metformin in Subjects with Type 2 Diabetes Mellitus.	Interventional	Biological
697	CTRI/2009/091/000485	21-07-2009	2013-07-26	A Study to Determine the Safety and Efficacy of Albiglutide in Subjects With Type 2 Diabetes	A Randomized, Double-Blind, Placebo- and Active-Controlled,Parallel-Group, Multicenter Study to Determine the Efficacy andSafety of Albiglutide Administered in Combination With Metformin and Glimepiride Compared With Metformin Plus Glimepiride and Placebo and With Metformin Plus Glimepiride and Pioglitazone in Subjects With Type 2 Diabetes Mellitus	Interventional	Biological
698	CTRI/2009/091/000486	22-09-2009	2015-09-29	EGF102988 : This is a randomised, double-blind, placebo-controlled, multicentre, global Phase III trial comparing the efficacy of adjuvant oral lapatinib versus placebo in high-risk subjects with head and neck cancer following surgery. Lapatinib or placebo will be administered post-operatively in combination with chemoradiotherapy followed by maintenance with lapatinib or placebo for 1 year. The …	EGF102988 : A Randomised, Double-Blind, Placebo-Controlled, Multi-centre, Phase III Study of Post-Operative Adjuvant Lapatinib or Placebo and Concurrent Chemoradiotherapy Followed by Maintenance Lapatinib or Placebo Monotherapy in High-Risk Subjects with Resected Squamous Cell Carcinoma of the Head and Neck (SCCHN)	Interventional	Drug
701	CTRI/2009/091/000490	30-12-2009	2012-11-21	The Impact of Regular Usage of Paracetamol at Therapeutic Doses on Bronchial-Hyper-responsiveness and Lung Functions in the Asthmatic Subjects	The Impact of Regular Usage of Paracetamol at Therapeutic Doses on Bronchial-Hyper-responsiveness and Lung Functions in the Asthmatic Subjects	NA	NA
702	CTRI/2009/091/000491	07-08-2009	2013-09-13	A clincal trial to study the effects of Bosutinib (SKI-606) compared with Imatinib in patients newly diagnosed with philadelphia chromosome positive chronic myelogenous leukemia (CML).	A Phase 3 Randomized, Open-Label Study of Bosutinib versus Imatinib in Subjects with Newly Diagnosed Chronic Phase Philadelphia Chromosome Positive Chronic Myelogenous Leukemia	Interventional	Drug
703	CTRI/2009/091/000492	29-07-2009	2013-02-22	A Clinical trial study to evaluate the blood concentration and safety of single and multiple Diclofenac Sodium topical patches following single-day and multiple-day application	A Randomized Study Evaluating the Systemic Pharmacokinetics and Safety of Single and Multiple Diclofenac Sodium Topical Patches Following Single-day and Multiple-day Application	BA/BE	NA
704	CTRI/2009/091/000493	27-07-2009	2018-11-09	A study to assess the impact of Vitamin B12 status on nervous system.	Vitamain B12 status and its impact on peripheral neural and autonomic nervous activity and cognition in humans	Observational	Cross Sectional Study
705	CTRI/2009/091/000495	15-10-2009	2014-08-01	EGF105485: Tykerb Evaluation After Chemotherapy (TEACH): Lapatinib Versus Placebo In Women With Early-Stage Breast Cancer	EGF105485: A Randomized, Double-Blind, Multicenter, Placebo-Controlled Study of Adjuvant Lapatinib (GW572016) in Women With Early-Stage ErbB2 Overexpressing Breast Cancer	Interventional	Drug
707	CTRI/2009/091/000497	20-01-2010	2013-07-16	AVA102675 : Open-Label Extension Study Of Rosiglitazone XR As Adjunctive Therapy In Subjects With Mild-to-Moderate Alzheimers	AVA102675 : An Open-Label Extension Study of the Long-Term Safety and Efficacy of Rosiglitazone Extended-Release (RSG XR) as Adjunctive Therapy to Acetylcholinesterase Inhibitors in Subjects With Mild-to-Moderate Alzheimers Disease (REFLECT-4).	Interventional	Drug
708	CTRI/2009/091/000498	24-12-2009	2016-04-03	EGF110656 : LOGiC - Lapatinib Optimization Study in ErbB2 (HER2) Positive Gastric Cancer: A Phase III Global, Blinded Study Designed to Evaluate Clinical Endpoints and Safety of Chemotherapy Plus Lapatinib	EGF110656 : A Phase III Study for ErbB2 Positive Advanced or Metastatic Gastric, Esophageal, or Gastroesophageal Junction Adenocarcinoma Treated With Capecitabine Plus Oxaliplatin With or Without Lapatinib	Interventional	Drug
709	CTRI/2009/091/000499	23-09-2009	2015-03-13	ADJ109493 : A study to assess the efficacy of Antigen-Specific Cancer Immunotherapeutic as Adjuvant Therapy in Patients With Non-Small Cell Lung Cancer	ADJ109493 : A double-blind, randomised, placebo-controlled phase III study to assess the efficacy of reoMAGE-A3 + AS15 Antigen Specific Cancer Immunotherapeutic as Adjuvant Therapy in Patients With resectable MAGE-A3 Positive Non-Small Cell Lung Cancer. Acronymn - MAGRIT	NA	NA
710	CTRI/2009/091/000500	23-07-2010	2015-12-08	VEG20007 : Pazopanib Plus Lapatinib Compared To Lapatinib Alone In Subjects With Advanced Or Metastatic Breast Cancer	VEG20007 : A Phase II, Open-Label, Randomized, Multicenter Trial of GW786034 (Pazopanib) in Combination With Lapatinib (GW572016) Compared to Lapatinib Alone as First Line Therapy in Subjects With Advanced or Metastatic Breast Cancer With ErbB2 Fluorescence In Situ Hybridization (FISH) Positive Tumors	Interventional	Drug
711	CTRI/2009/091/000501	15-07-2009	2013-03-15	Long-Term Safety Study to Evaluate the Safety of Dutogliptin/PHX1149T in Subjects With Type 2 Diabetes Mellitus	An Open Label, Multi-Center, Long-Term Extension Study to Evaluate the Safety of Dutogliptin / PHX1149T in Subjects with Type 2 Diabetes Mellitus	Interventional	Drug
715	CTRI/2009/091/000506	09-09-2009	2016-08-30	Imatinib In Adjuvant GIST	A multi-center, single arm, Phase II study of adjuvant imatinib mesylate (glivecÂ®) in patients following the resection of primary gastrointestinal stromal tumor (GIST)	Interventional	Drug
716	CTRI/2009/091/000507	01-12-2009	2013-03-25	TPL103922 : Eltrombopag To Initiate And Maintain Interferon Antiviral Treatment To Subjects With Hepatitis C Related Liver Disease	TPL103922 : Randomised, Placebo-Controlled, Multi-Centre Study to Assess the Efficacy and Safety of Eltrombopag in Thrombocytopenic Subjects With Hepatitis C Virus (HCV) Infection Who Are Otherwise Eligible to Initiate Antiviral Therapy (Peginterferon Alfa-2a Plus Ribavirin	NA	NA
717	CTRI/2009/091/000508	22-09-2009	2013-07-16	TPL108390 : Eltrombopag To Initiate And Maintain Interferon Antiviral Treatment To Benefit Subjects With Hepatitis C Liver Disease	TPL108390 : Randomised, Placebo-Controlled, Multi-Centre Study to Assess the Efficacy and Safety of Eltrombopag in Thrombocytopenic Subjects With Hepatitis C Virus (HCV) Infection Who Are Otherwise Eligible to Initiate Antiviral Therapy (Peginterferon Alfa-2b Plus Ribavirin)	NA	NA
718	CTRI/2009/091/000509	24-02-2010	NA	Growth and Neurodevelopment Outcome of IUGR preterm infants (<35 weeks) with abnormal doppler studies at 1 year of corrected age	Growth and Neurodevelopmental Outcome at 1 Year of Corrected Age in Preterm IUGR Infants with Antenatal Umbilical Doppler Velocimetry	NA	NA
719	CTRI/2009/091/000511	23-11-2009	2014-03-11	A Study for comparison of outcome of Immediate Versus Deferred Initiation of Antiretroviral Therapy for AIDS Disease-Free Survival in HIV-Infected Persons Treated for Tuberculosis when the CD4 count is less than 250 Cells/mm3	A Strategy Study of Immediate Versus Deferred Initiation of Antiretroviral Therapy for AIDS Disease-Free Survival in HIV-Infected Persons Treated for Tuberculosis with CD4 250 Cells/mm3	Interventional	Drug
720	CTRI/2011/08/001941	05-08-2011	2011-12-14	An Efficacy and Safety Study for Rivaroxaban in Patients With Acute Coronary Syndrome	A Randomized, Double-Blind, Placebo-Controlled, Event-Driven Multicenter Study to Evaluate the Efficacy and Safety of Rivaroxaban in Subjects With a Recent Acute Coronary Syndrome	Interventional	Drug
721	CTRI/2009/091/000513	23-07-2009	2013-07-26	A clinical trial to evaluate the safety and efficacy of ReliDermÃ‚Â®DT in patients of non healing diabetic foot ulcer	To study the safety and efficacy of ReliDermÃ‚Â®DT in patients with chronic diabetic foot ulcer	Interventional	Stem Cell Therapy
722	CTRI/2009/091/000514	11-08-2010	2012-02-23	A clinical trial to compare the effect of a herbal formulation WH- 1 with Fluconazole, Tinidazole & FAS-3 kit in female patients with vaginitis.	A prospective, open labeled, randomised, comparative efficacy & safety trial of polyherbal formulation WH- 1 with Fluconazole, Tinidazole & FAS-3 kit in female patients with vaginitis.	NA	NA
724	CTRI/2009/091/000516	07-12-2009	2013-07-16	VEG105424 : Study On Pazopanib When Given With FOLFOX6 (Fluorouracil, Oxaliplatin, Leucovorin) Or CapeOx (Capecitabine, Oxaliplatin)	VEG105424 : An Open-Label, Pharmacokinetic Study of the Safety and Tolerability of Pazopanib in Combination With FOLFOX 6 or CapeOx in Subjects With Colorectal Cancer	NA	NA
725	CTRI/2009/091/000518	16-11-2009	2018-11-24	study on Ulipristal Acetate 30 mg Tablets on healthy female subjects to compare the plasma concentrations between test product and marketed product	A Single dose, Open-Label, Randomized, 2-Way Crossover Bioequivalence Study of Ulipristal Acetate 30 mg Tablets Manufactured at LEON Farma (Spain) and Cardinal Health France (France) Under Fasted Conditions in Healthy Female Volunteers	BA/BE	NA
726	CTRI/2009/091/000519	17-12-2009	2015-04-02	EGF105884: Lapatinib Versus Placebo Given Concurrently With Cisplatin And Radiotherapy In Patients With Head And Neck Cancer	EGF105884 : A Randomized, Double-Blind, Placebo Controlled, Multicentre, Phase II Study of Oral Lapatinib in Combination With Concurrent Radiotherapy and Cisplatin Versus Radiotherapy and Cisplatin Alone, in Subjects With Stage III, IVA, B Squamous Cell Carcinoma of the Head and Neck (SCCHN)	Interventional	Drug
727	CTRI/2009/091/000521	06-11-2009	2012-12-03	To assess the side-effects and effectiveness of altered fractionation radiotherapy without chemotherapy in medulloblastoma	Optimizing the physical and biological parameters in craniospinal irradiation (CSI) for average risk medulloblastoma: a feasibility study.	Interventional	Radiation Therapy
728	CTRI/2009/091/000522	08-12-2009	2015-12-08	TRA108132 : LENS - Long-Term Eltrombopag Observational Study	TRA108132 : LENS - Long-Term Eltrombopag Observational Study - A Long Term Observational Ocular Safety Follow-up Study in Adults Who Have Received Study Medication (SB-497115-GR / Eltrombopag Olamine or Placebo) in a Phase II or III Clinical Study Evaluating Eltrombopag	Observational	Follow Up Study
730	CTRI/2009/091/000524	18-09-2009	2013-07-16	TPL104054 : Eltrombopag To Reduce The Need For Platelet Transfusion In Subjects With Chronic Liver Disease And Thrombocytopenia Undergoing Elective Invasive Procedures. (ELEVATE)	TPL104054 : Randomised, Double-Blind, Placebo-Controlled, Multi-Centre Study to Evaluate the Safety and Efficacy of Eltrombopag to Reduce the Need for Platelet Transfusion in Thrombocytopenic Subjects With Chronic Liver Disease Undergoing Elective Invasive Procedures. (ELEVATE)	NA	NA
731	CTRI/2009/091/000525	11-08-2009	2013-03-04	A clinical trial to study the effects of propranolol (a beta blocking drug) in children with ventricular septal defect and heart failure	Ventricular Septal Defect - Propranolol for Heart Failure (VSD-PHF Study)	Interventional	Drug
732	CTRI/2009/091/000527	09-09-2009	2018-12-13	A clinical trial to study the safety and efficacy of 2 mg and 4 mg of ZYH1 compared to Pioglitazone 45 mg in dyslipidemia with type 2 diabetes mellitus. Prospective Randomised Efficacy and Safety of Saroglitazar (PRESS V).	A multi-centric, randomized, double blind study to evaluate the safety and efficacy of 2mg and 4mg of ZYH1 compared to Pioglitazone 45mg in dyslipidemia with type 2 diabetes mellitus.	Interventional	Drug
733	CTRI/2009/091/000528	27-07-2009	2013-03-12	A clinical trial to compare effect of Travoprost APS to TRAVATAN in patients with open-angle glaucoma or ocular hypertension	A multi-center, double-masked study of the safety and efficacy of Travoprost APS compared to TRAVATAN in patients with open-angle glaucoma or ocular hypertension.	Interventional	Drug
734	CTRI/2009/091/000531	23-12-2009	2013-02-22	Phase II trial of dispersible fixed dose combination of arterolane (RBx 11160) maleate and piperaquine phosphate in pediatric patients with acute uncomplicated Plasmodium falciparum malaria	A Phase II, Multicentric, Open label study to assess the antimalarial efficacy and safety of fixed dose combination dispersible tablets of arterolane (RBx 11160) maleate and piperaquine phosphate in pediatric patients with acute uncomplicated Plasmodium falciparum Malaria	Interventional	Drug, Other (Specify) [malaria treatment]
735	CTRI/2009/091/000532	12-08-2009	NA	Effect of Naturo fruit bars in type-II diabetes mellitus	Evaluation of the effect of Naturo fruit bars in patients with type-II diabetes mellitus	NA	NA
736	CTRI/2009/091/000533	28-08-2009	2018-12-11	A clinical trial to study the safety and efficacy of 2mg and 4mg of ZYH1 compared to placebo in hypertriglyceridemia with type II diabetes not controlled with Atorvastatin therapy.[Prospective Randomised Efficacy and Safety of Saroglitazar (PRESS VI)].	A multi-centric, prospective, randomized, double blind study to evaluate the safety and efficacy of 2mg and 4mg of ZYH1 compared to placebo in hypertriglyceridemia with type II diabetes not controlled with Atorvastatin therapy.	Interventional	Drug
737	CTRI/2009/091/000534	19-08-2009	NA	A clinical trial to study the effect of food on the blood levels of aliskiren, amlodipine and hydrochlorothiazide when the combination drug product containing these three drugs is administered with food.	An open-label, randomized, two treatment, cross over, single dose study to determine the effect of food on the pharmacokinetics of a fixed dose combination of aliskiren (SPP100)/ amlodipine/ hydrochlorothiazide 300/10/25 mg tablet in healthy subjects under fasted and fed condition	NA	NA
738	CTRI/2009/091/000535	31-08-2009	NA	A clinical trial to compare blood levels of aliskiren/ amlodipine/ hydrochlorothiazide taken as individual drug products and as one single combination product containing three drugs	An open-label, randomized, two treatment, cross over, single dose study to evaluate bioequivalence between fixed-dose combination of 300/5/25 mg aliskiren/amlodipine/hydrochlorothiazide (HCTZ) tablet and free combination of market formulations of the 300 mg aliskiren, 5 mg amlodipine and 25 mg (HCTZ) in healthy subjects	NA	NA
739	CTRI/2009/091/000536	17-08-2009	2013-02-28	Effects of Naturlose (Tagatose) on blood sugar Control and Safety of Naturlose Over One Year in Subjects with Type 2 Diabetes under Diet Control and Exercise	Effects of Naturlose (Tagatose) on blood sugar Control and Safety of Naturlose Over One Year in Subjects with Type 2 Diabetes under Diet Control and Exercise	NA	NA
740	CTRI/2009/091/000537	09-12-2009	NA	A clinical trial to study the effect of prophylactic intravenous calcium in preventing neonatal early onset hypocalcemia.	Efficacy of prophylactic intravenous calcium administration in first 5 days of life in high risk neonates to prevent early onset neonatal hypocalcemia	NA	NA
741	CTRI/2009/091/000538	17-02-2010	2015-05-13	Phase IV Study of the Safety and Efficacy of Lithium versus Placebo as an add on to SEROQUEL XR (Quetiapine Fumarate) in Adult Patients with Acute Mania	An International, Multicenter, Double-blind, Randomized, Placebo-controlled, Phase IV Study of the Safety and Efficacy of Lithium versus Placebo as an add on to SEROQUEL XR (Quetiapine Fumarate) in Adult Patients with Acute Mania	Interventional	Drug
742	CTRI/2009/091/000539	17-07-2009	2019-11-25	A phase IV clinical trial to study the safety and immunogenicity of a single booster dose of BEs Tetanus Toxoid vaccine BETT administered to 18-50 year old healthy Indian adults of either gender.	A multicentric, single blind, parallel, randomized phase-IV study to evaluate the immunogenicity & safety of a single booster dose of BEs Tetanus Toxoid vaccine BETT administered to healthy Indian adults of either gender aged between 18-50 years in comparison with the marketed ShanTTÃ‚Â® vaccine - A non-inferiority study.	Interventional	Vaccine, Biological
743	CTRI/2009/091/000540	23-07-2009	NA	A clinical trial to check the efficacy, tolerability and systemic absorption of Ha44 following single dose topical application Ha44 formulation on hair and scalp of patients having head lice infestation	A Phase IIa Study to Determine the Safety, Tolerability and Absorption of Ha44 Gel Administered Topically to the Hair and Scalp of Subjects with Head Lice	NA	NA
744	CTRI/2009/091/000541	10-08-2009	NA	Study to demonstrate the pain reduction efficacy and tolerability of SST-4005, a topical Naproxen cream in the treatment of chronic low back pain.	A prospective, randomized, double- blind, Placebo controlled, parallel group study to demonstrate the Analgesic efficacy and tolerability of SST-4005, a Topical Naproxen Cream in treatment of Chronic Low back pain)	NA	NA
747	CTRI/2009/091/000544	13-01-2010	2013-03-12	A Study of the Efficacy and Safety Of Patch ItÂ® In Subjects With Complaints Of Ache, Heaviness, Tiredness, And Fullness In The Legs	An exploratory, randomized, double blind, placebo controlled, cross-over sequential study to investigate the Efficacy and Safety of Patch ItÂ® in subjects with complaints of ache, heaviness, tiredness, and fullness in the legs.	Interventional	Other (Specify) [Pedal Adhesive Plaster]
749	CTRI/2009/091/000546	03-12-2009	NA	Study with HO/03/03 in the treatment of Plantar Neuropathic Diabetic Foot Ulcer.	Safety and efficacy of HO/03/03 in the treatment of Planatar Neuropathic Diabetic Foot Ulcers.	NA	NA
750	CTRI/2009/091/000547	27-07-2009	2013-02-27	A clinical trial to compare the efficacy and safety of a combination inhaler of Ciclesonide and Formoterol with Ciclesonide alone in patients with persistent asthma	A 6-weeks, double blind, active controlled, prospective, parallel, multicenter study to compare the efficacy and safety of a combination inhaler of Ciclesonide/Formoterol and Ciclesonide alone in subjects with persistent asthma	Interventional	Drug
751	CTRI/2009/091/000548	17-08-2009	2013-03-14	A clinical trial to study the effects of a 13-valent pneumococcal conjugate vaccine in healthy infants given with routine vaccinations in India.	A Phase 3, Randomized, Active-Controlled, Double-blind Trial Evaluating the Safety, Tolerability, and Immunogenicity of a 13-valent Pneumococcal Conjugate Vaccine in Healthy Infants Given With Routine Pediatric Vaccinations in India	NA	NA
753	CTRI/2009/091/000550	17-08-2009	2018-11-13	Evaluation of AVE5026 as Compared to Placebo for the Extended Prophylaxis of Venous Thromboembolism in Patients Having Undergone Hip Fracture Surgery	A Multinational, Multicenter, Randomized, Double-Blind study Comparing the Efficacy and Safety of AVE5026 with placebo for the Extended Prevention of Venous Thromboembolism in Patients Having Undergone Hip Fracture Surgery	Interventional	Drug
754	CTRI/2009/091/000551	28-07-2009	2014-02-04	Evaluation of oxidative stress as a cause for idiopathic male infertility and the role of Addyzoa in its treatment	Evaluation of oxidative stress as a cause for idiopathic male infertility and the role of Addyzoa in its treatment	NA	NA
755	CTRI/2009/091/000552	30-07-2009	2013-03-13	Efficacy and Safety of Alogiptin plus Metformin Compared to Glipizide plus Metformin in Subjects with Type 2 Diabetes Mellitus.	A Multicenter, Randomized, Double-Blind, Active Controlled Study to Evaluate the Durability of the Efficacy and Safety of Alogliptin Compared to Glipizide When Used in Combination with Metformin in Subjects with Type 2 Diabetes.(ENDURE)	Interventional	Drug
757	CTRI/2009/091/000555	15-09-2009	NA	A clinical trial to study the effects of lixivaptan in patients with Euvolemic hyponatremia.	Multicenter, Randomized, Double-blind, Placebo-controlled study to evaluate the safety and tolerability of oral lixivaptan capsules in subjects with euvolemic hyponatremia	NA	NA
758	CTRI/2009/091/000556	25-09-2009	2011-09-14	A clinical trial to study the efficay of probiotic VSL#3/PP in preventing Necrotizing enterocolitis in preterm infants.	A randomized, double-blind, placebo controlled trial for prevention of Necrotizing enterocolitis in preterm infants with the probiotic VSL#3/PP.	Interventional	Probiotic
759	CTRI/2009/091/000557	18-09-2009	2012-11-21	A 3rd/4th Line Placebo-Controlled Trial of Sorafenib in Patients With Predominantly Non Squamous Non-Small Cell Lung Cancer NSCLC.	A Phase III, Multi-Center, Placebo-Controlled Trial of Sorafenib (BAY 43-9006) in Patients With Relapsed or Refractory Advanced Predominantly Non Squamous Non-Small Cell Lung Cancer (NSCLC) After 2 or 3 Previous Treatment Regimens	NA	NA
760	CTRI/2009/091/000559	14-09-2009	2012-11-22	Radiation Treatment Of Bladder Cancer With Tomotherapy/ Intensity Modulated Radio Therapy (IMRT)	Feasibility Study Evaluating Bladder Preservation By Helical Tomotherapy Based IMRT In Muscle Invasive Bladder Cancer	Interventional	Radiation Therapy
761	CTRI/2009/091/000560	03-09-2009	2013-03-07	Evaluation of Safety and Efficacy of Mersina, An Ayurvedic formulation: A double blind, placebo controlled study in type 2 diabetic patients with Secondary failure to Oral drugs	Evaluation of Safety and Efficacy of Mersina, an Ayurvedic formulation: A double blind, placebo controlled study in type 2 diabetic patients with Secondary failure to Oral drugs	Observational	Case Control Study
762	CTRI/2009/091/000561	07-08-2009	2019-07-18	Evaluation of the Efficacy and Safety of E2007 (Perampanel) Given as Adjunctive Therapy in Subjects With Refractory Partial Seizures	An Open-Label Extension Phase of the Double-Blind, Placebo- Controlled, Dose-Escalation, Parallel-Group Studies to Evaluate the Efficacy and Safety of E2007 (perampanel) Given as Adjunctive Therapy in Subjects with Refractory Partial Seizures.	Interventional	Drug
763	CTRI/2009/091/000562	17-02-2010	2020-05-16	Study to investigate real life effectiveness of Symbicort Maintenance and Reliever Therapy in Asthma patients across Asia.	Real life Effectiveness of Symbicort Maintenance and Reliever Therapy (SMART) in Asthma Patients across Asia: SMARTASIA	Interventional	Drug
764	CTRI/2009/091/000563	04-08-2009	2019-03-11	Trial to Evaluate Cardiovascular Outcomes with Sitagliptin	A Randomized, Placebo Controlled Clinical Trial to Evaluate Cardiovascular Outcomes after Treatment with Sitagliptin in Patients with Type 2 Diabetes Mellitus and Inadequate Glycemic Control:Protocol Number 082-01	Interventional	Drug
765	CTRI/2009/091/000564	20-08-2009	2014-09-15	Efficacy and Safety of Indacaterol Plus Tiotropium Versus Tiotropium Alone in Patients With Chronic Obstructive Pulmonary Disease (INTRUST-2)	A Randomized, Double-Blind, Controlled, Parallel Group, 12-Week Study to Compare the Efficacy and Safety of the Combination of Indacaterol 150 Âµg Once Daily With Open Label Tiotropium 18 Âµg Once Daily Versus Open Label Tiotropium 18 Âµg Once Daily in Patients With Moderate-to-Severe Chronic Obstructive Pulmonary Disease(COPD)	Interventional	Drug
766	CTRI/2009/091/000565	23-07-2009	2015-01-08	Axitinib (AG 013736) As Second Line Therapy For Metastatic Renal Cell Cancer	Axitinib (AG 013736) As Second Line Therapy For Metastatic Renal Cell Cancer: Axis Trial	Interventional	Drug
767	CTRI/2009/091/000566	14-09-2009	2015-06-18	Treatment of patients with Aggressive Lymphoma following Self Stem Cell Transplantation	Phase II Safety and Efficacy Study of the Monoclonal Antibody CT-011 in Patients with Diffuse Large B-Cell Lymphoma following Autologous Stem Cell Transplantation	NA	NA
768	CTRI/2009/091/000568	05-08-2009	2018-11-13	A Dose tolerability and Efficacy Study of RX-0201 plus Gemcitabine in Metastatic Pancreatic Cancer	A Dose tolerability and Efficacy Study of RX-0201 plus Gemcitabine in Metastatic Pancreatic Cancer	Interventional	Drug
769	CTRI/2009/091/000569	21-08-2009	NA	A multi-centre randomised, double-blind, placebo-controlled, dose-ranging study to evaluate the safety, tolerability, efficacy, pharmacokinetics and immunogenicity of ART621 following multiple dose administration for 3 months in patients with rheumatoid arthritis concomitantly taking methotrexate	A multi-centre randomised, double-blind, placebo-controlled, dose-ranging study to evaluate the safety, tolerability, efficacy, pharmacokinetics and immunogenicity of ART621 following multiple dose administration for 3 months in patients with rheumatoid arthritis concomitantly taking methotrexate	NA	NA
770	CTRI/2009/091/000570	07-10-2009	2013-03-22	Reactogenicity and safety of GlaxoSmithKline (GSK) Biologicals Rotarix (human rotavirus vaccine) in Indian infants	An open, single group, multi-centric, post marketing surveillance (PMS) to monitor the reactogenicity and safety of oral live attenuated human rotavirus (HRV) vaccine, Rotarix when administered according to the Prescribing Information to Indian infants	PMS	Vaccine
771	CTRI/2009/091/000571	13-01-2010	NA	A clinical trial to study the effects of two drugs, prasugrel and clopidogrel in patients with acute coronary syndrome who are to undergo percutaneous intervention	A prospective, randomised, double-blind, double dummy, comparative, parallel assignment, multicentric clinical trial to compare the safety and efficacy of Prasugrel vs. Clopidogrel in patients with moderate-to-high-risk Acute Coronary Syndromes who are to undergo Percutaneous Coronary Intervention (PCI).	NA	NA
772	CTRI/2016/01/006573	28-01-2016	2016-01-28	A clinical trial to find the incidence of patients being awake during surgery (awareness)when operations are done on close to their spinal cord.	Awareness during Anaesthesia for spine surgery	Observational	pilot
773	CTRI/2009/091/000574	20-08-2009	2018-11-14	Study to evaluate the efficacy and tolerability of Filgrastim in chemotherapy induced neutropenia	Study to evaluate the efficacy and tolerability of Filgrastim in chemotherapy induced neutropenia	NA	NA
774	CTRI/2011/091/000575	12-01-2011	2013-03-14	This study is designed to provide safety and efficacy data to support the development of CP-690,550 in patients with moderate to severe rheumatoid arthritis on background of methotrexate.	Phase 3 Randomized, Double Blind, Placebo Controlled Study Of The Efficacy And Safety Of 2 Doses Of CP 690,550 In Patients With Active Rheumatoid Arthritis On Background Methotrexate	Interventional	Drug
776	CTRI/2009/091/000577	17-08-2009	NA	A clinical trial to evaluate the immediate safety and efficacy of BACE Device in the treatment of functional mitral valve regurgitation.	Evaluation of acute safety and efficacy of the BACE [Basal Annuloplasty of the Cardia Externally] device in the treatment of Functional Mitral valve Regurgitation [FMR].	NA	NA
777	CTRI/2009/091/000578	28-07-2009	2013-02-22	A Multicenteric clinical study to compare Brinzolamide 1% Ophthalmic Suspension with Dorzox (Dorzolamide) 2% Ophthalmic Solution in treatment of Elevated Intra-Ocular Pressure in Patients with Primary Open Angle Glaucoma or Ocular Hypertension	A Multicenter, Open Label, Active Control, Parallel-Group Randomized Study to Demonstrate Non Inferiority of Brinzolamide 1% Ophthalmic Suspension compared With Dorzox (Dorzolamide) 2% Ophthalmic Solution in Treatment of Elevated Intra-Ocular Pressure in Patients with Primary Open Angle Glaucoma or Ocular Hypertension	NA	NA
778	CTRI/2009/091/000579	20-08-2009	NA	Study to evaluate the efficacy and tolerability of Pegfilgrastim in chemotherapy induced neutropenia	Study to evaluate the efficacy and tolerability of Pegfilgrastim in chemotherapy induced neutropenia	NA	NA
779	CTRI/2009/091/000580	07-08-2009	2018-11-13	Irbesartan & Amlodipine combination in controlling blood pressure.	A Prospective, Randomized, Multi-national, Multi-center, Double-Blind, Placebo-Controlled, Six-arm, Parallel-group, Phase II (Factorial Design) Study to Evaluate the Safety and Efficacy of Two Fixed Dose Combinations of Irbesartan / Amlodipine (150 mg/ 5 mg and 300 mg/ 5 mg) and Monotherapy (Amlodipine 5 mg, Irbesartan 150 mg and 300 mg) after Eight Weeks of Treatment in Subjects with Uncomplicat…	Interventional	Drug
781	CTRI/2009/091/000582	18-09-2009	NA	A clinical trial to check activity of certain enzymes in the body after taking a drug called AEB071	An open-label, single-sequence pharmacokinetic study in healthy subjects to assess the potential of AEB071 to inhibit and induce CYP1A2 using caffeine as a probe substrate	NA	NA
782	CTRI/2009/091/000583	01-09-2009	2013-07-11	A clinical trial to see the effect of SKI-606 in Philadelphia Chromosome Positive Leukemias	A Phase 1/2 Study of SKI-606 in Philadelphia Chromosome Positive Leukemias	Interventional	Drug
783	CTRI/2009/091/000942	18-11-2009	2015-09-23	A Study of Neratinib Plus Paclitaxel Versus Trastuzumab Plus Paclitaxel as First-Line Treatment for ErbB-2-Positive Locally Recurrent or Metastatic Breast Cancer	A Randomized, Open-Label, Two-Arm Study of Neratinib (HKI-272) Plus Paclitaxel Versus Trastuzumab Plus Paclitaxel as First-Line Treatment for ErbB-2-Positive Locally Recurrent or Metastatic Breast Cancer	Interventional	Drug
785	CTRI/2009/091/000585	14-09-2010	2013-01-29	Study to evaluate persistence of antibodies after vaccination with meningococcal vaccine GSK 134612	Persistence of antibodies after vaccination with GSK Biologicals meningococcal vaccine GSK 134612 in adolescents and young adults.	Interventional	Vaccine, Biological, Preventive
786	CTRI/2009/091/000586	04-08-2009	2013-03-04	A clinical trial to assess the confidence, usability, preference and satisfaction on use of peak flow master in healthy volunteers and in subjects with mild Asthma or COPD.	An open, prospective, single centre study to assess the confidence, usability, preference and satisfaction on use of peak flow master in healthy volunteers and in subjects with mild Asthma or COPD.	Observational	Phase IV study
788	CTRI/2009/091/000590	29-01-2010	2018-11-22	Clinical trial to study the safety and efficacy of stem cell therapy in patients with severe ventricular dysfunction	Stem cell therapy- Cellular Cardio myoplasty for patients with severe ventricular dysfunction	Interventional	Stem Cell Therapy
789	CTRI/2009/091/000591	13-10-2010	2013-03-09	A clinical trial to study the effects of Ramipril MR in patients with hypertension	A DOUBLE-BLIND, RANDOMIZED, CONTROLLED MULTICENTRE STUDY TO ASSESS THE EFFICACY AND SAFETY OF RAMIPRIL MR CAPSULES (PANACEA BIOTEC LTD) IN COMPARISON WITH CARDACE (AVENTIS PHARMA LIMITED INDIA) IN PATIENTS OF MILD TO MODERATE HYPERTENSION	Interventional	Drug
790	CTRI/2009/091/000592	07-08-2009	2013-02-23	A study to evaluate the taste and acceptability of Zinc tablets in children with diarrhoea	AN OPEN LABEL STUDY TO EVALUATE THE ACCEPTABILITY OF AND ADHERENCE TO ZINC THERAPY IN THE TREATMENT OF ACUTE CHILDHOOD DIARRHEA	Interventional	Drug
791	CTRI/2009/091/000593	03-09-2009	2013-02-01	A Clinical trial of Investigational Agent in Combination With Paclitaxel in Subjects With Advanced Solid Tumors and Breast Cancer	A Phase I/II Study of HKI-272 in Combination With Paclitaxel in Subjects With Advanced Solid Tumors and Breast Cancer	Interventional	Drug
792	CTRI/2009/091/000594	11-08-2009	NA	Intek Apollo Paclitaxel Eluting coronary stent study	Clinical success and safety of Intek Apollo coronary drug eluting stent with paclitaxel release in patients with de novo lesion	NA	NA
794	CTRI/2009/091/000596	29-07-2009	2013-03-14	A Phase 3 Study Comparing 2 Doses of CP-690,550 vs. Placebo for Treatment of Rheumatoid Arthritis	Phase 3, Randomized, Double-Blind, Placebo-Controlled Study Of The Efficacy And Safety Of 2 Doses Of CP-690,550 Monotherapy In Patients With Active Rheumatoid Arthritis	Interventional	Drug
796	CTRI/2009/091/000598	18-08-2009	2014-10-01	A 12 Week Study in Patients With Type 2 Diabetes Mellitus (T2DM)	A 12-week multi-center, randomized, double-blind, placebocontrolled, parallel-group adaptive design study to evaluate the efficacy on blood glucose control and safety of five doses of LCQ908 (2, 5, 10, 15 and 20 mg) or sitagliptin 100 mg on a background therapy of metformin in obese patients with type 2 diabetes	Interventional	Drug
797	CTRI/2009/091/000601	25-11-2010	2013-11-30	Phase I Multiple Ascending Dose study of TRC150094 on overweight/obese male and female subjects.	A Phase I, Double-blind, Placebo-controlled, Randomized, Multiple-dose, Dose-ascending Study to Evaluate the Safety, Tolerability, Pharmacokinetics and to explore Pharmacodynamic trends after oral administration of TRC150094 in Overweight/Obese Male and Female Subjects with other non traditional CV risk factors.	Interventional	Drug
799	CTRI/2009/091/000603	20-08-2009	2012-08-30	Safety of QMF149 TwisthalerÂ® in Adolescent and Adult Patients With Asthma	A Randomized, Multi-center, Parallel Group, Double Blind, Study to Assess the Safety of QMF TwisthalerÂ® (500/400 Âµg) and Mometasone Furoate TwisthalerÂ® (400 Âµg) in Adolescent and Adult Patients With Persistent Asthma	Interventional	Drug
801	CTRI/2009/091/000605	18-01-2011	2013-02-15	A Clinical Study to evaluate the Efficacy and Safety of TLPL/AY/04/2008 as an adjuvant to Oral Hypoglycemic agents (OHAs) in Type 2 Diabetic Patients.	A Randomized, Double blind, Placebo controlled, Phase 2 Clinical Study to evaluate the Efficacy and Safety of TLPL/AY/04/2008 as an Add-on therapy with Oral Hypoglycemic agents (OHA) in Type 2 Diabetic Patients.	Interventional	Ayurveda
803	CTRI/2009/091/000607	28-08-2009	2013-03-12	A clinical trial to compare the effects of two chemotherapy regimens (vinflunine plus capecitabine versus capecitabine alone) in patients with advanced breast cancer.	A phase III trial of vinflunine plus capecitabine versus capecitabine alone in patients with advanced breast cancer previously treated with or resistant to an anthracycline and who are taxane resistant	Interventional	Drug
804	CTRI/2009/091/000608	11-08-2009	2018-12-12	A Study to Examine the Effects of Exenatide Once-Weekly Injection on Glucose Control and Safety in Asian Subjects	A Comparator-Controlled Study to Examine the Effects of Exenatide Once-Weekly Injection on Glucose Control (HbA1c) and Safety in Asian Subjects With Type 2 Diabetes Mellitus Managed With Oral Antidiabetic Medications	Interventional	Drug
805	CTRI/2009/091/000609	30-09-2009	2018-11-12	Pre-Mix Insulin Lispro Treatment for Type 2 Diabetes Patients Who Consume a Light Breakfast	Comparison of Premixed Insulin Lispro Low-Mixture and Mid-Mixture Regimens With Separate Basal and Bolus Insulin Injections in Patients With Type 2 Diabetes With Inadequate Glycemic Control on Oral Therapy Who Consume Light Breakfast	NA	NA
807	CTRI/2009/091/000611	12-08-2009	NA	A clinical trial to study the effect of two drugs, febuxostat and allopurinol in chronic management of hyperuricemia in patients with gout.	Evaluation of efficacy and safety of febuxostat versus allopurinol in chronic management of hyperuricemia in patients with gout: a randomized, open label, comparative, active controlled, multicentric study.	NA	NA
808	CTRI/2009/091/000612	12-08-2009	2013-09-24	Comparison of Group and Individual Discussion in Understanding Consent to Participate in Research	Efficacy of Group Counseling in the Comprehension of Informed Consent as Compared to Individual Counseling: A Randomized Controlled Trial	Interventional	Other (Specify) [Group counseling for informed consent]
809	CTRI/2009/091/000613	28-08-2009	2013-07-26	To study the safety and efficacy of R-HSC-001 (autologous stem cells) in patients with Spinal Cord Injury	Prospective, randomized, open-labeled, parallel group clinical study to evaluate safety and efficacy of R-HSC-001 in patients with Spinal Cord Injury	Interventional	Stem Cell Therapy
810	CTRI/2009/091/000614	28-08-2009	2019-03-11	A Phase IIa, Multicenter, Randomized, Placebo- and Active- Comparator Controlled, Cross-Over Clinical Trial to Study the Safety and Efficacy of MK-3577 in Patients with Type 2 Diabetes Mellitus Who Have Inadequate Glycemic Control	A Phase IIa, Multicenter, Randomized, Placebo- and Active- Comparator Controlled, Cross-Over Clinical Trial to Study the Safety and Efficacy of MK-3577 in Patients with Type 2 Diabetes Mellitus Who Have Inadequate Glycemic Control	Interventional	Drug
811	CTRI/2009/091/000615	04-12-2009	2013-02-27	A clinical trial to assess and compare the safety of Pentavac Vaccine (DTP-HB+Hib) of SIIL with Tritanrix-HB-HIB of GSK in Indian infants.	A Phase IV, Open Label, Randomized, Parallel Group, Multicentre Clinical Study To Determine And Compare Reactogenicity Of Pentavac Vaccine (DTP-HB+Hib) of SIIL with Tritanrix-HB-HIB of GSK in Indian infants.	Interventional	Vaccine
812	CTRI/2009/091/000616	28-08-2009	2013-02-23	A clinical trial to assess the immunogenicity and Safety of two different formulations of Haemophilus Influenzae Type-B Vaccine (SII HibPRO) of Serum Institute of India Limited in Indian Infants.	A Phase IV, Open label, Randomised, Comparative, Parallel group, Clinical Study to Evaluate the immunogenicity and Safety of two different formulations of Haemophilus Influenzae Type-B Vaccine (SII HibPRO) of Serum Institute of India Limited in Indian Infants.	Interventional	Vaccine
813	CTRI/2009/091/000617	10-08-2009	NA	A multicentric, randomized, comparative clinical trial of Armodafinil versus Modafinil in patients with excessive sleepiness associated with shift work sleep disorder (SWSD).	A multicentric, randomized, comparative clinical trial of Armodafinil versus Modafinil in patients with excessive sleepiness associated with shift work sleep disorder (SWSD).	NA	NA
820	CTRI/2009/091/000625	28-08-2009	2014-08-13	A BA/BE study to evaluate the safety, tolerability of endoxifen in healthy human subjects	A Phase I, open label, oral, single-dose, escalating, randomized, parallel study to evaluate safety, tolerability and pharmacokinetics of endoxifen and tamoxifen in healthy adult human male and female subjects under fasting conditions	Interventional	Drug
821	CTRI/2009/091/000626	28-08-2009	2012-11-29	A clinical study to test the effect of 2 product formulations against a control, on gingival conditions and plaque levels, in an experimental gingivitis model after 3 weeks of home use.	A single centre, randomized, double blinded, controlled experimental gingivitis model to compare the efficacy of 2 product formulations against a regular toothpaste.	Observational	Randomized, parallel, active controlled
823	CTRI/2009/091/000628	01-09-2009	NA	A study to find out the difference in absorption of same dose of drug prepared in 2 different forms, given one followed by the other to the same person	An open-label, randomized, 2-period, cross-over study to determine the relative bioavailability of AEB071 from a coated tablet versus a capsule in healthy subjects	NA	NA
825	CTRI/2009/091/000630	18-08-2009	NA	Creon 40,000 for Treatment of PEI (Pancreatic Exocrine Insufficiency) Due to Chronic Pancreatitis	A One Week Double-Blind, Randomized, Placebo-Controlled, Parallel Group, Multi-Center Study With Creon 40,000 MMS in Subjects With Pancreatic Exocrine Insufficiency Due to Chronic Pancreatitis, Followed by an Open-Label Long-Term Extension	NA	NA
826	CTRI/2009/091/000631	31-08-2009	2018-11-24	This is phase 1 study of comparative evaluation of two formulations of Quetiapine in adult schizophrenic patients.	An open label, balanced, randomized, two treatment, two-period, two-sequence, crossover, multicentric experimental comparative evaluation of two formulations of Quetiapine extended release tablets 400 mg under fasting conditions after multiple dose administration at steady state in adult schizophrenic patients stabilized on Quetiapine 400 mg per day.	BA/BE	NA
827	CTRI/2009/091/000632	13-08-2009	2018-11-13	A clinical trial to study the effects of Naturlose (Tagatose) in patients with mild type 2 Diabetes Mellitus under control with Diet and Exercise over a period of 6 months	Dose Ranging Effects of Three Low-doses of Naturlose? (Tagatose) on Glycemic Control and Safety of Naturlose? (Tagatose) Over Six Months in Subjects with Mild Type 2 Diabetes Mellitus Under Control with Diet and Exercise.	Interventional	Drug
828	CTRI/2009/091/000633	17-09-2009	2013-02-21	A study Evaluating Safety and Tolerability of YM150 Compared to Warfarin in Subjects with atrial fibrillation.	A Phase 2, Double-Blind, Double-Dummy, Randomized, Parallel Group Dose Finding Study To Investigate the Safety and Tolerability of YM150 in Subjects with Non-Valvular Atrial Fibrillation and to Compare the Safety and Tolerability with Warfarin. Acronym OPAL-2	NA	NA
830	CTRI/2009/091/000636	24-09-2009	2014-09-11	Dose Finding, Safety and Effectiveness of Monthly Subcutaneous Canakinumab Administration in Metformin Monotherapy Treated Type 2 Diabetic Patients	Dose Finding, Safety and Efficacy of Monthly Subcutaneous Canakinumab Administration for the Treatment of Hyperglycemia in Metformin Monotherapy Treated Type 2 Diabetic Patients: a Randomized, Double-Blind, Placebo-Controlled, Multi-Center Study	Interventional	Drug
831	CTRI/2009/091/000637	31-08-2009	2018-11-24	A bioequivalence study of Capecitabine tablets in patients of Locally Advanced or Metastatic Breast Cancer or Metastatic Colorectal Cancer	A multicentre, randomized, open label, two-period, two-treatment, two-way crossover, bioequivalence study comparing Capecitabine tablets 500 mg (Manufactured by Intas Pharmaceuticals Ltd., India) to the reference listed drug XELODAÃ‚Â® 500 mg tablets (Manufactured by Roche Pharma AG, Germany) in patients of Locally Advanced or Metastatic Breast Cancer or Metastatic Colorectal Cancer under fed con…	BA/BE	NA
832	CTRI/2009/091/000638	20-08-2009	2014-08-07	A clinical trial to study the safety and efficacy of ReliDermÃ‚Â®M (Autologous cultured melanocyte graft) in patients with stable vitiligo	Prospective, open-labeled, randomized, multi-centric clinical trial for Assessment of safety and efficacy of ReliDermÃ‚Â®M in the treatment of stable vitiligo	Interventional	Stem Cell Therapy, Other (Specify) [Prospective , open-labeled, randomized, multi-]
833	CTRI/2009/091/000639	08-12-2009	2018-11-13	A clinical trial to study the effects of two drugs, Zileuton extended-release tablets and Montelukast sodium 10 mg tablets in patients with bronchial asthma.	An open label, comparative, multicentric study to assess the efficacy and safety of Zileuton extended-release tablets in comparison with Montelukast sodium tablets in patients suffering from bronchial asthma	Interventional	Drug
834	CTRI/2009/091/000640	25-09-2009	2018-11-13	A clinical trial to study the effects of two drugs, Faropenem extended release tablets and Faropenem conventional tablets in patients with respiratory tract infections (RTI)	A comparative multicentric study to assess the efficacy and safety of Faropenem sodium extended release (ER) tablets in comparison to Faropenem sodium conventional tablets in patients suffering from respiratory tract infections (RTI)	Interventional	Drug
835	CTRI/2009/091/000641	20-08-2009	2014-07-23	A clinical trial to study the safety and efficacy of ReliNethra C-Au (Autologous Conjunctival epithelial cell graft) in patients with pterygium	A prospective open-label single-arm multi-centric clinical study to assess the safety and efficacy of ReliNethra C-Au (Autologous Conjunctival epithelial cell graft) in patients with pterygium	Interventional	Stem Cell Therapy
836	CTRI/2009/091/000642	27-08-2009	2014-08-18	A study of BG00012 plus methotrexate in patients with active rheumatoid arthritis	A Phase 2a, Randomized, Double-Blind, Placebo-Controlled, Multicenter Study to Evaluate the Efficacy, Safety and Tolerability of BG00012 When Given with Methotrexate to Subjects with Active Rheumatoid Arthritis who have had an Inadequate Response to Conventional Disease-Modifying Anti-Rheumatic Therapy	Interventional	Drug
837	CTRI/2009/091/000643	30-09-2009	2014-08-27	This clinical study is designed to test the hypothesis that lurasidone is effective, tolerable, and safe when added to treatment with lithium or Divalproex for the treatment of patients with bipolar I depression.	A Randomized, 6-Week, Double-Blind, Placebo- Controlled, Flexible-Dose, Parallel-Group Study of Lurasidone Adjunctive to Lithium or Divalproex for the Treatment of Bipolar I Depression	NA	NA
838	CTRI/2009/091/000644	09-12-2009	2015-08-24	A Study in couples in which one partner is infected with HIV and the other partner is not infected. The primary goal is to find out whether treating HIV infected partner with Anti-HIV drugs can prevent them from transmitting the virus to their partner through sex	A randomized trial to evaluate the effectiveness of antiretroviral therapy plus HIV primary care versus HIV primary care alone to prevent the sexual transmission of HIV-1 in Serodiscordant couples	Interventional	Drug, Preventive
839	CTRI/2009/091/000645	17-08-2009	2014-12-30	Study to Investigate the Effectiveness of Pregabalin for Management of Patients Undergoing Total Hip Replacement	Randomized Double-Blind, Multi-Center Study Of Efficacy And Tolerability Of Pregabalin Versus Placebo As An Adjunct To Standard Of Care For Perioperative Management Of Patients Undergoing Primary or secondary Total Hip Arthroplasty	Interventional	Drug
841	CTRI/2009/091/000647	30-09-2009	2014-08-27	This clinical study is designed to test the hypothesis that lurasidone is effective, tolerable, and safe for the treatment of patients with bipolar I depression	A Randomized, 6-Week, Double-Blind, Placebo-Controlled, Fixed-Flexible Dose, Parallel-Group Study of Lurasidone for the Treatment of Bipolar I Depression	Interventional	Drug
843	CTRI/2009/091/000650	01-10-2009	2020-01-07	Ulinastatin in Severe Sepsis	A prospective, multicentric, double-blind, randomised, phase III clinical study to compare the efficacy and safety of intravenous Ulinastatin versus placebo alongwith standard supportive care in subjects of severe sepsis	Interventional	Drug, Biological
844	CTRI/2009/091/000651	15-09-2009	NA	PIIb study Evaluating Efficacy and Safety of YM150 Compared to Enoxaparin in Subjects undergoing Hip Replacement Surgery.	A Randomized, Double-Blind, Double-Dummy, Paralle Group Study to Compare YM150 bid and qd Doses and Enoxaparin for Prevention of Venous Thromboembolism in Subjects Undergoing Elective Hip Replacement Surgery. Acronym: ONYX-3	NA	NA
845	CTRI/2009/091/000652	27-10-2009	2014-03-11	Protocol No. ACTG 5175 : Protocol Title:EVALUATION OF THE EFFICACY OF ANTIRETROVIRAL THERAPY FOR INITIAL TREATMENT OF HIV-1 INFECTED INDIVIDUALS :-ONCE-DAILY PROTEASE INHIBITOR- AND ONCE-DAILY NON-NUCLEOSIDE REVERSE TRANSCRIPTASE INHIBITOR-CONTAINING THERAPY COMBINATIONS	Protocol No. ACTG 5175 : Protocol Title: A PHASE IV, PROSPECTIVE, RANDOMIZED, OPEN-LABEL EVALUATION OF THE EFFICACY OF ONCE-DAILY PROTEASE INHIBITOR- AND ONCE-DAILY NON-NUCLEOSIDE REVERSE TRANSCRIPTASE INHIBITOR-CONTAINING THERAPY COMBINATIONS FOR INITIAL TREATMENT OF HIV-1 INFECTED INDIVIDUALS FROM RESOURCE-LIMITED SETTINGS (PEARLS) TRIAL	Interventional	Drug
847	CTRI/2009/091/000654	27-08-2009	2018-12-12	A Study in Relapse Prevention of Treatment-resistant Depression	A Study to Assess the Long-Term Efficacy and Safety of Olanzapine and Fluoxetine Combination Versus Fluoxetine Only in the Relapse Prevention of Stabilized Patients With Treatment-Resistant Depression	Interventional	Drug
848	CTRI/2009/091/000655	20-08-2009	2014-11-05	A clinical trial to study the effect of R-TPR-011 in patients with multiple sclerosis	Prospective, multicentre, open label, clinical study to evaluate efficacy and safety of R-TPR-011 in patients with multiple sclerosis.	Interventional	Drug, Biological
849	CTRI/2009/091/000656	22-09-2009	2014-08-09	Study of an Ayurvedic Formulation Limit for safety and efficacy in type 2 diabetic patients with secondary failure to oral hypoglycemic drugs	Evaluation of Safety and Efficacy of Limit, an Ayurvedic formulation: A double blind, placebo controlled study in type 2 diabetic patients with Secondary failure to Oral drugs	Interventional	Drug, Ayurveda, Preventive
850	CTRI/2009/091/000658	27-08-2009	2014-08-07	A clinical trial to study the effects of two drugs, propiverine and oxybutynin in patients with urinary incontinence.	Evaluation of efficacy and safety of propiverine versus oxybutynin in the treatment of patients with urinary incontinence: a randomized, open-label, comparative, active-controlled, multi-centre trial.	NA	NA
851	CTRI/2009/091/000660	05-02-2010	2011-03-21	STRIDE - A Randomised, Double-Blind, Phase III Study of StimuvaxÂ® in combination with Hormonal Treatment versus Hormonal Treatment alone for First-line Therapy of endocrine-sensitive Advanced Breast Cancer	A randomized, double-blind, controlled phase III study of StimuvaxÂ® (L-BLP25 or BLP25 liposome vaccine) in combination with hormonal treatment versus hormonal treatment alone for first-line therapy of post-menopausal women with estrogen receptor (ER)-positive and/or progesterone receptor (PgR)-positive, inoperable locally advanced, recurrent, or metastatic breast cancer Acronym : STRIDE	NA	NA
852	CTRI/2009/091/000663	28-08-2009	2014-08-07	A clinical trial to study the effects of Dutogliptin in patients with type 2 diabetes mellitus.	A Phase 3, Randomized, Double-Blind, Placebo-Controlled, Multi-Center Study to Evaluate Safety and Efficacy of Dutogliptin/PHX1149T in Subjects With Type 2 Diabetes Mellitus on a Background Medication of Metformin.	Interventional	Drug
853	CTRI/2009/091/000664	25-09-2009	2019-02-21	Study of Mycobacterium w in BCG refractory Superficial Transitional Cell Carcinoma of Bladder	Open label, single arm, exploratory phase I clinical Trial to evaluate efficacy and safety of Mycobacterium w (Mw) in BCG refractory Superficial transitional cell carcinoma	Interventional	Vaccine
854	CTRI/2009/091/000665	01-09-2009	2018-11-20	A Clinical study of Pentavalent vaccine	A Phase IV clinical trial to assess the persistence of immunity in children who received DTwP-HB-Hib vaccine (adsorbed) during primary vaccination series and evaluation of immunogenicity & reactogenicity of booster dose of DTwP/Hib vaccine of Serum Institute of India Ltd, Pune.	Interventional	Vaccine
856	CTRI/2009/091/000667	28-08-2009	2014-08-25	To evaluate the safety and efficacy of R-HSC-001 in patients with Parkinsons Disease (Neurological disease)	Prospective open-labeled clinical study to evaluate the safety and efficacy of R-HSC-001 in patients with Parkinsons Disease.	Interventional	Stem Cell Therapy
857	CTRI/2009/091/000668	11-01-2010	2019-12-10	A comparative Clinical trial to study the effect of two drugs, lacosamide & levetiracetam in patients with refractory epilepsy suffering from partial onset seizures with or without secondary generalization.	A Multicenter, Randomized Open-Label, Comparative, Prospective Clinical Trial to Investigate Efficacy and Safety of Lacosamide versus Levetiracetam as an Adjunctive Treatment in Patients With Refractory Epilepsy Suffering From Partial Onset Seizures With or Without Secondary Generalization.	Interventional	Drug
858	CTRI/2009/091/000669	01-12-2009	NA	A Post Marketing Surveillance study of BCG vaccine in Indian population	A Multicentre, Open label, Prospective, Single treatment, Single dose, Post Marketing Surveillance study to evaluate the safety and tolerability of Lyophilized BCG vaccine IP of Green Signal BioPharma Pvt. Ltd, Chennai, India.	NA	NA
860	CTRI/2009/091/000671	23-09-2009	NA	A clinical trial to study the effects of lixivaptan in patients with Euvolemic Hyponatrmeia.	Multicenter, Randomized, Double-blind, Placebo-controlled Study to Evaluate the Efficacy and Safety of Oral Lixivaptan Capsules in Subjects with Euvolemic Hyponatremia	NA	NA
861	CTRI/2009/091/000672	07-09-2009	2013-02-24	A clinical trial to evaluate effects of Misoprostol by sublingual route after delivery of neonate in preventing postpatum bleeding in comparison to intramuscular injection of oxytocin.	A randomised double blind placebo controlled clinical trial to compare the efficacy of sublingual Misoprostol and intramuscular oxytocin injection in preventing postpartum hemorrhage.	Interventional	Drug, Preventive
862	CTRI/2009/091/000673	05-03-2010	2013-03-08	WHO/MAP/IND/02 Pivotal study to evaluate the immunogenicity and safety of a measles vaccine given by aerosolized inhalation: randomized controlled trial	WHO/MAP/IND/02 Pivotal study to evaluate the immunogenicity and safety of a measles vaccine given by aerosolized inhalation: randomized controlled trial	Interventional	Vaccine
863	CTRI/2009/091/000675	08-10-2009	2014-08-14	A clinical trial to study the safety and effectiveness of the drug in patients with Ulcerative colitis.	Efficacy and Safety of new oral Budesonide-MMX 6 mg and 9 mg extended release tablet formulations in patients with mild or moderate, active Ulcerative Colitis. A multicenter, randomized, double-blind, double dummy comparative study versus Placebo, with an additional reference arm evaluating AsacolÃ‚Â® 2400 mg.	Interventional	Drug
864	CTRI/2009/091/000676	26-03-2010	2015-06-02	Study of artery conditions of 'at-risk' Asian people not on lipid-lowering drugs	Prevalence of atherosclerotic disease in Asian subjects not on lipid-lowering agents, but with at least two CVD risk factors	Interventional	Drug
865	CTRI/2009/091/000677	15-10-2009	2018-11-23	A clinical Trial in patients suffering from severe dry eye symptoms associated with syndromes related to excess mucous production. Clinical trial is to study effect, safety and tolerability of Acetylcysteine Eye Drops in comparison to Ilube Eye Drops (reference product).	A comparative, single blind, parallel group, non-crossover, multi-centric clinical trial of Acetylcysteine Eye Drops, with Ilube Eye Drops (Acetylcysteine Eye Drops), in patients suffering from severe dry eye symptoms associated with syndromes related to excess mucous production.	Interventional	Drug
866	CTRI/2009/091/000678	08-09-2009	2014-08-25	A Multicentre, randomized, double-blind, placebo-controlled, four parallel group study of 1g, 2g and 4g V0251 efficacy and tolerance in vestibular neuritis.	A double-blind placebo controlled study of 1g, 2g and 4g V0251 efficacy and tolerance in vestibular neuritis.	Interventional	Drug
867	CTRI/2009/091/000679	10-09-2009	2011-04-02	A clinical trial to study the effects of two drugs, naftifine and terbinafine in patients with dermatophytosis.	Evaluation of efficacy and safety of naftifine versus terbinafine in the treatment of dermatophytosis: a randomized, open label, parallel group, active controlled, multi-centre study.	NA	NA
868	CTRI/2009/091/000681	17-09-2009	2015-12-31	LCZ696 Compared to Valsartan in Patients With Chronic Heart Failure and Preserved Left-Ventricular Ejection Fraction	A Thirty Six-Week, Randomized, Double-Blind, Multi-Center, Parallel Group, Active Controlled Study to Evaluate the Efficacy, Safety and Tolerability of LCZ696 Compared to Valsartan in Patients With Chronic Heart Failure and Preserved Left-Ventricular Ejection Fraction	Interventional	Drug
869	CTRI/2009/091/000682	08-12-2009	2018-11-13	A clinical trial to study the effects of two drugs, fixed dose combination capsules of Omeprazole & Cinitapride ER and Omeprazole capsules in patients with non-ulcer dyspepsia (NUD) or gastroesophageal reflux disease (GERD)	An open label comparative, multicentric study to assess the efficacy and safety of fixed dose combination capsules of Omeprazole & Cinitapride ER in comparison with Omeprazole capsules in patients suffering from non-ulcer dyspepsia (NUD) or gastroesophageal reflux disease (GERD)	Interventional	Drug
870	CTRI/2009/091/000683	23-12-2009	2018-11-13	A clinical trial to study the effects of two drugs, fixed dose combination tablets of Nebivolol & Indapamide (as sustained release) and Nebivolol tablets in patients with hypertension	An open label, comparative, multicentric study to assess the efficacy and safety of fixed dose combination tablets of Nebivolol & Indapamide (as sustained release) in comparison with Nebivolol tablets in patients suffering from hypertension	Interventional	Drug
872	CTRI/2009/091/000686	24-09-2009	2014-08-14	Phase III Study Testing Efficacy & Safety of Oral Dabigatran Etexilate vs Warfarin for 6 month Treatment for Acute symptomatic venous thromboembolism (VTE).	A phase III randomised, double blind, parallel-group study of the efficacy and safety of oral dabigatran etexilate (150 mg bid) compared to warfarin (INR 2.0-3.0) for 6 month treatment of acute symptomatic venous thromboembolism, following initial treatment for at least 5 days with a parenteral anticoagulant approved for this indication. Acronym RE-COVER II	Interventional	Drug
873	CTRI/2009/091/000687	17-11-2009	2013-03-02	A study of the clinical experience with atorvastatin 80 mg in patients with acute coronary syndromes (heart attack )	Post-marketing study of clinical experience of Lipicure 80Â® (atorvastatin 80 mg) in patients with acute coronary syndromes Acronym: Cure - ACS	Interventional	Drug
874	CTRI/2009/091/000688	05-10-2009	2018-11-23	A clinical Trial in adult patients suffering from Neuralgia due to diabetes, chemotherapy or shingles. Clinical trial is to study efficacy, safety and tolerability of Amitriptyline 4% + Ketamine 2% Cream in comparison to Capsaicin Cream 0.025%, (reference product).	A comparative single blind, Parallel group, non-crossover, multi-centric clinical trial of Amitriptyline 4% + Ketamine 2 % Cream in patients having Neuralgia due to diabetes, chemotherapy or shingles.	Interventional	Drug
875	CTRI/2009/091/000689	12-10-2009	2018-11-13	A Study of Genz-112638 in Patients With Gaucher Disease (ENGAGE)	A Phase 3 Randomized, Double-Blind, Placebo-Controlled, Multi-Center Study Confirming the Efficacy and Safety of Genz-112638 in Patients With Gaucher Disease Type 1	Interventional	Drug
876	CTRI/2009/091/000690	12-10-2009	2014-08-18	To determine if treatment with BIIB017 can decrease the number of MS relapses during a certain time period for patients with RMS. Other goals of the study are to determine if, over time, BIIB017 treatment can decrease the number of certain types of brain lesions commonly seen in MS patients and slow down the time it takes for MS to get worse.	A Multicenter, Randomized, Double-Blind, Parallel-Group, Placebo-Controlled Study to Evaluate the Efficacy and Safety of PEGylated Interferon Beta-1a (BIIB017) in Subjects With Relapsing Multiple Sclerosis. Acronym: ADVANCE	Interventional	Drug
878	CTRI/2013/12/004259	30-12-2013	2013-11-26	SPREAD Study Secondary Prevention of coRonary Events After Discharge from hospital	A randomized ,open trial comparing post discharge interventions to standard care in acute coronary syndrome(ACS) patients	Interventional	Preventive, Process of Care Changes, Other (Specify) [trained health workers to improve compliance to treatments ]
879	CTRI/2009/091/000693	08-09-2009	NA	A clinical trial to study the effects of Bacillus subtilis strain PB6, as add-on to standard maintenance therapy in the treatment of mild to moderate ulcerative colitis	Multi-center, randomized, double-blind, placebo-controlled study of two dosages of Bacillus subtilis strain PB6 for add-on treatment of mild to moderate active ulcerative colitis	NA	NA
880	CTRI/2009/091/000694	25-09-2009	NA	A clinical trial to study the effects of two drugs Peg G-CSF and GrafeelÂ® in the prevention of reduction in neutrophil counts in cancer patients caused by drugs used to treat cancer.	A randomized, multi-center, open label study to evaluate the efficacy and safety of Peg G-CSF as compared to GrafeelÂ® in the prophylaxis of severe neutropenia in cancer patients receiving cytotoxic chemotherapy.	NA	NA
881	CTRI/2009/091/000695	09-09-2009	2014-09-01	A Screening Study Evaluating Disease Status of Gaucher Type I Patients	A screening protocol to characterize the disease status of Gaucher Type I patients for potential inclusion in a subsequent phase 3 clinical study.	Observational	Case Control Study
882	CTRI/2009/091/000696	09-06-2010	2015-05-13	Determine if quetiapine fumarate extended-release (quetiapine XR or SEROQUELÂ® XR) 150 to 300 mg/day taken by itself is effective and safe in treating children or adolescents aged 10 to 17 with bipolar depression and if so, how it compares with placebo (a non-active tablet, like a sugar pill, that looks like quetiapine).	An 8-Week, Multicenter, Double-Blind, Randomized, Parallel-Group, Placebo-Controlled Study of the Efficacy and Safety of Quetiapine Fumarate (SEROQUEL) Extended-Release in Children and Adolescent Subjects With Bipolar Depression.	Interventional	Drug
884	CTRI/2009/091/000699	23-09-2009	NA	Effect of traditionally used ayurvedic rasa aushadhies on renal and hepatic functions: clinical and experimental study	Effect of traditionally used ayurvedic rasa aushadhies on renal and hepatic functions: clinical and experimental study	NA	NA
885	CTRI/2009/091/000701	11-09-2009	NA	A RANDOMIZED DOUBLE BLIND ACTIVE CONTROLLED PARALLEL TRIAL TO COMPARE THE EFFECT OF INHALATION OF COOLER AIR(OF DIFFERENT TEMPERATURES 18-22Â°c,23-27Â°c AND 28-30Â°c)WITH WARMER AIR(33-37Â°c)ON SYMPTOMS AND LUNG FUNCTIONS IN PATIENTS WITH BRONCHIAL ASTHMA OF MILD SEVERITY	A CLINICAL TRIAL TO SEE THE EFFECT OF INHALATION OF AIR OF DIFFERENT TEMPERATURE IN PATIENTS WITH BRONCHIAL ASTHMA OF MILD SEVERITY	NA	NA
886	CTRI/2009/091/000702	10-09-2009	2020-04-03	A Clinical trial to study the effects of a unani formulation 'Diabeat'in patients with high blood sugar levels (Type 2 diabetes mellitus )	A clinical study of a herbal formulation 'Diabeat' as an adjuvant drug for the control of type 2 diabetes mellitus	Interventional	Unani
887	CTRI/2009/091/000703	03-12-2009	2014-09-19	A 17-Week Trial To Assess Pregabalin For The Treatment Of Nerve Pain Due To Spinal Cord Injury	A 17-Week, Randomized, Double-Blind, Placebo-Controlled, Parallel-Group, Multi-Center Trial Of Pregabalin For The Treatment Of Chronic Central Neuropathic Pain After Spinal Cord Injury	Interventional	Drug
888	CTRI/2009/091/000704	20-10-2009	2016-04-11	Long-Term Effectiveness And Safety Of CP-690,550 For The Treatment Of Rheumatoid Arthritis	A Long-Term, Open-Label Follow-Up Study Of Tasocitinib(CP-690,550), For Treatment Of Rheumatoid Arthritis	Interventional	Drug
889	CTRI/2009/091/000705	24-09-2009	2013-02-01	rhBMP-2/CPM in closed diaphyseal tibial fractures	: Phase 2/3, Multicenter, Double-Blind, Randomized, Controlled Study of Recombinant Human Bone Morphogenetic Protein-2 (rhBMP-2)/Calcium Phosphate Matrix (CPM) in Closed Diaphyseal Tibial Fractures	Interventional	Biological
890	CTRI/2009/091/000706	16-09-2009	2017-01-11	A clinical trial to evaluate the blood levels of Felbamate after administration of Amneal Pharmaceuticals felbamate tablets (test) compared to the Reference Drug FelbatolÃ‚Â® tablets (felbamate) in epilepsy patients	A randomized, open label, multi-dose, two treatment, two-way crossover, steady state, bioequivalence study comparing Amneal Pharmaceuticals Felbamate 600 mg tablets to the Reference Listed Drug (RLD), FelbatolÃ‚Â® (felbamate) 600 mg tablets Manufactured by MEDA Pharmaceuticals (formerly Medpointe) in adult male and non-pregnant female epilepsy patients under fasting condition	BA/BE	NA
892	CTRI/2009/091/000708	05-10-2009	2014-08-11	A clinical trial to evaluate the blood levels of Felbamate after administration of Amneal Pharmaceuticals felbamate suspension (test) compared to the Reference Drug FelbatolÃ‚Â® suspension (felbamate) in epilepsy patients	A randomized, open label, multi-dose, two treatment, two-way crossover, steady state, bioequivalence study comparing Amneal Pharmaceuticals Felbamate 600 mg/5 ml oral suspension to the Reference Listed Drug (RLD), FelbatolÃ‚Â® (felbamate) 600 mg/5 ml oral suspension Manufactured by MEDA Pharmaceuticals (formerly Medpointe) in adult male and non-pregnant female epilepsy patients under fasting cond…	BA/BE	NA
893	CTRI/2009/091/000709	10-09-2009	NA	A clinical trial to to compare pregnancy outcome in women with diabetes and poly cystic ovarin syndrome ( PCOS) treated with metformin	A Comparative trial of metformin versus Insulin in Pregnant women with diabetes Mellitus and to evaluate the role of metformin in PCOS conceptions.	NA	NA
897	CTRI/2009/091/000713	11-09-2009	2014-10-10	A clinical study to evaluate performance of a non-invasive study device to monitor patients fluid status in congestive heart failure.	Adherent Monitoring of Congestive Heart Failure during Therapy for Excess Fluid (ACUTE) Study	Interventional	Medical Device
898	CTRI/2009/091/000714	11-01-2010	NA	A clinical trial to study the effects of two drugs,metformin and Alpha Lipoic Acid combination in patients of Diabetic polyneuropathy.	AN OPEN LABELED, DOUBLE ARM, RANDOMIZED, MULTICENTRIC, PROSPECTIVE, PHASE-III TRIAL TO COMPARE THE EFFICACY, TOLERABILITY AND SAFETY OF FIXED DOSE COMBINATION OF ALPHA-LIPOIC ACID AND METFORMIN WITH METFORMIN ALONE IN THE TREATMENT OF PATIENTS OF DIABETIC POLYNEUROPATHY.	NA	NA
899	CTRI/2009/091/000715	09-12-2009	2014-08-12	Evaluation of the impact of the integrated management of neonatal and childhood illness strategy on neonatal and infant mortality in Haryana, India	Evaluation of the impact of the integrated management of neonatal and childhood illness strategy on neonatal and infant mortality in Haryana, India	Interventional	Other (Specify) [Health Service Research]
900	CTRI/2014/08/004922	25-08-2014	2015-06-18	A clinical trial to study the effects of two drugs, Folfox and CT-011 in patients with cancer of large intestine.	Phase II study to evaluate the safety, tolerability and efficacy of FOLFOX + CT-011 versus FOLFOX alone administered intravenously to patients with colorectal adenocarcinoma previously untreated for metastatic disease	Interventional	Drug
902	CTRI/2009/091/000719	22-09-2009	NA	Protective action of an ayurvedic formulation punarnavshtak kwath in various liver probelms like jaundice, hepatitis etc.	Clinical study of Punarnavashtak kwath in hepatic disorders	NA	NA
903	CTRI/2009/091/000720	10-09-2009	NA	Clinical study to evaluate the efficacy and tolerability of FDC of S(+)-Etodolac and Paracetamol Tablet in acute musculoskeletal pain	Clinical study to evaluate the efficacy and tolerability of FDC of S(+)-Etodolac and Paracetamol Tablet in acute musculoskeletal pain	NA	NA
905	CTRI/2009/091/000722	09-10-2009	2014-09-19	Long-Term Safety Follow-Up Of Subjects Previously Enrolled In Rheumatoid Arthritis Studies Of CP-690,550	A Prospective Observational Study To Evaluate Long-Term Safety And Functional Status Of Subjects With Rheumatoid Arthritis Previously Enrolled In Studies Of CP-690,550	Observational	Follow Up Study
906	CTRI/2009/091/000723	23-09-2009	NA	A clinical trial to evaluate and compare the blood levels of aliskiren mini-tablets with aliskiren market tablet under fasted condition and futher evaluate aliskiren mini-tablets under fed condition in healthy subjects	An open label, randomized, three period, single-dose, crossover study to determine the bioavailability of 300 mg aliskiren mini-tablets relative to the 300 mg aliskiren market tablet under fasted condition and to evaluate the effect of food on the pharmacokinetics of 300 mg aliskiren minitablets in healthy subjects	NA	NA
908	CTRI/2009/091/000725	15-09-2009	NA	A clinical trial to study the effects of drug in pediatric subjects with complicated Skin & skin structure infection caused by Gram-positive Pathogens	Study DAP-PEDS-07-03: An Evaluation of the Safety, Efficacy and Pharmacokinetics of Daptomycin in Pediatric Subjects Aged Seven to Seventeen Years with Complicated Skin and Skin Structure Infections Caused by Gram-Positive Pathogens	NA	NA
910	CTRI/2009/091/000727	03-12-2009	NA	To study the effects of meditation on human brain using imaging technique (positron emission tomography) and biochemical markers.	Psychoneuroimmune effect of meditation: An evaluation by PET and biochemical markers.	NA	NA
911	CTRI/2009/091/000728	22-09-2009	2012-01-20	A Clinical trial to study the effects of a herbal drug Capsule Sailanur Rahim-L' in married women with excessive vaginal discharge (Leucorrhoea).	A Clinical Study on the treatment of excessive vaginal discharge (Leucorrhoea) with Capsule Sailanur Rahim-L	NA	NA
912	CTRI/2009/091/000729	18-09-2009	2014-09-17	A clinical trial to study the long term effects of Teplizumab in Children and Adults with Recent-Onset Type 1 Diabetes Mellitus	A Multicenter, Multinational Extension of Study CP-MGA031-01 to Evaluate the Long-Term Efficacy and Safety of Teplizumab (MGA031), a Humanized, FcR Non -Binding, Anti-CD3 Monoclonal Antibody, in Children and Adults with Recent -Onset Type 1 Diabetes Mellitus.	Observational	Follow Up Study
914	CTRI/2009/091/000731	24-09-2009	2012-12-07	A clinical trial to Evaluate Efficacy and Safety of AG Arbutin Cream in Skin Lightening (Melanin Reduction) In Healthy Subjects.	Double blind, Randomized, Placebo Controlled Single Center, Prospective Study to Evaluate Efficacy and Safety of AG Arbutin Cream in Skin Lightening (Melanin Reduction) In Healthy Subjects.	Interventional	Drug
917	CTRI/2009/091/000734	05-01-2010	NA	A CLINICAL TRIAL TO STUDY THE EFFECT OF POSITIVE AIRWAY PRESSURE DELIVERED BY A MACHINE IN ADDITION TO CONVENTIONAL TREATMENT, IN ASTHMATIC PATIENTS.	A PROSPECTIVE, RANDOMIZED, PLACEBO-CONTROLLED CLINICAL TRIAL OF CONTINUOUS POSITIVE AIRWAY PRESSURE IN MODERATE AND SEVERE ASTHMA	NA	NA
918	CTRI/2009/091/000736	09-12-2010	NA	A clinical trial to study the effect of newer local anesthetic levobupivacaine in comparison with bupivacaine for spinal anesthesia.	Intrathecal levobupivacaine 0.5% versus Intrathecal bupivacaine 0.5% for spinal anesthesia.	NA	NA
920	CTRI/2009/091/000738	09-11-2009	2014-08-16	A clinical trial to compare the two ways of giving steroids (daily versus intermittent) in ambulatory patients with Duchenne Muscular Dystrophy	COMPARISON OF INTERMITTENT VERSUS DAILY REGIME OF PREDNISOLONE IN AMBULATORY PATIENTS WITH DUCHENNE MUSCULAR DYSTROPHY: AN OPEN LABEL RANDOMIZED CONTROLLED TRIAL	NA	NA
921	CTRI/2009/091/000739	09-12-2009	2013-02-21	A clinical trial to study the effects of Nimotuzumab in cervical cancer patients.	An Investigator Initiated, Open Label, Randomized, Controlled, Multicentric Study, to assess the Safety and Efficacy of Nimotuzumab (BIOMAb-EGFRÂ®) concurrent with Cisplatin and Radiotherapy in histologically Documented Squamous Cell Carcinoma of the Cervix.	Interventional	Drug
922	CTRI/2009/091/000741	16-09-2009	NA	A phase II a clinical trial for a novel molecule (LL 3858) developed by Lupin Limited which has the potential of treating the Pulmonary tuberculosis patients effectively.	A Phase IIa, Open Label Study to Determine the Early Bactericidal,Extended Early Bactericidal Activity and Pharmacokinetic Study of LL 3858 of Lupin Limited for the Treatment of Newly Diagnosed Sputum Smear-Positive Pulmonary Tuberculosis.	NA	NA
923	CTRI/2009/091/000742	07-12-2009	2014-09-26	Phase III clinical trial for Evaluation of Efficacy and Safety of IN-ALRN-001 in Comparison with Tamsulosin in Patients with lower urinary tract symptoms associated with BPH.	An Open Label, Randomized, Parallel Group, Prospective, Multicenter Clinical Trial for Evaluation of Efficacy and Safety of IN-ALRN-001 in Comparison with Tamsulosin in Patients with lower urinary tract symptoms associated with BPH.	Interventional	Drug
924	CTRI/2009/091/000743	13-10-2009	2014-08-14	Phase 2 Study of VELCADE With Fludarabine in Comparison to Rituximab With Fludarabine in Follicular Lymphoma Patients Previously Treated With Rituximab	A Randomized, Open-Label, Multicenter Phase 2 Study of VELCADE With Fludarabine in Comparison to Rituximab With Fludarabine in Follicular Lymphoma Patients Previously Treated With Rituximab	Interventional	Drug
925	CTRI/2009/091/000744	01-07-2010	2012-04-11	A clinical trial to study the effects of Tadalafil in patients with pulmonary hypertension.	The efficacy and safety of PDE-5 inhibitor Tadalafil in patients of Pulmonary Hypertension	NA	NA
926	CTRI/2009/091/000745	08-10-2009	2011-05-05	A clinical trial to study the effect of Lupin's study drug LLL-3348 in patients with moderate to severe chronic plaque type of Psoriasis.	A Phase IIb/III, Multi-Center, Randomized, Parallel Group, Controlled Study to Evaluate the Efficacy and Safety of 750 mg and 1000 mg of LLL-3348 of Lupin Limited in Moderate to Severe Chronic Stable Plaque Type of Psoriasis	NA	NA
927	CTRI/2009/091/000746	24-09-2009	2012-02-28	A clinical trial to study the effects of a herbal drug Qurs Mufasil in patients with joint pain (Arthritis)	A placebo controlled double blind randomized trial of Qurse Mufasil in the treatment of Rheumatoid arthritis	NA	NA
928	CTRI/2009/091/000747	24-09-2009	2012-12-19	Post-Marketing Safety Study in Patients with Moderate Renal Insufficiency who receive Omniscan for Contrast-Enhanced Magnetic Resonance Imaging (MRI)	A Post-Marketing Safety Study in patients with Moderate Renal Insufficiency who receive Omniscan (gadodiamide injection) for Contrast-Enhanced Magnetic Resonance Imaging (MRI) of Protocol no.: GE-041-075	NA	NA
929	CTRI/2009/091/000749	19-03-2010	2013-07-03	A Study of RBx 10017609 in Elderly Male and Female Subjects	A Single-Blind, Randomized, Placebo Controlled, Single Dose Safety, Tolerability and Pharmacokinetic Study of RBx 10017609 in Elderly Male and Female Subjects	BA/BE	NA
930	CTRI/2009/091/000750	09-10-2009	2014-08-14	A study to test the non-inferiority in children of a combined vaccine developed by GlaxoSmithKline Biologicals for protection against multiple diseases, i.e. measles, mumps, rubella and varicella, versus co-administration of separate vaccines for some of these diseases	A phase IIIb, open, randomised, multicentre, primary study in healthy children, to establish the noninferiority of GlaxoSmithKline (GSK) Biologicals MeMuRu-OKA vaccine (administered at 9 and 15 months of age) versus Priorix (9 months of age) and Priorix co-administered with Varilrix at 15 months of age (comparator) and also to evaluate the non-inferiority of Priorix (9 months of age) and MeMuRu-O…	Interventional	Vaccine, Biological, Preventive
932	CTRI/2009/091/000752	14-10-2009	2018-12-05	Lurasidone - A 24-week Extension Study of Patients With Bipolar I Depression	A 24-Week, Flexible-Dose, Open-label Extension Study of Lurasidone for the Treatment of Bipolar I Depression.	Interventional	Drug
934	CTRI/2009/091/000756	05-10-2009	2014-09-02	To compare the efficacy and safety of Herbavate vs. the conventional therapy in the management of Palmoplantar Keratoderma.	An open label, prospective, randomized, comparative, multi centre, clinical study comparing the efficacy and safety of herbavate vs. conventional therapy in the management of Palmoplantar Keratoderma.	Interventional	Drug
935	CTRI/2009/091/000758	01-10-2009	2014-09-02	To compare the effect of topical application of diltiazem gel (2%) and lignocaine gel (2%) individually and in combination on resting anal sphincter pressure in a double blind study design.	Changes in resting Anal Sphincter Pressure following topical application of a combination of Diltiazem and Lignocaine as compared to Topical Diltiazem and Lignocaine alone - a randomized double blind study.	Interventional	Drug
936	CTRI/2018/04/013139	10-04-2018	2019-07-06	Study of baclofen in subjects with spasticity	A RANDOMIZED, OPEN-LABEL, TWO-TREATMENT, TWO-PERIOD, TWO-SEQUENCE, MULTIPLE DOSE, CROSSOVER STUDY TO ASSESS BIOAVAILABILITY AND STEADY STATE PHARMACOKINETICS OF BACLOFEN 30 MG ER CAPSULES (GRS) OF SUN PHARMACEUTICAL INDUSTRIES LIMITED, INDIA GIVEN ONCE DAILY, UNDER FED (NORMAL MEAL) CONDITIONS, FOR 8 CONSECUTIVE DAYS. Vs BACLOFEN 10 MG IR TABLETS OF IVAX PHARMACEUTICALS, INC., MIAMI, FL 33137, GI…	BA/BE	NA
937	CTRI/2009/091/000761	07-10-2009	2012-01-20	A clinicalm trial to study the effects of a herbal drug Dawa-e-Musakkin in patients with anxity and Tension	A Clinical Study of Dawa-e- Musakkin in the treatment of Generalized Anxiety Disorder (GAD).	NA	NA
938	CTRI/2009/091/000762	07-10-2009	NA	A study to find out the variation in the absorption of SPA100 (aliskiren/amlodipine 300/10 mg oral tablets) when given with and with out food	A single center, open-label, randomized, two-period, crossover, single-dose study to determine the effect of food on the bioavailability of fixed combination SPA100 (aliskiren/amlodipine 300/10 mg oral tablets) in healthy subjects	NA	NA
939	CTRI/2009/091/000764	06-10-2009	2013-01-14	A study to find out the short course treatment regimen with Liposomal Amphotericin B in treating Kala Azar.	Short course ( 1 or 2 day regimen) of FUNGISOME( liposomalÃ‚ amphotericin B) in the treatment of Visceral Lesihmaniasis in Eastern India .	Observational	Short course treatment of kala-azar
940	CTRI/2009/091/000765	24-09-2009	NA	An Open Label Extension Study in Patients With Rheumatoid Arthritis	An Open Label Extension Study of Multiple Subcutaneous Doses of LY2127399 in Patients With Rheumatoid Arthritis	NA	NA
942	CTRI/2009/091/000767	02-02-2010	2019-03-11	A Study of V503 (Multivalent HPV Vaccine) in Preadolescents and Adolescents. This study will evaluate the immunogenicity and tolerability of V503 in preadolescent and adolescent subjects between 9 and 15 years old and demonstrate the consistency of the manufactured vaccine through assessment of 3 different final manufacturing process lots of V503.	A Phase III Clinical Trial to Study the Immunogenicity, Tolerability, and Manufacturing Consistency of V503 (A Multivalent Human Papillomavirus [HPV] L1 Virus-Like Particle [VLP] Vaccine) in Preadolescents and Adolescents (9 to 15 Year Olds) With a Comparison to Young Women (16 to 26 Year Olds)	Interventional	Vaccine
943	CTRI/2009/091/000768	17-03-2010	NA	A clinical trial to compare the usefulness of priming [giving a small dose of the drug prior to the full dose] with propofol during induction of anesthesia with the standard practice of single dose administration and also to compare their safety	Efficacy and safety of priming with propofol Vs standard practice of single dose administration during induction of anesthesia	NA	NA
944	CTRI/2009/091/000770	12-10-2009	2018-03-08	A study to know the effects of vitamin B12 on energy expenditure in healthy adult men	Role of vitamin B12 in modulating resting and noradrenaline stimulated energy expenditure in healthy adult men	Interventional	Drug
945	CTRI/2009/091/000771	28-10-2009	2014-09-08	A phase II trial to study the efficacy and safety of a new drug P276-00 in the treatment of Mantle Cell Lymphoma	Single-Arm, Open-Label, Multicenter Phase II Study to Evaluate the Efficacy and Safety of P276-00 in Patients With Relapsed and/or Refractory Mantle Cell Lymphoma	Interventional	Drug
946	CTRI/2009/091/000772	10-11-2009	NA	New amonia lowering treatment in patients with Acute Liver Failure which may improve survival frequency in them	Multicentre, randomized, double-blind, multi-dose, placebo-controlled study to evaluate the efficacy, safety, and tolerability of UCL-L1V in the treatment of hyperammonaemia in patients with acute liver failure	NA	NA
947	CTRI/2010/091/000773	18-03-2010	2014-08-27	The purpose of this study is to determine the effect of 2 different doses of daclizumab on reducing relapses in subjects with relapsing-remitting MS.	A Phase 2 Multicenter, Double-Blind, Placebo-Controlled, Dose-Ranging Study to determine the Safety and Efficacy of Dacluzimab HYP (DAC HYP) as a Monotherapy Treatment in subjects with Relapsing Remitting Multiple Sclerosis. Acronym: SELECT	Interventional	Biological
948	CTRI/2009/091/000774	19-08-2010	2015-05-29	To evaluate safety and tolerability after multiple oral doses of AZD1656 in type 2 diabetes patients on top of metformin	A Randomized, Single-Blind, Placebo-Controlled, Phase I Study to Assess the Safety, Tolerability, Pharmacokinetics and Pharmacodynamics after Multiple Ascending Oral Doses of AZD1656 in subjects with T2DM treated with Metformin	Interventional	Drug
949	CTRI/2009/091/000775	05-10-2009	2015-03-03	A clinical study to evaluate the benefits of frequent AV/PV and V-V delay optimization using QuickOptTM in patients with CRT-D devices.	OPTIMISE CRT - Optimal Programming To Improve Mechanical Indices, Symptoms And Exercise In Cardiac Resynchronization Therapy	PMS	Medical Device
950	CTRI/2009/091/000776	04-05-2010	NA	A phase III clinical trial for a novel herbal molecule (1% LLL-2011) developed by Lupin Li,ited which has a potential to prevent attacks of common migraine effectively.	A phase III, multi-center, placebo-controlled, double blind, randomized, parallel group study to establish the efficacy of LLL-2011 administered as a 1% nasal spray in the preventive treatment of common migraine.	NA	NA
951	CTRI/2009/091/000777	11-01-2010	NA	A Study in Patients With Rheumatoid Arthritis	A Phase 2 Dose-Ranging Study of Multiple Subcutaneous Doses of LY2439821 (an Anti-IL-17 Antibody) in Patients With Active Rheumatoid Arthritis on Concomitant DMARD Therapy	NA	NA
953	CTRI/2009/091/000782	29-09-2009	2013-02-25	A clinical study to evaluate and compare the effects of three drug formulations, Tazarotene microsphere cream, Differin gel and Tazorac cream when applied topically in patients with facial acne	A Multicenter, Randomized, Investigator-Blind, Parallel Group, Three Arm Pilot Study To Evaluate The Safety And Efficacy of Tazarotene Microsphere Cream 0.09% as compared To Differin (Adapalene) Gel 0.1% And Tazorac (Tazarotene) Cream 0.1% In Once Daily Treatment Of Patients With Moderate Facial Acne Vulgaris For 12 Weeks	Interventional	Drug
954	CTRI/2009/091/000783	26-10-2009	NA	Vision loss in TB Meningitis	Visual Impairment in Tuberculous Meningitis	NA	NA
955	CTRI/2009/091/000785	17-02-2010	2013-03-12	A clinical trial to study of Budesonide/Formeterol fumarate/Tiotropium bromide fixed dose combination in MDI for the treatment of the patients with Chronic Obstructive Pulmonary Disease (COPD)	A phase III, open-label, non-randomized, single arm study to assess the efficacy and safety of a Budesonide/Formeterol fumarate/Tiotropium bromide fixed dose combination in MDI for the treatment of the patients with Chronic Obstructive Pulmonary Disease (COPD)	Interventional	Drug
956	CTRI/2009/091/000786	13-01-2010	2013-03-12	A clinical trial to study the effects of Recombinant Human Erythropoietin therapy in management of anemia in patients suffering from Chronic Renal Failure.	A randomized, open label, comparative study to evaluate the efficacy and safety of Recombinant Human Erythropoietin therapy in management of anemia in patients suffering from Chronic Renal Failure.	NA	NA
957	CTRI/2009/091/000787	01-10-2009	2019-03-11	A clinical trial to study the tolerability and immunogenicity of a 3-dose regimen of Gardasil administered to healthy females between 16 and 26 years of age in India	Evaluation of Tolerability and Immunogenicity of GARDASIL in Healthy Females, Between 16 and 26 Years of Age, in India	NA	NA
958	CTRI/2009/091/000788	19-11-2009	2011-06-09	A clinical trial to study the effects of two drugs, sustained release hydroxyzine and immediate release hydroxyzine in the treatment of patients with chronic idiopathic urticaria.	Evaluation of efficacy and safety of sustained release hydroxyzine vs immediate release hydroxyzine in the treatment of patients with chronic idiopathic urticaria: a randomized, open-label, comparative, multi-centre trial.	NA	NA
959	CTRI/2009/091/000789	07-10-2009	NA	A clinical trial to study the effects of two drugs Hamdoroid Capsule and Hamdoroid Ointment in patients with Piles	Clinical Evaluation of the Efficacy of Hamdoroid Capsule and Hamdoroid Ointmenton I and II degree haemorrhoids	NA	NA
960	CTRI/2009/091/000790	30-09-2009	2014-11-10	Efficacy Study of XL184 in Adults With Medullary Thyroid Cancer.	An International, Randomized, Double-Blinded, Phase 3 Efficacy Study of XL184 versus Placebo in Subjects with Unresectable, Locally Advanced, or Metastatic Medullary Thyroid Cancer.	Interventional	Drug
961	CTRI/2009/091/000791	25-09-2009	2014-09-02	To prove the therapeutic efficacy and tolerability of IchthralettenÃ‚Â® versus placebo in case of mild to moderate Acne papulopustulosa.	Double-blind, randomized, placebo-controlled, multicentric study to prove the therapeutic efficacy and tolerability of IchthralettenÃ‚Â® versus placebo in case of mild to moderate Acne papulopustulosa.	Interventional	Drug
962	CTRI/2009/091/000792	16-12-2009	2014-08-27	A Clinical trial to study the effect of no treatment and polyhexamethylene biguanide in the outcome of keratoconjunctivitis caused by microsporidia.	A prospective, randomized, double masked, placebo controlled trial of topical 0.02% polyhexamethylene biguanide in cases of microsporidial keratoconjunctivitis	Interventional	Drug
964	CTRI/2009/091/000794	19-11-2009	NA	Lornoxicam + Eperisone Tablets in the treatment of Cervical Spondylosis.	Comparative, Randomized, Open Label, Parallel, Multicentric Study for Efficacy and Safety of Lornoxicam+ Eperisone versus Lornoxicam in Management of Cervical Spondylosis.	NA	NA
965	CTRI/2009/091/000795	22-01-2010	2013-03-15	A clinical trial to study the safety and efficacy of Non-pegylated Liposomal Doxorubicin (Nudoxa) as compared to doxorubicin in patients with metastatic breast cancer.	A phase II/III Open label Multicentric Randomized trial to determine the safety and efficacy of Non-pegylated Liposomal Doxorubicin (Nudoxa) at two different dose levels as compared to doxorubicin in patients with metastatic breast cancer.	Interventional	Drug
968	CTRI/2009/091/000798	15-10-2009	2013-03-12	A clinical trial to study of Oxaceprol capsule with Diclofenac tablet for the treatment of the patients with osteoarthritis.	A phase III, multicentric, single blind, randomized, comparative study to assess the efficacy and safety of Oxaceprol capsule with Diclofenac tablet in patients with osteoarthritis.	Interventional	Drug
969	CTRI/2009/091/000799	05-10-2009	2014-09-10	To determine the efficacy and safety of topical diclofenac solution in comparison with topical diclofenac gel in acute painful musculoskeletal conditions.	A Randomized, Two Arm, Open Label, Active Controlled, Multicentric Clinical Study to Evaluate the Efficacy and Safety of a Topical Solution of Diclofenac (2.32% w/v) in comparison with Diclofenac Topical Gel (1.16% w/w) in Acute Painful Musculoskeletal Conditions.	Interventional	Drug
970	CTRI/2009/091/000800	14-10-2009	2018-12-14	A phase 3 clinical trial to study the long term safety and efficacy of darbepoetin alfa drug in drug induced anemia patients.	A Randomized, Double-blind, Placebo-controlled Study to Evaluate the Long-term Safety and Efficacy of Darbepoetin Alfa Administered at 500 Ã‚Âµg Once-Every-3-Weeks in Anemic Subjects With Advanced Stage Non-small Cell Lung Cancer Receiving Multi-cycle Chemotherapy	Interventional	Biological
971	CTRI/2009/091/000801	08-10-2009	2018-11-23	A clinical Trial in patients having allergic conjunctivitis. Clinical trial is to study efficacy, safety and tolerability of Tranilast Eye Drops 0.5% w/v in comparison to Ketorolac Tromethamine Eye Drops 0.5% w/v (reference product).	A comparative, single blind, parallel group, non-crossover, multi-centric clinical trial of Tranilast Eye Drops 0.5% w/v Vs Ketorolac Tromethamine Eye Drops 0.5% w/v, in patients having allergic conjunctivitis.	Interventional	Drug
972	CTRI/2009/091/000802	22-12-2009	NA	ELT209: A Phase Two, Multicenter, Randomized, Double-Blind, Placebo-Controlled Study to Evaluate the Efficacy of the Travelers Diarrhea Vaccine System in Travelers to Asia.	ELT209: A Phase Two, Multicenter, Randomized, Double-Blind, Placebo-Controlled Study to Evaluate the Efficacy of the Travelers Diarrhea Vaccine System in Travelers to Asia.	NA	NA
973	CTRI/2009/091/000804	04-06-2010	2018-11-13	Comparison of NN1250 with insulin glargine in type 2 diabetes	A 26 week randomised, controlled, open label, multicentre, multinational, three-arm, treat to target trial comparing efficacy and safety of three different dosing regimens of either NN1250 or insulin glargine with or without combination with OAD treatment, in subjects with type 2 diabetes mellitus (BEGIN? : FLEX)	Interventional	Drug
974	CTRI/2009/091/000805	13-10-2009	2014-09-08	A clinical trial to study the differences in blood concentrations of two formulations of the same drug administered to healthy adult subjects.	A Crossover Study to Evaluate Amantadine Steady-State Pharmacokinetics Following Oral Administration of ADS 5101, Amantadine HCl Extended Release (ER) Capsules, QD and the Amantadine HCl Immediate Release (IR) Tablets BID in Healthy Subjects.	BA/BE	NA
975	CTRI/2009/091/000806	30-10-2009	2018-11-23	A clinical Trial in patients suffering from dysurea associated with benign prostatic hyperplasia. Clinical trial is to study efficacy, safety and tolerability of Silodosin Capsules 4 mg in comparison to Urief Capsules (reference product).	A comparative, single blind, parallel group, non-crossover, multi-centric trial of Silodosin Capsules 4 mg, with Urief Capsules, in-patients suffering from dysurea associated with benign prostatic hyperplasia.	Interventional	Drug
976	CTRI/2009/091/000807	28-10-2009	2018-11-13	24-week Treatment With Lixisenatide in Type 2 Diabetes Insufficiently Controlled With Metformin and Insulin Glargine	A randomized, placebo-controlled, 2-arm parallel-group, multicenter study with a 24-week double-blind treatment period assessing the efficacy and safety of lixisenatide in patients with Type 2 diabetes insufficiently controlled with insulin glargine and metformin.	Interventional	Drug
977	CTRI/2009/091/000808	11-12-2009	2018-11-23	A comparative, single blind, parallel group, non-crossover, multi-centric trial of Carvedilol Phosphate Extended Release Capsules 80 mg, with COREG CR , in-patients suffering from mild to severe heart failure of ischemic or cardiomyopathic origin.	A comparative, single blind, parallel group, non-crossover, multi-centric trial of Carvedilol Phosphate Extended Release Capsules 80 mg, with COREG CR , in-patients suffering from mild to severe heart failure of ischemic or cardiomyopathic origin.	Interventional	Drug
978	CTRI/2009/091/000810	15-04-2010	2012-12-19	Global Investigation of Therapeutic Decisions in Hepatocellular Carcinoma and of its Treatment With Sorafenib.	Global Investigation of Therapeutic Decisions in Hepatocellular Carcinoma and of its Treatment With Sorafenib.	NA	NA
979	CTRI/2009/091/000813	12-10-2009	NA	A clinical trial to study the effects of a combination of trypsin-chymotrypsin enzymes and diclofenac in comparison to diclofenac alone in patients with soft tissue injuries.	A randomized, double blind, comparative, parallel-group clinical trial to evaluate the efficacy and safety of a combination of trypsin-chymotrypsin enzymes and diclofenac (TCD) in comparison to diclofenac alone in the management of inflammation due to soft tissue injuries	NA	NA
980	CTRI/2014/12/005312	18-12-2014	2020-11-21	Prevention and management of neurodegenerative disorders by an Ayurvedic formulation	Clinical Trial on role of an Ayurvedic formulation in the prevention and management of Neurodegenerative disorders	Interventional	Drug, Ayurveda
983	CTRI/2009/091/000817	14-10-2009	2015-03-13	A clinical trial to study the effect of HKI-272 in subjects with Advanced breast cancer	Phase 2 Study of HKI-272 in Subjects with Advanced Breast Cancer	Interventional	Drug
986	CTRI/2009/091/000820	28-10-2009	2018-11-23	A clinical Trial in-patients suffering from Overactive Bladder. Clinical trial is to study efficacy, safety and tolerability of Imidafenacin Tablets 0.1 mg in comparison to Uritos Tablets (reference product).	A comparative, single blind, parallel group, non-crossover, multi-centric trial of Imidafenacin Tablets 0.1 mg, with Uritos Tablets, in-patients suffering from Overactive Bladder.	Interventional	Drug
987	CTRI/2009/091/000821	15-10-2009	2015-06-13	Clinical trial on rotavirus vaccine designed to check the safety and tolerability of the vaccines in healthy adults who will receive either study vaccine or similar looking vaccine	A Randomized, Double-Blind, Placebo Controlled Study To Assess the Safety And Tolerability Of RotaVac Vaccine (Live Attenuated Bovine-Human (UK) Reassortant Pentavalent Rotavirus Vaccine)	Interventional	Vaccine
988	CTRI/2009/091/000822	18-11-2009	NA	Clinical trial examining the vascular disrupting agent NPI-2358 combined with docetaxel in patients with advanced non-small cell lung cancer (NSCLC).	A Phase 1/2 Study of the Vascular Disrupting Agent NPI-2358 in Combination with Docetaxel in Patients with Advanced Non-Small Cell Lung Cancer. (ADVANCE)	NA	NA
989	CTRI/2009/091/000824	23-11-2009	2014-09-01	To compare the effects & safety of linagliptin 2.5mg twice daily dose vs linagliptin 5mg OD dose for 12weeks with background therapy of metformin,in subjects who are not exposed to linagliptin or previously treated with other OHG drugs in patients with type-2DM & insufficient blood glucose control	A randomised, double-blind, placebo-controlled, 3 parallel group efficacy and safety study of linagliptin 2.5 mg twice daily versus 5 mg once daily over 12 weeks as add-on therapy to a twice daily dosing regimen of metformin in patients with type 2 diabetes mellitus and insufficient glycaemic control	Interventional	Drug
990	CTRI/2009/091/000825	07-12-2009	NA	A STUDY OF FEASIBILITY OF ENTONOX AS AN ANALGESIC IN THE EMERGENCY DEPARTMENT	A STUDY OF FEASIBILITY OF 50%N2O+50%O2(ENTONOX) AS AN ANALGESIC IN THE EMERGENCY DEPARTMENT	NA	NA
992	CTRI/2009/091/000827	14-10-2009	2014-12-22	Cilengitide, Temozolomide, and Radiation Therapy in Treating Patients With Newly Diagnosed Glioblastoma and Methylated Gene Promoter Status	Cilengitide for Subjects With Newly Diagnosed Glioblastoma Multiforme and Methylated MGMT Gene Promoter - A Multicenter, Open-Label, Controlled Phase III Study, Testing Cilengitide in Combination With Standard Treatment (Temozolomide With Concomitant Radiation Therapy, Followed by Temozolomide Maintenance Therapy) Versus Standard Treatment Alone (CENTRIC)	Observational	Observational
994	CTRI/2009/091/000830	20-10-2009	2018-11-23	A clinical Trial in patients for ocular surface anesthesia during ophthalmologic procedures. Clinical trial is to study efficacy, safety and tolerability of Lidocaine Hydrochloride Ophthalmic Gel 3.5% in comparison to Akten (reference product).	A Comparative, Randomized, Double Blind, Multicentric Clinical Study to Evaluate the Efficacy, Safety and Tolerability of Lidocaine Hydrochloride Ophthalmic Gel 3.5% Vs Akten in patients for ocular surface anesthesia during ophthalmologic procedures.	Interventional	Drug
996	CTRI/2009/091/000832	26-10-2009	NA	A Clinical Trial to Study the Efficacy and Safety of Rilonacept for the Prophylaxis of Gout Flares During the Initiation of Allopurinol Therapy	A Multi-Center, Randomized, Double-Blind, Placebo Controlled Study of the Efficacy and Safety of Rilonacept for the Prophylaxis of Gout Flares During the Initiation of Allopurinol Therapy	NA	NA
998	CTRI/2009/091/000834	29-10-2009	NA	A clinical trial to study the effect and safety of INCB007839 combined with Trastuzumab in patients with previously untreated HER2 positive metastatic breast cancer.	A Phase 1/2, Modified Dose Escalation, Open Label Trial to Determine the Therapeutic Effect and Safety of INCB007839 Combined with Trastuzumab in Patients with Previously Untreated HER2 Positive Metastatic Breast Cancer.	NA	NA
1002	CTRI/2009/091/000838	29-10-2009	NA	A clinical Trial to study effects of two drugs nitroglycerine plus diltiazem and Nicorandil used to prevent contraction of your artery in the arm during the angiography when radial artery is used for Cathetarisation.	To compare the efficacy and side effects of intra radial artery bolus of nicorandil over a combination of nitroglycerine and diltiazem in transradial catheterization.	NA	NA
1004	CTRI/2009/091/000840	26-10-2009	2014-09-03	A clinical trial to assess the efficacy of using a rectal bladder spacer balloon for treatment of cancer cervix	Bladder-Rectum Spacer Balloon in HDR Brachytherapy in carcinoma cervix	Interventional	Medical Device, Radiation Therapy
1005	CTRI/2009/091/000843	15-10-2009	2014-12-12	A clinical trial to assess immunogenicity and safety of LBVF0101(DTwp-HB-Hib)compared with Tritanrix HBÃ‚Â®-HiberixÃ‚Â®in healthy infants at six, ten and fourteen weeks of age.	A prospective, multicentre, comparative, open label, randomised phase III study to assess immunogenicity and safety of LBVF0101 {DTwP-HB-Hib (combined vaccine which is reconstituted from LBVW0101 (Diphtheria-Tetanus-whole cell Pertussis-Hepatitis B) and LBVH0101 (Haemophilus influenzae type b tetanus toxoid conjugate vaccine) just before intramuscular injection} compared with combined vaccine whi…	Interventional	Vaccine
1008	CTRI/2009/091/000848	16-02-2010	2018-11-22	A Clinical Trial to study the efficacy of Mannitol Capsules for Oral Inhalation manufactured by Ajanta Pharma Limited, as a bronchial provocation test to measure bronchial hyperresponsiveness verses Hypertonic (4.5 %) Saline in people both with and without sign and symptoms of asthma.	An operator blinded, randomised, comparator multicentric study to evaluate the efficacy and safety of inhaled dry powder mannitol as a bronchial provocation test for airway hyperresponsiveness.	Interventional	Drug
1011	CTRI/2009/091/000851	08-12-2009	NA	Toxicity with Tomotherapy based Intensity Modified Radiation Therapy in Head and Neck cancers and in vivo prediction of radio-responsiveness of oropharyngeal cancers using Raman Spectroscopy.	Toxicity with Tomotherapy based Intensity Modified Radiation Therapy in Head and Neck cancers and in vivo prediction of radio-responsiveness of oropharyngeal cancers using Raman Spectroscopy.	NA	NA
1012	CTRI/2010/091/000852	18-06-2010	2013-08-01	A comparative clinical trial to test efficacy and safety of 2 brands of highly purified follicle-stimulating hormone in subjects undergoing IVF	A prospective, multicenter, randomized, open, comparative clinical trial to test efficacy and safety of 2 brands of highly purified follicle-stimulating hormone in subjects undergoing their first cycle of invitro fertilization with intracytoplasmic sperm injection (ICSI).	NA	NA
1013	CTRI/2009/091/000854	17-06-2010	2020-01-28	A comparative clinical trial to test efficacy and safety of 2 brands of highly purified human menopausal gonadotropins in subjects undergoing their first cycle of IVF	A prospective, multicenter, randomized, open, comparative clinical trial to test efficacy and safety of 2 brands of highly purified human menopausal gonadotropins in subjects undergoing their first cycle of invitro fertilization with intracytoplasmic sperm injection (ICSI)	NA	NA
1015	CTRI/2009/091/000856	24-11-2009	NA	Feasibility study to evaluate the safety of the Hemolung in patients with hypercapnic respiratory failure associated with acute exacerbation of COPD and have a 50% likelihood of failure of noninvasive positive pressure ventilation (NIPPV) leading to intubation and mechanical ventilation	A Prospective, Non-Randomized Feasibility Study of the Hemolung? Respiratory Assist System in COPD Patients with Acute Respiratory Failure that are at a 50% Risk of Failing Non Invasive Ventilation (NIV)	NA	NA
1016	CTRI/2009/091/000857	20-10-2009	2019-04-10	Phase 1b/2 clinical trial in patients with cancer to Evaluate the Safety and Efficacy of First-line Treatment With Epirubicin, Cisplatin, and Capecitabine(ECX) Plus drug AMG 102.	A Multicenter, Double-Blind, 3-Arm, Phase 1b/2 Study in Subjects With Unresectable Locally Advanced or Metastatic Gastric or Esophagogastric Junction Adenocarcinoma to Evaluate the Safety and Efficacy of First-line Treatment With Epirubicin, Cisplatin, and Capecitabine(ECX) Plus AMG 102	Interventional	Biological
1017	CTRI/2013/01/003316	23-01-2013	2020-01-09	Yoga and Fenugreek in the prevention of type 2 diabetes mellitus	A Multicentric, Randomized, Controlled Trail of Yoga and Fenugreek in the Prevention of Type 2 Diabetes Mellitus-Indian Prevention of Diabetes Study (IPDS)	Interventional	Preventive
1018	CTRI/2009/091/000860	22-10-2009	2019-12-12	Clinical trial to assess the safety and the efficacy of a new intravenous immune globulin (IGIV3I Grifols10%) in patients with idiopathic (immune) thrombocytopenic purpura.	A multi-center, prospective, open-label, clinical trial to assess the safety and the efficacy of a new intravenous immune globulin (IGIV3I Grifols 10%) in patients with idiopathic (immune) thrombocytopenic purpura.	Interventional	Biological
1019	CTRI/2009/091/000861	18-12-2009	2018-10-27	A clinical trial to study the effects of two drugs, fixed dose combination capsules of Pantoprazole sodium sesquihydrate & Cinitapride hydrogen tartrate ER and Pantoprazole sodium sesquihydrate tablets in patients with non-ulcer dyspepsia (NUD) or gastroesophageal reflux disease (GERD)	An open label comparative, multicentric study to assess the efficacy and safety of fixed dose combination capsules of Pantoprazole sodium sesquihydrate & Cinitapride hydrogen tartrate ER in comparison with Pantoprazole sodium sesquihydrate tablets in patients suffering from non-ulcer dyspepsia (NUD) or gastroesophageal reflux disease (GERD)	Interventional	Drug
1020	CTRI/2009/091/000862	07-12-2009	2019-12-12	A clinical trial Comparing the immunogenicity of two different brands of human Insulin for the treatment of diabetes.	Randomized, double-blind study comparing the immunogenicity of two different brands of human Insulin for the treatment of diabetes.	Interventional	Drug
1021	CTRI/2009/091/000863	06-01-2010	2018-10-27	A clinical trial to study the effects of two drugs, fixed dose combination capsules of Telmisartan & Indapamide (as sustained release) and Telmisartan tablets in patients with hypertension.	An open label, comparative, multicentric study to assess the efficacy and safety of fixed dose combination capsules of Telmisartan & Indapamide (as sustained release) in comparison with Telmisartan tablets in patients suffering from hypertension	Interventional	Drug
1026	CTRI/2009/091/000870	19-11-2009	2018-11-02	A clinical trial to study the effect of isoflavones on thyroid function in oophorectomised women.	Evaluation of Isoflavone Effect on Thyroid Economy and Autoimmunity in Oophorectomised Women: a Randomised, Double-Blind, Placebo-Controlled Trial	Interventional	Drug
1028	CTRI/2009/091/000872	01-12-2009	2019-12-04	Visual Field Assessment With Subjects Who Receive Either Lyrica Or Sugar Pills	Prospective Randomized 12-Week Controlled Study Of Visual Field Change In Subjects With Partial Seizures Receiving Pregabalin Or Placebo	Interventional	Drug
1029	CTRI/2009/091/000873	29-10-2009	NA	Prevention of Rotavirus infection and diarrhoea by Cow Complex Milk Lipid (Dairy Dietary Supplement) in children aged 8-24 months living within a community setting in India	Prevention of Rotavirus infection and diarrhoea by bovine Complex Milk Lipid: a randomized, controlled trial of children aged 8-24 months living within a community setting in India	NA	NA
1030	CTRI/2009/091/000874	13-01-2010	2014-10-01	Safety and Efficacy of AIN457 in BehÃ§et's Patients With Posterior or Panuveitis (SHIELD)	A 24 Week Multicenter, Randomized, Double-masked, Placebo Controlled Study to Assess the Difference in the Rate of Recurrent Exacerbations in BehÃ§et's Patients With Posterior or Panuveitis Treated With AIN457 vs Placebo Adjunctive to Standard-of-care Immunosuppressive Therapy	Interventional	Drug
1031	CTRI/2009/091/000875	06-11-2009	2014-09-18	A Phase II study in patients with Extensive-Stage Small Cell Lung Cancer.	A Phase I Followed by a Randomized, Phase II Study of Carboplatin and Etoposide with or without Obatoclax Administered Every 3 Weeks to Patients with Extensive-Stage Small Cell Lung Cancer (ES-SCLC)	NA	NA
1032	CTRI/2009/091/000876	10-11-2009	NA	A clinical trial to study the efficacy of steroids versus steroids and pentoxifylline in the treatment of patients with severe acute alcoholic hepatitis	A randomized, controlled trial to study the efficacy of steroids versus steroids and pentoxifylline in severe acute alcoholic hepatitis	NA	NA
1035	CTRI/2009/091/000879	05-01-2010	2015-01-30	A Phase III Randomized Controlled Study Of Efficacy & Tolerability Of Fixed Dose Combination Of Paracetamol 500 Mg + Phenylephrine Hydrochloride 5mg + Diphenhydramine 25 Mg + Caffeine 30 Mg (Nasivion Tablets) Versus Paracetamol 500 Mg And A Fixed Dose Combination Containing Paracetamol 500 Mg + Chloropheneraminemaleate 2 Mg + Phenylephrine 10 Mg (Control) In Patients With Common Cold (Coryza)	A Phase III Randomized Controlled Study Of Efficacy & Tolerability Of Fixed Dose Combination Of Paracetamol 500 Mg + Phenylephrine Hydrochloride 5mg + Diphenhydramine 25 Mg + Caffeine 30 Mg (Nasivion Tablets) Versus Paracetamol 500 Mg And A Fixed Dose Combination Containing Paracetamol 500 Mg + Chloropheneraminemaleate 2 Mg + Phenylephrine 10 Mg (Control) In Patients With Common Cold (Coryza)	Interventional	Drug
1038	CTRI/2009/091/000882	23-11-2009	2017-07-27	A Study of the Safety and Effectiveness of Rabeprazole for the Treatment of Gastroesophageal Reflux Disease (GERD) in Pediatric Patients.	A Multi-Center, Double-Blind, Parallel-Group Study to Evaluate Short-Term Safety and Efficacy and Lont-Term Maintenance of Two Dose Levels of Rabeprazole Sodium Delayed-Release Pediatric Bead Formulation in 1- to 11-Year Old Pediatric Subjects With Endoscopically Proven GERD.	Interventional	Drug
1039	CTRI/2009/091/000883	23-11-2010	2019-04-15	Subcutaneous Golimumab (GLM) Plus DMARDs for Rheumatoid Arthritis, Followed by Intravenous/Subcutaneous GLM Strategy	An Open-label Study Assessing the Addition of Subcutaneous Golimumab (GLM) to Conventional Disease-modifying Antirheumatic Drug (DMARD) Therapy in Biologic-naÃ¯ve Subjects With Rheumatoid Arthritis (Part 1), Followed by a Randomized Study Assessing the Value of Combined Intravenous and Subcutaneous GLM Administration Aimed at Inducing and Maintaining Remission (Part 2)	Interventional	Drug
1041	CTRI/2009/091/000885	01-12-2009	2012-12-17	Open-label clinical trial of Enoxaparin (low molecular weight heparin) given concomitantly with chemotherapy vs chemotherapy alone in patients with inoperable gastric and gastro-oesophageal cancer.	Randomized, Phase III-b, Multi-centre, Open-label, Parallel study of Enoxaparin (low molecular weight heparin) given concomitantly with chemotherapy vs chemotherapy alone in patients with inoperable gastric and gastro-oesophageal cancer.	NA	NA
1043	CTRI/2009/091/000887	25-01-2010	2013-03-12	Clinical Study to compare and evaluate the immunogenicity and reactogenicity of Inactivated Polio Vaccine of Panacea Biotec Ltd. with Imovax Polio of Sanofi Pasteur India Pvt Ltd. in Healthy infants.	An Open Labelled, Randomized, Multicentre, Comparative study to evaluate the immunogenicity and reactogenicity of Inactivated Polio Vaccine (Panacea Biotec Ltd.)with Imovax Polio(Inactivated Poliomyelitis Vaccine, Sanofi Pasteur India Pvt Ltd)in infants.	Interventional	Vaccine
1044	CTRI/2009/091/000888	10-12-2009	2018-03-29	A clinical trial to study the effect of R-TPR-020 in patients undergoing treatment for infertility.	Prospective, multicentric, open label, clinical study to evaluate efficacy and safety of R-TPR-020 in patients undergoing treatment for infertility.	Interventional	Biological, Other (Specify) [Recombinant]
1046	CTRI/2009/091/000890	23-04-2010	2016-12-16	prospective,multi centre, randomized,double blind, placebo-controlled, Phase III study to compare efficacy and safety of masitinib at 6 mg/kg/day to placebo in treatment of patients with Smouldering Systemic,Indolent Systemic or Cutaneous Mastocytosis with handicap	A 24-week with possible extension, prospective, multicentre, randomized, double blind, placebo-controlled, 2-parallel group with a randomization 1:1, Phase III study to compare efficacy and safety of masitinib at 6 mg/kg/day to placebo in treatment of patients with Smouldering Systemic, Indolent Systemic or Cutaneous Mastocytosis with handicap	Interventional	Drug
1048	CTRI/2009/091/000893	07-01-2011	2014-09-03	a clinical trial of progesterone with or without hypothermia in patients with severe head injury	A Randomized Placebo controlled trial (Factorial design) of Progesterone with or without hypothermia in subjects with acute severe traumatic brain injury.	Interventional	Drug
1049	CTRI/2009/091/000894	19-11-2009	2014-09-26	Non-invasive Assessment of a blood vessel in Children with Kawasaki Disease	Non-invasive Assessment of Endothelial function in Children with Kawasaki Disease	Observational	Cohort Study
1051	CTRI/2009/091/000896	02-02-2010	2014-09-05	Clinical Trial for Evaluation of Efficacy and Safety of Fixed Dose Combination of Minoxidil + Finasteride Solution in Comparison with Minoxidil Solution in Adult Male Patients with Androgenic Alopecia	An Open Label, Randomized, Parallel Group, Prospective, Multicentre Clinical Trial for Evaluation of Efficacy and Safety of Fixed Dose Combination of Minoxidil (5%) + Finasteride (0.1%) Lipid Solution in Comparison with Minoxidil (5%) Solution in Adult Male Patients with Androgenic Alopecia	Interventional	Drug
1052	CTRI/2009/091/000897	23-07-2010	2011-10-25	Phase III study of comparing safety and reactogenicity, of lyophilized BCG Vaccine IP of Green Signal Bio pharma Private Limited, India with BCG vaccine of Serum Institute of India Limited (SIIL), India in 120 healthy children.	A randomized,open label,single treatment,single period,controlled multi center phase III study of comparing safety and reactogenicity, of lyophilized BCG Vaccine IP of Green Signal Bio pharma Private Limited,India with BCG vaccine of Serum Institute of India Limited,India in 120 healthy children.	Interventional	Vaccine
1053	CTRI/2009/091/000898	04-06-2010	2014-09-18	Safety and Efficacy of AIN457 in Patients With Quiescent Non-infectious Uveitis (ENDURE)	A 24-week multicenter, randomized, double-masked, placebo controlled, dose-ranging phase III study of AIN457 versus placebo for maintaining uveitis suppression when reducing systemic immunosuppression in patients with quiescent, non-infectious intermediate, posterior or panuveitis	Interventional	Drug
1055	CTRI/2009/091/000900	19-11-2009	2023-03-20	A clinical trial to study the effect of NRC-AN-019 in patients with various cancers.	A Phase-I Clinical Study to Evaluate the Safety, Pharmacokinetics and Anti-Tumor Activity of NRC-AN-019 in Patients with Solid Tumors.	NA	NA
1056	CTRI/2009/091/000901	09-12-2009	2014-09-15	A clinical trial to study the safety & efficacy of the study drug in patients with ulcerative colitis	Randomised, Double-blind, Multi-centric, 12 Month Extension Study to Evaluate the Safety & Efficacy of Daily Budesonide MMX 6 mg Vs Placebo in the Maintenance of Remission in Subjects with Ulcerative Colitis	Interventional	Drug
1057	CTRI/2009/091/000902	10-12-2009	NA	A clinical trial to study the efficacy and safety of drug Clazosentan in patients with Aneurysmal subarachnoid hemorrhage treated by endovascular coiling.	A prospective, multi-center, double-blind, randomized, placebo-controlled, parallel-group study to assess the efficacy and safety of Clazosentan in reducing vasospasm-related morbidity and all-cause mortality in adult patients with Aneurysmal subarachnoid hemorrhage treated by endovascular coiling. Acronym : CONSCIOUS 3	NA	NA
1060	CTRI/2009/091/000905	07-07-2010	2013-04-12	Clinical trial Of Lanreotide Autogel 120 Mg In Patients With Non Functioning Entero-Pancreatic Endocrine Tumour	Phase III, randomized, double blind, stratified comparative, placebo controlled, parallel group, multicentre study to assess the effect of deep subcutaneous injections of lanreotide Autogel 120 mg administered every 28 days on tumour progression free survival in patients with non functioning entero-pancreatic endocrine tumour	Interventional	Drug
1061	CTRI/2009/091/000906	14-12-2009	NA	Reconstructing the ocular surface with grafts of non-ocular origin from the same individual	Ocular surface reconstruction with alternative autografts of non-ocular surface origin	NA	NA
1064	CTRI/2009/091/000909	10-03-2010	2018-10-30	Long Term Safety of Clopidogrel in Neonates/Infants With Systemic to Pulmonary Artery Shunt Palliation	Long-term safety study in patients included in CLARINET study with cyanotic congenital heart disease palliated with a systemic-to-pulmonary artery shunt and for whom the shunt is still in place at one year of age.	Interventional	Drug
1065	CTRI/2009/091/000910	23-12-2009	2014-10-02	A Study to Assess the Safety, Tolerability and Efficacy of NVA237 Versus Placebo	A 26-week Treatment, Randomized, Double-blind, Placebo-controlled, Parallel Group Study to Assess the Efficacy, Safety and Tolerability of NVA237 in Patients With Chronic Obstructive Pulmonary Disease	Interventional	Drug
1067	CTRI/2009/091/000912	18-05-2010	2018-10-30	A Phase 3b trial, in type 1 diabetes mellitus, on children who are at least 1 year old to less than 6 years and are given either Lantus (insulin glargine) or Neutral Protamine Hagedorn (NPH) insulin as the medication?.	A 24-week, Randomized, Open-label, Parallel Group Multinational Comparison of LantusÃ‚Â® (Insulin Glargine) Given in the Morning as Once-a-day Basal Insulin Versus NPH Insulin, in Children With Type 1 Diabetes Mellitus Aged at Least 1 Year to Less Than 6 Years	Interventional	Drug
1068	CTRI/2009/091/000913	19-11-2009	2019-12-27	A clinical trial to study the effects of two drugs, Lafutidine and Rabeprazole in the Treatment of heartburn-dominant uninvestigated dyspepsia.	A Multi-centric, Randomized, Comparative Clinical Trial to Evaluate the Efficacy and Safety of Lafutidine versus Rabeprazole in the Treatment of heartburn-dominant uninvestigated dyspepsia.	Interventional	Drug
1069	CTRI/2009/091/000914	09-09-2010	NA	Study of Pharmacokinetics of BMS-708163 in Healthy Subjects	A Study of the Effect of Concomitant Administration of Rifampin on the Pharmacokinetics of BMS-708163 in Healthy Subjects	NA	NA
1070	CTRI/2010/091/000915	20-01-2010	2013-03-21	COMPARISON OF TROXIPIDE WITH RANTIDINE IN THE TREATMENT OF GASTRITIS AND/OR GASTRIC ULCER DISEASE	A MULTICENTRIC,RAANDOMIZED,COMPARATIVE CLINICAL TRIAL TO EVALUATE THE EFFICACY AND SAFETY OF TROXIPIDE IN THE TREATMENT OF GASTRITIS AND/OR GASTRIC ULCER DISEASE	Interventional	Drug
1071	CTRI/2009/091/000916	02-12-2009	2014-09-09	Protege Encore Study- Clinical Trial of Teplizumab (MGA031) in Children and Adults With Recent-Onset Type 1 Diabetes Mellitus	A Phase 3, Randomized, Double-Blind, Multinational, Placebo-Controlled Study to Evaluate Efficacy and Safety of Teplizumab (MGA031), a Humanized, FcR Non-Binding, Anti-CD3 Monoclonal Antibody, in Children and Adults with Recent-Onset Type 1 Diabetes Mellitus	Interventional	Biological
1073	CTRI/2009/091/000918	11-12-2009	NA	A clinical study to evaluate the efficacy and safety of fairness cream in healthy, adult human volunteers.	A Controlled, Randomized, Double blind, parallel treatment, clinical trial evaluate the efficacy and safety of fairness cream in healthy, adult female volunteers.	NA	NA
1074	CTRI/2009/091/000919	01-01-2010	NA	A clinical trial to study the effects of evaluation of efficacy and safety of Fermalac Intravaginal Capsule (Lactobacillus Rhamnosus, Lactobacillus Delbrueckii, Streptococcus Thermophilus) in the treatment of Bacterial Vaginosis among the Indian women	A prospective, non - comparative and multi centric trial to evaluate the efficacy and safety of Fermalac Intravaginal Capsule (Lactobacillus Rhamnosus, Lactobacillus Delbrueckii, Streptococcus Thermophilus) in the treatment of Bacterial Vaginosis among the Indian women	NA	NA
1075	CTRI/2009/091/000922	16-02-2010	2013-03-28	EVALUATE THE SAFETY AND EFFICACY OF FIXED DOSE COMBINATION OF METFORMIN HCL 500 mg SR AND VOGLIBOSE 0.2mg IN DIABETIC PATIENTS	AN OPEN LABELED,NON-RANDOMIZED,PROSPECTIVE STUDY TO EVALUATE THE SAFETY AND EFFICACY OF FIXED DOSE COMBINATION OF METFORMIN HCL 500 mg SR AND VOGLIBOSE 0.2mg IN THE MANAGEMENT OF PATIENTS WITH TYPE-IIMELLITUS DIABETES MELLITUS	Interventional	Drug
1076	CTRI/2009/091/000923	23-11-2009	NA	The safety and efficacy of silicone tube for the management of watering eye	Prospective clinical evaluation of Dacryocystorhinostomy (DCR) with lacrimal intubation	NA	NA
1077	CTRI/2009/091/000924	19-01-2010	NA	Prevention of Dental Caries (Tooth Decay) Through Use of Fluoride Toothpaste	A comparison of anticaries and antiplaque efficacy of a fluoridated dentifrice containing 1000 ppm sodium monofluoro phosphate + calcium glycerophosphate and non fluoridated dentifrice: a one and a half year clinical trial	NA	NA
1080	CTRI/2021/01/030327	07-01-2021	2020-12-16	A clinical trial to study whether the patients own bone marrow stem cells can improve or prevent the nerve damage following polio infection	Role of autologous bone marrow mononuclear stem cells in children with neurological deficits due to polio infection	Interventional	Stem Cell Therapy
1081	CTRI/2009/091/000928	14-12-2009	2018-10-29	A clinical trial to study the effects of two drugs, zaltoprofen and diclofenac in patients with osteoarthritis of knee.	Comparative Evaluation of Efficacy and Safety of Zaltoprofen and Diclofenac in Patients with Knee Osteoarthritis	Interventional	Drug
1082	CTRI/2009/091/000929	11-06-2010	2014-09-05	A clinical trial to study the effects of the Combination of VELCADE, Rituximab, Cyclophosphamide, Doxorubicin, and Prednisone (VR-CAP) or Rituximab, Cyclophosphamide, Doxorubicin, Vincristine, and Prednisone (R-CHOP) in Subjects With Newly Diagnosed Non-Germinal Center B-Cell Subtype of Diffuse Large B-Cell Lymphoma	A Randomized, Open-Label, Multicenter, Phase 2 Study of the Combination of VELCADE, Rituximab, Cyclophosphamide, Doxorubicin, and Prednisone (VR-CAP) or Rituximab, Cyclophosphamide, Doxorubicin, Vincristine, and Prednisone (R-CHOP) in Subjects With Newly Diagnosed Non-Germinal Center B-Cell Subtype of Diffuse Large B-Cell Lymphoma	Interventional	Drug
1083	CTRI/2009/091/000930	11-01-2010	2014-09-09	Safety, tolerability and pharmacokinetics study of WCK 2349 (in multiple doses) in healthy male volunteer.	A PHASE-I DOUBLE BLIND STUDY TO EVALUATE THE SAFETY, TOLERABILITY AND PHARMACOKINETICS OF ORAL WCK 2349 TABLET COMPARED TO PLACEBO IN DOSES OF 600 MG, 800 MG, 1000 MG OR 1200 MG BID ON MULTIPLE DOSE ADMINISTRATION (FOR 5 DAYS) IN HEALTHY ADULT INDIAN HUMAN MALE VOLUNTEERS	Interventional	Drug
1084	CTRI/2009/091/000931	04-12-2009	2013-02-25	A study to assess the effect of Colesevelum HCL 3750 mg on absorption of Glipizide ER 20 mg in gut, in healthy human adult subjects	An open-label, randomized, 3-way crossover study to assess the effect of Colesevelam HCl (WelcholÃ‚Â®) 3750 mg on the single dose pharmacokinetics of Glipizide ER 20 mg in healthy human adult subjects	BA/BE	NA
1085	CTRI/2009/091/000932	17-11-2009	NA	Efficacy and Safety of Dexketoprofen extended release tablet in the Treatment of Osteoarthritis	A Multicentric, Randomized, Comparative Clinical Trial to Evaluate the Efficacy and Safety of Dexketoprofen ER Tablet in the Treatment of Osteoarthritis	NA	NA
1086	CTRI/2009/091/000933	10-12-2009	NA	A Clinical trial to study role of probiotics on gut permeability and endotoxemia in patients with acute pancreatitis	Role of probiotics in preventing infectious complications in patients with acute pancreatitis: a randomized placebo controlled trial	NA	NA
1087	CTRI/2009/091/000934	04-01-2010	NA	A clinical trial to study the effect, Safety and Tolerability of Crofelemer in the Treatment of Adult Acute Infectious Diarrhea	A Double-Blind, Randomized, Four Arm, Dose Ranging (Phase IIb) Study to Assess the Efficacy, Safety and Tolerability of Crofelemer in the Treatment of Adult Acute Infectious Diarrhea	NA	NA
1088	CTRI/2009/091/000935	24-02-2010	2014-09-23	A clinical trial to study the effect of standard treatment of heart failure on plasma levels of Apelin in patients with heart failure.	Effect of Therapy on Plasma Apelin Levels in Patients of Heart Failure.	Observational	Follow Up Study
1089	CTRI/2009/091/000937	23-12-2009	NA	study of drug interferon injected through lumbar puncture in ptients of life threatening illness,Subacute Sclerosing Panencephalitis	Intrathecal interferon alpha in Subacute Sclerosing Panencephalitis patients	NA	NA
1090	CTRI/2014/03/004514	28-03-2014	2014-03-21	To study Iron and Zinc absorption from milk (which has additional iron and zinc) in school children	Iron and Zinc absorption from fortified milk in Indian primary school children.	Interventional	Nutraceutical
1091	CTRI/2009/091/000941	16-02-2010	NA	An efficacy trial to examine the effects of multiple micronutrient fortified rice for improving anemia, micronutrient status, growth, cognitive and physical performance in anemic school children in South India	Efficacy of multiple-micronutrient fortified rice for improving anemia, micronutrient status, growth, cognitive and physical performance in anemic school children in South India	NA	NA
1093	CTRI/2009/091/000945	02-02-2010	2013-03-16	A clinical trial to study the effects of glutamine (an amino acid)supplementation in patients with acute pancreatitis.	Effect of glutamine on gut permeability in acute pancreatitis	Interventional	Other (Specify) [glutamine]
1094	CTRI/2009/091/000946	04-05-2010	2017-06-07	Clinical trial to study safty and efficacy of herbmed plusin patient with renal calculi	A phase II, 28 week, Randomized, Double- Blind, Placebo- Controlled, Parallel Group Study to evaluate the safety and efficacy of Herbmed Plus an Ayurvedic formulation in patients with Renal Calculi	Interventional	Ayurveda, Preventive
1095	CTRI/2009/091/000947	17-12-2009	NA	A Randomized, Double-Blind, Placebo- and Sitagliptin-Controlled, Multi-Center Study to Evaluate Safety and Efficacy of Dutogliptin in Type 2 Diabetes Mellitus Subjects With Moderate and Severe Renal Impairment Including Subjects on Hemodialysis	A Randomized, Double-Blind, Placebo- and Sitagliptin-Controlled, Multi-Center Study to Evaluate Safety and Efficacy of Dutogliptin in Type 2 Diabetes Mellitus Subjects With Moderate and Severe Renal Impairment Including Subjects on Hemodialysis	NA	NA
1096	CTRI/2009/091/000948	01-12-2009	NA	A clinical trial to study the route of enteral feeding (nasogastric versus nasojejunal) in acute pancreatitis	Role of enteral nutrition in preventing complications in severe acute pancreatitis in randomised control trial	NA	NA
1098	CTRI/2009/091/000950	28-06-2010	2013-04-17	A phase Ill randomised, double-blind parallel group extension study to investigate the safety and efficacy of twice daily administration of the free combination of Linagliptin (BI 1356) 2.5 mg + Metformin 500 mg or of Linagliptin(BI 1356) 2.5 mg + Metformin 1000 mg versus monotherapy with Metformin 1000 mgtwice daily over 54 weeks in type 2 diabetic patients previously completing the double-blind…	A phase III randomised, double-blind parallel group extension study to investigate the safety and efficacy of twice daily administration of the free combination of Linagliptin (BI 1356) 2.5 mg + Metformin 500 mg or of Linagliptin(BI 1356) 2.5 mg + Metformin 1000 mg versus monotherapy with Metformin 1000 mgtwice daily over 54 weeks in type 2 diabetic patients previously completing the double-blind…	Interventional	Drug
1100	CTRI/2009/091/000952	01-12-2009	2018-12-05	Study to Evaluate the Efficacy, Safety, and Tolerability of Oral OPC-34712 and Aripiprazole for Treatment of Acute Schizophrenia.	A phase 2, 6-week, multicenter, randomized, double-blind, placebo-controlled study to evaluate the efficacy, safety, and tolerability of oral OPC-34712 once daily and aripiprazole once daily for treatment of hospitalized adult patients with acute schizophrenia.	Interventional	Drug
1101	CTRI/2009/091/000953	09-12-2009	2018-12-05	An open label study to assess safety and tolerability of OPC-34712 in patients with schizophrenia.	A Phase 2, Multicenter, Open-label Study to Assess the Safety and Tolerability of Oral OPC-34712 as Monotherapy in Adult Patients with Schizophrenia.	Interventional	Drug
1102	CTRI/2009/091/000954	20-01-2010	NA	Safety and efficacy of patient`s own stem cells in prevention of amputation in patients with chronic critical limb due to obstruction of blood flow in arteries of the affected limb(s).	Safety and efficacy of autologous stem cells in prevention of amputation in patients with chronic critical limb ischemia	NA	NA
1104	CTRI/2009/091/000958	30-12-2009	2018-10-29	A clinical trial to assess the confidence, usability, preference and satisfaction on use of Baby Mask with valve from parents of children who are healthy or who have mild Asthma.	An open, prospective, single centre study to assess the confidence, usability, preference and satisfaction on use of Baby Mask with valve from parents of children who are healthy or who have mild Asthma.	Interventional	Drug
1105	CTRI/2009/091/000959	02-12-2009	2012-03-27	A clinical study to estimate and compare the safety, tolerability and efficacy of the study drug combined with ceftazidime to that of Imipenem-Cilastatin combination, for treatment of complicated Urinary tract infections in hospitalized adults.	A prospective, multicenter,investigator-blinded, randomized, comparative study to estimate safety,tolerability & efficasy of NXL104/Ceftazidime vs. Imipenem cilastatin followed by appropriate oral therapy in the treatment of complicated urinary tract infections in hospitalized adults	NA	NA
1107	CTRI/2009/091/000961	04-02-2010	2018-03-12	A registry (Patient Data Collection) in Patients with Implantable Cardioverter Defibrillator implant.	Continuous ST Segment Monitoring and Incidence of Clinical Events in ICD Patients	PMS	Medical Device
1108	CTRI/2009/091/000962	14-12-2009	2018-10-29	A clinical trial to study the effects of Doctors advice to stop smoking in TB and HIV patients	Study to evaluate the effect of Physicians advice in quitting smoking in HIV and TB patients in South India - A Pilot study	Interventional	Behavioral
1109	CTRI/2009/091/000964	01-12-2009	NA	A clinical trial to study the effects of two drugs, naftopidil and tamsulosin in patients with benign prostatic hyperplasia.	Evaluation of efficacy and safety of naftopidil versus tamsulosin for the treatment of benign prostatic hyperplasia: a randomized, open - label, comparative, active controlled, multi-centre trial.	NA	NA
1114	CTRI/2009/091/000969	01-12-2009	2014-09-22	A Study of LY2189265 Compared to Sitagliptin in Patients With Type 2 Diabetes Mellitus on Metformin	A Phase 2/3, Placebo-Controlled, Efficacy and Safety Study of Once-Weekly, Subcutaneous LY2189265 Compared to Sitagliptin in Patients With Type 2 Diabetes Mellitus on Metformin	Interventional	Drug
1115	CTRI/2009/091/000970	01-02-2010	2013-03-12	A clinical trial to study of Flupirtine Maleate Vs Tramadol Hydrochloride in patients with acute & subacute pain	A phase III, multicentric, single blind, randomized, comparative study to assess the efficacy and safety of Flupirtine Maleate Vs Tramadol Hydrochloride in patients with acute & subacute pain.	Interventional	Drug
1116	CTRI/2009/091/000971	15-03-2010	2013-03-13	Immunologic effect of zinc supplementation in HIV infected children receiving highly active antiretroviral therapy: A randomized, double blind placebo controlled trial.	Immunologic effect of zinc supplementation in HIV infected children receiving highly active antiretroviral therapy: A randomized, double blind placebo controlled trial.	Interventional	Other (Specify) [Zinc as an adjunct to teh antiretroviral therapy]
1117	CTRI/2009/091/000972	19-02-2010	NA	A clinical trial to study the effect of amino acid infusion on body temperature in patients undergoing knee joint replacement surgery in cold operating room environment.	A PROSPECTIVE RANDOMIZED DOUBLE BLIND STUDY TO EVALUATE EFFECT OF INFUSION OF AMINO ACID ENRICHED SOLUTION ON THERMOREGULATORY RESPONSE IN PATIENTS UNDERGOING BILATERAL TOTAL KNEE REPLACEMENT SURGERY UNDER COMBINED SPINAL-EPIDURAL ANAESTHESIA	NA	NA
1118	CTRI/2009/091/000974	11-12-2009	2014-12-29	A clinical trial to study the effects of an oral pill containing drospirenone on various clinical and biochemical parameters of polycystic ovary syndrome.	Effects of combination of ethinyl oestradiol with drospirenone on clinical and biochemical parameters in women with polycystic ovary syndrome.	Interventional	Drug
1119	CTRI/2009/091/000976	30-12-2009	NA	A clinical trial to study the effects of drug, Prasugrel in patients with acute coronary syndrome.	A DOUBLE BLIND, RANDOMIZED, MULTICENTRIC, PHASE-III TRIAL TO COMPARE THE EFFICACY, TOLERABILITY, AND SAFETY OF TABLET PRASUGREL WITH TABLET CLOPIDOGREL IN THE TREATMENT OF PATIENTS WITH ACUTE CORONARY SYNDROME	NA	NA
1120	CTRI/2009/091/000977	01-12-2009	2011-06-09	A clinical trial to study the effects of two drugs, Memantine ER and Memantine IR in patients with moderate to severe Alzheimer?s disease.	Evaluation of efficacy and safety of Memantine ER versus Memantine IR in the treatment of moderate to severe Alzheimer?s disease: an open label, switch-over, comparative, multi-centric study.	NA	NA
1122	CTRI/2009/091/000979	02-12-2009	NA	A clinical trial to study the efficacy of Rifaximin in improving the quality of life and treating encephalopathy in patients with cirrhosis and minimal hepatic encephalopathy	PROSPECTIVE RANDOMIZED, DOUBLE BLIND PLACEBO CONTROLLED STUDY TO EVALUATE THE EFFECT OF RIFAXIMIN ON PSYCHOMETRIC TEST PERFORMANCE AND QUALITY OF LIFE IN PATIENTS WITH CIRRHOSIS AND MINIMAL HEPATIC ENCEPHALOPATHY Acronym: RIME	NA	NA
1124	CTRI/2009/091/000981	21-12-2009	NA	rewiring the nerves in the spinal cord to gain better control of urination and avoid complications of neurogenic bladder	THE XIAO PROCEDURE OF NERVE RE ROUTING FOR THE TREATMENT OF NEUROGENIC INCONTINENCE	NA	NA
1126	CTRI/2009/091/000983	04-12-2009	2014-09-23	Research Study to demonstrate that intravenous iron oligosaccharide is non-inferior to oral iron sulphate in reducing iron deficiency anaemia secondary to inflammatory bowel disease (IBD), evaluated as the ability to increase haemoglobin (Hb).	A phase III, randomized, comparative, open-label study of intravenous iron oligosaccharide (MonoferÃ‚Â®) administered by infusions or repeated bolus injections in comparison with oral iron sulphate in inflammatory bowel disease subjects with iron deficiency anaemia Study ID: P-Monofer-IBD-01	Interventional	Drug
1130	CTRI/2009/091/000987	23-02-2010	NA	A phase III, double-blind, placebo-controlled extension trial to investigate the long-term efficacy and safety of low (50 mg/day) and high (100 mg/day) dose safinamide, as add-on therapy in subjects with early idiopathic Parkinson's disease treated with a stable dose of a single dopamine agonist.	A phase III, double-blind, placebo-controlled extension trial to investigate the long-term efficacy and safety of low (50 mg/day) and high (100 mg/day) dose safinamide, as add-on therapy in subjects with early idiopathic Parkinson's disease treated with a stable dose of a single dopamine agonist.	NA	NA
1131	CTRI/2009/091/000988	08-12-2009	2011-08-19	Study Evaluating Safety, Tolerability and Efficacy of YM150 in Subjects with Acute Coronary Syndromes	A Randomized, Double-Blind, Placebo Controlled Multi- Center and Parallel Group Study of the Safety, Tolerability and Efficacy of YM150 in combination with Standard Treatment in Secondary Prevention of Ischemic Vascular Events in Subjects with Acute Coronary Syndromes Acronym : RUBY ? 1	NA	NA
1133	CTRI/2009/091/000991	21-10-2010	NA	Three days and fifteen days course of albendazole therapy in solitary cysticercus granuloma ?an open label randomized trial?	Three days and fifteen days course of albendazole therapy in solitary cysticercus granuloma ?an open label randomized trial?	NA	NA
1134	CTRI/2009/091/000992	15-01-2010	2019-06-20	A clinical study to assess the effectiveness and safety of bovine bone collagen peptide in patients with knee joint osteoarthritis	A double blind, placebo controlled, randomized trial to determine the effectiveness and safety of bovine bone collagen peptide as add-on nutritional supplement in management of subjects with knee joint osteoarthritis	Interventional	Nutraceutical
1135	CTRI/2009/091/000993	15-01-2010	2019-06-20	An effectiveness and safety study of Pork Skin Collagen Peptide (SCP- ÃŽÂ±) as add-on nutritional therapy in subjects with knee joint osteoarthritis.	A double-blind, placebo-controlled, randomized trial to determine the effectiveness and safety of Pork Skin Collagen Peptide (SCP- ÃŽÂ±) as add-on nutritional therapy in subjects with knee joint osteoarthritis.	Interventional	Nutraceutical
1136	CTRI/2009/091/000994	19-04-2010	2019-12-27	A study of two marketed formulations containing iron in anemic children.	Efficacy and safety of Ferrous Ascorbate and Colloidal Iron in pediatric patients with iron deficiency anemia.	PMS	Drug
1137	CTRI/2009/091/000995	15-02-2010	2015-06-13	A clinical trial to study safety and efficacy of Polysialylated erythropoietin in chronic kidney disease patients not on dialysis.	A Phase II, Randomised, Open label, single subcutaneous dose study of Polysialylated erythropoietin to assess safety, pharmacodynamics and pharmacokinetics in chronic kidney disease patients not on dialysis.	Interventional	Drug
1138	CTRI/2009/091/000999	09-12-2009	2012-12-24	A clinical trial to study the effects of Ramelteon in patients of insomnia.	Efficacy and Tolerability of Ramelteon for treatment of Insomnia - An open-label, randomized, comparative study.	Interventional	Drug
1139	CTRI/2009/091/001000	11-12-2009	2019-11-26	A clinical trial to study the effect of two drugs, granisetron and combination of granisetron-dexamethasone on postoperative nausea and vomiting in children undergoing strabismus surgey	Is addition of dexamethasone increases the efficacy of granisetron for prevention of postoperative nausea and vomiting in pediatric strabismus surgery?	NA	NA
1140	CTRI/2009/091/001004	07-12-2009	2013-01-24	A clinical trial to study the effects of Mesalamine Delayed Release tablets (1200mg x 2 tablets) in comparison with Lialda Delayed Release tablets (1200mg x 2 tablets) in patients with active, mild to moderate ulcerative colitis.	A Phase III, Randomized, Multi-Centre, Double-Blind, Double-Dummy, Parallel Group, Placebo-Controlled Study to Evaluate Therapeutic Equivalence, Efficacy and Safety of Once-Daily Mesalamine 2400 mg (1200mg x 2 tablets) of Lupin Ltd., India, with Reference to Once-Daily LialdaTM (1200 mg x 2 Tablets) Delayed Release Tablets of Shire US Inc. in Subjects with Active, Mild to Moderate Ulcerative Coli…	Interventional	Drug
1141	CTRI/2009/091/001005	15-02-2010	2012-03-03	A clinical trial to study the effects of different exercise intensities on an inflammatory marker named C Reactive Protein	Dose Response relationship between Exercise intensity and C Reactive Protein in healthy individuals	Interventional	Physiotherapy (Not Including YOGA)
1142	CTRI/2009/091/001006	22-12-2009	2014-10-13	A clinical study to evaluate the safety and tolerability by using VRP-1620 in patients with solid tumors.	An open labeled, single dose, multiple escalation phase I/II study to evaluate the safety, tolerability and enhancement of tumor detection radiologically using VRP-1620 in patients with solid tumors.	Interventional	Drug, Diagnostic
1143	CTRI/2009/091/001007	10-12-2009	2020-09-14	A prospective study to determine the occurrence of hypothyroidism following treatment with radiation therapy in patients of head and neck carcinomas(cancers) and the influencing factors	A prospective study to determine the occurrence of hypothyroidism following treatment with radiation therapy in patients of head and neck carcinomas and the influencing factors	Observational	Cohort Study
1144	CTRI/2009/091/001008	15-06-2010	2013-03-19	A study to assess the effect of oral insulin on safety, tolerability, effect of oral insulin on the blood sugar level and effect of oral insulin on the body in typeI Diabetes mellitus patients.	An Open Label, Multicenter, Non-randomized, Active Controlled, Single Dose Escalation, Study to Evaluate the Pharmacodynamics, Pharmacokinetics, Safety, and Tolerability of IN-105 under Fed Conditions in patients with Type 1 Diabetes Mellitus.	BA/BE	NA
1145	CTRI/2009/091/001009	25-03-2010	2013-03-11	A phase III clinical trial to see how safe and effective the drug T1h mAb is in treating patients with active moderate to severe psoriasis.	A Phase III Randomized, Double Blind, Placebo Controlled, one way Crossover, Multi-Dose, Multi-center, Safety and Efficacy Study of T1h mAb administered intravenously in subjects with active moderate to severe psoriasis. Acronym TREAT-PLAQ	Interventional	Drug, Biological
1146	CTRI/2010/091/001010	25-03-2010	NA	A Double-Blind, Randomized, Placebo-Controlled, Parallel Group Exploratory Study of the Safety and Efficacy of JNJ-39758979 in the Treatment of Adults with Persistent Asthma	A Double-Blind, Randomized, Placebo-Controlled, Parallel Group Exploratory Study of the Safety and Efficacy of JNJ-39758979 in the Treatment of Adults with Persistent Asthma	NA	NA
1148	CTRI/2009/091/001012	15-12-2009	NA	Effects of the walnut consumption in the young male patients of Essential Hypertension on sleep, stress,blood pressure and various parameters of Anthropometry.	Effects of the walnut consumption in the young male patients of Essential Hypertension on sleep, stress,blood pressure and various parameters of Anthropometry.	NA	NA
1151	CTRI/2009/091/001015	31-05-2010	2013-01-07	FLT3507: A study to assess the efficacy and safety of FLUTIFORMÃ‚Â® pMDI 125/5 Î¼g (2 puffs bid) vs SymbicortÃ‚Â® TurbohalerÃ‚Â® 200/6 Î¼g (2 puffs bid) in adolescent and adult subjects with moderate to severe persistent, reversible asthma.	FLT3507: A double blind, double dummy, randomised, multicentre, two arm parallel group study to assess the efficacy and safety of FLUTIFORMÂ® pMDI 125/5 &#956;g (2 puffs bid) vs SymbicortÂ® TurbohalerÂ® 200/6 &#956;g (2 puffs bid) in adolescent and adult subjects with moderate to severe persistent, reversible asthma.	Interventional	Drug
1152	CTRI/2009/091/001016	13-01-2010	2014-09-23	Phase III clinical trial to compare the efficacy and safety of pegylated granulocyte colony stimulating factor(Peg G-CSF) versus granulocyte colony stimulating factor (G-CSF) in nonmyeloid malignancies subjects.	Randomized, comparative, Phase III clinical trial to compare the efficacy and safety of recombinant human pegylated granulocyte colony stimulating factor(Peg G-CSF) versus granulocyte colony stimulating factor (G-CSF) in subjects with nonmyeloid malignancies receiving myelosuppressive chemotherapy.	Interventional	Biological
1153	CTRI/2009/091/001017	10-12-2009	NA	A Clinical Study of NTxÂ®-265: human chorionic gonadotropin (hCG) and epoetin alfa (EPO) in acute ischemic stroke patients	A Phase IIb Prospective, Randomized, Double-blind, Placebo Controlled, Multicenter, Dose Escalation Study of NTxÂ®-265: Human Chorionic Gonadotropin (hCG) and Epoetin Alfa (EPO) in Acute Ischemic Stroke Patients (REGENESIS-LED)	NA	NA
1154	CTRI/2009/091/001018	17-12-2009	NA	A clinical trial to study the role of amniotic membrane in patients with chemical or thermal injury to the eye	Amniotic Membrane Transplantation in Acute Ocular Burns: a randomized controlled clinical trial	NA	NA
1156	CTRI/2009/091/001020	08-02-2010	2014-12-12	A clinical trial to study the evaluate the effective dose of Euphorbia prostrata in patients of piles	A double-blind, double dummy, randomized, placebo-controlled, multicentre, dose response study to evaluate the safety and efficacy of three doses of Euphorbia prostrata Dry Extract tablets in patients of first and second degree internal hemorrhoids	Interventional	Drug
1157	CTRI/2009/091/001021	09-04-2010	2018-10-27	A clinical trial to study the effects of two drugs, fixed dose combination tablets of Etodolac & Tolperisone hydrochloride and Tolperisone hydrochloride tablets in patients with musculoskeletal disorders associated with painful muscle spasm.	An open label, comparative, multicentric study to assess the efficacy and safety of fixed dose combination tablets containing Etodolac & Tolperisone hydrochloride in comparison with Tolperisone hydrochloride tablets in patients suffering from musculoskeletal disorders associated with painful muscle spasm.	Interventional	Drug
1158	CTRI/2009/091/001022	18-12-2009	2018-10-27	A clinical trial to study the effects of Atorvastatin + Ramipril + Aspirin + Metoprolol (as extended release) fixed dose combination capsules for secondary prophylaxis in patients with ischemic heart disease.	An open label multicentric study to assess the efficacy and safety of Atorvastatin + Ramipril + Aspirin + Metoprolol (as extended release) fixed dose combination capsules for secondary prophylaxis in patients with ischemic heart disease.	Interventional	Drug
1159	CTRI/2009/091/001023	22-02-2010	2018-10-27	A clinical trial to study the effects of two drugs, Clebopride malate tablets and Itopride hydrochloride tablets in patients with non-ulcer dyspepsia (NUD) or gastroesophageal reflux disease (GERD)	An open label comparative, multicentric study to assess the efficacy and safety of Clebopride malate tablets in comparison with Itopride hydrochloride tablets in patients suffering from non-ulcer dyspepsia (NUD) or gastroesophageal reflux disease (GERD)	Interventional	Drug
1160	CTRI/2009/091/001024	19-03-2010	2018-10-31	A Study of AVE8062 in Advanced-Stage Soft Tissue Sarcoma After Failure of Anthracycline and Ifosfamide Chemotherapies	A multinational, randomized, double-blind placebo controlled study of AVE8062 (25 mg/mÃ‚Â²) administered every 3 weeks, in patients with advanced-stage soft tissue sarcoma treated with cisplatin (75 mg/mÃ‚Â²) after failure of anthracycline and ifosfamide chemotherapies.	Interventional	Drug
1161	CTRI/2009/091/001025	14-12-2009	2018-11-22	A clinical Trial in patients with Tinea pedis and Tinea cruris. Clinical trial is to study efficacy, safety and tolerability of Naftifine Hydrochloride 1% cream in comparison to Terbinafine Hydrochloride 1% cream (reference product).	A Comparative, Randomized, Double Blind, Multicentric, Prospective Clinical Study to Evaluate the Efficacy, Safety and Tolerability of Naftifine Hydrochloride 1% cream Vs. Terbinafine Hydrochloride 1% cream in patients with Tinea pedis and Tinea cruris.	Interventional	Drug
1163	CTRI/2009/091/001027	15-12-2009	2014-11-20	AquaLaseÂ® Liquefacture Device for Glaucoma	Evaluation of the Safety of AquaLaseÂ® Liquefacture Device Treatment of the Trabecular Meshwork(C-09-027)	Interventional	Medical Device
1165	CTRI/2009/091/001030	01-10-2010	NA	A Clinical trial to compare the efficacy and safety of Ornidazole 1% And Povidone Iodine 5% Fixed Dose Combination Ointment with Povidone iodine 5% formulation and Ornidazole 1% Formulation for Prevention or Treatment of Surgical Wounds	Clinical Trial Comparing Efficacy And Safety Of Ornidazole 1% And Povidone Iodine 5% Fixed Dose Combination Ointment with Povidone iodine 5% formulation and Ornidazole 1% Formulation for Prevention or Treatment of Surgical Wounds	NA	NA
1167	CTRI/2009/091/001036	14-12-2009	2019-11-22	study of hydroxychloroquine in comparison with pioglitazone in patients with type II diabetes mellitus	Efficacy and safety of Hydroxychloroquine in the Treatment of Type II Diabetes Mellitus: A Double Blind, Randomized Comparison with Pioglitazone	Interventional	Drug
1169	CTRI/2009/091/001038	19-01-2011	2013-02-07	Booster and catch-up vaccination with vaccine GSK1024850A	Booster vaccination with pneumococcal vaccine GSK1024850A in primed children and catch-up vaccination in unprimed children	Interventional	Vaccine, Biological, Preventive
1170	CTRI/2009/091/001039	15-10-2010	2015-06-11	Evaluation of safety and immunogenicity of a Human Papillomavirus (HPV) vaccine in human immunodeficiency virus (HIV) infected females	A phase IV, observer-blind, randomized, controlled, multicentric study to assess the safety and immunogenicity of GSK Biologicals HPV-16/18 L1 VLP AS04 vaccine (CervarixTM) administered intramuscularly according to a three-dose schedule (Day 0, Week 6, Month 6) in human immunodeficiency virus-infected (HIV+) female subjects aged 15 - 25 years, as compared to Mercks HPV-6/11/16/18 vaccine (Gardasi…	Interventional	Vaccine, Biological, Preventive
1171	CTRI/2009/091/001040	21-04-2010	2012-12-12	A Clinical Trial to study the Effect of TC-5619 as Augmentation Therapy to Improve Cognition in Outpatients With Cognitive Dysfunction in Schizophrenia.	A Double-Blind, Placebo-Controlled, Multicenter, Parallel Group Study to Assess Efficacy, Safety, and Tolerability of TC-5619 as Augmentation Therapy to Improve Cognition in Outpatients with Cognitive Dysfunction in Schizophrenia	Interventional	Drug
1172	CTRI/2009/091/001041	15-02-2010	2013-03-28	CLINICAL TRIAL TO COMPARE EFFICACY AND SAFETY OF FIXED DOSE COMBINATION OF DOXOPHYLLINE 800 mg SR AND MONTELUKAST 10 mg WITH DOXOPHYLLINE 800mg SR IN SUBJECTS SUFFERING WITH ACUTE BRONCHOSPASM	?A CONTROLED LABELED, DOUBLE ARM, RANDOMIZED, MULTI- CENTRIC, PROSPECTIVE PHASE III CLINICAL TRIAL TO COMPARE EFFICACY AND SAFETY OF FIXED DOSE COMBINATION OF DOXOPHYLLINE 800 mg SR AND MONTELUKAST 10 mg WITH DOXOPHYLLINE 800mg SR IN SUBJECTS SUFFERING WITH ACUTE BRONCHOSPASM OF DIFFERENT ETIOLOGY?	Interventional	Drug
1173	CTRI/2009/091/001042	15-12-2009	2014-09-24	A clinical trial to study the efficacy of probiotic VSL#3 on chemotherapy-induced diarrhoea in cancer patients recieving Fluropyrimidines and/or Irinotecan.	A phase II / III, randomized, double-blind, placebo controlled study to investigate the efficacy of a probiotic VSL#3Â®, on Chemotherapy-induced diarrhoea in cancer patients receiving Fluropyrimidines and/or Irinotecan	Interventional	Probiotic, Other (Specify) [Chemotherapy induced diarrhea]
1175	CTRI/2009/091/001044	24-12-2009	2019-04-10	A phase 2 clincial study to evaluate safety and efficacy of AMG 785 in Skeletally Mature Adults With a Fresh Unilateral Tibial Diaphyseal Fracture Status Post Definitive Fracture Fixation With an Intramedullary Nail	A Multi-center, Randomized, Double Blind, Placebo-controlled Study of AMG 785 in Skeletally Mature Adults With a Fresh Unilateral Tibial Diaphyseal Fracture Status Post Definitive Fracture Fixation With an Intramedullary Nail	Interventional	Biological
1176	CTRI/2009/091/001045	06-01-2010	2017-07-04	A Clinical Trial to measure the Safety of Rilonacept for the Prophylaxis of Gout Flares in Patients on Urate reduction Therapy.	A Multi-Center, Randomized, Double-Blind, Placebo Controlled Trial of the Safety of Rilonacept for the Prophylaxis of Gout Flares in Patients on Urate Lowering Therapy.	Interventional	Biological
1179	CTRI/2009/091/001048	05-01-2010	2014-10-27	A clinical trial to study the effect of a combination product of Eberconazole 1% and Mometasone 0.1% in patients with inflamed cutaneous mycoses.	A MULTI-CENTRIC, OPEN-LABELED, PHASE III CLINICAL TRIAL TO EVALUATE THE SAFETY AND EFFICACY OF EBERCONAZOLE AND MOMETASONE CREAM IN SUBJECTS WITH INFLAMED CUTANEOUS MYCOSIS	Interventional	Drug
1180	CTRI/2013/07/003808	15-07-2013	2013-07-07	RANDOMIZED COMPARISON OF 2 DRUGS FOR CERVICAL RIPENING IN TERM PREGNANCY	RANDOMIZED COMPARISON OF ISOSORBIDE MONONITRATE AND PGE2 GEL FOR PRE- INDUCTION CERVICAL RIPENING IN TERM PREGNANCY	Interventional	Drug
1181	CTRI/2009/091/001051	22-12-2009	2018-11-22	A clinical Trial in-patients Acute Pain associated with Muscle Spasm and Inflammatory Conditions. Clinical trial is to study efficacy, safety and tolerability of Flupirtine maleate capsule 100 mg (Mfg. By Ajanta Pharma) in comparison to Flupirtine maleate capsule 100 mg (reference product).	A Comparative, Randomized, Double Blind, Multicentric, Prospective Clinical Study to Evaluate the Efficacy, Safety and Tolerability of Flupirtine maleate capsule 100 mg (Mfg. By Ajanta Pharma) Vs. Flupirtine maleate capsule 100 mg in Acute Pain associated with Muscle Spasm and Inflammatory Conditions.	Interventional	Drug
1182	CTRI/2009/091/001052	20-01-2010	NA	A clinical trial to study the effect of SMC021 on the blood levels of ibuprofen and paracetamol and the effect of ibuprofen and paracetamol in blood levels of SMC021	An open-label, randomized, four-period, crossover study to assess the effect of SMC021 (0.8 mg recombinant salmon calcitonin/200 mg 5-CNAC) on the pharmacokinetics of ibuprofen 600 mg and paracetamol 1G and the effects of ibuprofen and paracetamol on the pharmacokinetics of SMC021 in healthy volunteers	NA	NA
1183	CTRI/2009/091/001053	23-12-2009	2018-11-23	A clinical Trial in Patients with Symptomatic Gastroesophageal Reflux Disease (GERD). Clinical trial is to study efficacy, safety and tolerability of Ilaprazole 10 mg Tablet in comparison to Omeprazole 20 mg Tablet(reference product).	A Comparative, Randomized, Double Blind, Multicentric, Prospective Clinical Study to Evaluate the Efficacy, Safety and Tolerability of Ilaprazole 10 mg Tablet Vs Omeprazole 20 mg Tablet in patients with Symptomatic Gastroesophageal Reflux Disease (GERD).	Interventional	Drug
1184	CTRI/2009/091/001054	01-04-2010	2013-02-22	A clinical trial to evaluate the efficacy of micronutrients in reducing hair loss, to increase hair growth and to improve scalp conditions in the androgenic alopecia.	A prospective, randomized, double blind, placebo controlled, two arm, parallel assignment study to evaluate clinical efficacy and safety of Hair growth Lotion + Tablet in the management of Androgenic alopecia (AGA).	Interventional	Nutraceutical
1185	CTRI/2009/091/001055	11-01-2010	2014-09-26	Effective and safe treatment for malaria in pregnancy in India: a randomised controlled trial.	A Phase II/III randomised clinical trial of the efficacy & safety of artesunate suplhadoxine pyrimethamine and artesunate mefloquine to treat uncomplicated falciparum malaria in pregnancy	Observational	NA
1186	CTRI/2009/091/001056	05-01-2010	2011-11-26	A clinical trial to study the effects of two drugs, D-9998 and CG-315 in patients with acute pain after orthopedic operation or injuries.	Evaluation of efficacy and safety of D-9998 versus CG-315 in the treatment of acute pain after orthopedic operation or injuries: a randomized, open-label, active-controlled, multi-centre study.	NA	NA
1188	CTRI/2009/091/001058	12-08-2010	2013-03-11	A COMPARATIVE STUDY TO EVALUATE EFFICACY AND SAFETY BETWEEN GABAPENTIN, PREGABALIN AND DULOXETINE IN PATIENTS WITH PAINFUL DIABETIC PERIPHERAL NEUROPATHY	A COMPARATIVE STUDY TO EVALUATE EFFICACY AND SAFETY BETWEEN GABAPENTIN, PREGABALIN AND DULOXETINE IN PATIENTS WITH PAINFUL DIABETIC PERIPHERAL NEUROPATHY	Interventional	Drug
1189	CTRI/2009/091/001059	08-01-2010	2015-09-04	Research Trial to Study inhibitor development in previously untreated or minimally exposed Children to two different commercially available types of Factor VIII. This is Phase IV open lable , randomized,Study comparing Plasma derived Factor VIII with Recombinant Factor VIII.	Inhibitor Development in Previously Untreated Patients (PUPs) or Minimally Blood Component-Treated Patients (MBCTPs) when Exposed to plasma derived von Willebrand Factor-Containing Factor VIII (VWF/FVIII) Concentrates and to Recombinant Factor VIII (rVIII) Concentrates: An Independent, International, Multicentre, Prospective, Controlled, Randomized, Open Label, Clinical Trial.	Interventional	Biological
1190	CTRI/2009/091/001060	23-12-2009	2019-04-10	A Phase 2 clincial trial to evaluate the Safety and Efficacy of drug FOLFIRI in Combination With drugs AMG 479 or AMG 655 Versus FOLFIRI for the Second-line Treatment of KRAS-mutant Metastatic Colorectal Cancer	A Phase 2, Randomized, Double-blind, Placebo-controlled Study Evaluating the Safety and Efficacy of FOLFIRI in Combination With AMG 479 or AMG 655 Versus FOLFIRI for the Second-line Treatment of KRAS-mutant Metastatic Colorectal Carcinoma	Interventional	Biological
1191	CTRI/2009/091/001061	19-01-2010	NA	A clinical trial to study the effects of Rosuvastatin and Fenofibrate in patients with primary hypercholesterolemia not adequately controlled with statin or fibrate monotherapy.	Evaluation of efficacy and safety of fixed dose combination of rosuvastatin and fenofibrate in the treatment of primary hypercholesterolemia not adequately controlled with statin or fibrate monotherapy: an open-label, non-comparative, multi-centre trial.	NA	NA
1195	CTRI/2009/091/001066	23-12-2009	2014-10-08	A clinical trial to observe the effect of Pemetrexed in Combination with Cisplatin in Patients with Advanced stage IIIB/IV Non-Small Cell Lung Cancer patients in india	A Open-Label Single-Arm observational Study of Pemetrexed in Combination with Cisplatin in Patients with Advanced stage IIB/IV Non-Small Cell Lung Cancer (Adenocarcinoma & Large Cell carcinoma) to assess the PFS.(Progression Free Survival) in Indian context	Observational	Cohort Study
1196	CTRI/2009/091/001067	17-02-2010	2014-09-26	Phase III clinical trial for Evaluation of Efficacy and Safety of IN-PHARM-002 in Comparison with Ibuprofen in adult patients with acute painful soft tissue injury.	AN OPEN LABEL, RANDOMIZED, PARALLEL GROUP, PROSPECTIVE, MULTICENTRE CLINICAL TRIAL FOR EVALUATION OF EFFICACY AND SAFETY OF IN-PHARM-002 IN COMPARISON WITH IBUPROFEN IN ADULT PATIENTS WITH ACUTE PAINFUL SOFT TISSUE INJURY	Interventional	Drug
1198	CTRI/2009/091/001069	27-01-2010	2013-03-20	Trial to Assess Parkinson's Disease (PD) Symptom Control to Four Doses of Rotigotine in a Transdermal Patch	A Multicenter, Randomized, Double-blind, Placebo-controlled, 5-arm, Parallel-group Trial to Assess Rotigotine Transdermal System Dose Response in Subjects With Advanced-stage Parkinson's Disease	NA	NA
1200	CTRI/2009/091/001071	11-05-2010	2013-01-31	Medtronic- Shock-Less study to determine whether periodic reports delivered to study centers can increase use of shock reduction programming.	Shock-Less study: A prospective, non-randomized, multi-centre post market clinical trial.	Observational	Observational
1201	CTRI/2009/091/001072	15-04-2010	2013-01-31	Attain Success Trial : a clinical trial to assess left-heart lead implant success and complication rate using the Medtronic leads and delivery catheters	Attain Success Trial : a prospective, nonrandomized, multi-center, post-market, global clinical trial to assess left-heart lead implant success and complication rate using the Medtronic Attain Family of left-heart leads and delivery catheters.	Observational	Observational
1202	CTRI/2009/091/001073	08-01-2010	NA	A clinical trial to study the efficacy and tolerability of a combination of two topical drugs, minoxidil and aminexil in patients with male pattern hair loss	TO EVALUATE THE EFFICACY AND SAFETY OF FIXED DOSE 1.5 % AMINEXIL AND 5 % MINOXIDIL TOPICAL SOLUTION V/S 5 % MINOXIDIL TOPICAL SOLUTION IN MALE PATTERN HAIR LOSS.	NA	NA
1206	CTRI/2009/091/001077	08-03-2010	NA	Efficacy of intravenous iron therapy for pregnancy with iron deficiency anaemia	Intravenous versus oral iron therapy in iron deficiency anaemia in pregnancy	NA	NA
1207	CTRI/2009/091/001078	08-03-2010	NA	A clinical trial to study the efficacy of Acular LS eyedrops in preventing thickening of the retina due to edema after cataract surgery. Acular LS CME Study (ALCS)	Randomised , triple blinded, placebo controlled, clinical trial to compare the effect of Ketorolac tromethamine 0.4% in prophylactically preventing Cystoid Macula Edema following Cataract Surgery	NA	NA
1208	CTRI/2009/091/001079	05-01-2010	2011-05-18	EFFICACY, SAFETY AND TOLERABILITY OF SERTACONAZOLE 2% plus ZINC PYRITHIONE 1% SHAMPOO vs KETOCONAZOLE 2% SHAMPOO IN ADULT PATIENTS WITH DANDRUFF	COMPARATIVE ASSESSMENT OF THE EFFICACY, SAFETY AND TOLERABILITY OF SERTACONAZOLE 2% plus ZINC PYRITHIONE 1% SHAMPOO vs KETOCONAZOLE 2% SHAMPOO IN ADULT PATIENTS WITH DANDRAFF/ SEBORRHEIC DERMATITIS OF THE SCALP	NA	NA
1209	CTRI/2009/091/001080	28-06-2010	NA	A clinical Trial to study the safety, immunogenicity and tolerability of a tetravalent rotavirus vaccine in Indian infants.	Phase I/II, randomized, double-blind, placebo-controlled, dosage selection (10e5.5 or 10e6.25 FFU of each constituent serotype per 0.5 mL) study to evaluate the safety, tolerability, and immunogenicity of a 3-dose series of Live Attenuated Tetravalent (G1-G4) Bovine-Human Reassortant Rotavirus Vaccine [BRV-TV] administered to healthy Indian infants.	NA	NA
1210	CTRI/2009/091/001081	21-01-2010	2013-03-11	A clinical trial to study the effects of Linagliptin in patients with type 2 diabetes mellitus despite taking metformin therapy in combination with pioglitazone.	A phase III, randomized, double blind, placebo-controlled parallel group efficacy and safety study of Linagliptin 5 mg administered orally once daily over 24 weeks in type 2 diabetic patients with insufficient glycaemic control despite a therapy of metformin in combination with pioglitazone	Interventional	Drug
1212	CTRI/2009/091/001084	19-01-2010	NA	A clinical trial to compare ringer lactate and nornal saline for rapid intravenous hydration in children with acute diarrhoea	Comparison of Ringer lactate and Normal saline for rapid intravenous rehydration in children with acute diarrhea- a randomized controlled trial.	NA	NA
1213	CTRI/2009/091/001085	17-02-2010	2013-03-02	CLINICAL TRIAL FOR EVALUATION OF EFFICACY AND SAFETY OF PRASUGREL IN COMPARISON WITH CLOPIDOGREL IN ACUTE CORONARY SYNDROME (ACS) PATIENTS UNDERGOING PERCUTANEOUS CORONARY INTERVENTION (PCI).	AN OPEN LABEL, RANDOMIZED, PARALLEL GROUP, PROSPECTIVE, MULTICENTRE CLINICAL TRIAL FOR EVALUATION OF EFFICACY AND SAFETY OF PRASUGREL IN COMPARISON WITH CLOPIDOGREL IN ACUTE CORONARY SYNDROME (ACS) PATIENTS UNDERGOING PERCUTANEOUS CORONARY INTERVENTION (PCI) Acronym: PRIVILEGE PCI	Interventional	Drug
1214	CTRI/2009/091/001086	04-02-2010	2013-03-12	A clinical trial to study the effects of Oprelvekin in patients with in prevention and treatment of chemotherapy induced thrombocytopenia in adult cancer patients.	An open label, multi-centric, single arm, non-randomized, prospective study to assess the efficacy and safety of Recombinant Human Interleukin-11 (Oprelvekin) in prevention and treatment of chemotherapy induced Thrombocytopenia in adult cancer patients	NA	NA
1215	CTRI/2009/091/001087	24-05-2010	2013-03-05	PHASE III CLINICAL TRIAL FOR EVALUATION OF EFFICACY AND SAFETY OF IN-PHRM-001 IN COMPARISON WITH ALLOPURINOL IN ADULT PATIENTS WITH GOUT.	AN OPEN LABEL, RANDOMIZED, PARALLEL GROUP, PROSPECTIVE, MULTICENTRE CLINICAL TRIAL FOR EVALUATION OF EFFICACY AND SAFETY OF IN-PHRM-001 IN COMPARISON WITH ALLOPURINOL IN ADULT PATIENTS WITH GOUT	Interventional	Drug
1216	CTRI/2009/091/001088	30-04-2010	2014-09-19	A Clinical trial to study the effect of antitubercular treatment for period of 6 months verses 9 months in female genital tuberculosis.	A Study on Treatment of Genital Tuberculosis : A Randomized Controlled Trial of Either Discontinuation at 6 Months or Continuation Till 9 Months After Initial Response to 6 Months RNTCP Category 1 Treatment.	Interventional	Drug
1220	CTRI/2009/091/001093	28-01-2010	NA	A clinical trial to study the effects of four drugs, Metronidazole, Tinidazole, Secnidazole and Ornidazole in patients with Bacterial Vaginosis.	Comparative study of oral single dose of Metronidazole, Tinidazole, Secnidazole and Ornidazole in cases of Bacterial Vaginosis.	NA	NA
1221	CTRI/2009/091/001094	16-02-2010	NA	A clinical trial to study the effects of two drugs,Etodolac and Thiocolchicoside in patients with acute painful musculospastic conditions.	An Open-Labeled, Double-Arm, Randomized, Multicentric, Prospective, Phase-III trial to compare the efficacy, tolerability, and safety of Fixed-Dose Combination of Etodolac 300 mg and Thiocolchicoside 4mg with Thiocolchicoside 4mg in the treatment of patients with acute painful musculospastic conditions.?	NA	NA
1223	CTRI/2018/02/012186	27-02-2018	2019-11-18	A clinical trial to compare 2 monitors at the time of beginning and end of anesthesia - comparison of nerve monitor and monitor displaying brain activity	Difference between response entropy and state entropy ( RE-SE) versus train of four neuromuscular monitoring to facilitate tracheal intubation and extubation	Observational	Cross Sectional Study
1224	CTRI/2009/091/001097	15-04-2010	2021-10-30	A CLINICAL TRIAL TO FIND THE EFFECTIVESS AND SAFETY OF PORK SKIN COLLAGEN PEPTIDE POWDER IN PATIENTS WITH STAGE II AND STAGE III PRESSURE ULCER	A DOUBLE-BLIND, MULTI-CENTRIC, PLACEBO-CONTROLLED, STRATIFIED RANDOMIZED TRIAL TO DETERMINE THE EFFECTIVENESS, SAFETY AND TOLERABILITY OF PORK SKIN COLLAGEN PEPTIDE (SCP alpha AND SCP Beta) AS ADD-ON NUTRITIONAL SUPPLEMENT IN MANAGEMENT OF SUBJECTS WITH STAGE II AND STAGE III PRESSURE ULCER	Interventional	Nutraceutical
1225	CTRI/2009/091/001098	23-04-2010	2021-10-30	A CLINICAL STUDY TO FIND OUT THE EFFECTIVENESS AND SAFETY OF BOVINE BONE COLLAGEN PEPTIDE AS A NUTRITIONAL THERAPY IN PATIENTS WITH STAGE II AND STAGE III PRESSURE ULCER	A DOUBLE-BLIND, MULTI-CENTRIC, PLACEBO-CONTROLLED, STRATIFIED RANDOMIZED TRIAL TO DETERMINE THE EFFECTIVENESS, SAFETY AND TOLERABILITY OF BOVINE BONE COLLAGEN PEPTIDE AS ADD-ON NUTRITIONAL SUPPLEMENT IN MANAGEMENT OF SUBJECTS WITH STAGE II AND STAGE III PRESSURE ULCER	Interventional	Nutraceutical
1227	CTRI/2010/091/000001	19-01-2010	2018-11-15	A study to evaluate the bioequivalence of Quetiapine with Seroquel in adult schizophrenic patients.	An open label, balanced, randomized, two treatment, two-period, two-sequence, crossover, multicentric experimental bioequivalence study comparing Quetiapine film coated tablets 300 mg (Manufactured by Intas Pharmaceuticals Ltd., India) to the reference listed drug SeroquelÃ‚Â® film coated tablets 300mg (Manufactured by AstraZeneca USA) under fasting conditions after multiple dose administration a…	BA/BE	NA
1228	CTRI/2013/10/004115	30-10-2013	2013-10-21	Laparoscopic Ileal Interposition with Sleeve Gastrectomy for control of Type-2 Diabetes	Laparoscopic Ileal Interposition with Sleeve Gastrectomy for control of Type-2 Diabetes	Interventional	Surgical/Anesthesia
1229	CTRI/2010/091/000003	09-02-2010	NA	A clinical trial to study the effects of combination of atorvastatin and ezetemibe and compare it with atorvastatin only	A randomized double blind study to evaluate the lipid modifying, anti-inflammatory, antioxidant efficacy and tolerability of combination of atorvastatin and ezetimibe versus atorvastatin in patients with dyslipidemia	NA	NA
1232	CTRI/2010/091/000006	08-01-2010	2014-09-26	PHASE 1 STUDY TO ASSESS THE IMMUNOGENICITY AND SAFETY OF INACTIVATED INFLUENZA VACCINE(H1N1)in healthy adult male human subjects.	AN OPEN-LABEL, SINGLE-TREATMENT, SINGLE-PERIOD, SINGLE DOSE, CLINICAL PHASE 1 STUDY TO ASSESS THE IMMUNOGENICITY AND SAFETY OF INACTIVATED INFLUENZA VACCINE (WHOLE VIRION) IP (PANDEMIC INFLUENZA (H1N1) 2009 MONOVALENT VACCINE) OF M/s CADILA HEALTHCARE LTD., INDIA IN HEALTHY,ADULT, MALE, HUMAN SUBJECTS UNDER FASTING CONDITIONS.	Interventional	Vaccine
1234	CTRI/2010/091/000008	07-01-2010	2014-09-27	A clinical trial of influenza(H1N1) vaccine (Live attenuated) in Adults.	A Phase I clinical trial to assess safety of the Pandemic influenza vaccine (Human, live attenuated) A (H1N1) 2009 of SIIL in Adults	Interventional	Vaccine
1235	CTRI/2010/091/000009	07-01-2010	NA	Lornoxicam + Chlorzoxazone Tablets in the treatment of Acute Musculoskeletal Pain.	Comparative, Randomized, Open Label, Parallel, Multicentric study for Efficacy and Safety of Lornoxicam + Chlorzoxazone versus Lornoxicam in the Management of Acute Musculoskeletal Pain.	NA	NA
1236	CTRI/2010/091/000010	09-03-2010	2013-03-15	A Phase 3 study to determine the efficacy of VEGF Trap-Eye injected into the eye on vision function in subjects with macular edema as a consequence of Central Retinal Vein Occlusion	A Randomized, Double-Masked Controlled Phase 3 Study of the Efficacy, Safety, and Tolerability of Repeated Intravitreal Administration of VEGF Trap-Eye in Subjects with Macular Edema Secondary to Central Retinal Vein Occlusion (CRVO) Acronym COPERNICUS	Interventional	Biological
1237	CTRI/2011/07/001884	14-07-2011	2011-05-15	effect of aerobic exercise training in (diabetic peripheral neuropathy) patients with decreased sensation of foot as seen in diabetes	effect of aerobic exercise training in diabetic peripheral neuropathy : a randomised controlled trial	Interventional	Physiotherapy (Not Including YOGA)
1238	CTRI/2010/091/000012	29-01-2010	2014-12-12	A clinical trial to assess the efficacy and safety of recombinant insulin glargine compared with LantusÃ‚Â® in patients with Type II Diabetes Mellitus uncontrolled on OAD Therapy.	A prospective, multicentre, comparative, open label, randomised parallel phase III study to assess efficacy and safety of recombinant insulin glargine compared with LantusÃ‚Â® in patients with Type II Diabetes Mellitus uncontrolled on OAD therapy.	Interventional	Drug, Biological
1240	CTRI/2010/091/000014	13-01-2010	NA	Effects of strength training in patients undergoing dialysis on biochemical parameters, functional capacity and quality of life.	Impact of short term structured Progressive Resistance Training (PRT) in intradialytic patients (DiaPRE study) in the improvement of small solute clearance, functional capacity, Health related quality of life (HQRL), and anthropometric measures ? double blind randomized parallel group active controlled trial	NA	NA
1241	CTRI/2010/091/000015	17-02-2010	NA	A clinical trial to study the prediction of result of chemotherapy in Acute myeloid leukemia by evaluating in vitro DNA damage.	In vitro DNA damage assessment as predictor of response to chemotherapy in acute myeloid leukemia.	NA	NA
1242	CTRI/2010/091/000016	13-01-2010	2013-01-07	A study to evaluate the efficacy and safety of GAMMAPLEX in patients with chronic Idiopathic Thrombocytopenic Purpura	A Phase III, Multicenter, Open-Label Study To Evaluate the Efficacy and Safety of GAMMAPLEXÃ‚Â® in Chronic Idiopathic Thrombocytopenic Purpura	NA	NA
1243	CTRI/2010/091/000017	10-03-2010	2017-01-27	A Safety and Effectiveness Study of LMWH Bridging Therapy Versus Placebo Bridging Therapy for Patients on Long Term Warfarin and Require Temporary Interruption of Their Warfarin	A Double Blind Randomized Control Trial of Post-Operative Low Molecular Weight Heparin Bridging Therapy Versus Placebo Bridging Therapy for Patients Who Are at High Risk for Arterial Thromboembolism (PERIOP 2)	PMS	Drug
1244	CTRI/2010/091/000020	01-02-2010	2015-05-04	Study of Swine-Origin A/H1N1 Influenza Non-Adjuvanted Vaccine in Healthy Adults in India	Bridging Study on Safety and Immunogenicity of an Intramuscular Inactivated, Split Virion Swine-Origin A/H1N1 Influenza Non-Adjuvanted Vaccine in Healthy Adults in India	Interventional	Vaccine
1246	CTRI/2010/091/000022	09-06-2010	2018-11-13	Comparison of NN5401 with insulin glargine, both in combination with oral antidiabetic drugs, in subjects with type 2 diabetes	A trial comparing efficacy and safety of NN5401 with insulin glargine, both in combination with oral antidiabetic drugs in subjects with type 2 diabetes (BOOST? : INTENSIFY BASAL)	Interventional	Drug
1247	CTRI/2010/091/000023	01-02-2010	2013-03-22	STUDY TO EVALUATE THE SAFETY AND EFFICACY OF rhG-CSF THERAPY FOR MYELOSUPPRESSIVE CHEMOTHERAPY INDUCED NEUTROPENIA	AN OPEN LABEL, PROSPECTIVE, MULTICENTRIC, PHASE-III CLINICAL TRIAL TO EVALUATE THE SAFETY AND EFFICACY IN PATIENTS TREATED WITH rhG-CSF THERAPY AT HIGH RISK FOR MYELOSUPPRESSIVE CHEMOTHERAPY INDUCED NEUTROPENIA.?	Interventional	Biological
1248	CTRI/2010/091/000024	09-06-2010	2018-11-13	Comparison of NN1250 with sitagliptin in subjects with type 2 diabetes never treated with insulin	A trial comparing efficacy and safety of NN1250 with sitagliptin in insulin naive subjects with type 2 diabetes (BEGIN? : EARLY)	Interventional	Drug
1249	CTRI/2010/091/000025	09-07-2010	NA	An Extension Treatment Protocol for Subjects who have Participated in AV-951-09-301 study	An Extension Treatment Protocol for Subjects who have Participated in a Phase 3 Study of Tivozanib vs. Sorafenib in Renal Cell Carcinoma (Protocol AV-951-09-301)	NA	NA
1250	CTRI/2010/091/000026	10-03-2010	NA	A Clinical Trial Study to Compare Tivozanib to Sorafenib in Subjects With advanced Renal Cell Carcinoma	A Phase 3, Randomized, Controlled, Multi-Center, Open-Label Study to Compare Tivozanib (AV-951) to Sorafenib in Subjects With Advanced Renal Cell Carcinoma	NA	NA
1251	CTRI/2010/091/000028	15-01-2010	2014-12-12	A clinical study to Evaluate The Safety, Tolerability And Immunogenicity Of Three Formulations (15Ã‚Âµg Without Adjuvant, 7.5Ã‚Âµg With Adjuvant And 3.75Ã‚Âµg With Adjuvant) Of Monovalent H1N1 Influenza A (2009) Virus Vaccine In Healthy Adults.	A Randomized, Double Blind, Comparative, Phase I Study To Evaluate The Safety, Tolerability And Immunogenicity Of Three Formulations (15Ã‚Âµg Without Adjuvant, 7.5Ã‚Âµg With Adjuvant And 3.75Ã‚Âµg With Adjuvant) Of Monovalent H1N1 Influenza A (2009) Virus Vaccine In Healthy Adults.	Interventional	Vaccine
1252	CTRI/2010/091/000029	23-04-2010	2014-12-15	A Phase II/III clinical Study to Evaluate the Immunogenicity and Safety of Three Formulations of Monovalent H1N1 Influenza A (2009) Virus Vaccine, Manufactured by Panacea Biotec Ltd., in Healthy Pediatric Population 6 - 35 Months of Age.	A Randomized, Double Blind, Comparative, Phase II/III Study to Evaluate the Immunogenicity and Safety of Three Formulations [15 mcg (unadjuvanted), 7.5 mcg (adjuvanted) and 3.75 mcgg (adjuvanted)] of Monovalent H1N1 Influenza A (2009) Virus Vaccine, Manufactured by Panacea Biotec Ltd., in Healthy Pediatric Population 6 - 35 Months of Age.	Interventional	Vaccine
1253	CTRI/2010/091/000030	25-01-2010	2013-01-02	Evaluation of activity of cytochrome P450 2D6 (CYP 2D6) in normal healthy adult Maharashtrian, Gujarati and Marwari subjects (Western India) by phenotyping and genotyping	Evaluation of activity of cytochrome P450 2D6 (CYP 2D6) in normal healthy adult Maharashtrian, Gujarati and Marwari subjects (Western India) by phenotyping and genotyping	Interventional	Drug
1254	CTRI/2010/091/000031	23-04-2010	2014-12-12	A Phase II/III clinical Study to Evaluate the Immunogenicity and Safety of Three Formulations of Monovalent H1N1 Influenza A (2009) Virus Vaccine, Manufactured by Panacea Biotec Ltd., in Healthy Pediatric Population 3-9 years of Age.	A Randomized, Double Blind, Comparative, Phase II/III Study to Evaluate the Immunogenicity and Safety of Three Formulations [15 mcg (unadjuvanted), 7.5 mcg (adjuvanted) and 3.75 mcg (adjuvanted)] of Monovalent H1N1 Influenza A (2009) Virus Vaccine, Manufactured by Panacea Biotec Ltd., in Healthy Pediatric Population 3 - 9 Years of Age.	Interventional	Vaccine
1255	CTRI/2010/091/000032	30-04-2010	2014-12-12	A phase II/III clinical study to evaluate the immunogenicity and safety of three formulations of monovalent H1N1 influenza A (2009) virus vaccine in healthy adults.	A randomized, double blind, comparative, phase II/III study to evaluate the immunogenicity and safety of three formulations (15mcg without adjuvant and 7.5mcg with adjuvant and 3.75mcg with adjuvant) of monovalent H1N1 influenza A (2009) virus vaccine in healthy adults.	Interventional	Vaccine
1257	CTRI/2010/091/000034	04-02-2010	2013-04-30	Safety and Efficacy of Talactoferrin in Previously Treated Patients With Non-small Cell Lung Cancer	FORTIS-M: A Phase 3, Randomized, Double-blind, Placebo-controlled Study of Oral Talactoferrin in Addition to Best Supportive Care in Patients With Non-small Cell Lung Cancer Who Have Failed Two or More Prior Treatment Regimens	Interventional	Biological
1258	CTRI/2010/091/000035	29-01-2010	NA	A study to evaluate and compare the efficacy of test mouthwash against non users on the gingival condition and plaque levels after 12 weeks of home use.	A study to evaluate and compare the efficacy of test mouthwash against non users on the gingival condition and plaque levels after 12 weeks of home use.	NA	NA
1260	CTRI/2010/091/000037	17-09-2010	2019-07-22	A clinical trial to study the effect of weekly paclitaxel in advanced epithelial ovarian cancer	WEEKLY PACLITAXEL IN COMBINATION WITH CARBOPLATIN EVERY 3 WEEKS FOR ADVANCED EPITHELIAL OVARIAN CANCER: A PHASE 3 RANDOMIZED STUDY	Interventional	Drug
1261	CTRI/2011/09/001996	09-09-2011	2011-09-09	A study to investigate the blood sugar lowering effect of EN-DM-02, EN-DM-04 and EN-DM-05 in comparison with placebo in drug naÃ¯ve/medication free patients with Type II Diabetes Mellitus under Protocol ID: VL/090707/EN/DM/EN-DM-05.	An exploratory, randomized, double blind, parallel, placebo controlled study to investigate the blood sugar lowering effect of EN-DM-02, EN-DM-04 and EN-DM-05 in comparison with placebo in drug naÃ¯ve/medication free patients with Type II Diabetes Mellitus under Protocol ID: VL/090707/EN/DM/EN-DM-05.	Interventional	Ayurveda
1262	CTRI/2010/091/000039	20-07-2010	2021-05-17	Mean time to low flow anesthesia- Comparison of 3 techniques of starting low flow anesthesia- Baums clinical criteria and ratio of expired gases to ratio of inspired gases of 0.8 to State Entropy	Mean time to low flow anesthesia-Comparison of Baums Clinical Criteria and FE/FI= 0.8 to State Entropy =50	Observational	Cross Sectional Study
1263	CTRI/2010/091/000040	20-07-2010	2021-05-17	study to determine requirement of anesthesia in diabetic patients compared to healthy patients	Comparison of the requirement of isoflurane and vecuronium in diabetic patients with and without diabetic autonomic neuropathy undergoing elective surgery; as determined by entropy and NMT monitor respectively- A prospective double blind study	Observational	Case Control Study
1264	CTRI/2010/091/000041	30-09-2010	2018-03-05	Evaluation of computer controlled anaesthesia in multiple centres in India	Multi-centric evaluation of Closed Loop Anaesthesia Delivering System (CLADS-1)	Interventional	Surgical/Anesthesia
1265	CTRI/2010/091/000043	13-01-2010	2011-06-09	A clinical trial to study the effects of two drugs, Armodafinil and Modafinil in patients with excessive daytime sleepiness associated with narcolepsy.	Evaluation of efficacy and safety of armodafinil versus Modafinil in the treatment of patients with excessive daytime sleepiness associated with narcolepsy: a randomized, open label, comparative, multi-centre trial.	NA	NA
1266	CTRI/2010/091/000044	11-06-2010	2018-11-13	Comparison of NN5401 versus insulin glargine, both with metformin treatment, in subjects with type 2 diabetes	A Trial Comparing Efficacy and Safety of NN5401 With Insulin Glargine in Insulin Naive Subjects With Type 2 Diabetes (BOOSTÃ¢Â„Â¢ : START 1) / NN5401-3726: An Extension Trial Comparing Safety and Efficacy of NN5401 With Insulin Glargine in Subjects With Type 2 Diabetes	Interventional	Drug
1267	CTRI/2010/091/000045	29-03-2010	2015-01-15	Treatment of Neurocysticercosis in children with Albendazole Should it be 1 or 4 weeks	Comparison of one week versus four weeks Albendazole therapy in single small enhancing CT lesion.	Interventional	Drug
1268	CTRI/2010/091/000046	05-02-2010	2014-03-26	Cardiovascular Outcomes Study of Alogliptin in Subjects With Type 2 Diabetes and Acute Coronary Syndrome (EXAMINE)	A Multicenter, Randomized, Double-Blind, Placebo-Controlled Study to Evaluate Cardiovascular Outcomes Following Treatment with Alogliptin in Addition to Standard of Care in Subjects with Type 2 Diabetes and Acute Coronary Syndrome.	Interventional	Drug
1272	CTRI/2010/091/000052	10-02-2010	NA	OsteoArthritis Synvisc-One (Hylan G-F 20) Indian Post Marketing Study (OASIS)	Multicenter, Prospective, Open Label Study of the Safety and Efficacy of 6ml Synvisc-One (Hylan G-F 20) in Indian Patients With Symptomatic Osteoarthritis of the Knee(s) After Initial and Repeat Treatment	NA	NA
1273	CTRI/2010/091/000053	22-02-2010	2018-11-13	A clinical trial to study the effects of two drugs, fixed dose combination capsules of Celecoxib and Diacerein and fixed dose combination tablets of Aceclofenac and Diacerein in patients with osteoarthritis of knee and/or hip joints.	A randomized, open label, comparative, multicentric study to assess the efficacy and safety of Fixed dose combination capsules of Celecoxib and Diacerein in comparison with Fixed dose combination tablets of Aceclofenac and Diacerein in patients suffering from osteoarthritis of knee and/or hip joints	Interventional	Drug
1274	CTRI/2010/091/000054	21-04-2010	2018-12-06	The Indian Polycap-K Study (TIPS-K)	A randomized double-blind 2x 2 factorial controlled trial of the efficacy and safety of low strength PolycapTM versus two doses of low strength PolycapTM and of low strength potassium supplementation in patients with stable cardio-vascular disease or ischemic heart disease.	NA	NA
1275	CTRI/2010/091/000055	02-02-2010	2018-11-13	A clinical trial to study immunogenicity and safety of Purified Chick Embryo Cell Culture Rabies Vaccine in post-exposure animal bite cases.	An open label multicentric study to assess the immunogenicity and safety of Purified Chick Embryo Cell Culture Vaccine in post-exposure animal bite cases.	Interventional	Vaccine
1276	CTRI/2010/091/000056	02-02-2010	2013-12-09	Thiazolidinedione Intervention With Vitamin D Evaluation (TIDE)	A Multicenter, Randomized, Double-Blind, Placebo-Controlled Trial of a Thiazolidinedione or Placebo and of Vitamin D or Placebo In People With Type 2 Diabetes at Risk For Cardiovascular Disease TIDE	Interventional	Drug
1278	CTRI/2010/091/000059	01-10-2010	2015-01-30	Evaluation of efficacy and tolerability of a fixed dose combination of Glucosamine sulphate and Omega 3 Fatty Acid For treatment of Painful Osteoarthritis of knee	Evaluation of efficacy and tolerability of a fixed dose combination of Glucosamine sulphate and Omega 3 Fatty Acid For treatment of Painful Osteoarthritis of knee: An open, prospective, randomized three arm study.	Interventional	Drug
1279	CTRI/2010/091/000063	09-03-2010	2018-12-05	A 2-year, clinical Trial to Evaluate the Efficacy and Safety of Oral Ranirestat (40 and 80 mg) in Mild to Moderate Diabetic Sensorimotor Polyneuropathy	A 2-year, Randomized, Double-blind, Placebo-controlled, Multi-center,Phase II-III Study to Evaluate the Efficacy and Safety of Oral Ranirestat (40 and 80 mg) in Mild to Moderate Diabetic Sensorimotor Polyneuropathy	Interventional	Drug
1280	CTRI/2010/091/000064	29-01-2010	2018-03-30	A clinical trial to evaluate efficacy and safety of Relipoietin in patients with anemia due to Kidney disease	Prospective, Multicentric, Open-label, Study to determine the Safety and Efficacy of ReliPoietin when given intravenously to Patients of CKD (Chronic Kidney Disease) with Anemia	Interventional	Drug, Biological
1283	CTRI/2010/091/000067	10-02-2010	2013-03-12	A Post Marketing Survillance study ( EASE ) to study the efficacy & safety of Xolair ( Omalizumab) in IgE mediated Asthma.	Multi-center, open-label, non-comparative, clinical decision based Post-Marketing Surveillance (PMS) study for valuation of effic cy and afety of XolairÃ‚Â® (Omalizumab) in Ig mediated Asthma	PMS	Biological
1284	CTRI/2010/091/000068	29-01-2010	2014-12-23	A clinical trial to study the safety & efficacy of the study drug in patients with ulcerative colitis	To assess the Efficacy and Safety of Oral Budesonide-MMX 9mg Extended - release Tablets in patients with mild to moderate active ulcerative colitis,who fail to achieve clinical remission in study CB-01-02/01(parent study)	Interventional	Drug
1286	CTRI/2010/091/000070	25-03-2010	2014-12-17	Azathioprine Bioequivalence study in Rheumatoid Arthritis	An Open label, balanced, randomized, multiple-dose two-period, two-treatment, two-sequence, steady state, crossover comparative bioequivalence study of two formulations of Azathioprine in adult patients with Rheumatoid Arthritis (RA)	BA/BE	NA
1287	CTRI/2010/091/000071	16-02-2010	2015-02-13	A Study to Determine the Safety and Efficacy of Albiglutide Administered in Combination With Insulin Glargine.	A Randomized, Open-Label, Active-Controlled, Parallel-Group, Multicenter Study to Determine the Safety and Efficacy of Albiglutide Administered in Combination With Insulin Glargine as Compared with the Combination of Insulin Glargine and Preprandial Lispro Insulin in Subjects With Type 2 Diabetes Mellitus.	Interventional	Biological
1288	CTRI/2010/091/000072	03-03-2010	NA	A clinical trial to study the effects of two drugs, Metoprolol and Olmesartan in patients with essential hypertension.	AN OPEN-LABELED, RANDOMIZED, PARALLEL GROUP, ACTIVE CONTROLLED, MULTICENTRIC PHASE III CLINICAL TRIAL TO COMPARE THE EFFICACY, TOLERABILITY AND SAFETY OF FIXED-DOSE COMBINATION OF OLMESARTAN AND METOPROLOL WITH OLMESARTAN ALONE IN PATIENTS OF ESSENTIAL HYPERTENSION.	NA	NA
1289	CTRI/2010/091/000073	28-01-2010	2015-01-06	A study to test how effective and safe AMR101 (study drug) is in patients with very high fasting triglyceride levels	A Phase 3, Multi-Center, Placebo-Controlled, Randomized, Double-Blind, 12-Week Study With an Open-Label Extension to Evaluate the Efficacy and Safety of AMR101 in Patients With Fasting Triglyceride Levels >/= 500 mg/dL and </= 2000 mg/dL: The AMR101 MARINE Study	Interventional	Drug
1291	CTRI/2010/091/000076	28-01-2010	2015-01-06	To compare the efficacy and safety of Diclofenac 25 mg + paracetamol 325 mg FDC vs. Aceclofenac 100mg in the management of osteoarthritis	A Randomized, Two Arm, Open Label, Comparative, Clinical Study to evaluate efficacy and safety of a fixed dose combination of diclofenac 25mg + paracetamol 325mg given TID versus Aceclofenac 100mg given BD in patients with osteoarthritis.	Interventional	Drug
1292	CTRI/2010/091/000077	12-03-2010	2013-03-21	A clinical trial to study the effects of Eperisone SR in patients suffering from acute muscle spasms.	A prospective, active-controlled, randomized, double blind, comparative, parallel, 2-arm study to evaluate the efficacy and safety of Eperisone SR (150 mg)in patients suffering from acute muscle spasms.	Interventional	Drug
1293	CTRI/2010/091/000078	04-03-2010	2013-05-06	A Clinical trial to evaluate the safety and efficacy of dutogliptin in patients with type 2 diabetes mellitus (T2DM) who are receiving background therapy with glimepiride with or without metformin	A PHASE III, RANDOMIZED, DOUBLE-BLIND, PLACEBO-CONTROLLED, MULTICENTER STUDY TO EVALUATE THESAFETY AND EFFICACY OF DUTOGLIPTIN IN PATIENTS WITH TYPE 2 DIABETES MELLITUS ON BACKGROUND TREATMENT WITH GLIMEPIRIDE WITH OR WITHOUT METFORMIN	Interventional	Drug
1295	CTRI/2010/091/000080	21-07-2010	NA	TO STUDY THE UTILITY OF HYPERTONIC SALINE NEBULIZER IN MANAGEMENT OF ACUTE BRONCHIOLITIS AND ITS SIDE EFFECTS.	UTILITY OF HYPERTONIC SALINE IN MANAGEMENT OF ACUTE BRONCHIOLITIS IN INFANTS	NA	NA
1296	CTRI/2010/091/000081	12-04-2010	NA	A clinical trial to study the effects of a fixed dose combination of two drugs Diacerein + Aceclofenac and aceclofenac on patients with osteoarthritis	Comparative Assessment Of The Efficacy, Safety And Tolerability Of Fixed Dose Combination Of Diacerein Plus Aceclofenac With Aceclofenac In Adult Patients With Osteoarthritis Of The Knee	NA	NA
1297	CTRI/2010/091/000082	25-01-2010	2015-01-06	A clinical trial of SIIL's H1N1 vaccine (Inactivated) in Adults.	A Phase I clinical trial to assess safety of the Influenza Vaccine (whole virion, Inactivated) A/H1N1 (Pandemic) in Adults	Interventional	Vaccine
1301	CTRI/2012/12/003265	27-12-2012	2012-12-26	A clinical study to compare the combined efficacy of mechanical and pharmacological methods versus pharmacological method alone when used for induction of labor.	A randomized clinical trial comparing cervical Foleys catheter plus vaginal misoprostol versus vaginal misoprostol alone for induction of labor	Interventional	Drug, Medical Device
1302	CTRI/2010/091/000087	04-02-2010	2020-09-01	A clinical trial to evaluate the efficacy and safety of Glutathione in patients with alcoholic and non-alcoholic fatty liver disease.	A Phase III, multicenter, open label, single treatment clinical study to evaluate the safety and efficacy of Glutathione 600mg Injection in patients with alcoholic and non-alcoholic fatty liver disease.	Interventional	Drug
1304	CTRI/2010/091/000089	26-02-2010	2013-01-03	A clinical trial to study the effects of LycoRed on cardiovascular protection and bone health in menopausal women	Effect of LycoRed on biochemical markers for cardiovascular-protection and osteo-protection at menopause: a parallel group placebo controlled double-blind superiority randomized control trial	PMS	Nutraceutical
1305	CTRI/2010/091/000090	28-06-2010	NA	A clinical trial to study the effect of n-acetylcysteine on endothelial dysfunction,oxidative stress and carotid artery intimal thickness in chronic dialysis patients.	Effect of N-Acetylcysteine on Oxidative Stress, Endothelial Dysfunction and Carotid Artery Intimal Thickness in Chronic Peritoneal Dialysis Patients -An Open Labeled Randomized Trial	NA	NA
1307	CTRI/2010/091/000092	15-02-2010	2015-01-08	A multicentric clinical trial of SIIL's H1N1 vaccine (Live) in Adults, Elderly and Children.	A Phase II/III clinical trial to assess safety and immunogenicity of the Pandemic influenza vaccine (Human, live attenuated) A (H1N1) 2009 of SIIL In Adults, Elderly and Pediatric Populations.	Interventional	Vaccine
1308	CTRI/2010/091/000093	11-03-2010	2015-01-08	A multicentric clinical trial of SIIL's H1N1 vaccine (Inactivated) in Adults, Elderly and Children.	A Phase II/III clinical trial to assess safety and immunogenicity of the Influenza Vaccine (whole virion, Inactivated) A/H1N1 (Pandemic) Administered at two dose levels in Adults, Elderly and Pediatric Populations.	Interventional	Vaccine
1309	CTRI/2010/091/000094	19-04-2010	NA	A Study to assess the safety and efficacy of instillation of bone marrow derived cells into perineal wounds of patients undergoing surgery for rectal cancer after Chemoradiotherapy with regard to improvement in wound healing.	Is the use of bone marrow derived mononuclear cells safe and feasible in prevention of wound breakdown in patients undergoing abdominoperineal excision after neoadjuvant Chemoradiotherapy for Carcinoma Rectum ? a Pilot study	NA	NA
1310	CTRI/2010/091/000095	29-01-2010	2015-01-08	This is a postmarketing surveillance to determine the efficacy and safety of 0.05 % Cyclosporine ophthalmic micro-emulsion for the treatment of Moderate to Severe Dry eye disease	An open label, multicentre postmarketing surveillance to evaluate the efficacy and safety of 0.05 % Cyclosporine ophthalmic micro-emulsion for the treatment of Moderate to Severe Dry eye disease	Interventional	Drug
1311	CTRI/2010/091/000096	05-03-2010	2015-01-07	A Clinical Study to determine the efficacy and safety of Inj Diclofenac 75mg/mL given as an IV injection versus Diclofenac 75mg/3mL given as an IV infusion in the management of postoperative pain	A Randomized, Parallel Group, Comparative Study Evaluating the Efficacy and Tolerability of Injection Diclofenac Sodium 75mg/1mL given as an IV Injection versus Diclofenac Sodium 75mg/3mL given as an Infusion in the management of Post Operative Pain.	Interventional	Drug
1312	CTRI/2010/091/000097	10-02-2010	NA	A clinical trial conducted to determine the safety and tolerability of ORE1001 in patient suffering with Ulcerative Colitis.	A Randomized, Double-Blind, Placebo-Controlled Pilot Study of the Safety and Therapeutic Activity of ORE1001 in Subjects with Ulcerative Colitis	NA	NA
1313	CTRI/2010/091/000098	18-02-2010	2013-05-06	A Clinical trial to evaluate the safety and efficacy of dutogliptin in patients with type 2 diabetes mellitus (T2DM) who are receiving background therapy with pioglitazone	A PHASE III, RANDOMIZED, DOUBLE-BLIND, PLACEBO-CONTROLLED, MULTICENTER STUDY TO EVALUATE THE SAFETY AND EFFICACY OF DUTOGLIPTIN IN PATIENTS WITH TYPE 2 DIABETES MELLITUS ON BACKGROUND TREATMENT WITH PIOGLITAZONE	Interventional	Drug
1314	CTRI/2010/091/000099	02-02-2010	2015-01-07	To compare the efficacy and safety of two different analgesic formulations in the management of pain following tooth extraction.	A randomized open label comparative study evaluating the efficacy and tolerability of diclofenac (50 mg) + paracetamol (500 mg) FDC vs. paracetamol 500 mg in the management of dental pain following tooth extraction	Interventional	Drug
1315	CTRI/2010/091/000100	13-09-2010	NA	A Clinical Trial to Investigate Efficacy and Safety of Eslicarbazepine Acetate Tablet versus Oxcarbazepine SR Tablet Eslicarbazepine as an Adjunctive Treatment in Patients With Refractory Epilepsy Suffering From Partial Onset Seizures With or Without Secondary Generalisation	A Multicenter, Randomized Open-Label, Comparative, Prospective Clinical Trial to Investigate Efficacy and Safety of Eslicarbazepine Acetate Tablet versus Oxcarbazepine SR Tablet as an Adjunctive Treatment in Patients With Refractory Epilepsy Suffering From Partial Onset Seizures With or Without Secondary Generalisation	NA	NA
1317	CTRI/2010/091/000102	22-11-2010	2018-11-14	A Phase III Clinical Trial to evaluate the protective efficacy of three doses of Oral Rotavirus Vaccine (ORV) 116E.	A Phase III, Randomized, Double blind, Placebo Controlled Trial to Evaluate the protective efficacy of three doses of Oral Rotavirus Vaccine (ORV) 116E, against severe Rotavirus gastroenteritis in infants	Interventional	Vaccine
1318	CTRI/2014/11/005186	07-11-2014	2014-11-05	Role of Strength Training in Adolescents and Adults with Cerebral Palsy	Physical Functioning and Health Related Quality of Life and Role of Strength Training in Adolescents and Adults with Cerebral Palsy	Interventional	Physiotherapy (Not Including YOGA)
1321	CTRI/2010/091/000106	18-02-2010	2013-08-21	A CLINICAL TRIAL TO STUDY THE EFFECTS OF TREATMENT WITH THYROID HORMONE IN WOMEN WITH HISTORY OF BLIGHTED OVUM AND POSITIVE ANTI-THYROID ANTIBODIES.	ANTI-THYROID ANTIBODIES AND THYROID HORMONE REPLACEMENT IN WOMEN WITH THE HISTORY OF CHROMOSOMALLY COMPETENT BLIGHTED OVUM.	NA	NA
1322	CTRI/2010/091/000107	09-09-2010	2019-05-21	A clinical trial to study the effects of ZYH1 in patients with high triglyceride levels in HIV associated lipodystrophy. .[Prospective Randomised Efficacy and Safety of Saroglitazar (PRESS VII)].	A prospective, multi-centric, open-label, single arm study to evaluate the safety and efficacy of 4mg of ZYH1 in hypertriglyceridemia in HIV associated lipodystrophy	Interventional	Drug
1323	CTRI/2010/091/000108	22-07-2010	2019-05-20	A clinical trial to study the effects of 4 mg ZYH1 in patients with Non alcoholic steatohepatitis (NASH)..[Prospective Randomised Efficacy and Safety of Saroglitazar (PRESS VIII)].	A prospective, multi-centric, open-label, single arm study to evaluate the safety and efficacy of 4mg of ZYH1 in Non-alcoholic steatohepatitis (NASH).	Interventional	Drug
1324	CTRI/2010/091/000109	03-08-2010	2011-04-07	A post marketing surveillance trial to study the safety and efficacy of two drugs, Neupeg and Neulastim in female patients with advanced breast cancer	A Prospective, Comparative, Randomized, Multicenteric, Open label Post Marketing Surveillance study to compare the Safety and efficacy of once-per-cycle Peg Filgrastim (6 mg/0.6 ml) of Intas Biopharmaceuticals Ltd. to NEULASTIM of ROCHE in support of AT chemotherapy in females patients with Advanced (Stage III and IV) breast cancer	NA	NA
1325	CTRI/2010/091/000110	15-04-2010	2015-12-31	This Study Will Evaluate the Efficacy and Safety of LCZ696 Compared to Enalapril on Morbidity and Mortality of Patients With Chronic Heart Failure (PARADIGM-HF)	A Multicenter, Randomized, Double-blind, Parallel Group, Active-controlled Study to Evaluate the Efficacy and Safety of LCZ696 Compared to Enalapril on Morbidity and Mortality in Patients With Chronic Heart Failure and Reduced Ejection Fraction	Interventional	Drug
1327	CTRI/2010/091/000112	24-02-2010	NA	A clinical trial to study the effect of four different doses of a fixed dose combination of Sertaconazole + Secnidazole in patients with mixed vaginitis	A Double-Blind, Randomized, Four Arm, Dose Ranging (Phase IIb) Study to Assess the Efficacy, Safety and Tolerability of Sertaconazole plus Secnidazole vaginal tablets in adult female patients with mixed vaginitis	NA	NA
1329	CTRI/2010/091/000114	04-03-2010	2013-03-14	A clinical study to evaluate the effects of Fixed Dose Combination of 2 drugs, Indapamide S.R. (1.5 mg) + Amlodipine (5 mg) in patients with high blood pressure	Efficacy and Tolerability of Fixed Dose Combination of Indapamide S.R. (1.5 mg) + Amlodipine (5 mg) in patients suffering from stage II/III hypertension	Interventional	Drug
1330	CTRI/2010/091/000115	01-04-2010	2018-11-21	This is a Bioequivalence study of two formulations of Clozapine in adult schizophrenic patients.	An open label, balanced, randomized, two treatment, two-period, two-sequence, crossover, multicentric experimental comparative evaluation of Clozapine modified release capsule 200 mg once daily (Test drug, Intas Pharmaceuticals Ltd., India) with LeponexÃ‚Â® 100 mg tablets twice daily (Reference drug, Novartis Farmaceutica, S.A Spain), under fasting conditions after multiple dose administration at…	BA/BE	NA
1333	CTRI/2013/02/003425	22-02-2013	2019-11-26	A clinical trial to study the effect of two local anaesthetic drug, proparacaine and lignocaine in children undergoing elective strabismus surgery.	Comparison of topical lignocaine gel 2% and proparacaine 0.5% eye drops for perioperative analgesia and prevention of oculocardiac reflex in children undergoing elective strabismus surgery	Interventional	Drug, Surgical/Anesthesia
1335	CTRI/2010/091/000120	09-02-2010	2011-06-09	a clinical trial to study the effects of two drugs, butoconazole and clotrimazole in patients with vulvovaginal candidiasis.	Evaluation of efficacy and safety of butoconazole versus clotrimazole in the treatment of vulvovaginal candidiasis: a randomized, open label, active controlled, multicentric study.	NA	NA
1337	CTRI/2010/091/000122	25-03-2010	2020-09-01	A clinical study to evaluate the safety and efficacy of FDC of Telmisartan 80/40/20mg + Amlodipine 10/5/2.5mg + Hydrochlorthiazide 25/12.5/12.5mg tablet in mild, moderate and severe hypertensive patients.	A phase III, multicenter, open label, single treatment clinical study to evaluate the safety and efficacy of FDC of Telmisartan 80/40/20mg + Amlodipine 10/5/2.5mg + Hydrochlorthiazide 25/12.5/12.5mg tablet in mild, moderate and severe hypertensive patients.	Interventional	Drug
1340	CTRI/2010/091/000125	10-02-2010	2013-09-26	Effect of probiotics in the treatment of MHE and health related quality of life	Health related quality of life in patients with chronic liver disease and effect of probiotics in the treatment of MHE and health related quality of life	Interventional	Probiotic
1341	CTRI/2010/091/000126	13-04-2010	2018-11-24	An open, multi-centric clinical trial of Guaifenesin 1200 mg and Codeine Phosphate 60 mg Extended Release Tablets in-patients suffering from Cough associated with the common cold, inhaled irritants and stable chronic bronchitis.	An open, multi-centric clinical trial of Guaifenesin 1200 mg and Codeine Phosphate 60 mg Extended Release Tablets in-patients suffering from Cough associated with the common cold, inhaled irritants and stable chronic bronchitis.	Interventional	Drug
1342	CTRI/2010/091/000127	01-09-2010	2013-03-21	A clinical study to evaluate the efficacy and safety of FDC of Tolperisone and Paracetamol in patients suffering from acute muscle spasms	A prospective, controlled, randomized, double blind, comparative, parallel, 2-arm study to evaluate the efficacy and safety of Fixed Dose Combination of Tolperisone 150 mg and Paracetamol 500 mg in patients suffering from acute muscle spasms	Interventional	Drug
1347	CTRI/2010/091/000132	09-03-2010	2013-03-18	A clinical trial with ivabradine in patients with stable coronary artery disease	Effects of ivabradine in patients with stable coronary artery disease without clinical heart failure. A randomised double-blind placebo-controlled international multicentre study. Study assessInG the morbi-mortality beNefits of the If inhibitor ivabradine in patients with coronary arterY disease ( SIGNIFY)	Interventional	Drug
1349	CTRI/2010/091/000135	25-02-2010	NA	A clinical trial to study the effect of, Fluticasone Nasal Spray BP (Mfd. By Biodeal Laboratories Pvt. Ltd.) Vs Fluticasone Nasal Spray BP (Mfd. By Glaxosmithkline Pharmaceuticals Ltd) in patients with Allergic Rhinitis	A randomized double-blind multicentric prospective clinical trial to compare the efficacy, safety and tolerability of Fluticasone Nasal Spray BP (Mfd. By Biodeal Laboratories Pvt. Ltd.) Vs Fluticasone Nasal Spray BP (Mfd. By Glaxosmithkline Pharmaceuticals Ltd) in patients with Allergic Rhinitis	NA	NA
1350	CTRI/2010/091/000136	22-02-2010	2018-11-22	To evaluate the bioequivalence of two formulation of capecitabine Tablets 500 mg tablets in patients of Breast Cancer or Colorectal Cancer under fed condition	A multicentre, randomized, open label, two-period, two-treatment, two-way crossover, bioequivalence study comparing Capecitabine Tablets USP 500 mg (Manufactured by: Intas Pharmaceuticals Ltd., India) to the reference listed drug XelodaÃ‚Â® (capecitabine) Tablets 500 mg (Distributed by: Roche Laboratories Inc., New Jersey 07110) in patients of Breast Cancer or Colorectal Cancer under fed conditio…	BA/BE	NA
1353	CTRI/2010/091/000140	23-02-2010	2013-08-27	The purpose of this study is to determine whether cariprazine is safe and effective in the treatment of patients with acute mania associated with Bipolar I disorder.	A Double-blind, Placebo-Controlled Evaluation of the Safety and Efficacy of Cariprazine in Patients With Acute Mania Associated With Bipolar I Disorder.	Interventional	Drug
1354	CTRI/2010/091/000141	23-02-2010	2018-11-24	A clinical Trial in-patients with Dermatomycoses.. Clinical trial is to study efficacy, safety and tolerability of Flutrimazole cream in comparison to Terbinafine Hydrochloride cream (reference product).	A Comparative, Randomized, Double Blind, Multicentric, Prospective Clinical Study to Evaluate the Efficacy, Safety and Tolerability of Flutrimazole 1% cream Vs. Terbinafine Hydrochloride 1% cream in patients with Dermatomycoses.	Interventional	Drug
1355	CTRI/2010/091/000142	17-03-2010	2019-12-09	Comparative, Randomized, Phase II Clinical Trial of in the treatment of patients with acute Diarrhea	An Open Label, III Arm, Comparative, Randomized, Phase II Clinical Trial Of Probiotic Strains Saccharomyces Boulardii, Bacillus Coagulans And Bacillus Clausii In The Treatment Of Patients With Acute Diarrhea	Interventional	Probiotic
1357	CTRI/2010/091/000144	12-10-2010	2015-06-09	A clinical trial to evaluate the efficacy and safety of Rifamycin SV-MMXÃ‚Â® compared to Ciprofloxacin in the treatment of acute infectious diarrhoea in travellers	A randomised, double-blind, double-dummy, multi-centre, comparative parallel-group study to evaluate the efficacy and safety of oral daily Rifamycin SV-MMXÃ‚Â® 400 mg b.i.d. vs. Ciprofloxacin 500 mg b.i.d. in the treatment of acute infectious diarrhoea in travellers Acronym ERASE	Interventional	Drug
1358	CTRI/2010/091/000145	08-06-2010	2018-11-13	Comparison of NN1250 plus insulin Aspart with insulin Detemir plus insulin Aspart in type 1 diabetes.	A trial investigating the efficacy and safety of NN1250 compared to insulin detemir in subjects with type 1 diabetes mellitus in a basal/bolus treatment regimen (BEGIN?: BB T1)	Interventional	Drug
1360	CTRI/2010/091/000147	25-03-2010	NA	A clinical trial to study the effects of two drugs, Fixed dose combination of tablets of Rosuvastatin 5 mg and Fenofibrate 160mg with Rosuvastatin 5mg alone in patients with dyslipidemia	A multicentric, open label, randomized, comparative, parallel group, active controlled Phase III clinical trial of the safety and efficacy of Fixed dose combination of tablets of Rosuvastatin 5 mg and Fenofibrate 160mg with Rosuvastatin 5mg alone in patients with dyslipidemia	NA	NA
1361	CTRI/2010/091/000148	06-04-2010	NA	A clinical trial to study the effects of two drugs, Fixed-Dose Combination of Telmisartan and Metoprolol Succinate ER with Telmisartan Alone in Patients of Essential Hypertension	An Open-labeled, Randomized, Parallel group, Active controlled, Multicentric Phase III Clinical trial to compare the efficacy, tolerability and Safety ofFixed-Dose Combination of Telmisartan and Metoprolol Succinate ER with Telmisartan Alone in Patients of Essential Hypertension	NA	NA
1362	CTRI/2010/091/000149	17-02-2010	2013-04-11	A clinical study to assess safety, tolerability and pharmacokinetics of curcumin and biocurcumax administered with and without a fixed dose of artesunate in healthy adult male volunteers.	A double blind, randomized, placebo controlled Phase I trial to assess safety, tolerability and pharmacokinetics of curcumin and biocurcumax administered with and without a fixed dose of artesunate in healthy adult male volunteers.	Interventional	Drug
1363	CTRI/2010/091/000150	30-03-2010	NA	A clinical trial to compare the effects of two drugs, bupivacaine and ropivacaine in combination with fentanyl in labour pain relief	A PROSPECTIVE RANDOMIZED DOUBLE BLIND STUDY TO EVALUATE & COMPARE LABOUR ANALGESIA USING ROPIVACAINE 0.2% IN COMBINATION WITH FENTANYL 2Âµg/ml AND BUPIVACAINE 0.1% IN COMBINATION WITH FENTANYL 2Âµg/ml USING PATIENT CONTROLLED EPIDURAL ANALGESIA (PCEA) TECHNIQUE	NA	NA
1364	CTRI/2010/091/000151	15-04-2010	2014-09-11	To Compare the Effect of a Subcutaneous Canakinumab Administration to Placebo in Patients With Impaired Glucose Tolerance or Patients With Type 2 Diabetes With Differing Baseline Diabetes Therapies	A Multi-center, Double-blind, Placebo-controlled, Randomized Study to Compare the Effect of a Subcutaneous Canakinumab Administration to Placebo in Patients With Impaired Glucose Tolerance or Patients With Type 2 Diabetes Treated With Differing Baseline Diabetes Therapies	Interventional	Drug
1365	CTRI/2010/091/000152	02-03-2010	2019-03-13	A Phase-I Clinical Trial to study the Safety and efficacy of Bharat Biotech International Limited Influenza A H1N1 pandemic 2009 Vaccine (Inactivated) in healthy volunteers.	A Phase I, Randomized, Double Blind, Placebo Controlled and Parallel Assignment Study to Evaluate the Safety and Efficacy of H1N1 Vaccine With or Without ajuvant Produced by BBIL in healthy volunteers. Acronym Influenza A H1N1 pandemic 2009 Vaccine(Inactivated)	Interventional	Vaccine
1366	CTRI/2010/091/000153	18-02-2010	2020-05-21	SUMIRE (Symbicort in COPD patients)	A Phase III, 12-week, Double-blind, Randomized, Parallel-group, Active-controlled, Multinational, Efficacy and Safety Study of SymbicortÃ‚Â® TurbuhalerÃ‚Â® 160/4.5 ÃŽÂ¼g 2 Inhalations Twice Daily (Bid) Compared to OxisÃ‚Â® TurbuhalerÃ‚Â® 4.5 ÃŽÂ¼g 2 Inhalations Twice Daily (Bid) in Patients With Chronic Obstructive Pulmonary Disease (COPD)	Interventional	Drug
1367	CTRI/2010/091/000154	13-04-2010	NA	A clinical trial to study the effects of drus, Cefixime and Ofloxacin versus ofloxacin in Patients with Typhoid Fever	A Multicentric, Open Label, Randomized, Comparative, Parallel-group, Active-Controlled Phase III Clinical Trial to Evaluate Efficacy and Safety of oral tablets of Fixed-dose Combination of Cefixime 200 mg and Ofloxacin 200 mg in Comparison with Ofloxacin 200 mg Alone in Patients with Typhoid Fever	NA	NA
1369	CTRI/2012/05/002680	21-05-2012	2012-05-21	Starch acetate in treatment of diarrhoea	Esterified starch and oral rehydration solution as a treatment for acute infectious diarrhoea	Interventional	Nutraceutical
1370	CTRI/2010/091/000157	21-04-2010	2013-12-01	A Study of Meningococcal Vaccine, MenactraÃ‚Â® in Healthy Subjects in India.	Safety and Immunogenicity Study for Use of Meningococcal (Groups A, C, Y and W-135) Polysaccharide Diphtheria Toxoid Conjugate Vaccine (MenactraÃ‚Â®) in Healthy Subjects 2-55 Years of Age in India.	Interventional	Vaccine
1371	CTRI/2010/091/000158	08-03-2010	2013-05-07	Efficacy and Safety of Adjunctive Zonisamide in Paediatric Partial Onset Seizures (CATZ Study)	A double-blind, randomised, placebo-controlled, multi-centre study to assess the efficacy and safety of adjunctive Zonisamide in paediatric partial onset seizures	Interventional	Drug
1372	CTRI/2010/091/000159	23-02-2010	NA	Safety and efficacy of liposomal amphotericin B (Ambisome) in patients with post kala-azar dermal leishmaniasis(PKDL).	Safety and efficacy of liposomal amphotericin B (Ambisome) in patients with post kala-azar dermal leishmaniasis(PKDL).	NA	NA
[truncated: 51,177 more rows]

## Sheet: Timestamp_URL
Trial_ID	Registration_number	Downloaded_time	URL
[truncated: 52,149 more rows]

## Sheet: 37,439
Trial_ID	Registration_number	Date_of_registration	Last_modified_on	Public_title_of_study	Scientific_title_of_study	Type_of_trial	Type_of_study
[truncated: 37,439 more rows]

[truncated: 1 more sheets: 18,830]
