# Supplementary material for: In India, most principal investigators have run very few trials over the years
Source: Front Med (Lausanne). 2024 Aug 7;11:1424570. doi: 10.3389/fmed.2024.1424570 (PMC11335508; doi:10.3389/fmed.2024.1424570)
Supplement: Supplementary file 3 [file Table_3.XLSX]

## Sheet: Cover note and legend
Additional file 3. Selecting trials where (i) Post Graduate Thesis was ‘no’ or ‘NA’ and (ii) Countries of Recruitment included ‘India’.
Sheet name	Description	Number of records
18830	Trials of interest based on Type of Trial and Type of Study	18830
7565	Records where the Post Graduate thesis was 'No' or 'NA'	7565
Taken forward
7516	Records where 'India' was present in Countries of Recruitment	7516

## Sheet: 18,830
Trial_ID	Registration_number	Date_of_registration	Last_modified_on	Public_title_of_study	Scientific_title_of_study	Type_of_trial	Type_of_study	Post_graduate_thesis	Countries_of_recruitment
1	CTRI/2007/091/000001	29-08-2007	2014-08-04	A community based clinical trial to study the effects of Racecadotril and standard care versus standard care alone in children below 5 years of age with diarrhoea	Community-based randomized control trial of racecadotril in gastroenteritis in children less than 5 years of age	Interventional	Drug	No	India
2	CTRI/2007/091/000002	13-09-2007	2018-11-10	A clinical investigation of the extrinsic stain removal efficacy of Colgate total advanced fresh tooth paste as compared to crest regular tooth paste.	A randomized double-blind parallel clinical trial to compare the stain removal efficacy of Colgate total advanced fresh tooth paste and crest regular tooth paste on extrinsic stains on the teeth.	Interventional	Dentistry	No	India
6	CTRI/2007/091/000006	07-10-2007	2018-11-10	Assessment of the efficacy of Anchor Toothpaste in removal of plaque as compared to Regular Toothpaste (Colgate dental cream)	A randomnized double blinded parallel controlled clinical trial to compare the plaque removal efficacy of Anchor toothpaste as compared to regular toothpaste (Colgate dental cream among adult population in Dharwad	Interventional	Dentistry	No	India
8	CTRI/2007/091/000009	13-09-2007	2018-11-10	A clinical investigation of the efficacy of Anchor tooth paste on dental hypersensitivity as compared to Colgate tooth paste	A randomized double-blind parallel clinical trial to compare efficacy of Anchor tooth paste on dental hypersensitivity as compared to Colgate tooth paste.	Interventional	Dentistry	No	India
14	CTRI/2007/091/000015	10-03-2008	2018-11-27	A clinical trial to evaluate the efficacy and safety of a combination of 5 cardiovascular drugs in subjects with one or more risk factors for cardiovascular diseases	The Indian Polycap study (TIPS); A randomized double-blind controlled trial of the efficacy and safety of POLYCAP versus its components in subjects with at least one additional cardio-vascular risk factor	Interventional	Drug, Preventive	No	India
15	CTRI/2007/091/000016	10-03-2008	2016-05-04	A clinical trial to evaluate the effects of lipid modification with rosuvastatin and of blood pressure lowering with candesartan/hydrocholorothiazide(HCT) and their combination in a wide range of middle aged people who are at average risk of vascular events	A large, simple multicentre, international randomized placebo-controlled trial utilizing a 2 x 2 factorial design and evaluating cholesterol modification with rosuvastatin vs. placebo, blood pressure lowering with candesartan/HCT vs. placebo and combined treatment with rosuvastatin and candesartan/HCT vs. placebo on major vascular events Acronym: HOPE-3 (Heart Outcomes Prevention Evaluation	Interventional	Drug, Preventive	No	Argentina, Australia, Brazil, Canada, China, Colombia, Czech Republic, Ecuador, Hungary, India, Israel, Malaysia, Netherlands, Philippines, Russian Federation, Slovakia, South Africa, Sweden, Ukraine, United Kingdom
18	CTRI/2007/091/000020	04-10-2007	2014-08-04	A randomized trial comparing adjunctive modafinil with placebo for clozapine related adverse effects in people with schizophrenia or schizoaffective disorder in remission.	Modafinil for clozapine related adverse effects in people with schizophrenia or schizoaffective disorders in remission: a randomized, placebo controlled trial	Interventional	Drug	Yes	India
22	CTRI/2007/091/000024	22-09-2008	2014-08-05	Oral Direct Factor Xa Inhibitor Rivaroxaban in Patients With Acute Symptomatic Deep-Vein Thrombosis or Pulmonary Embolism	Oral direct factor Xa inhibitor rivaroxaban in patients with acute symptomatic deep-vein thrombosis or pulmonary embolism.	Interventional	Drug	No	India
24	CTRI/2007/091/000026	19-09-2008	2014-08-05	Once-daily Oral Direct Factor Xa Inhibitor Rivaroxaban in the Long-term Prevention of Recurrent Symptomatic Venous Thromboembolism in Patients With Symptomatic Deep-vein Thrombosis or Pulmonary Embolism. The Einstein-Extension Study	Once-daily oral direct factor Xa inhibitor rivaroxaban in the long-term prevention of recurrent symptomatic venous thromboembolism in patients with symptomatic deep-vein thrombosis or pulmonary embolism.The Einstein-Extension study.	Interventional	Drug	No	India
25	CTRI/2007/091/000027	24-01-2008	2019-11-15	To study the effects of Zoledronic acid on bone mineral density in Osteoporotic chronic spinal cord injury patients.	A randodomized double blinded case controlled study of the effects of Zoledronic acid on bone mineral density in Osteoporotic chronic spinal cord injury patients	Interventional	Drug	Yes	India
26	CTRI/2007/091/000028	20-12-2007	2014-07-22	A double blind clinical trial to study the multiple dose effect of the study drug on safety, effectiveness and blood levels of the drug in patients with Ulcerative colitis who are non responsive to steroids.	A randomized, double blind, placeo controlled evaluation of the safety, efficacy and pharmacokinetics of multiple doses of Basiliximab with concomitant corticosteroids in steroid refractory Ulcerative colitis.	Interventional	Biological	No	Belgium, Czech Republic, India, Poland, Russian Federation, Slovakia, Ukraine, United Kingdom, United States of America
27	CTRI/2007/091/000029	23-04-2008	2019-11-21	ASPIRIN TO PREVENT RECURRENT VENOUS THROMBOEMBOLISM (ASPIRE)	A multi-centre, randomised, double-blind, placebo- controlled clinical trial examining the efficacy and safety of low-dose aspirin after initial anticoagulation to prevent recurrent venous thromboembolism	Interventional	Drug	No	Argentina, Australia, India, New Zealand, Singapore
28	CTRI/2007/091/000031	20-12-2007	2013-11-07	A clinical trial to study the effects of combination of two drugs, arterolane (RBx 11160) maleate and piperaquine phosphate given together and CoartemÂ® in patients with acute uncomplicated Plasmodium falciparum malaria.	A phase II, randomized, open label, multicentre study to assess the antimalarial efficacy and safety of arterolane (RBx 11160) maleate and piperaquine phosphate coadministration and CoartemÂ® in patients with acute uncomplicated Plasmodium falciparum malaria	Interventional	Drug	NA	Bangladesh, India, Thailand
30	CTRI/2007/091/000033	18-11-2008	2019-02-22	A study to evaluate the effect of immunoadjuvant therapy with Mycobacterium w and Docetaxel in Metastatic Hormone Refractory Prostate Cancer.	An Phase II, Open label,Randomized, Multicentric,Clinical Trial of Mycobacterium w in combination with Docetaxel versus Docetaxel in Metastatic Hormone Refractory Prostate Cancer	Interventional	Drug, Vaccine	No	India
31	CTRI/2007/091/000034	11-11-2008	2018-10-27	Bladder Cancer Study.	Open Label, Randomized, Multicentric, Comparative and Controlled Clinical Trial of Mw in Superficial transitional cell carcinoma to compare the efficacy and toxicity of Mw (intra-dermal) to Intravesical BCG in patients with newly diagnosed Superficial transitional cell carcinoma with high probability of recurrence.	Interventional	Vaccine	No	India
33	CTRI/2007/091/000037	01-10-2009	2019-02-23	Clinical trial of Mycobacterium w in Combination with Paclitaxel and Cisplatin in Advanced non small cell lung cancer patients.	Open label, randomized multicentric clinical trial of Mycobacterium w in combination with Paclitaxel plus Cisplatin versus paclitxel and cisplatin in advanced Non Small Cell Lung Cancer.	Interventional	Drug, Vaccine	No	India
36	CTRI/2007/091/000040	03-09-2008	2014-08-06	Venous Thromboembolic Event (VTE) Prophylaxis in medically III Patient (Magellan)	MAGELLAN - Multicenter, rAndomized, Parallel Group Efficacy and Safety for the Prevention of VTE in Hospitalized Medically iLL Patients Comparing rivaroxabAN With Enoxaparin	Interventional	Drug	No	India
38	CTRI/2007/091/000042	01-07-2009	2018-11-13	Comparison of two NN1250 formulations versus insulin glargine, all in combination with metformin in subjects with type 2 diabetes	Safety and efficacy comparison of two NN1250 formulations and insulin glargine all in combination with metformin in insulin naive subjects with type 2 diabetes, measured by HbA1c after 16 weeks of treatment	Interventional	Drug	No	United States of America
39	CTRI/2007/091/000043	28-04-2008	2013-02-08	A study to determine the safety and activity of a novel oral agent, AV-951, in patients with kidney cancer To determine the safety and efficacy of AV-951 for the treatment in patients with Renal cell carcinoma.	A Phase 2, Placebo-Controlled, Randomized, Discontinuation Trial of AV-951 in Patients With Renal Cell Carcinoma	Interventional	Drug	No	India
44	CTRI/2008/091/000001	22-08-2008	2013-04-13	ALiskiren Trial In Type 2 diabetes Using cardiorenal Disease Endpoints	A randomized, double-blind, placebo-controlled, parallelgroup study to determine whether, in patients with type 2 diabetes at high risk for cardiovascular and renal events, aliskiren, on top of conventional treatment, reduces cardiovascular and renal morbidity and mortality	Interventional	Drug	No	Argentina, Austria, Belgium, Brazil, Canada, China, Colombia, Czech Republic, Denmark, Finland, France, Germany, Greece, Guatemala, Hungary, India, Italy, Japan, Lithuania, Netherlands, Peru, Portugal, Singapore, Slovakia, South Africa, Spain, Switzerland, Taiwan, Thailand, Turkey, United Kingdom, United States of America, Venezuela, (Bolivarian Republic of)
45	CTRI/2012/05/002696	25-05-2012	2012-05-22	Uniform treatment regimen for all types of leprosy patients	Uniform Multi Drug Therapy regimen for all leprosy patients	Interventional	Drug	No	China, India
47	CTRI/2008/091/000004	18-02-2008	2013-02-11	A clinical trial to study the safety and efficacy of a new compound P276-00 in the treatment of multiple myeloma	An Open Label, Multicenter Phase I/II Study To Evaluate Safety and Efficacy of P276-00 in Subjects with Relapsed and/or Relapsed/Refractory Multiple Myeloma	Interventional	Drug	No	India
50	CTRI/2008/091/000007	25-01-2008	2018-11-13	A clinical trial to study the effect of Docetaxel when added to standard treatment (Cisplatin and 5-FluroUracil) in Nasopharyngeal Carcinoma in children and adolescents.	International randomized study to evaluate the addition of docetaxel to the combination of cisplatin-5-fluorouracil (TCF) vs. cisplatin-5-fluorouracil (CF) in the induction treatment of nasopharyngeal carcinoma (NPC) in children and adolescents.	Interventional	Drug	No	India, Indonesia, Morocco, South Africa, Thailand, Turkey
57	CTRI/2008/091/000014	27-03-2008	2013-10-22	Effect of liraglutide or glimepiride added to metformin on blood glucose control in subjects with type 2 diabetes	Effect of liraglutide or glimepiride added to metformin on glycaemic control in subjects with type 2 diabetes	Interventional	Drug	No	China, Democratic People's Republic of korea, India
60	CTRI/2008/091/000017	22-10-2008	2013-04-03	A study to determine the safety and activity of Sorafenib in patients with locally recurrent or metastatic breast cancer	A Double-Blind, Randomized Phase 2b Study Evaluating the Efficacy and Safety of Sorafenib Compared to Placebo when Administered in Combination with Paclitaxel in Patients with Locally Recurrent or Metastatic Breast Cancer	Interventional	Drug, Other (Specify) [Sorafenib 200mg/Matching placebo Tablets ]	No	India
61	CTRI/2008/091/000018	13-02-2008	2018-10-30	A clinical trial to study the safety and efficacy of a new drug biotinylated idraparinux (SSR126517E) as compared to another drug warfarin in the prevention of stroke and systemic thromboembolic events in patients with atrial fibrillation	A multicenter, randomized, double-blind, assessor-blind, non-inferiority study comparing the efficacy and safety of once-weekly subcutaneous biotinylated idraparinux (SSR126517E) with adjusted-dose warfarin in the prevention of stroke and systemic thromboembolic events in patients with atrial fibrillation	Interventional	Drug	No	Argentina, Australia, Austria, Belarus, Brazil, Bulgaria, Canada, Chile, Colombia, Costa Rica, Croatia, Czech Republic, Denmark, Egypt, Estonia, Finland, France, Greece, Guatemala, India, Indonesia, Israel, Italy, Lithuania, Malaysia, Mexico, Morocco, Netherlands, New Zealand, Norway, OtherPanama, Peru, Poland, Portugal, Republic of korea, Russian Federation, Slovakia, South Africa, Spain, Sweden…
63	CTRI/2008/091/000020	09-06-2008	2018-11-10	Clinical investigation of the effect of anchor toothpaste as compared to regular toothpaste on plaque and gingival status.	A randomnized double blinded parallel controlled clinical trial to compare the plaque removal efficacy and gingival health of Anchor toothpaste as compared to regular toothpaste (Colgate dental cream among adult population in Dharwad	Interventional	Dentistry	No	India
68	CTRI/2008/091/000024	09-05-2008	2013-02-06	A clinical trial to study the effectiveness and safety of 3- and 4-month regimens as compared to the standard 6-month regimen for the treatment of infectious pulmonary tuberculosis patients	RANDOMISED CLINICAL TRIAL TO STUDY THE EFFICACY AND TOLERABILITY OF 3- AND 4-MONTH REGIMENS CONTAINING MOXIFLOXACIN IN THE TREATMENT OF PATIENTS WITH SPUTUM SMEAR AND CULTURE POSITIVE PULMONARY TUBERCULOSIS	Interventional	Drug	No	India
69	CTRI/2011/091/000025	12-01-2011	2013-04-01	A clinical trial to study the effect of chemotherapy (FOLFIRI) with or without Sunitinib Malate in patients with metastatic cancer of colon/rectum.	A Multicenter, Randomized, Double-Blind, Phase 3 study of Sunitinib in Metastatic Colorectal Cancer Patients Receiving Irinotecan, 5-Fluorouracil and Leucovorin (FOLFIRI) as First Line Treatment.	Interventional	Drug	No	Argentina, Australia, Austria, Belgium, Bosnia and Herzegovina, Brazil, Bulgaria, Canada, Chile, Colombia, Cyprus, Czech Republic, Germany, Hong kong, Hungary, India, Ireland, Mexico, Norway, Poland, Portugal, Republic of korea, Romania, Russian Federation, Serbia, Singapore, Slovakia, South Africa, Spain, Sweden, Taiwan, Thailand, Ukraine, United Kingdom
72	CTRI/2008/091/000028	11-04-2008	2018-10-30	A double blind clinical trial comparing the study drug and placebo as second line therapy for treatment of Locally Advanced or Metastatic Non Small Cell Lung Cancer (NSCLC)?.	A multinational, randomized, double-blind study comparing aflibercept versus placebo in patients treated with second-line docetaxel after failure of one platinum based therapy for locally advanced or metastatic non-small-cell lung cancer (NSCLC)	Interventional	Drug	No	Democratic People's Republic of korea, India, Indonesia
75	CTRI/2008/091/000031	04-06-2009	2018-11-13	A trial in type 2 diabetes comparing NN9535 to placebo and liraglutide	A dose finding trial establishing efficacy and safety of NN9535 in comparison with placebo and liraglutide in type 2 diabetes	Interventional	Drug	No	Australia, Bulgaria, Finland, Germany, Hungary, India, Italy, Serbia, South Africa, Spain, Switzerland, Turkey, United Kingdom
79	CTRI/2008/091/000035	12-09-2008	2018-11-13	Safety and efficacy of biphasic human insulin compared to EX1000 in type 2 diabetes.	Assessment of safety and efficacy of biphasic human insulin IU 100 to EX1000 on glycaemic control in subjects with type 2 diabetes.	Interventional	Drug	No	India, South Africa, United Arab Emirates
80	CTRI/2008/091/000036	02-04-2008	2018-10-30	Larotaxel + Cisplatin Versus Gemcitabine + Cisplatin in First Line Treatment of Locally Advanced/Metastatic Urothelial Tract or Bladder Cancer (CILAB)	Randomized Study of LAROTAXEL + Cisplatin (LC) vs. Gemcitabine + Cisplatin (GC) in the First Line Treatment of Locally Advanced/Metastatic Urothelial Tract or Bladder Cancer	Interventional	Drug	No	France, India, Poland, Romania, Russian Federation, United States of America
82	CTRI/2008/091/000040	24-04-2008	2018-10-30	A Glycemic Control Evaluation of Glimepiride versus Rimonabant on Top of Metformin in Type 2 Diabetes	A Randomized, Double-Blind, Parallel-Group, Multicenter, Multinational Study to Assess Glycemic Control with Rimonabant in Comparison with Glimepiride over 1 Year in Overweight/Obese Type 2 Diabetic Patients Not Adequately Controlled with Metformin	Interventional	Drug	No	Democratic People's Republic of korea, India
84	CTRI/2008/091/000042	28-04-2008	2018-10-30	Aflibercept Compared to Placebo in Term of Efficacy in Patients Treated With Gemcitabine for Metastatic Pancreatic Cancer	A Multinational, Randomized, Double-Blind Study, Comparing the Efficacy of Aflibercept Once Every 2 Weeks versus Placebo in Patients Treated with Gemcitabine for Metastatic Pancreatic Cancer	Interventional	Drug	No	Belgium, Canada, Germany, India
88	CTRI/2008/091/000046	10-06-2008	2014-11-10	Stem cells therapy for patients with acute ischemic stroke.	Intravenous autologous bone marrow derived stem cells therapy for patients with acute ischemic stroke: A multi-institutional project.	Interventional	Stem Cell Therapy	No	India
90	CTRI/2008/091/000049	30-04-2008	2012-11-15	A clinical trial to study whether probiotics vsl#3 can prevent the occurrence of neonatal sepsis in low birth weight infants during 0-2 months of life.	Effect of Probiotics VSL#3 on prevention of sepsis in LBW infants during 0-2 month period: A Randomized Controlled trial	Interventional	Probiotic, Preventive	No	India
92	CTRI/2014/10/005135	22-10-2014	2014-10-20	comparison of daily and weekly iron effect during pregnancy	Estimation of oxidative stress in pregnant women on daily versus weekly iron supplementation (An ICMR Task Force Study)	Interventional	Preventive	No	India
98	CTRI/2008/091/000057	07-05-2008	2013-03-14	A clinical trial to study whether zinc decreases the frequency of disease relapses in patients with frequently relapsing nephrotic syndrome	Randomized, double blind, placebo controlled trial to examine the effectiveness of zinc supplementation in reducing relapse rates in patients with frequently relapsing nephrotic syndrome	Interventional	Drug	No	India
108	CTRI/2011/07/001860	05-07-2011	2011-07-04	To compare low cost treatment regimen with standard treatment in patients with hepatorenal syndrome	A randomized controlled trial of terlipressin and albumin versus albumin, low dose dopamine and frusemide in hepatorenal syndrome	Interventional	Drug	No	India
112	CTRI/2008/091/000071	15-07-2008	2018-10-30	A clinical trial to study the efficacy and safety of AVE0010 in patients with type 2 diabetes not treated with antidiabetic agents	A randomized, double-blind, placebo-controlled, parallel-group, multicenter 12-week study assessing the efficacy and safety of AVE0010 in patients with type 2 diabetes not treated with antidiabetic agents	Interventional	Drug	No	Belgium, India, Israel, Japan, Mexico, Poland, Republic of korea, Romania, Russian Federation, Tunisia, United States of America
124	CTRI/2008/091/000086	23-06-2008	2013-09-26	EFFECT OF VSL#3 IN PATIENTS WITH MICROSCOPIC COLITIS	A RANDOMIZED, OPEN LABELLED, CONTROLLED TRIAL OF A PROBIOTIC PREPARATION, VSL#3, FOR ASSESSING CLINICAL AND HISTOLOGICAL RESPONSE IN PATIENTS WITH MICROSCOPIC COLITIS	Interventional	Drug, Probiotic	No	India
125	CTRI/2008/091/000087	19-06-2008	2013-08-05	Vascular Endothelial Growth Factor (VEGF) Trap-Eye: Investigation of Efficacy and Safety in Wet Age-Related Macular Degeneration (AMD) (VIEW 2)	A randomized, double masked, active controlled, phase 3 study of the efficacy, safety, and tolerability of repeated doses of intravitreal VEGF Trap-Eye in subjects with neovascular age-related macular degeneration (AMD)	Interventional	Drug	No	India
133	CTRI/2008/091/000095	08-07-2008	2013-02-25	A clinical study on the clearance of human papilloma virus (HPV) infection in uterine cervix by ?Basant? (a polyherbal cream) and curcumin soft gelatin capsule in females infected with HPV.	A phase II, randomized, multicentric, placebo controlled study on the clearance of human papilloma virus (HPV) infection in uterine cervix by Basant (a polyherbal cream) and curcumin soft gelatin capsule in females infected with HPV	Interventional	Drug	No	India
136	CTRI/2012/02/002394	01-02-2012	2012-08-06	A study to compare the effects of treatment with mycophenolate mofetil to levamisole in preventing disease recurrences (relapses) in children who show frequent relapses of nephrotic syndrome , a kidney disease characterized by protein losses in the urine	Randomized controlled trial to compare the efficacy and safety of mycophenolate mofetil versus levamisole in children with frequently relapsing nephrotic syndrome	Interventional	Drug	No	India
138	CTRI/2008/091/000099	21-07-2008	2013-03-10	A clinical trial to study the effect of atorvastatin on pancreatic beta-cell function & insulin resistence in patients with type 2 diabetes mellitus	A randomized double-blind placebo-controlled prospective evaluation of the effect of atorvastatin on pancreatic beta-cell function and insulin resistance in type-2 diabetes mellitus patients: A pilot study	Interventional	Drug	Yes	India
139	CTRI/2008/091/000100	19-08-2009	2018-11-20	A clinical study to assess protection against Rubella and also to assess the safety and immunogenicity of rubella vaccine in teenaged girls in Maharashtra	Serosurvey to assess Rubella IgG antibodies in teenaged girls in Maharashtra and to assess immunogenicity and reactogenicity of Rubella vaccine (R-Vac).	Interventional	Vaccine	No	India
143	CTRI/2008/091/000111	15-07-2008	2013-02-24	Cancer Vaccine Study for Unresectable Stage III Non-Small Cell Lung Cancer	A Multi-Center Phase III Randomized, Double-Blind Placebo-Controlled Study of the Cancer Vaccine StimuvaxÃ‚Â® (L-BLP25 or BLP25 Liposome Vaccine) in Non-Small Cell Lung Cancer (NSCLC) Subjects With Unresectable Stage III Disease. Acronym START - Stimulating Targeted Antigenic Responses To NSCLC	Interventional	Vaccine	NA	Democratic People's Republic of korea, India
145	CTRI/2008/091/000113	15-07-2008	2014-10-22	A clinical study on the prevention of oral Premalignant lesions by Curcumin.	A Multi center, Phase II, Randomized, Double Ã¢Â€Â“Blind, Placebo Controlled, Chemoprevention Study to Determine the Clinical Efficacy and Safety of Curcumin in Oral Premalignant Lesions.	Interventional	Drug	NA	India
147	CTRI/2008/091/000115	14-08-2008	2012-09-18	A clinical trail to study the efficacy and safety of two dose regimens of misoprostol for labor induction	Labour induction with intravaginal misprostol; comparision of 25 micrograms vs 50 micrograms	Interventional	Drug	Yes	India
160	CTRI/2008/091/000131	01-09-2008	2013-07-16	Evaluation of the efficacy of curcumin in the management of advanced cancer cervix.	A prospective , randomized , double-blind , placebo-controlled, multicentric, phase III study of the efficacy of curcumin in the management of advanced cancer cervix.	Interventional	Drug	No	India
168	CTRI/2008/091/000148	18-09-2008	2012-10-30	To Evaluate the Efficacy, Safety, Tolerability, and to identify the Best Dose of Atacicept for the treatment of patients having recently experienced a flare of Systemic Lupus Erythematosus (SLE)	A Randomised, Double-Blind, Placebo Controlled, Multicentre Prospective Dose-Finding Phase II/III Study With Atacicept Given Subcutaneously to Subjects Having Recently Experienced a Flare of Systemic Lupus Erythematosus (SLE)	Interventional	Drug	NA	India
169	CTRI/2008/091/000152	30-11-2009	2019-11-20	A clinical trial to study the efficacy of PERIOGEN (rhPDGF-beta-TCP) in comparison to beta TCP in patients with dental defects.	Study on the efficacy and safety of PERIOGEN (rhPDGF-beta-TCP) in the treatment of periodontal bone defect - A double-blind, controlled, randomized, parallel multi-centre study	Interventional	Drug	No	India
174	CTRI/2009/091/000159	30-04-2009	2013-07-08	A clinical trial to study the efficacy and safety of a new drug P276-00 in treatment of recurrent and/or advanced head and neck cancer	An open label, multicenter Phase II study to evaluate efficacy and safety of P276-00 in Indian subjects with recurrent, metastatic or unresectable locally advanced squamous cell carcinoma of head and neck	Interventional	Drug	NA	India
180	CTRI/2008/091/000176	11-12-2008	2018-11-13	A clinical study to evaluate the effects of GLP-1 agonist AVE0010 in paTients with type 2 diabetes mellitus for Glycemic cOntrol and sAfety evaLuation, on top of Sulfonylurea	A randomized, double-blind, placebo-controlled, 2-arm parallel-group, multicenter 24-week study followed by an extension assessing the efficacy and safety of AVE0010 on top of a sulfonylurea in patients with type 2 diabetes not adequately controlled with sulfonylurea.	Interventional	Drug	No	Bulgaria, Czech Republic, Egypt, Germany, India, Israel, Japan, Netherlands, Republic of korea, Romania, Russian Federation, Taiwan, Thailand, Tunisia, Turkey, United States of America
182	CTRI/2008/091/000180	11-12-2008	2018-11-13	GLP-1 Agonist AVE0010 in Patients With Type 2 Diabetes for Glycemic Control and Safety Evaluation, on Top of Basal Insulin	A randomized, double-blind, placebo-controlled, 2-arm parallel-group, multicenter study with a 24-week main treatment period and an extention assessing the efficacy and safety of AVE0010 in patients with Type 2 diabetes insufficiently controlled with basal insulin.	Interventional	Drug	No	Brazil, Canada, Chile, Egypt, France, Germany, India, Italy, Mexico, Republic of korea, Russian Federation, Turkey, United Kingdom, United States of America
191	CTRI/2008/091/000190	04-02-2009	2018-12-05	A Study to Compare the Efficacy, Safety and Tolerability of Selomax With Its Individual Components	A Five-Arm, Randomised, Open Label, Multi-Centre, Prospective Study to Compare the Efficacy, Safety and Tolerability of Metoprolol XL Plus Amlodipine Combination (Selomax TM) With Metoprolol XL and Amlodipine as Individual Components in Management of Hypertension in Indian Patients. (MARS)	Interventional	Drug	No	India
197	CTRI/2008/091/000197	06-11-2008	2012-11-27	A clinical trial to study the effects of TC-5214 2 - 8 mg drug in combination with Citalopram in Major Depressive Disorder patients.	A Multi-Center, Double Blind, Randomized, Placebo-Controlled, Parallel Group, Flexible Dose Titration, Add-On Study of TC-5214 2 - 8 mg in the Treatment of Major Depressive Disorder with Subjects who are Partial Responders or Non-Responders to Citalopram Therapy	Interventional	Drug	No	India, United States of America
200	CTRI/2008/091/000201	16-06-2009	2014-09-03	Vildagliptin Compared to Gliclazide in Combination With Metformin in Patients With Type 2 Diabetes	A multicenter, double-blind, randomized, active controlled study to compare the effect of 52 weeks treatment with LAF237 50 mg bid to gliclazide up to 320 mg daily as add-on therapy in patients with type 2 diabetes inadequately controlled with metformin monotherapy.	Interventional	Drug	NA	India
206	CTRI/2008/091/000208	17-10-2008	2013-03-05	To determine the clinical effectiveness and safety of a local application of Inj Reptilase in patients with bleeding of respiratory and upper digestive tract	An open label, randomized placebo controlled study evaluating the efficacy and safety of a topical application of inj Reptilase in patients with upper aero digestive tract hemorrhage.	Interventional	Drug	NA	India
211	CTRI/2008/091/000215	21-05-2009	2012-01-30	A clinical trial to study the effect and safety of intravenous cyclophosphamide and tacrolimus in children with steroid resistant nephrotic syndrome	A prospective , randomized controlled trial comparing the efficacy of intravenous cyclophosphamide and alternate day prednisolone versus tacrolimus and alternate day prednisolone for induction of remission in patients with steroid resistant nephrotic syndrome	Interventional	Drug	No	India
212	CTRI/2008/091/000216	24-10-2008	2012-10-26	To compare the effectiveness and safety of Inj Diclofenac 75mg/ml given intradeltoid with Injection Diclofenac 75mg/3ml given intragluteal in the management of postoperative pain.	A randomised comparative study evaluating the efficacy and tolerability of injection Diclofenac sodium 75mg/1ml given intradeltoid with injection Diclofenac sodium 75mg/3ml given intragluteal in the management of post operative pain.	Interventional	Drug	No	India
213	CTRI/2012/02/002443	24-02-2012	2018-11-13	The aim of the trial is to evaluate the effect of somatropin (human growth hormone) on survival (primary end-point; time to death and health related quality of life in adult patients on long standing haemodialysis.	Outcome Trial Evaluating the Efficacy and Safety of Norditropin in Adult Patients on Chronic Haemodialysis. A Randomised, Double-blind, Parallel group, Placebo controlled, Multi-centre trial.	Interventional	Drug	No	Argentina, Brazil, Canada, Denmark, France, Germany, Hungary, Israel, Italy, Poland, Portugal, Russian Federation, South Africa, Spain, Sweden, Turkey, United Kingdom, United States of America
226	CTRI/2008/091/000234	06-05-2009	2013-03-08	Early Surfactant Therapy to prevent need for ventilation for preterm infants(gestation <34weeks)on Bubble CPAP.	Randomized controlled trial of Early rescue versus Late rescue surfactant therapy in moderately preterm neonates receiving nasal Continuous Positive Airway Pressure (CPAP) for Respiratory Distress Syndrome.	Interventional	Drug	Yes	India
228	CTRI/2008/091/000236	07-01-2009	2012-10-30	A Phase I Study Of Selective Cyclin Dependent Kinase Inhibitor P1446A-05 In Subjects With Advanced Refractory Malignancies	An Open Label, Multicenter Phase I Study Of Selective Cyclin Dependent Kinase Inhibitor P1446A-05 In Subjects With Advanced Refractory Malignancies	Interventional	Drug	NA	India
230	CTRI/2012/02/002462	28-02-2012	2012-02-22	A clinical trial to study the effectiveness of low dose antibiotic treatment and placebo for prevention of urinary infection in children with vesicoureteric reflux	Antibiotic Prophylaxis in the Management of Vesicoureteric Reflux: A Randomized Double-Blind Placebo Controlled Trial	Interventional	Drug	No	India
236	CTRI/2008/091/000248	18-11-2008	2013-03-06	To compare the efficacy and safety of a new formulation of telmisartan with the currently available formulation in the management of patients with type 2 diabetes and hypertension	A Randomized, Two Arm, Open Label, Comparative, single centre study to evaluate efficacy and safety of 2 formulations of telmisartan in patients with type 2 diabetes and hypertension	Interventional	Drug	No	India
242	CTRI/2008/091/000254	28-11-2008	2012-12-12	A clinical study to study the effects of the drug TZP-101 in patients with severe gastroparesis (delayed gastric emptying)due to Diabetes Mellitus	A Multicenter, Randomized, Double-Blind, Placebo-Controlled,Dose-Ranging Study to Assess the Efficacy and Safety of TZP-101 when Administered as a 30 Minute I.V. Infusion to Subjects with Severe Gastroparesis due to Diabetes Mellitus	Interventional	Drug	NA	Denmark, India, Norway, Sweden, United Kingdom, United States of America
244	CTRI/2008/091/000256	23-02-2010	2015-11-20	A clinical trial to study the tolerability and safety of ZYT1, an investigational drug in human volunteers	A randomized, double blind placebo control phase 1 clinical study to evaluate the safety, tolerability and pharmacokinetics of ZYT1, a selective TR beta agonist following oral administrations in healthy volunteers	Interventional	Drug	No	India
245	CTRI/2008/091/000257	10-02-2009	2018-12-11	A clinical trial to study the effects of epoetin in patients with chronic renal failure	A Multicentric, prospective, phase III clinical study to evaluate the efficacy and safety of Zydus Recombinant Human Epoetin Alpha (r-HuEPO) in maintaining haemoglobin level in Chronic Renal Failure (CRF).	Interventional	Biological	No	India
249	CTRI/2008/091/000262	27-11-2008	2013-03-01	A Clinical Study of NTx-265: human chorionic gonadotropin (hCG) and epoetin alfa (EPO) in acute ischemic stroke patients	A Phase IIb prospective, randomized, double-blind, placebo controlled study of NTxTM-265: human chorionic gonadotropin (hCG) and epoetin alfa (EPO) in acute ischemic stroke patients (REGENESIS)	Interventional	Biological, Stem Cell Therapy	NA	India
254	CTRI/2008/091/000268	08-12-2008	2013-09-26	Probiotic preparation, VSL#3 as a support pharmaceutical therapy in cirrhotic patients for the treatment of minimal hepatic encephalopathy (MHE)	Supplementation with a probiotic preparation, VSL#3Â® as a support pharmaceutical therapy in cirrhotic patients for the treatment of minimal hepatic encephalopathy (MHE). A double-blind, randomized, placebo controlled study.	Interventional	Probiotic, Preventive	No	India
261	CTRI/2008/091/000276	12-12-2008	2013-03-19	A clinical trial to study the blood sugar lowering effects and safety of oral insulin in patients with type 2 Diabetes Mellitus.	A Multicenter, Randomized, Double-Blind, Placebo Control Study of IN-105 tablets [oral insulin] in Patients with Type 2 Diabetes Mellitus who have inadequate Glycemic Control on Optimal doses of Extended Release Metformin Tablets.	Interventional	Drug	No	India
262	CTRI/2008/091/000277	17-12-2008	2013-02-26	A Multinational Randomized Double Blind, Placebo-controlled study to evaluate the efficacy and safety of AVE5026 in the prevention of Venous Thromembolism(VTE) in cancer patients at high risk for VTE and who are undergoing chemotherapy	A Multinational Randomized Double Blind, Placebo-controlled study to evaluate the efficacy and safety of AVE5026 in the prevention of Venous Thromembolism(VTE) in cancer patients at high risk for VTE and who are undergoing chemotherapy	Interventional	Drug	No	India, Indonesia
264	CTRI/2008/091/000280	12-12-2008	2013-02-28	To compare the efficacy and safety of the combined application of topical diltiazem and lignocaine gel as compared to either drugs alone in the management of anal fissures	A double blind comparative randomized study evaluating the efficacy and safety of combined application of topical diltiazem and lignocaine as compared to topical dilitazem and lignocaine alone in the management of anal fissures	Interventional	Drug	No	India
266	CTRI/2008/091/000283	07-01-2009	2013-02-28	To evaluate the efficacy and safety of Injection Reptilase in the prophylaxis of bleeding in patients undergoing major abdominal/ pelvic surgeries	An Open Label, Comparative, multi centre study to evaluate efficacy and safety of Injection reptilase in the prophylaxis of blood loss during intra-abdominal/ pelvic surgery	Interventional	Drug	No	India
269	CTRI/2008/091/000286	28-01-2010	2013-02-27	Vijayasar for diabetes mellitus	Extended multicentric trial of Vijayasar (Pterocarpus marsupium) in the management of Type 2 Diabetes Mellitus.	Interventional	Drug, Ayurveda	No	India
273	CTRI/2008/091/000292	17-04-2009	2019-02-21	A clinical trial to optimize the dose level and evaluate the safety and efficacy potential of drug Mycobacterium w. in Sepsis	Randomized, Double bind, Two arm, Multicentric, Comparative Controlled ,Prospective Clinical trial of Mycobacterium w in combination with satandard therapy versus standard therapy alone in sepsis due to gram(-)ve infections.	Interventional	Drug, Vaccine	No	India
275	CTRI/2008/091/000295	22-12-2008	2012-10-22	A clinical trial to study the safety and effectiveness of a monoclonal antibody in combination with methotrexate in patients with active rheumatoid arthritis	A Randomized, Open label, Four Arms Parallel Study to Evaluate the Safety and Efficacy of anti-CD6 monoclonal antibody (T1h mAb) in Combination With Methotrexate in Patients With Active Rheumatoid Arthritis	Interventional	Drug	No	India
276	CTRI/2008/091/000296	22-12-2008	2012-10-25	A clinical trial to study the safety and efficacy of a monoclonal antibody in patients with active psoriasis	A Phase II Study to Evaluate the Safety and Efficacy of anti-CD6 monoclonal antibody (T1h mAb) in Patients with Active Psoriasis.	Interventional	Drug, Biological	No	India
279	CTRI/2008/091/000301	12-01-2009	2013-02-26	A clinical trial comparing the Intra ocular pressure lowering eficacy of Travoprost / Brinzolamide Fixed Combination vs TRAVATAN and vs AZOPT in Patients with open Angle Glaucoma or Ocular Hypertension	A Three-Month, Multicenter, Double-Masked Study Comparing the Safety and Efficacy of the Fixed Combination Travoprost / Brinzolamide Eye Drops, Suspension vs TRAVATAN vs AZOPT in Patients with Open-Angle Glaucoma or Ocular Hypertension	Interventional	Drug	No	Australia, India
280	CTRI/2008/091/000302	02-01-2009	2019-06-15	A clinical trial to study and compare the effects two dry powder inhaler devices,test and reference, containing salmeterol 25mcg and fluticasone propionate 250mcg with salmeterol 50mcg and fluticasone propionate 500mcg in patients with asthma.	Efficacy and safety evaluation of a dry powder inhaler containing Salmeterol 25 mcg /Fluticasone Propionate 250 mcg in subjects with asthma: A randomized, open label, comparative, active controlled, parallel groups, and multi-centric study.	Interventional	Drug	No	India
283	CTRI/2008/091/000305	26-03-2009	2013-02-28	To determine the effectiveness and safety of a local application of inj Reptilase in comparison with Inj Ethamsylate in the management of patients with nasal bleeds, spontaneous, post-operative or post biopsy.	An open label randomized study evaluating the efficacy and safety of a topical application of Inj Reptilase Vs Inj Ethamsylate in the management of epistaxis.	Interventional	Drug	No	India
284	CTRI/2008/091/000306	05-02-2009	2013-05-03	A clinical trial comparing bronchodilator effects of two drugs,Tiotropium Bromide and Formoterol Fumarate each over 24 hours in subjects with Asthma.	A Randomized, double-blind, crossover, non-inferiority study comparing bronchodilator effects of single dose of 18 mcgg of Tiotropium Bromide and two doses of 12 mcg of Formoterol Fumarate each over 24 hours in subjects with moderate to severe asthma.	Interventional	Drug	No	India
298	CTRI/2009/091/000015	02-02-2009	2013-03-04	To study role of two different chemotherapy regimen and best supportive care in advance not surgically fit gall bladder cancer patient.	a randomizedcontrolled trial comparing:best supportive care versus 5 -FU plus folinic acid versus gemcitabine plus oxaliplatin in unresectable gall bladder cancer.	Interventional	Drug	Yes	India
303	CTRI/2009/091/000022	18-06-2009	2018-11-12	Efficacy and Safety of Drotrecogin Alfa (Activated) in Adult Patients with Septic Shock	A Randomized, Double-blind, Placebo-controlled, Multicenter, Phase 3 Study of Drotrecogin Alfa (Activated) Administered as a Continuous 96-hr Infusion to Adult Patients With Septic Shock Acronym: PROWESS-SHOCK	Interventional	Drug	No	India
304	CTRI/2009/091/000023	20-04-2009	2013-03-16	A Clinical Trial to demonstrate clinical superiority of Retapamulin ointment, 1%, over placebo in patients with secondarily-infected traumatic lesions, which includes secondarily-infected lacerations, abrasions and sutured wounds	A Randomized, Double-Blind, Multicenter, Placebo-controlled, Phase III Superiority Study to Assess the Safety and Efficacy of Topical Retapamulin Ointment, 1%, versus Placebo Ointment Applied Twice Daily for 5 Days in the Treatment of Adult and Pediatric Subjects with Secondarily-Infected Traumatic Lesions Acronym: SCRAPE	Interventional	Drug	No	Argentina, Brazil, India, South Africa, United States of America
306	CTRI/2009/091/000026	16-02-2009	2018-12-03	An extension study to establish long term safety of dabigatran in patients with atrial fibrillation, and to evaluate the effect of knowledge translation intervention on patient outcomes.	Long term multi-center extension of dabigatran treatment in patients with atrial fibrillation who completed the RE-LY trial and a cluster randomised trial to assess the effect of a knowledge translation intervention on patient outcomes.	Interventional	Drug	No	Canada, India, Republic of korea,
312	CTRI/2009/091/000032	31-07-2009	2013-02-24	This is an open - label, non-randomised, multicenter phase II study evaluating FOLFIRI plus cetuximab or FOLFOX plus cetuximab as first-line therapy of patients with KRAS wild type metastatic colorectal cancer.	An Asia Pacific non-randomized, open-label phase II study evaluating the safety and efficacy of FOLFIRI plus cetuximab (Erbitux) or FOLFOX plus cetuximab as first-line therapy in subjects with KRAS wild-type metastatic Colorectal cancer (APEC-Study)	Interventional	Drug	No	India, Indonesia, Thailand
316	CTRI/2009/091/000039	06-04-2009	2013-02-26	A clinical trial to study the efficacy ,safety and tolerability of halometasone + fusidic acid in comparison with betamethasone + neomycin sulphate in the treatment of infected eczematous dermatititis.	RANDOMIZED OPEN-LABEL COMPARATIVE MULTI-CENTRE TRIAL FOR EVALUATION OF EFFICACY, SAFETY AND TOLERABILITY OF HALOMETASONE 0.05% W/W & FUSIDIC ACID 2% TOPICAL CREAM VERSUS BETAMETHASONE VALERATE 0.12% W/W & NEOMYCIN SULPHATE 0.5% W/W TOPICAL CREAM IN THE TREATMENT OF ACUTE OR CHRONIC INFECTED ECZEMATOUS DERMATOSIS	Interventional	Drug	No	India
319	CTRI/2009/091/000043	13-10-2009	2013-11-30	A Phase II clinical trial to study the effects of TRC4186, an investigational new drug in patients with stable heart failure associated with HbA1C Ã¢Â‰Â¥ 6.0% or type 2 diabetes mellitus receiving oral anti-diabetic drug with or without insulin.	Safety and Efficacy of TRC4186 in the treatment of stable heart failure associated with HbA1C Ã¢Â‰Â¥ 6.0% or type 2 Diabetes receiving oral hypoglycaemic therapy (with or without additional insulin) as an add-on to conventional treatment for heart failure.	Interventional	Drug	No	India
321	CTRI/2009/091/000045	22-05-2009	2013-03-15	A Phase III, Randomized, Open-Label, Parallel-Group, Dose-Ranging Clinical Trial to Study the Safety and Efficacy of MK-0954/Losartan Potassium in Pediatric Patients With Hypertension	A Phase III, Randomized, Open-Label, Parallel-Group, Dose-Ranging Clinical Trial to Study the Safety and Efficacy of MK-0954/Losartan Potassium in Pediatric Patients With Hypertension	Interventional	Drug	NA	Argentina, Brazil, Chile, Colombia, Guatemala, Hungary, India, Lithuania, Norway, Philippines, Romania, Spain, United Kingdom, United States of America
322	CTRI/2013/02/003343	04-02-2013	2014-12-30	LUME-Lung 1: BIBF 1120 Plus Docetaxel as Compared to Placebo Plus Docetaxel in 2nd Line Non Small Cell Lung Cancer	Multicentre, randomised, double-blind, Phase III trial to investigate the efficacy and safety of oral BIBF 1120 plus standard docetaxel therapy compared to placebo plus standard docetaxel therapy in patients with stage IIIB/IV or recurrent non small cell lung cancer after failure of first line chemotherapy.	Interventional	Drug	No	Austria, Belarus, Belgium, Bulgaria, China, Croatia, Czech Republic, Denmark, France, Georgia, Germany, Greece, India, Israel, Italy, Lithuania, Poland, Portugal, Romania, Russian Federation, Slovakia, South Africa, Spain, Switzerland, Ukraine, United Kingdom
323	CTRI/2009/091/000047	13-05-2009	2013-08-21	A Safety and Efficacy Trial Evaluating the Use of Apixaban in the Treatment of Symptomatic Deep Vein Thrombosis and Pulmonary Embolism	A Safety and Efficacy Trial Evaluating the Use of Apixaban in the Treatment of Symptomatic Deep Vein Thrombosis and Pulmonary Embolism	Interventional	Drug	No	India
325	CTRI/2011/12/002313	30-12-2011	2019-06-15	A clinical trial to study and compare the effects of two once a daily eye drops in patients with open angle Glaucoma and ocular hypertension.	Comparison of the efficacy and safety of Latanoprost 0.005% (XalatanÃ‚Â® Reference) and Latanoprost 0.005% (Sun Pharma Advanced Research Company Ltd) administered once daily in open angle glaucoma and ocular hypertension.	Interventional	Drug	No	India
326	CTRI/2009/091/000050	28-05-2009	2013-08-21	Efficacy and Safety Study of Apixaban for Extended Treatment of Deep Vein Thrombosis or Pulmonary Embolism	A Safety and Efficacy Trial Evaluating the Use of Apixaban for the Extended Treatment of Deep Vein Thrombosis and Pulmonary Embolism	Interventional	Drug	No	India
331	CTRI/2009/091/000055	11-02-2009	2013-08-12	A clinical trial to study the effect of two drugs- Mycobacterium w vaccine and imiquimod in patients with genital warts	A comparative study of effectiveness of immunotherapy with intralesional injection of killed Mycobacterium w vaccine and imiquimod cream in clinical resolution and reduction of viral load: A randomized trial	Interventional	Drug, Vaccine	No	India
333	CTRI/2009/091/000057	11-02-2009	2013-03-15	A Clinical study to evaluate the effect of Combretastatin A-4 Phosphate in Combination With Paclitaxel and Carboplatin in Comparison With Paclitaxel and Carboplatin in Anaplastic Thyroid Carcinoma patients.	A Multicenter, Open-Label, Randomized, Phase II/III Study to Evaluate the Safety and Efficacy of Combretastatin A-4 Phosphate in Combination With Paclitaxel and Carboplatin in Comparison With Paclitaxel and Carboplatin Against Anaplastic Thyroid Carcinoma	Interventional	Drug	NA	India
334	CTRI/2009/091/000058	13-03-2009	2019-12-26	Comparing the treatments of Two Different Lipid preparations of Amphotericin B for the treatment of Kala Azar	A Prospective, Multicentric, Randomized, Two Arm, Open Label Phase III Study To Assess Efficacy And Safety Of Infusion Of AmphomulÃ‚Â® (Amphotericin B Emulsion) As Compared To AmBisome In Patients Of Visceral Leishmaniasis (Kala Azar)	Interventional	Drug	No	India
337	CTRI/2009/091/000061	28-01-2010	2013-05-07	A Phase III, randomized, double-blind, placebo-controlled, multi-center clinical trial of oral cladribine in subjects with a first clinical event at high risk of converting to MS	A Phase III, randomized, double-blind, placebo-controlled, multi-center clinical trial of oral cladribine in subjects with a first clinical event at high risk of converting to MS.	Interventional	Drug	No	Argentina, Austria, Belgium, Bosnia and Herzegovina, Bulgaria, Canada, Chile, Croatia, Czech Republic, Estonia, Finland, France, Georgia, Germany, Greece, India, Italy, Lebanon, Mexico, Norway, Poland, Portugal, Republic of korea, Romania, Saudi Arabia, Serbia, Singapore, Spain, Sweden, Taiwan, Thailand, The former Yugoslav Republic of MacedoniaTurkey, United Arab Emirates, United Kingdom, United…
340	CTRI/2009/091/000066	09-03-2009	2021-01-08	Efficacy and Safety of Indacaterol in Adults (40 Years and Above) With Chronic Obstructive Pulmonary Disease (COPD)	A Phase III, 26-Week Multi-Center Randomized Double-Blind, Placebo-Controlled, Parallel-Group Study to Assess the Efficacy, Safety and Tolerability of Indacaterol (150 and 300 Âµg o.d.) in Patients With Chronic Obstructive Pulmonary Disease (COPD)	Interventional	Drug	No	India
345	CTRI/2009/091/000073	01-04-2009	2013-03-13	To compare the efficacy and safety of low-dose versus standard-dose Filgrastim in chemotherapy induced Neutropenia.	A randomized open labeled parallel group phase III study of low-dose versus standard-dose granulocyte colony stimulating factor prophylaxis in pediatric cancer patients receiving myelosuppressive chemotherapy.	Interventional	Drug	No	India
347	CTRI/2009/091/000075	06-04-2009	2013-02-24	A clinical trial to compare the effects of Misoprostol(per rectal) and Oxytocin(intravenous infusion)in reducing blood loss in women undergoing caesarean section.	A randomised double- blind well controlled clinical trial to compare the efficacy and safety of rectally administered Misoprostol and Intravenous Oxytocin infusion in preventing intraoperative and postpartum blood loss in women undergoing caesarean section.	Interventional	Drug, Surgical/Anesthesia	No	India
351	CTRI/2009/091/000082	06-04-2009	2014-09-23	Safety and Efficacy of Indacaterol Once Daily Versus Salmeterol Twice Daily in Chronic Obstructive Pulmonary Disease (COPD) (INSIST)	A 12 Week Treatment, Multi-Center, Randomized, Parallel Group, Double Blind, Double Dummy Study to Assess the Superiority of Indacaterol (150 Âµg o.d.) Via a SDDPI in Patients With Moderate to Severe COPD, Using Salmeterol (50 Âµg b.i.d.) as an Active Comparator Delivered Via a DISKUS Inhaler	Interventional	Drug	No	India
354	CTRI/2009/091/000085	15-10-2010	2014-07-16	Comparison of Brivanib and Best Supportive Care to Placebo for Treatment of Liver Cancer for Those Subjects Who Have Failed Sorafenib Treatment	A Randomized, Double-Blind, Multi-Center Phase III Study of Brivanib Plus Best Supportive Care (BSC) Versus Placebo Plus BSC in Subjects With Advanced Hepatocellular Carcinoma (HCC) Who Have Failed or Are Intolerant to Sorafenib	Interventional	Drug	No	India
356	CTRI/2009/091/000088	17-11-2009	2015-07-24	A clinical trial to determine the efficacy and safety of BG00012 in patients with relapsing remitting multiple sclerosis.	A Randomized, Multicenter, Double-Blind, Placebo-Controlled, Dose-Comparison Study to Determine the Efficacy and Safety of BG00012 in Subjects With Relapsing-Remitting Multiple Sclerosis.	Interventional	Drug	No	India
358	CTRI/2009/091/000090	27-03-2009	2018-12-12	Effect of LY450139 on the Long Term Progression of Alzheimer's Disease	Effect of gamma-Secretase Inhibition on the Progression of Alzheimer's Disease: LY450139 Versus Placebo	Interventional	Drug	No	India
360	CTRI/2009/091/000093	01-07-2009	2013-02-26	A Clinical Trial to Assess The Effects of a Drug, BG9928, given intravenously, in Subjects With Acute Decompensated Heart Failure (ADHF) and Reduced Kidney Function	A Randomized, Double-Blind, Placebo-Controlled, Parallel-Group Study to Assess The Effects of Intravenous BG9928 on Body Weight in Subjects with Acute Decompensated Heart Failure and Renal Insufficiency	Interventional	Drug	No	India
362	CTRI/2009/091/000096	13-05-2009	2013-02-26	A clinical trial to study the effects of Maxigesic (paracetamol 500mg + ibuprofen 150 mg) with the other 3 treatment groups (paracetamol 500 mg; low dose ibuprofen 150 mg; high dose ibuprofen 300mg) in patients who have painful osteoarthritis of the knee.	Maxi-Analgesic OA Study: Double-blind, Randomized, Parallel Group Comparison of the Effects of Paracetamol and Ibuprofen Combined (Maxigesic) with Paracetamol, Low and High Dose Ibuprofen on Patients with Pain from Osteoarthritis of the Knee	Interventional	Drug	No	India
364	CTRI/2009/091/000098	29-05-2009	2012-04-24	A clinical trial to study safety and efficacy of two drugs InsugenÂ® R and InsugenÂ® N with ActrapidÂ® and InsulatardÂ® in Patients with Type 1 Diabetes Mellitus.	A Randomized, Active Controlled, Parallel Group, Multi-Center, Two Stage, Open Label, Study Comparing Safety and Immunogenicity of InsugenÂ® R and InsugenÂ® N with ActrapidÂ® and InsulatardÂ® in Patients with Type 1 Diabetes Mellitus	Interventional	Drug, Biological	NA	India
367	CTRI/2009/091/000101	16-12-2009	2012-12-05	A Phase III, double-blind, randomised, multicenter trial comparing the safety and efficacy of fixed dose combination tablets of arterolane maleate and piperaquine phosphate (PQP) with CoartemÃ‚Â® (artemether-lumefantrine tablets) in patients with acute uncomplicated Plasmodium falciparum malaria	A Phase III, double-blind, randomised, multicenter trial comparing the safety and efficacy of fixed dose combination tablets of arterolane maleate and piperaquine phosphate (PQP) with CoartemÃ‚Â® (artemether-lumefantrine tablets) in patients with acute uncomplicated Plasmodium falciparum malaria	Interventional	Drug	No	Cote d'Ivoire, Democratic Republic of the Congo, India, Mali, Mozambique, Senegal, Thailand
369	CTRI/2009/091/000105	31-03-2009	2018-11-27	Effects of LY2189265 on Glycemic Control in Patients With Type 2 Diabetes	Assessment of Dose-Dependent Effects of LY2189265 on Glycemic Control in Patients With Type 2 Diabetes Treated Only With Lifestyle Interventions	Interventional	Drug	No	India
371	CTRI/2009/091/000108	06-04-2009	2013-02-28	To determine the efficacy and safety of Inj Diclofenac 75mg/ml given intradeltoid with Injection Diclofenac 75mg/3ml given intragluteal in the management of postoperative pain in obese patients.	A randomized comparative study evaluating efficacy and tolerability of injection Diclofenac sodium 75mg/1ml given intradeltoid versus injection Diclofenac sodium 75mg/3ml given intragluteal in the management of post operative pain in obese patients.	Interventional	Drug	NA	India
373	CTRI/2009/091/000110	01-10-2009	2014-02-18	Lumiliximab With Fludarabine, Cyclophosphamide, and Rituximab (FCR) Versus FCR Alone in Subjects With Relapsed Chronic Lymphocytic Leukemia (CLL) (LUCID)	A Randomized, Open Label, Multicenter, Phase 2/3 Study to Evaluate the Safety and Efficacy of Lumiliximab in Combination With Fludarabine, Cyclophosphamide, and Rituximab Versus Fludarabine, Cyclophosphamide, and Rituximab Alone in Subjects With Relapsed Chronic Lymphocytic Leukemia	Interventional	Drug	No	India
374	CTRI/2009/091/000111	13-05-2009	2018-11-13	A clinical trial to study fixed dose combination of Formoterol fumarate & Mometasone furoate dry powder inhaler and fixed dose combination of Formoterol fumarate & Budesonide dry powder inhaler in patients with bronchial asthma and/or chronic obstructive pulmonary disease (COPD).	An open label, comparative, multicentric study to assess the efficacy and safety of fixed dose combination of Formoterol fumarate & Mometasone furoate Dry Powder Inhaler DPI and fixed-dose combination of Formoterol fumarate & Budesonide Dry Powder Inhaler (DPI) for the treatment of bronchial asthma and or COPD.	Interventional	Drug	No	India
376	CTRI/2009/091/000113	04-05-2009	2018-12-12	A Study of Induction and Maintenance Treatment of Advanced Non-Squamous Non Small Cell Lung Cancer	A Phase 3, Double-Blind, Placebo-Controlled Study of Maintenance Pemetrexed Plus Best Supportive Care Versus Best Supportive Care Immediately Following Induction Treatment With Pemetrexed + Cisplatin for Advanced Nonsquamous Non-Small Cell Lung Cancer.	Interventional	Drug	No	India
377	CTRI/2009/091/000114	31-03-2009	2012-10-26	Clinical study of the combination of Dexketoprofen and Paracetamol in acute musculoskeletal pain	Clinical study to evaluate the efficacy and tolerability of FDC of Dexketoprofen and Paracetamol in acute musculoskeletal pain	Interventional	Drug	NA	India
378	CTRI/2009/091/000115	27-03-2009	2012-10-30	A clinical trial to study safety and effects of P276-00 in combination with radiation in patients with recurrent and /or locally advanced head and neck cancer	An Open Label, Multicenter Phase I/II Study Of Selective Cyclin Dependent Kinase Inhibitor P276-00 In Combination With Radiation In Subjects With Recurrent And/Or Locally Advanced Squamous Cell Carcinoma Of Head And Neck	Interventional	Drug	NA	India
379	CTRI/2009/091/000116	30-07-2009	2013-06-03	A clinical trial to study the effects of levamisole in children with steroid sensitive nephrotic syndrome	Levamisole treatment for children with steroid sensitive nephrotic syndrome: A multicenter, double blind, placebo controlled randomized trial	Interventional	Drug	No	India
381	CTRI/2009/091/000118	04-08-2009	2019-04-15	Montelukast Asthmatic Smoker Study	A Multicenter, Randomized, Double-Blind, Parallel-Group 6-Month Study to Evaluate the Efficacy and Safety of Oral Montelukast Sodium, Fluticasone Propionate and Placebo in Patients with Chronic Asthma Who Smoke Cigarettes.	Interventional	Drug	No	India
382	CTRI/2009/091/000119	15-04-2009	2013-03-15	Randomized, db, Placebo-Controlled 18 Week Study of BI 1356 in Type 2 Diabetic Patients With Insufficient Glycaemic Control on a Sulfonylurea Drug	A Randomized, Double-Blind, Placebo-Controlled Parallel Group Efficacy and Safety Study of BI 1356 (5 mg Administered Orally Once Daily) Over 18 Weeks in Type 2 Diabetic Patients With Insufficient Glycaemic Control (HbA1c 7.0-10%) Despite Background Therapy With a Sulfonylurea Drug.	Interventional	Drug	No	India
386	CTRI/2009/091/000125	31-03-2009	2018-12-03	A clinical Trial to compare the effects and safety of different combinations of the trial drug and metformin over 24 weeks in drug naÃƒÂ¯ve or previously treated (after with holding the treatment for 4 weeks) type 2 diabetic patients with poor control of blood sugar levels.	A phase III randomised, double-blind, placebo-controlled parallel group study to compare the efficacy and safety of twice daily administration of the free combination of BI 1356 2.5 mg + metformin 500 mg, or of BI 1356 2.5 mg + metformin 1000 mg, with the individual components of metformin (500 mg or 1000 mg, twice daily), and BI 1356 (5.0 mg, once daily) over 24 weeks in drug naÃƒÂ¯ve or previou…	Interventional	Drug	No	Brazil, Canada, Croatia, Estonia, France, Germany, India, Lithuania, Mexico, Netherlands, Romania, Russian Federation, South Africa, Sweden, Ukraine
387	CTRI/2009/091/000126	15-04-2009	2014-09-03	Efficacy and Long-Term Safety of Vildagliptin as Add-on Therapy to Metformin in Patients With Type 2 Diabetes	A multi-center, randomized, double-blind study to evaluate the efficacy and long-term safety of vildagliptin modified release (MR) as add-on therapy to metformin in patients with type 2 diabetes	Interventional	Drug	NA	India
389	CTRI/2009/091/000128	29-04-2009	2013-04-30	Study of MLN0002 in Patients With Moderate to Severe Ulcerative Colitis	A Phase 3, Randomized, Placebo-Controlled, Blinded, Multicenter Study of the Induction and Maintenance of Clinical Response and Remission by MLN0002 in Patients With Moderate to Severe Ulcerative Colitis Acronym (GEMINI I)	Interventional	Biological	No	Australia, Austria, Belgium, Bulgaria, Canada, China, Czech Republic, Denmark, Egypt, Estonia, France, Germany, Greece, Hong kong, Hungary, Iceland, India, Ireland, Israel, Italy, Latvia, Malaysia, Malta, Netherlands, New Zealand, Norway, Poland, Portugal, Republic of korea, Romania, Russian Federation, Serbia, Singapore, Slovenia, South Africa, Spain, Sweden, Switzerland, Taiwan, Turkey, Ukraine…
390	CTRI/2009/091/000129	06-04-2009	2012-10-26	Desvenlafaxine succinate ER tablet in the Management of Major Depressive Disorder	A Prospective, Open label, Randomized, Comparative, Multicentric trial to evaluate the Efficacy and Safety of Desvenlafaxine succinate ER tablet in the Management of Major Depressive Disorder	Interventional	Drug	NA	India
395	CTRI/2009/091/000134	06-04-2009	2014-09-09	A study to evaluate the effictiveness and safety of Vildagliptin in Subjects With Type 2 Diabetes.	A multi-center, randomized, double-blind study to evaluate the efficacy and long-term safety of vildagliptin modified release (MR) as monotherapy in patients with type 2 diabetes	Interventional	Drug	NA	India
396	CTRI/2009/091/000135	30-04-2009	2015-06-02	Study of MLN0002 in Patients With Moderate to Severe Crohns Disease	A Phase 3, Randomized, Placebo-Controlled, Blinded, Multicenter Study of the Induction and Maintenance of Clinical Response and Remission by MLN0002 in Patients With Moderate to Severe Crohns Disease. Acronym (GEMINI II)	Interventional	Biological	No	Australia, Austria, Belgium, Bulgaria, Canada, China, Czech Republic, Denmark, Egypt, Estonia, France, Germany, Greece, Hong kong, Hungary, Iceland, India, Ireland, Israel, Italy, Latvia, Malaysia, Malta, Netherlands, New Zealand, Norway, Poland, Portugal, Republic of korea, Romania, Russian Federation, Serbia, Singapore, Slovakia, South Africa, Taiwan, Turkey, Ukraine, United Kingdom, United Sta…
398	CTRI/2009/091/000137	06-08-2009	2014-07-01	A clinical trial to generate scientific evidence on the efficacy of a two-dose HPV vaccination regimen as compared to the current standard three-dose regimen	Effectiveness and safety of 2 versus 3 doses of HPV Vaccine in preventing cervical cancer: An Indian multi-centre randomized trial.	Interventional	Vaccine	Yes	India
399	CTRI/2009/091/000138	26-05-2009	2014-08-08	An Open-Label Study of (MLN0002) in Patients With Ulcerative Colitis and Crohns Disease	A Phase 3, Open-Label Study to Determine the Long-Term Safety and Efficacy of (MLN0002) in Patients With Ulcerative Colitis and Crohns Disease Acronym (GEMINI III)	Interventional	Drug	No	India
401	CTRI/2009/091/000140	20-08-2009	2019-03-11	Sitagliptin vs Glipizide in Patients With Type 2 Diabetes Mellitus and End-Stage Renal Disease	A Multicenter, Randomized, Double-Blind Study to Evaluate the Efficacy and Safety of Sitagliptin Versus Glipizide in Patients With Type 2 Diabetes Mellitus and End-Stage Renal Disease Who Are on Dialysis and Who Have Inadequate Glycemic Control.	Interventional	Drug	No	India
402	CTRI/2009/091/000141	29-04-2009	2018-12-03	Safety and Efficacy of BI 1744 CL in Patients With Chronic Obstructive Pulmonary Disease(COPD) I	A randomized, double-blind, double-dummy, placebo-controlled, parallel group study to assess the efficacy and safety of 48 weeks of once daily treatment of orally inhaled BI 1744 CL (5 Ã‚Âµg [2 actuations of 2.5 Ã‚Âµg] and 10 Ã‚Âµg [2 actuations of 5 Ã‚Âµg ]) delivered by RespimatÃ‚Â® Inhaler, and 48 weeks of twice daily ForadilÃ‚Â® (12 Ã‚Âµg) delivered by the AerolizerÃ‚Â® Inhaler, in patients w…	Interventional	Drug	No	Argentina, Brazil, Canada, Croatia, Czech Republic, Denmark, Finland, Germany, Hong kong, India, Italy, Malaysia, Mexico, Netherlands, Norway, Philippines, Republic of korea, South Africa, Spain, Sweden, Thailand, Ukraine
407	CTRI/2009/091/000146	22-09-2009	2019-03-11	Study to determine the safety, tolerability, and anti-tumor effectiveness of an oral investigational drug, suberoylanilide hydroxamic acid (Vorinostat, MK-0683), in the treatment of advanced malignant pleural mesothelioma.	A Phase III, Randomized, Double-Blind, Placebo-Controlled Trial of Oral Suberoylanilide Hydroxamic Acid (Vorinostat, MK-0683) in Patients With Advanced Malignant Pleural Mesothelioma Previously Treated With Systemic Chemotherapy	Interventional	Drug	No	India
408	CTRI/2009/091/000147	29-04-2009	2018-12-05	Safety and Efficacy of BI 1744 CL in Patients With Chronic Obstructive Pulmonary Disease(COPD) II	A randomized, double-blind, double-dummy, placebo-controlled, parallel group study to assess the efficacy and safety of 48 weeks of once daily treatment of orally inhaled BI 1744 CL (5 Ã‚Âµg [2 actuations of 2.5 Ã‚Âµg] and 10 Ã‚Âµg [2 actuations of 5 Ã‚Âµg ]) delivered by RespimatÃ‚Â® Inhaler, and 48 weeks of twice daily ForadilÃ‚Â® (12 Ã‚Âµg) delivered by the AerolizerÃ‚Â® Inhaler, in patients w…	Interventional	Drug	No	India, Thailand
409	CTRI/2009/091/000148	16-04-2009	2014-09-11	Safety and Efficacy of Albumin Interferon Administered Every 4 Weeks in Genotype 2/3 Hepatitis C Patients	An open-label, randomized, multicenter, active-controlled, dose-ranging study to evaluate the safety and efficacy of albinterferon alfa-2b administered every 4 weeks plus ribavirin in interferon alfa-naÃ¯ve patients with genotype 2/3 chronic hepatitis C	Interventional	Drug, Biological	No	Australia, Canada, France, Germany, Greece, India, Italy, Poland, Spain, Taiwan, Thailand, United Kingdom
410	CTRI/2009/091/000149	02-04-2009	2019-04-10	To study the effect of AMG 479 or AMG 102 in Combination With Platinum-Based Chemotherapy as First-Line Treatment for Extensive Stage Small Cell Lung Cancer	A Phase 1b/2 Trial of AMG 479 or AMG 102 in Combination With Platinum-Based Chemotherapy as First-Line Treatment for Extensive Stage Small Cell Lung Cancer	Interventional	Biological	No	Belgium, Czech Republic, France, Hungary, India, Italy, Netherlands, Philippines, Poland, Republic of korea, Romania, Russian Federation, Spain, Taiwan, United Kingdom, United States of America
413	CTRI/2012/02/002431	16-02-2012	2012-02-16	A Randomized, Double-Blind, Placebo-Controlled, Parallel-Group, Multicenter Study to Evaluate the Efficacy, Safety, and Tolerability of Carisbamate as Adjunctive Therapy in Subjects With Partial Onset Seizures, Followed by an Open-Label Extension Study	A Randomized, Double-Blind, Placebo-Controlled, Parallel-Group, Multicenter Study to Evaluate the Efficacy, Safety, and Tolerability of Carisbamate as Adjunctive Therapy in Subjects With Partial Onset Seizures, Followed by an Open-Label Extension Study	Interventional	Drug	No	Argentina, Australia, Belgium, Croatia, Finland, Germany, India, Lithuania, Mexico, Netherlands, Republic of korea, Singapore, Spain, Sweden, Taiwan, Thailand, Ukraine, United States of America
419	CTRI/2009/091/000160	15-04-2009	2014-07-04	Clinical Trial of Ridaforolimus Compared to Progestin or Chemotherapy for Advanced Endometrial Carcinoma	A Randomized Phase II trial of Ridaforolimus (AP23573; MK-8669) compared to Progestin or Chemotherapy in female adult patients with advanced Endometrial Carcinoma	Interventional	Drug	No	Canada, Chile, Czech Republic, Germany, India, Italy, Spain, Switzerland, United Kingdom, United States of America
420	CTRI/2009/091/000161	09-06-2010	2018-11-13	Effect of insulin detemir and insulin glargine on blood glucose control in subjects with type 2 diabetes	A 26 week randomised, multinational, open labelled, 2 armed, parallel group, treat-to-target once daily treatment trial with insulin detemir versus insulin glargine, both in combination with metformin in subjects with type 2 diabetes	Interventional	Drug	No	Argentina, Democratic People's Republic of korea, India, Thailand, United States of America
421	CTRI/2009/091/000162	01-07-2009	2018-11-13	A clinical trial to study the effects of two drugs, fixed dose combination capsules of Paroxetine hydrochloride controlled release (CR) & Clonazepam and Paroxetine hydrochloride controlled release (CR) tablets in patients with co-morbid depression & anxiety	An open label comparative multicentric study to assess the efficacy and safety of fixed dose combination capsules of Paroxetine hydrochloride controlled release (CR) and Clonazepam in comparison to Paroxetine hydrochloride controlled release (CR) tablets in patients suffering from co-morbid depression & anxiety	Interventional	Drug	No	India
423	CTRI/2011/04/001694	25-04-2011	2018-11-13	A clinical trial to study the effects of Conivaptan hydrochloride injections in patients with decrease sodium levels in blood	An open label, multicentric study to assess the efficacy and safety of Conivaptan hydrochloride injections in patients suffering from euvolemic or hypervolemic hyponatremia	Interventional	Drug	No	India
424	CTRI/2009/091/000165	29-07-2009	2014-07-15	Global Study to Assess the Safety and Effectiveness of DU-176b vs Standard Practice of Dosing With Warfarin in Patients With Atrial Fibrillation (Engage-AF TIMI-48)	A PHASE 3, RANDOMIZED, DOUBLE-BLIND, DOUBLE-DUMMY, PARALLEL GROUP, MULTI-CENTER, MULTI-NATIONAL STUDY FOR EVALUATION OF EFFICACY AND SAFETY OF DU-176B VERSUS WARFARIN IN SUBJECTS WITH ATRIAL FIBRILLATION - Effective anticoagulation with factor Xa next Generation in Atrial Fibrillation (ENGAGE AF-TIMI 48)	Interventional	Drug	No	India
430	CTRI/2009/091/000172	16-04-2009	2014-07-11	A clincal study is to assess the safety and efficacy of stem cells in patients with critical limb ischemia	A randomized, double blind, multicentric, placebo controlled, single dose, phase I/II study assessing the safety and efficacy of intramuscular ex vivo cultured adult allogenic mesenchymal stem cells in patients with critical limb ischemia (CLI).	Interventional	Stem Cell Therapy	No	India
433	CTRI/2009/091/000175	06-10-2009	2014-07-08	Aripiprazole for Schizophrenia patients	Protocol CN138112: Aripiprazole (BMS-337039) for Outpatients and Community Treated Patients with Schizophrenia Completing Aripiprazole Clinical Trials: A Non- Comparative Rollover Protocol	Interventional	Drug	No	India
434	CTRI/2009/091/000176	20-04-2009	2014-07-11	A clinical study to assess the safety and efficacy of stem cell in patients with Myocardial Infarction	A randomized, double blind, multicentric, placebo controlled, single dose, phase I/II study assessing the safety and efficacy of intravenous ex vivo cultured adult allogenic mesenchymal stem cells in patients with ST elevated acute myocardial infarction (STEMI)	Interventional	Stem Cell Therapy	No	India
435	CTRI/2009/091/000177	10-06-2009	2013-04-11	Clinical trial to evaluate the long-term safety and efficacy of ralfinamide in patients with chronic neuropathic low back pain	A multicenter, double blind, randomised, placebo-controlled, extension study to assess long-term safety and efficacy of two fixed doses of Ralfinamide (160 OR 320 MG/DAY) in patients with chronic neuropathic low back pain BACK PAIN	Interventional	Drug	No	India
437	CTRI/2009/091/000179	14-05-2009	2014-07-14	A clinical study to evaluate efficacy and safety of arformoterol inhalation solution delivered by a nebulizer in subjects with chronic obstructive pulmonary disease (COPD).	A randomized, double blind, prospective, single dose, placebo-controlled, cross over study to evaluate efficacy and safety of arformoterol inhalation solution (R,R-Formoterol) delivered by a nebulizer in subjects with chronic obstructive pulmonary disease (COPD)	Interventional	Drug	No	India
440	CTRI/2009/091/000182	13-05-2009	2014-09-19	SR-PAAS - Sitaxentan Efficacy and Safety Trial With a Randomized Prospective Assessment of Adding Sildenafil	A Phase 3, Multi-Center, Randomized, Double-Blind, Placebo-Controlled, Safety And Efficacy Study Of Sitaxsentan Sodium In Subjects With Pulmonary Arterial Hypertension.	Interventional	Drug	No	Argentina, Bulgaria, Chile, China, Colombia, Costa Rica, Czech Republic, Dominica, n Republic, Guatemala, India, Malaysia, Mexico, Peru, Philippines, Romania, Russian Federation, Saudi Arabia, Serbia, Slovakia, South Africa, Thailand, Turkey, Ukraine, United States of America
441	CTRI/2009/091/000183	13-05-2009	2014-09-19	A Phase 3, Multi-Center, Open Label Study To Evaluate The Long-Term Safety Of Monotherapy Sitaxsentan Sodium And Combination Therapy With Sitaxsentan Sodium And Sildenafil Citrate In Subjects With Pulmonary Arterial Hypertension	A Phase 3, Multi-Center, Open Label Study To Evaluate The Long-Term Safety Of Monotherapy Sitaxsentan Sodium And Combination Therapy With Sitaxsentan Sodium And Sildenafil Citrate In Subjects With Pulmonary Arterial Hypertension.	Interventional	Drug	No	Argentina, Bulgaria, Chile, China, Colombia, Costa Rica, Czech Republic, Dominica, n Republic, Guatemala, India, Malaysia, Mexico, Peru, Philippines, Romania, Russian Federation, Saudi Arabia, Serbia, Slovakia, South Africa, Thailand, Turkey, Ukraine, United States of America
442	CTRI/2009/091/000184	13-05-2009	2014-09-19	Study Looking at Combination Therapy (Sitaxsentan+Sildenafil) vs. Monotherapy (Sitaxsentan Alone) SR-PAAS -Sitaxentan Efficacy and Safety Trial With a Randomized Prospective Assessment of Adding Sildenafil	A Phase 3, Multi-Center, Randomized, Double-Blind, Efficacy And Safety Study Of Monotherapy Sitaxsentan Sodium Versus Combination Therapy With Sitaxsentan Sodium And Sildenafil Citrate In Subjects With Pulmonary Arterial Hypertension Who Have Completed Study B1321001.	Interventional	Drug	No	Argentina, Bulgaria, Chile, China, Colombia, Czech Republic, India, Malaysia, Mexico, Peru, Romania, Russian Federation, Serbia, South Africa, Thailand, Turkey, Ukraine, United States of America
445	CTRI/2009/091/000187	13-05-2009	2014-09-23	To evaluate safety and efficacy of Indacaterol in Patients With Chronic Obstructive Pulmonary Disease (COPD)	A 12-Week Treatment, Multi-Center, Randomized, Double-Blind, Placebo-Controlled, Parallel Group Study to Assess the Efficacy, Safety and Tolerability of Indacaterol (150 and 300 Âµg o.d.) in Patients With Chronic Obstructive Pulmonary Disease (COPD)	Interventional	Drug	No	Hong kong, India, Japan, Singapore, Taiwan
446	CTRI/2009/091/000190	27-04-2010	2019-05-20	A clinical trial to study the safety and efficacy of teriparatide in postmenopausal osteoporosis	A prospective, multi-centric, open-label, randomised, controlled study to evaluate the safety and efficacy of teriparatide (rhPTH 1-34) in postmenopausal osteoporosis.	Interventional	Drug, Biological	No	India
448	CTRI/2009/091/000193	12-06-2009	2012-11-30	A Phase III, Randomised, Double-blind, Placebo-controlled Study to Assess the Efficacy and Safety of 10 mg ZD4054 in Combination with Docetaxel in comparison with Docetaxel in Patients with Metastatic Hormone-resistant Prostate Cancer	A Phase III, Randomised, Double-blind, Placebo-controlled Study to Assess the Efficacy and Safety of 10 mg ZD4054 in Combination with Docetaxel in comparison with Docetaxel in Patients with Metastatic Hormone-resistant Prostate Cancer ENTHUSEM1C	Interventional	Drug	No	India
450	CTRI/2009/091/000195	12-08-2009	2014-08-19	A Study of Galiximab and Rituximab Versus Rituximab and Placebo in patients with Follicular Non-Hodgkins Lymphoma (NHL).	114NH301: A Phase III, Randomized, Double-Blind Study of Galiximab in Combination With Rituximab Compared With Rituximab in Combination With Placebo for the Treatment of Subjects With Relapsed or Refractory, Follicular Non-Hodgkins Lymphoma. Acronym: TARGET	Interventional	Drug	No	India
451	CTRI/2009/091/000196	14-05-2009	2014-07-16	A Clinical Trial to evaluate efficacy and safety of zolmitriptan 5 mg nasal spray in acute treatment of migraine	A randomized, double-blind, placebo controlled, crossover, multi-centre study to evaluate the efficacy and safety of Zolmitriptan 5 mg nasal spray in acute treatment of migraine.	Interventional	Drug	No	India
452	CTRI/2009/091/000197	19-05-2009	2014-07-16	Safety and Efficacy of Aliskiren in Post Myocardial Infarction Patients (ASPIRE)	A 36-week, multicenter, randomized, double-blind, placebocontrolled, parallel-group study to evaluate the efficacy and safety of aliskiren on the prevention of left ventricular remodeling in high risk post-acute myocardial infarction patients when added to optimized standard therapy	Interventional	Drug	No	Algeria, Belgium, Canada, Colombia, Czech Republic, Denmark, Germany, Hungary, India, Israel, Italy, Netherlands, Norway, Poland, Russian Federation, Slovakia, Spain, Sweden, Turkey, United Kingdom, Venezuela, (Bolivarian Republic of)
453	CTRI/2009/091/000198	10-06-2009	2014-07-17	Extension 1 to Protocol CSPP100A2340: Study to Evaluate the Efficacy and Safety of Aliskiren on the Prevention of Left Ventricular Remodeling in High Risk Post-Acute Myocardial Infarction Patients When Added to Optimized Standard Therapy	A 2 Year Extension to a 36-Week, Multicenter, Randomized, Double-Blind, Placebo-Controlled, Parallel-Group Study to Evaluate the Efficacy and Safety of Aliskiren on the Prevention of Left Ventricular Remodeling in High Risk Post-Acute Myocardial Infarction Patients When Added to Optimized Standard Therapy	Interventional	Drug	No	Algeria, Belgium, Canada, Colombia, Czech Republic, Denmark, Germany, Hungary, India, Ireland, Italy, Netherlands, Norway, Poland, Russian Federation, Slovakia, Spain, Sweden, Turkey, United Kingdom, Venezuela, (Bolivarian Republic of)
455	CTRI/2009/091/000201	27-07-2009	2014-07-24	An Efficacy and Safety Study of Rivaroxaban With Warfarin for the Prevention of Stroke and Non-Central Nervous System Systemic Embolism in Patients With Non-Valvular Atrial Fibrillation	A Prospective, Randomized, Double-Blind, Double-Dummy, Parallel-Group, Multicenter, Event-Driven, Non-Inferiority Study Comparing the Efficacy and Safety of Once-Daily Oral Rivaroxaban (BAY 59-7939) With Adjusted-Dose Oral Warfarin for the Prevention of Stroke and Non-Central Nervous System Systemic Embolism in Subjects With Non-Valvular Atrial Fibrillation	Interventional	Drug	NA	India
456	CTRI/2009/091/000203	20-05-2009	2014-10-27	Safety and Tolerability of Vildagliptin Versus Placebo in Patients With Type 2 Diabetes and Moderate or Severe Renal Insufficiency (28 Week Extension)	A 28 Week Extension to a 24 Week Multi-Center, Randomized, Double-Blind Clinical Trial to Evaluate the Safety and Tolerability of Vildagliptin (50 mg qd) Versus Placebo in Patients With Type 2 Diabetes and Moderate or Severe Renal Insufficiency	Interventional	Drug	No	Argentina, Australia, Canada, Costa Rica, Finland, France, Germany, Guatemala, India, Norway, Russian Federation, Spain, Sweden
461	CTRI/2009/091/000208	28-05-2009	2013-02-15	A clincial trial to compare the analgesic effect of a combination of Paracetamol and ibuprofen with paracetamol alone or ibuprofen alone in post tonsillectomy patinets.	Maxi-Analgesic Junior Study: A multi-centre prospective, parallel group, double-blind, randomized comparison of the analgesic effect of a combination of paracetamol and ibuprofen with paracetamol alone or ibuprofen alone in post tonsillectomy patients	Interventional	Drug	No	India, New Zealand
463	CTRI/2009/091/000210	04-05-2009	2018-12-12	A Comparison of Adding Exenatide With Switching to Exenatide in Patients With Type 2 Diabetes Experiencing Inadequate Glycemic Control With Sitagliptin Plus Metformin	A Comparison of Adding Exenatide With Switching to Exenatide in Patients With Type 2 Diabetes Experiencing Inadequate Glycemic Control With Sitagliptin Plus Metformin	Interventional	Drug	No	India
464	CTRI/2009/091/000211	01-05-2009	2014-07-16	Effect of probiotic, VSL#3 on portal pressure in patients with cirrhosis	Effect of probiotics (VSL#3) on portal pressure in patients with cirrhosis and large varices who have never bled in the past	Interventional	Drug, Probiotic	NA	India
465	CTRI/2009/091/000212	12-06-2009	2014-09-01	To compare the efficacy and safety of Herbavate vs. the conventional steroid therapy in the management of hand dermatitis.	An open label, prospective, randomized, comparative, single centre, clinical study comparing the efficacy and safety of Herbavate vs. the conventional steroid therapy in the management of hand dermatitis.	Interventional	Drug	No	India
467	CTRI/2009/091/000214	19-05-2009	2014-07-17	A clinical trial to study safety and effects of P276-00 in combination with Gemcitabine in treatment of pancreatic cancer .	A Phase I/II study to evaluate safety and efficacy of P276-00 in combination with Gemcitabine in patients with cancer of pancreas (Acronym: SAVIOR).	Interventional	Drug	NA	India
468	CTRI/2009/091/000215	08-06-2009	2014-08-01	A clinical trial to assess the confidence, usability, preference and satisfaction on use of Dry Powder Inhaler (DPI) in healthy volunteers and in subjects with mild asthma or COPD.	An open, prospective, multicentre study to assess the confidence, usability, preference and satisfaction on use of Revolizer in healthy volunteers and in subjects with mild asthma or COPD.	Interventional	Drug, Medical Device	No	India
469	CTRI/2009/091/000216	20-05-2009	2014-09-29	Safety, Tolerability and Efficacy of Indacaterol in Patients With Moderate-to-Severe Chronic Obstructive Pulmonary Disease (COPD)	A 26-Week Extension to a 26-Week Treatment, Multicenter, Randomized, Double-Blind, Placebo-Controlled, Adaptive, Seamless, Parallel-Group Study to Assess Safety, Tolerability and Efficacy of Two Doses of Indacaterol (150 and 300 Âµg o.d.) in Patients With Chronic Obstructive Pulmonary Disease	Interventional	Drug	No	Argentina, Canada, Germany, India, Italy, Spain, Sweden, Turkey, United States of America
470	CTRI/2009/091/000217	29-05-2009	2020-05-18	Evaluate Efficacy and Safety of Saxagliptin in Adult Indian Patients with Type 2 Diabetes inadequate glycemic control.	A 24-Week National, Multi-centre, Randomized, Parallel-group, Double-blind, Placebo-controlled, Phase IIIb study in India to Evaluate the Efficacy and Safety of Saxagliptin in Adult Patients with Type 2 Diabetes who have Inadequate Glycaemic Control with Diet and Exercise.	Interventional	Drug	NA	India
471	CTRI/2009/091/000218	06-08-2009	2019-03-11	A Phase IIa Randomized, Double-Blind, Placebo Controlled Study to Evaluate the Effects of Odanacatib (MK-0822) on Bone Mineral Density (BMD) and Overall Safety in the Treatment of Osteoporosis in Postmenopausal Women Previously Treated with Alendronate	A Phase IIa Randomized, Double-Blind, Placebo Controlled Study to Evaluate the Effects of Odanacatib (MK-0822) on Bone Mineral Density (BMD) and Overall Safety in the Treatment of Osteoporosis in Postmenopausal Women Previously Treated with Alendronate	Interventional	Drug	No	India
486	CTRI/2009/091/000232	30-06-2009	2014-11-06	Open-Label Trial to Determine the Long-Term Safety of Safinamide in Parkinsons Disease Patients	Open-Label Trial to Determine the Long-Term Safety of Safinamide in Parkinsons Disease Patients	Interventional	Drug	No	India
488	CTRI/2009/091/000238	09-06-2009	2014-09-01	Safety and Tolerability of Vildagliptin Versus Placebo in Patients With Type 2 Diabetes and Moderate or Severe Renal Insufficiency	A Multi-Center, Randomized, Double-Blind Clinical Trial to Evaluate the Safety and Tolerability of 24 Weeks Treatment With Vildagliptin (50 mg qd and 100 mg qd) Versus Placebo in Patients With Type 2 Diabetes and Moderate or Severe Renal Insufficiency	Interventional	Drug	No	Argentina, Australia, Canada, Finland, France, Germany, Guatemala, India, Italy, Norway, Russian Federation, Spain, Sweden, United States of America
489	CTRI/2009/091/000240	29-07-2009	2020-05-18	A comparative study of SymbicortÃ‚Â® Maintenance and Reliever Therapy (Symbicort TurbuhalerÃ‚Â® 160/4.5 mg, one inhalation bid plus as-needed) and Symbicort Turbuhaler 160/4.5 mg, one inhalation bid plus Terbutaline Turbuhaler 0.4 mg/inhalation as-needed, for treatment of asthma.	A comparison of SymbicortÃ‚Â® Maintenance and Reliever Therapy (Symbicort TurbuhalerÃ‚Â® 160/4.5 mg, one inhalation bid plus as-needed) and Symbicort Turbuhaler 160/4.5 mg, one inhalation bid plus Terbutaline Turbuhaler 0.4 mg/inhalation as-needed, for treatment of asthma ? a 12-month, randomized, double-blind, parallel group, active-controlled, multinational, phase III study in asthmatic patient…	Interventional	Drug	No	Argentina, Brazil, China, Costa Rica, Hungary, Japan, Malaysia, Peru, Philippines, Republic of korea, Russian Federation, Thailand
499	CTRI/2009/091/000251	24-06-2009	2017-12-29	Clinical trial to assess the efficacy and safety of TNK-TPA in Acute Ischemic Stroke	Clinical trial to assess the efficacy and safety of TNK-TPA in Acute Ischemic Stroke	Interventional	Drug, Biological	No	India
500	CTRI/2009/091/000252	22-05-2009	2014-09-02	A clinical trial to determine pharmacokinetics of Colistin given as injection, in subjects with hospital acquired infections caused by gram negative bacilli.	Pharmacokinetics of Colistin, after intravenous administration of colistimethate sodium in subjects with nosocomial infections caused by multidrug resistant, gram negative bacilli.	Interventional	Drug	No	India
506	CTRI/2009/091/000258	15-06-2009	2014-08-14	A Clinical Trial to compare the efficacy and safety of Fluticasone / Formoterol with Budesonide / Formoterol combination administered with an inhaler in subjects with moderate to severe asthma.	A 12 weeks, double blind, prospective, active controlled, comparative; parallel group, multicenter study to assess the efficacy and safety of Fluticasone / Formoterol versus Budesonide / Formoterol combination administered through a pressurized Metered Dose Inhaler (pMDI) in subjects with moderate to severe Bronchial Asthma.	Interventional	Drug	No	India
507	CTRI/2009/091/000260	09-06-2009	2014-10-03	Efficacy and Safety of Indacaterol in Patients With Chronic Obstructive Pulmonary Disease (COPD) Using Salmeterol as Active Control	A 26-Week Treatment, Multi-Center, Randomized, Double-Blind, Double- Dummy, Placebo-Controlled, Parallel-Group Study to Assess the Efficacy, and Safety of Indacaterol (150 Âµg o.d.) in Patients With Chronic Obstructive Pulmonary Disease, Using Salmeterol (50 Âµg b.i.d.) as an Active Control	Interventional	Drug	No	Brazil, Canada, Colombia, Czech Republic, Denmark, Finland, France, Germany, Hungary, India, Italy, Norway, Peru, Russian Federation, Slovakia, Taiwan
509	CTRI/2009/091/000262	08-06-2009	2019-06-15	Safety, efficacy and pharmacokinetic study of paclitaxel injection concentrate for nano-dispersion in subjects with metastatic breast cancer.	Phase 1 safety, efficacy, and pharmacokinetic study of Paclitaxel nano-dispersion injection in subjects with metastatic breast cancer: A randomized, open label, dose-ranging, active controlled, comparative, parallel group, and multi-centric study.	Interventional	Drug	No	India
520	CTRI/2009/091/000276	24-11-2010	2014-07-16	BRISK - FL	A Randomized, Double-blind, Multi-center Phase III Study of Brivanib versus Sorafenib as First-line Treatment in Patients with Advanced Hepatocellular Carcinoma	Interventional	Drug	No	Argentina, Australia, Belgium, Brazil, Canada, China, Czech Republic, France, Germany, Greece, Hong kong, India, Italy, Japan, Mexico, Poland, Russian Federation, South Africa, Spain, Sweden, Taiwan, Thailand, Turkey, United Kingdom, United States of America
521	CTRI/2009/091/000277	15-06-2009	2014-09-30	Comparison of Indacaterol and Tiotropium on Lung Function and Related Outcomes in Patients With Chronic Obstructive Pulmonary Disease (COPD) (INVIGORATE)	A phase IIIb multicenter, 52 week treatment, randomized, blinded, double dummy, parallel group efficacy study comparing the effect of inhaled indacaterol 150 Âµg o.d. vs inhaled tiotropium 18 Âµg o.d. on lung function, rate of exacerbations and related outcomes in patients with COPD	Interventional	Drug	No	Argentina, Australia, Austria, Belgium, Brazil, Canada, China, Colombia, Costa Rica, Czech Republic, Denmark, Estonia, Finland, France, Germany, Hungary, Iceland, India, Israel, Italy, Latvia, Lithuania, Mexico, Netherlands, New Zealand, Peru, Philippines, Poland, Portugal, Romania, Russian Federation, Slovakia, South Africa, Spain, Sweden, Switzerland, Taiwan, Turkey, United Kingdom, Venezuela, …
523	CTRI/2009/091/000279	27-05-2009	2014-10-09	A Research Study To Assess The Effectiveness And Safety Of Different Doses Of Oral PF-00489791 In The Treatment Of Adult Patients With Pulmonary Arterial Hypertension.	A Phase 2a, Randomized, Double Blind, Placebo-Controlled, Parallel Group Study Investigating The Dose-Response Of PF-00489791 On Acute Hemodynamics In Subjects With Idiopathic And Familial Pulmonary ARTERIAL Hypertension.	Interventional	Drug	No	Belgium, Canada, Germany, India, Peru, Russian Federation, Spain, Sweden, Switzerland, United States of America
525	CTRI/2009/091/000281	25-05-2009	2014-10-09	Prospective, Randomized, Multi-Center, Comparator Study Evaluating Efficacy and Safety of PF-04523655 Versus Laser in Subjects With Diabetic Macular Edema (DEGAS)	A Phase II Prospective, Randomized, Multi-Center, Diabetic Macular Edema Dose Ranging, Comparator Study Evaluating the Efficacy and Safety of PF-04523655 Versus Laser Therapy (DEGAS)	Interventional	Drug	No	India
527	CTRI/2009/091/000283	06-11-2009	2019-11-20	Study to evaluate the safety and efficacy of TULY (rasburicase) in prevention and treatment of malignancy-associated hyperuricemia	Efficacy and safety of TULY (rasburicase) in prevention and treatment of malignancy-associated hyperuricemia - An open-label, multicentre study in India.	Interventional	Drug, Preventive	No	India
536	CTRI/2009/091/000295	21-08-2009	2013-02-13	A clinical trial to evaluate the safety and efficacy of talaporfin sodium (activated locally using light of a specific wavelength) on liver metastases in patients with colorectal cancer	A multicenter, multinational phase 3 randomized study to evaluate the safety and efficacy of treating colorectal cancer patients with recurrent liver metastases using the LitxTM system plus chemotherapy as compared to chemotherapy alone	Interventional	Drug, Diagnostic	No	India
539	CTRI/2009/091/000298	16-07-2009	2014-09-26	A clinical trial to study prevention of HPV in HIV-Positive women in India	A Single-Arm, Open-Label, Pilot Study of the Safety and Immunogenicity of the Merck Quadrivalent Human Papillomavirus Vaccine among HIV-Positive Women in India: A Trial of AIDS Malignancy Clinical Trials Consortium Acronym: AMC Protocol # 054	Interventional	Vaccine, Other (Specify) [Pilot study to study the safety and immunogenicity of Merck Quadrivalent HPV Vaccine, ]	No	India
540	CTRI/2011/091/000299	19-01-2011	2013-05-07	A Study to Evaluate the Safety and Efficacy of Anamorelin HCL in Patients with Non Small Cell Lung Cancer	A Randomized, Double-Blind, Placebo-Controlled, Multicenter Phase II Anamorelin HCl Dose Range Study to Evaluate the Safety and Efficacy of Anamorelin HCl in Patients with NSCLC	Interventional	Drug	No	India
552	CTRI/2009/091/000315	17-07-2009	2014-09-26	A clinical trial to study the effects of piperaquine-dihydroartemisinin combination and artemether-lumefantrine combination in patients with uncomplicated Plasmodium falciparum malaria.	Evaluation of efficacy and safety of piperaquine-dihydroartemisinin combination in treatment of uncomplicated Plasmodium falciparum malaria: a randomized comparative multicentric study.	Interventional	Drug	No	India
555	CTRI/2009/091/000319	08-09-2009	2015-08-26	A clinical trial to study the effect of lixivaptan in the treatment of hyponatremia in NYHA Class III/IV Cardiac Patients	The BALANCE Study: Treatment of Hyponatremia Based on Lixivaptan in NYHA Class III/IV Cardioc Patient Evaluation Acronym: BALANCE	Interventional	Drug	No	India, United Kingdom, United States of America
556	CTRI/2009/091/000320	17-06-2009	2015-12-31	Efficacy and Safety of Aliskiren and Aliskiren/Enalapril Combination on Morbi-Mortality in Patients With Chronic Heart Failure (ATMOSPHERE)	A Multicenter, Randomized, Double-Blind, Parallel Group, Active-Controlled Study to Evaluate the Efficacy and Safety of Both Aliskiren Monotherapy and Aliskiren/Enalapril Combination Therapy Compared to Enalapril Monotherapy, on Morbidity and Mortality in Patients With Chronic Heart Failure (NYHA Class II - IV).	Interventional	Drug	No	Argentina, Australia, Belgium, Canada, China, Colombia, Costa Rica, Czech Republic, Denmark, Estonia, Finland, France, Germany, Greece, Hungary, Iceland, India, Ireland, Italy, Japan, Latvia, Lithuania, Netherlands, Norway, Peru, Poland, Portugal, Republic of korea, Romania, Russian Federation, Slovakia, South Africa, Spain, Switzerland, Taiwan, Thailand, Turkey, United Kingdom, United States of …
558	CTRI/2009/091/000322	12-08-2009	2013-03-28	An Open-Label Extension Study of GA-GCB ERT in Patients With Type 1 Gaucher Disease	An Open-Label Extension Study of Gene-ActivatedÂ® Human Glucocerebrosidase (GA-GCB) Enzyme Replacement Therapy in Patients With Type 1 Gaucher Disease	Interventional	Biological	NA	India
560	CTRI/2009/091/000325	06-05-2010	2013-03-06	A clinical trial To evaluate hair growth retarding formulation to reduce hair growth against Untreated control on healthy human subjects.	To evaluate hair growth retarding formulation to reduce hair growth against Untreated control on healthy human subjects?.	Interventional	Preventive	No	India
564	CTRI/2009/091/000330	29-06-2009	2014-09-25	Comparison of effects of paracetamol, ibuprofen and their combination in pediatric patients with fever	Randomized Comparative Trial of efficacy of paracetamol, ibuprofen and paracetamol-ibuprofen combination in treatment of febrile children	Interventional	Drug	Yes	India
566	CTRI/2009/091/000332	24-06-2009	2013-10-18	A clinical trial to study the effects of moxifloxacin on ECG readings in healthy subjects of Indian origin	A randomized, single-dose, single blind, placebo controlled, cross over, validation study of moxifloxacin induced QT/QTc changes in healthy subjects of Indian origin (Indian subcontinent)	Interventional	Drug	No	India
569	CTRI/2009/091/000335	17-06-2009	2018-11-21	Effect of Vildagliptin on Left Ventricular Function in Patients With Type 2 Diabetes and Congestive Heart Failure	A Multi-center, Randomized, Double-blind, Placebo-controlled Clinical Trial to Evaluate the Effect of 52 Weeks Treatment With Vildagliptin on Left Ventricular Function in Patients With Type 2 Diabetes and Congestive Heart Failure	Interventional	Drug	No	Czech Republic, Denmark, Estonia, Germany, Guatemala, India, Italy, Latvia, Lithuania, Poland, Romania, Russian Federation, Slovakia
570	CTRI/2009/091/000336	14-09-2009	2018-12-03	A clinical trial to study the effective dose range of the study drug, Sativex, in patients with advanced cancer who experience inadequate pain relief during optimized chronic opioid therapy.	A double blind, randomized, placebo controlled, parallel group dose-range exploration study of SativexÃ‚Â® in relieving pain in patients with advanced cancer, who experience inadequate analgesia during optimized chronic opioid therapy.	Interventional	Drug	No	Canada, Czech Republic, Finland, India, Italy, Romania, South Africa, Spain, United States of America
577	CTRI/2009/091/000345	04-08-2009	2019-07-18	Study of Efficacy and Safety of MORAb-003 in Patients (Subjects) With Platinum-Sensitive Ovarian Cancer in First Relapse.	A Randomized, Double-blind, Placebo-Controlled, Phase 3 Study to Assess the Efficacy and Safety of Weekly Farletuzumab (MORAb-003) in Combination with Carboplatin and Taxane in Subjects with Platinum-sensitive Ovarian Cancer in First Relapse	Interventional	Biological	No	Argentina, Australia, Austria, Belgium, Brazil, Canada, Chile, China, France, Germany, Greece, Hong kong, Hungary, India, Israel, Italy, Mexico, Netherlands, Peru, Philippines, Poland, Portugal, Republic of korea, Russian Federation, Singapore, Spain, Sweden, Switzerland, Taiwan, Ukraine, United Kingdom, United States of America
587	CTRI/2009/091/000356	15-06-2009	2014-09-30	To determine the effects on resting anal sphincter pressure following topical application of 2% diltiazem gel and a combination of 2% diltiazem with lidocaine gel (2%) in various anal conditions.	The effect of a topical application of Diltiazem or a combination of Diltiazem and Lidocaine in various anal conditions.	Interventional	Drug	No	India
593	CTRI/2009/091/000362	25-06-2009	2014-11-06	Study Evaluating Bosutinib-Exemestane Combination Vs Exemestane Alone in Post Menopausal Women With Breast Cancer	A Phase 2, Randomized, Open-Label Study of Bosutinib Administered in Combination With Exemestane Versus Exemestane Alone as Second Line Therapy in Postmenopausal Women With Locally Advanced or Metastatic ER+/PgR+/ErbB2- Breast Cancer	Interventional	Drug	No	Argentina, Australia, Belgium, Brazil, Canada, China, France, Hong kong, Hungary, India, Malaysia, Netherlands, Poland, Serbia, Singapore, South Africa, Spain, United Kingdom, United States of America
598	CTRI/2009/091/000368	31-12-2009	2014-11-21	A clinical trial to study the safety and the consistency in terms of protection between three production lots of the PsA-TT conjugate vaccine produced at large scale in the 5 to 10 years of age.	A phase III, double-blind, randomized, active controlled study to evaluate the safety and consistency of immunogenicity of three consecutive lots of a Meningococcal A Conjugate Vaccine administered as a single dose to healthy children at 5-10 years of age.	Interventional	Vaccine	No	India
600	CTRI/2009/091/000370	01-02-2010	2014-11-23	A clinical trial to study the effects of an oral pill containing desogestrel in women with polycystic ovary syndrome.	Effects of combination of ethinyl oestradiol with desogestrel on clinical and biochemical parameters in women with polycystic ovary syndrome.	Interventional	Drug	No	India
605	CTRI/2009/091/000375	21-08-2009	2018-11-20	A clinical study on Pentavalent vaccine	A Phase IV multicentric, randomized, comparative clinical trial to assess the immunogenicity and Reactogenicity of two different lots of DTwP-HB+Hib (Pentavac) vaccine manufactured by Serum Institute Of India Ltd., Pune in Indian infants.	Interventional	Vaccine	No	India
606	CTRI/2009/091/000377	09-09-2009	2014-12-15	Safety, tolerability and pharmacokinetics study of WCK 2349 (in single doses) in healthy male volunteer.	Phase 1 study to evaluate the safety, tolerability and pharmacokinetics of oral WCK 2349 (200 mg or 400 mg or 600mg or 800mg or 1000 mg or 1500mg) on single dose administration in adult healthy male human volunteers under fasting conditions.	Interventional	Drug	No	India
611	CTRI/2009/091/000385	24-06-2009	2015-02-06	PHASE II OPen Label, MULTICENTER, PROSPECTIVE, RANDOMIZED, AGE RELATED MACULAR DEGENERATION, COMPARATOR controlled, STUDY evaluating PF 04523655 VERSUS RANIBIZUMAB IN the treatment of SUBJECTS WITH CHOROIDAL NEOVASCULARIZATION (MONet study)	Phase II Open Label Multicenter, Prospective, Randomized, Age Related Macular Degeneration, Comparator Controlled Study Evaluating PF-04523655 Versus Ranibizumab In The Treatment Of Subjects With Choroidal Neovascularization (MONET Study).	Interventional	Drug	No	India
612	CTRI/2009/091/000386	24-09-2009	2016-05-26	OMB110913 : Ofatumumab Added to Fludarabine-Cyclophosphamide vs. Fludarabine-Cyclophosphamide Combination in Relapsed Subjects With Chronic Lymphocytic Leukemia	OMB110913 : A Phase III, Open Label, Randomized Trial of Ofatumumab Added to Fludarabine-Cyclophosphamide vs. Fludarabine-Cyclophosphamide Combination in Subjects With Relapsed Chronic Lymphocytic Leukemia	Interventional	Drug, Biological	No	Brazil, Bulgaria, Canada, Germany, Greece, India, Italy, Mexico, Netherlands, Poland, Romania, Russian Federation, Spain, Taiwan, Thailand, Ukraine, United Kingdom, United States of America
613	CTRI/2009/091/000387	17-07-2009	2015-02-06	Anidulafungin Plus Voriconazole Versus Voriconazole For The Treatment Of Invasive Aspergillosis	A Prospective, Randomized Trial Comparing The Efficacy Of Anidulafungin And Voriconazole In Combination To That Of Voriconazole Alone When Used For Primary Therapy Of Proven Or Probable Invasive Aspergillosis	Interventional	Drug	No	Austria, Belgium, Brazil, Canada, Czech Republic, France, Germany, Greece, India, Italy, Netherlands, Peru, Poland, Portugal, Republic of korea, Russian Federation, Singapore, Spain, Switzerland, Thailand, Turkey, United Kingdom, United States of America
617	CTRI/2009/091/000392	01-02-2010	2014-12-29	A clnical trial to study the effects of an oral pill containing cyproterone acetate on various clinical and biochemical parameters of polycystic ovary syndrome.	Effects of combination of ethinyl oestradiol with cyproterone acetate on clinical and biochemical parameters in women with polycystic ovary syndrome.	Interventional	Drug	No	India
619	CTRI/2009/091/000394	02-07-2009	2014-12-12	A clinical trial to assess immunogenicity and safety of combination vaccine (DTwP-HB) as compared with Active Comparator (DTPw-HB) and to demonstrate the equivalence of three different lots of LBVW0101, in healthy infants at 6, 10 and 14 weeks of age.	A prospective, multicentre, comparative, double blind, randomized phase III study to assess immunogenicity and safety of LBVW0101 (Diphtheria-Tetanus-whole cell Pertussis- Hepatitis B) compared with Tritanrix HBÃ‚Â® (Diphtheria-Tetanus-whole cell Pertussis-Hepatitis B) and to demonstrate the equivalence of three different lots of LBVW0101, in terms of immunogenicity, in healthy infants at six, te…	Interventional	Vaccine	No	India
620	CTRI/2009/091/000395	27-07-2009	2018-12-03	The purpose of the study is to determine whether Cariprazine is a safe and tolerated long-term treatment in patients with chronic stable schizophrenia.	A Long-Term, Open-Label Extension Study of the Safety and Tolerability of RGH-188 (Cariprazine) in Patients With Schizophrenia	Interventional	Drug	No	India, Malaysia, Russian Federation, Ukraine, United States of America
622	CTRI/2009/091/000399	17-11-2009	2015-01-15	To determine the safety and efficacy of Etanercept for injection 25 mg in patients with moderate to severe active rheumatoid arthritis.	An open label, prospective, non-comparative, multicentre study to assess the safety and efficacy of Etanercept for injection 25 mg in patients with moderate to severe active rheumatoid arthritis.	Interventional	Biological	No	India
623	CTRI/2009/091/000400	10-08-2009	2014-12-16	A clinical trial to study the effect of conivaptan hydrochloride in patients with Euvolemic and Hypervolemic hyponatremia (a condition where the level of a chemical ion in blood goes below the normal levels)	Efficacy and Safety of Intravenous Administration of Conivaptan Hydrochloride in the Treatment of Euvolemic and Hypervolemic Hyponatremia - A multicentric, open label, non comparative, phase III study	Interventional	Drug	No	India
624	CTRI/2009/091/000402	07-01-2011	2016-08-04	A Clinical Trial to study the Safety, Tolerability and Effect of Tocilizumab in Patients with Active Rheumatoid Arthritis taking Background Non-biologic DMARDs and having an Inadequate Response to Current Non-biologic DMARD and/or Anti-TNF Therapy	Multi-National Open-Label Study to Evaluate the Safety, Tolerability and Efficacy of Tocilizumab in Patients with Active Rheumatoid Arthritis on Background Non-biologic DMARDs who have an Inadequate Response to Current Non-biologic DMARD and/or Anti-TNF Therapy	Interventional	Biological	No	Belgium, Denmark, Germany, Ireland, Luxembourg, Netherlands, Poland, Portugal, Romania, Saudi Arabia, Spain, Sweden, Switzerland, Turkey, United Kingdom
626	CTRI/2009/091/000405	25-06-2009	2013-03-14	Long-Term Analgesic Efficacy And Safety Of Tanezumab Alone Or In Combination With Non-Steroidal Anti-Inflammatory Drugs (NSAIDs) Versus NSAIDs Alone In Patients With Osteoarthritis Of The Knee Or Hip	A Phase 3, Multi-Center, Randomized, Double-Blind, Controlled Study Of The Long-Term Analgesic Efficacy And Safety of Tanezumab Alone Or In Combination With Non-Steroidal Anti-Inflammatory Drugs (NSAIDs) Versus NSAIDs Alone In Patients With Osteoarthritis Of The Knee Or Hip	Interventional	Biological	No	Canada, Colombia, India, Mexico, Netherlands, Philippines, Republic of korea, Russian Federation, South Africa, Spain, Ukraine, United States of America
632	CTRI/2009/091/000412	20-08-2009	2014-12-17	A Study to Compare the Glycemic Effects, Safety, and Tolerability of Exenatide Once Weekly to Those of Sitagliptin and a Thiazolidinedione in Subjects With Type 2 Diabetes Treated With Metformin (DURATION - 2)	A Randomized, Double-Blind, Parallel-Group, Multicenter Study to Compare the Glycemic Effects, Safety, and Tolerability of Exenatide Long-Acting Release(Once Weekly) to Those of Sitagliptin and a Thiazolidinedione in Subjects With Type 2 Diabetes Mellitus Treated With Metformin	Interventional	Drug	No	India, Mexico, United States of America
641	CTRI/2009/091/000422	03-07-2009	2014-02-03	Comparative Study of Pregabalin and Gabapentin as Adjunctive Therapy in Subjects With Partial Seizures	A Randomized, Double-Blind, Parallel-Group, Multi-Center, Comparative, Flexible Dose Trial Of Pregabalin Versus Gabapentin As Adjunctive Therapy In Subjects With Partial Seizures	Interventional	Drug	No	Bulgaria, China, Costa Rica, Croatia, El Salvador, Guatemala, India, Pakistan, Peru, Portugal, Romania, Serbia, Slovakia, Spain
642	CTRI/2009/091/000423	27-10-2009	2016-08-04	A clinical trial to study the effects of bevacizumab plus capecitabine vs. bevacizumab alone as maintenance therapy in patients with HER2-negative metastatic breast cancer that has not progressed during initial docetaxel plus bevacizumab therapy	A randomised Phase III clinical study of bevacizumab plus capecitabine vs. bevacizumab alone as maintenance therapy in patients with HER2-negative metastatic breast cancer that has not progressed during first-line docetaxel plus bevacizumab therapy	Interventional	Biological	No	Brazil, China, Egypt, France, Hong kong, India, Italy, Poland, Spain, Turkey
643	CTRI/2009/091/000424	06-08-2009	2014-10-29	Study Comparing Bevacizumab + Temsirolimus Vs Bevacizumab + Interferon-Alfa In Advanced Renal Cell Carcinoma Subjects	A Phase 3b, Randomized, Open-Label Study of bevacizumab+ temsirolimus vs. bevacizumab + interferon-alfa as First-Line Treatment in Subjects with Advanced Renal Cell Carcinoma	Interventional	Drug	No	Argentina, Australia, Belgium, Brazil, Canada, Chile, Colombia, Croatia, Czech Republic, France, Germany, Hong kong, Hungary, India, Italy, Malaysia, Mexico, Netherlands, Poland, Portugal, Republic of korea, Russian Federation, Serbia, Singapore, Slovakia, Slovenia, South Africa, Spain, Taiwan, Ukraine, United Kingdom, United States of America
651	CTRI/2009/091/000432	14-07-2009	2023-02-02	A controlled study with allogenic mesenchymal stem cells in patients with Liver Cirrhosis	A Pilot study on the use of Allogeneic Mesenchymal stem cells for Liver Cirrhosis	Interventional	Stem Cell Therapy	No	India
652	CTRI/2009/091/000434	21-08-2009	2015-02-24	A clinical trial to study the effects of artesunate - lumefantrine combination and artemether - lumefatrine combination in the treatment of uncomplicated Plasmodium falciparum malaria.	Comparative evaluation of efficacy and safety of artesunate-lumefantrine vs. artemether-lumefantrine fixed dose combination in the treatment of uncomplicated Plasmodium falciparum malaria.	Interventional	Drug	No	India
653	CTRI/2009/091/000435	03-07-2009	2012-12-10	A controlled study with allogenic mesenchymal stem cells in patients with Osteoarthritis	A Pilot study on the use of Allogeneic Mesenchymal stem cells for Osteoarthritis	Interventional	Stem Cell Therapy	No	India
654	CTRI/2009/091/000436	15-07-2009	2012-12-10	A study with allogenic mesenchymal stem cells in patients with Chronic Obstructive Pulmonary Disease (COPD)	A Pilot study on the use of Allogeneic Mesenchymal stem cells with Chronic Obstructive Pulmonary Disease (COPD)	Interventional	Stem Cell Therapy	No	India
655	CTRI/2009/091/000437	21-07-2009	2012-12-11	Allogenic mesenchymal stem cells in patients with Dilated Cardiomyopathy	A Pilot study on the use of Allogeneic Mesenchymal Stem Cell therapy for Dilated Cardiomyopathy.	Interventional	Stem Cell Therapy	No	India
659	CTRI/2009/091/000443	24-09-2009	2015-02-03	LPL100601 : The Stabilization of Atherosclerotic Plaque by Initiation of Darapladib Therapy Trial (STABILITY)	LPL100601 : A Clinical Outcomes Study of Darapladib Versus Placebo in Subjects With Chronic Coronary Heart Disease to Compare the Incidence of Major Adverse Cardiovascular Events (MACE)	Interventional	Drug	NA	Argentina, Australia, Belgium, Brazil, Bulgaria, Canada, Chile, China, Czech Republic, Democratic People's Republic of korea, Denmark, Estonia, France, Germany, Greece, Hong kong, Hungary, India, Italy, Japan, Mexico, Netherlands, New Zealand, Norway, Pakistan, Peru, Philippines, Poland, Romania, Russian Federation, Slovakia, South Africa, Spain, Sweden, Taiwan, Thailand, Ukraine, United Kingdom,…
672	CTRI/2009/091/000456	09-07-2009	2019-11-25	A phase III clinical trial to study the safety and immunogenicity of BEs combined pentavalent DTwP-rHepB-HIB liquid vaccine administered to 6-8 week old healthy Infants of either gender in comparison with a marketed vaccine.	A multicentric, single blind, parallel, randomized, phase-III study to evaluate the immunogenicity & safety of BEs combined pentavalent DTwP-rHepB-HIB liquid vaccine administered to 6-8 week old healthy Indian subjects at 6-10-14 weeks EPI schedule in comparison with marketed Shan5 vaccine.	Interventional	Vaccine, Biological, Preventive	No	India
673	CTRI/2009/091/000457	21-08-2009	2019-03-11	A Clinical Trial to evaluate Glucose-Dependant Insulinotropic Effects of Single dose of a DPP-4 inhibitor	A Clinical Trial to evaluate Glucose-Dependant Insulinotropic Effects of Single dose of a DPP-4 inhibitor in Lean healthy Males	Interventional	Drug	No	India
674	CTRI/2009/091/000459	06-08-2009	2014-04-09	Six Months Efficacy and Safety of Aliskiren Therapy on Top of Standard Therapy, on Disease and Death in Patients With Acute Decompensated Heart Failure (ASTRONAUT)	A Multicenter, Randomized, Double-Blind, Parallel Group, Placebo-Controlled Study to Evaluate the 6 Months Efficacy and Safety of Aliskiren Therapy on Top of Standard Therapy, on Morbidity and Mortality When Initiated Early After Hospitalization for Acute Decompensated Heart Failure	Interventional	Drug	No	Argentina, Belgium, Brazil, Bulgaria, Canada, Colombia, Czech Republic, Finland, France, Germany, Hungary, India, Iraq, Israel, Italy, Philippines, Poland, Romania, Singapore, Slovakia, Spain, Sweden, Taiwan, Turkey
675	CTRI/2009/091/000460	21-07-2009	2018-11-13	A Multinational, Multicenter, Randomized, Double-Blind study Comparing the Efficacy and Safety of AVE5026 with enoxaparin for the Prevention of Venous Thromboembolism in Patients Undergoing Hip Fracture Surgery	A Multinational, Multicenter, Randomized, Double-Blind study Comparing the Efficacy and Safety of AVE5026 with enoxaparin for the Prevention of Venous Thromboembolism in Patients Undergoing Hip Fracture Surgery (SAVE HIP 2)	Interventional	Drug	No	India
677	CTRI/2009/091/000462	07-06-2010	2018-11-13	Comparison of NN5401 with biphasic insulin aspart 30 in type 2 diabetes	A 26-week, open-labelled, two-arm, parallel, randomised trial comparing efficacy and safety of NN5401 twice daily vs. biphasic insulin aspart (BIAsp) 30 twice daily both with or without metformin, with or without DPP-4 inhibitor, with or without pioglitazone in subjects with type 2 diabetes (BOOST?: Intensify Premix 1)	Interventional	Drug	No	India
680	CTRI/2009/091/000465	18-08-2009	2015-01-08	A clinical trial to assess the safety and rabies antibody levels in blood following a new Human Monoclonal Antibody to Rabies (SII RMab) in comparison with Human Rabies Immune Globulin, when given together with Rabies Vaccine (RABIVAXÃ‚Â®) in healthy adults.	Open-Label, Randomized, Dose Escalation Phase I Study in Healthy Adult Volunteers to Evaluate the Safety and Pharmacokinetics of a Human Monoclonal Antibody to Rabies (SII RMab) in Comparison to Human Rabies Immune Globulin Administered in Conjunction with Rabies Vaccine (RABIVAXÃ‚Â®).	Interventional	Drug, Biological	No	India
688	CTRI/2009/091/000476	28-07-2009	2015-03-19	A clinical trial intended to compare the treatment effect of two antituberculosis regimens, daily and intermittent regimens in HIV patients with Pulmonary TB.	A Randomized Controlled Clinical Trial Comparing Daily Vs. Intermittent 6 ? month Short Course Chemotherapy in Reducing Failures & Emergence of Acquired Rifampicin Resistance (ARR) in Patients with HIV and Pulmonary Tuberculosis	Interventional	Drug	NA	India
689	CTRI/2009/091/000477	23-09-2009	2016-04-03	EGF106903 : Phase-III trial in women with HER2/Erb2 positive primary breast cancer using neoadjuvant chemotherapy.	EGF106903 : Neo ALTTO (Neoadjuvant Lapatinib and/or Trastuzumab Treatment Optimisation) Study A Randomised, Multicenter Open-Label Phase III Study of Neoadjuvant Lapatinib, Trastuzumab and Their Combination Plus Paclitaxel in Women With HER2/ErbB2 Positive Primary Breast Cancer. Acronymn - NEO ALTTO	Interventional	Drug	No	Brazil, Canada, Chile, Czech Republic, France, Germany, Greece, Hong kong, India, Israel, Italy, Lithuania, New Zealand, Norway, Pakistan, Peru, Portugal, Republic of korea, Romania, Russian Federation, South Africa, Spain, Sweden, Taiwan, Ukraine, United Kingdom
690	CTRI/2009/091/000478	23-09-2009	2016-04-03	EGF106708 : Phase-III trial with adjuvant treatment of patients with ErbB2 overexpressing and/or amplified breast cancer who have undegone masectomy and have received at least four cycles of an approved anthracycline-based (neo-) adjuvant chemotherapy regimen.	EGF106708 : A Randomised, Multi-Centre, Open-Label, Phase III Study of Adjuvant Lapatinib, Trastuzumab, Their Sequence and Their Combination in Patients With HER2/ErbB2 Positive Primary Breast Cancer. Acronymn - ALTTO	Interventional	Drug	No	Argentina, Australia, Austria, Belgium, Brazil, Bulgaria, Canada, Chile, China, Croatia, Czech Republic, Democratic People's Republic of korea, Denmark, Estonia, France, Germany, Greece, Hong kong, Hungary, India, Ireland, Israel, Italy, Japan, Luxembourg, Malaysia, Mexico, Netherlands, New Zealand, Norway, Pakistan, Peru, Philippines, Poland, Portugal, Romania, Russian Federation, Singapore, Slo…
695	CTRI/2009/091/000483	07-10-2009	2016-04-03	OMB110911 : Ofatumumab + Chlorambucil vs. Chlorambucil Monotherapy in Previously Untreated Patients With Chronic Lymphocytic Leukemia	OMB110911 : A Phase III, Open Label, Randomized, Multicenter Trial of Ofatumumab Added to Chlorambucil Versus Chlorambucil Monotherapy in Previously Untreated Patients With Chronic Lymphocytic Leukemia	Interventional	Drug, Biological	No	Belgium, Brazil, Canada, Czech Republic, Germany, Greece, India, Ireland, Italy, Netherlands, Poland, Russian Federation, Spain, Sweden, United Kingdom, United States of America
696	CTRI/2009/091/000484	21-07-2009	2019-08-19	Study of Safety and Efficacy of Albiglutide in Type 2 Diabetes	A Randomized, Double-Blind, Placebo-Controlled, Parallel- Group, Multicenter Study to Determine the Efficacy and Safety of Albiglutide When Used in Combination With Pioglitazone With or Without Metformin in Subjects with Type 2 Diabetes Mellitus.	Interventional	Biological	No	Argentina, Brazil, China, Czech Republic, France, Germany, Hong kong, India, Mexico, Peru, Philippines, Republic of korea, Russian Federation, South Africa, Spain, Taiwan, United Kingdom, United States of America
697	CTRI/2009/091/000485	21-07-2009	2013-07-26	A Study to Determine the Safety and Efficacy of Albiglutide in Subjects With Type 2 Diabetes	A Randomized, Double-Blind, Placebo- and Active-Controlled,Parallel-Group, Multicenter Study to Determine the Efficacy andSafety of Albiglutide Administered in Combination With Metformin and Glimepiride Compared With Metformin Plus Glimepiride and Placebo and With Metformin Plus Glimepiride and Pioglitazone in Subjects With Type 2 Diabetes Mellitus	Interventional	Biological	No	Argentina, Brazil, China, Czech Republic, France, Germany, Hong kong, India, Mexico, Peru, Philippines, Republic of korea, Russian Federation, South Africa, Spain, Taiwan, United Kingdom, United States of America
698	CTRI/2009/091/000486	22-09-2009	2015-09-29	EGF102988 : This is a randomised, double-blind, placebo-controlled, multicentre, global Phase III trial comparing the efficacy of adjuvant oral lapatinib versus placebo in high-risk subjects with head and neck cancer following surgery. Lapatinib or placebo will be administered post-operatively in combination with chemoradiotherapy followed by maintenance with lapatinib or placebo for 1 year. The …	EGF102988 : A Randomised, Double-Blind, Placebo-Controlled, Multi-centre, Phase III Study of Post-Operative Adjuvant Lapatinib or Placebo and Concurrent Chemoradiotherapy Followed by Maintenance Lapatinib or Placebo Monotherapy in High-Risk Subjects with Resected Squamous Cell Carcinoma of the Head and Neck (SCCHN)	Interventional	Drug	No	Argentina, Austria, Canada, China, Croatia, Czech Republic, Estonia, France, Germany, Greece, Hong kong, Hungary, India, Italy, Philippines, Russian Federation, Slovakia, Spain, Thailand, United Kingdom, United States of America
702	CTRI/2009/091/000491	07-08-2009	2013-09-13	A clincal trial to study the effects of Bosutinib (SKI-606) compared with Imatinib in patients newly diagnosed with philadelphia chromosome positive chronic myelogenous leukemia (CML).	A Phase 3 Randomized, Open-Label Study of Bosutinib versus Imatinib in Subjects with Newly Diagnosed Chronic Phase Philadelphia Chromosome Positive Chronic Myelogenous Leukemia	Interventional	Drug	No	Argentina, Belgium, Brazil, Canada, Chile, China, Colombia, France, Germany, Hong kong, Hungary, India, Italy, Japan, Latvia, Lithuania, Mexico, Poland, Republic of korea, Russian Federation, Singapore, Slovenia, South Africa, Spain, Taiwan, Thailand, Turkey, Ukraine, United Kingdom, United States of America
705	CTRI/2009/091/000495	15-10-2009	2014-08-01	EGF105485: Tykerb Evaluation After Chemotherapy (TEACH): Lapatinib Versus Placebo In Women With Early-Stage Breast Cancer	EGF105485: A Randomized, Double-Blind, Multicenter, Placebo-Controlled Study of Adjuvant Lapatinib (GW572016) in Women With Early-Stage ErbB2 Overexpressing Breast Cancer	Interventional	Drug	No	Argentina, Australia, Belgium, Brazil, Canada, Chile, China, Croatia, Czech Republic, Democratic People's Republic of korea, Denmark, France, Germany, Greece, Hong kong, Hungary, India, Israel, Italy, Latvia, Lithuania, Mexico, New Zealand, Peru, Philippines, Poland, Russian Federation, Slovakia, South Africa, Spain, Ukraine, United Kingdom, United States of America
707	CTRI/2009/091/000497	20-01-2010	2013-07-16	AVA102675 : Open-Label Extension Study Of Rosiglitazone XR As Adjunctive Therapy In Subjects With Mild-to-Moderate Alzheimers	AVA102675 : An Open-Label Extension Study of the Long-Term Safety and Efficacy of Rosiglitazone Extended-Release (RSG XR) as Adjunctive Therapy to Acetylcholinesterase Inhibitors in Subjects With Mild-to-Moderate Alzheimers Disease (REFLECT-4).	Interventional	Drug	NA	Democratic People's Republic of korea, India
708	CTRI/2009/091/000498	24-12-2009	2016-04-03	EGF110656 : LOGiC - Lapatinib Optimization Study in ErbB2 (HER2) Positive Gastric Cancer: A Phase III Global, Blinded Study Designed to Evaluate Clinical Endpoints and Safety of Chemotherapy Plus Lapatinib	EGF110656 : A Phase III Study for ErbB2 Positive Advanced or Metastatic Gastric, Esophageal, or Gastroesophageal Junction Adenocarcinoma Treated With Capecitabine Plus Oxaliplatin With or Without Lapatinib	Interventional	Drug	No	Argentina, Brazil, Canada, Chile, China, Estonia, Hong kong, Hungary, India, Israel, Italy, Mexico, Netherlands, Peru, Poland, Republic of korea, Russian Federation, Taiwan, Thailand, Turkey, Ukraine, United States of America
710	CTRI/2009/091/000500	23-07-2010	2015-12-08	VEG20007 : Pazopanib Plus Lapatinib Compared To Lapatinib Alone In Subjects With Advanced Or Metastatic Breast Cancer	VEG20007 : A Phase II, Open-Label, Randomized, Multicenter Trial of GW786034 (Pazopanib) in Combination With Lapatinib (GW572016) Compared to Lapatinib Alone as First Line Therapy in Subjects With Advanced or Metastatic Breast Cancer With ErbB2 Fluorescence In Situ Hybridization (FISH) Positive Tumors	Interventional	Drug	No	Canada, Democratic People's Republic of korea, France, Hungary, India, Israel, Malaysia, Mexico, Pakistan, Peru, Poland, Russian Federation, Singapore, Thailand, United Kingdom, United States of America
711	CTRI/2009/091/000501	15-07-2009	2013-03-15	Long-Term Safety Study to Evaluate the Safety of Dutogliptin/PHX1149T in Subjects With Type 2 Diabetes Mellitus	An Open Label, Multi-Center, Long-Term Extension Study to Evaluate the Safety of Dutogliptin / PHX1149T in Subjects with Type 2 Diabetes Mellitus	Interventional	Drug	NA	Argentina, India, Malaysia, Peru, Philippines, Romania, Ukraine, United States of America
715	CTRI/2009/091/000506	09-09-2009	2016-08-30	Imatinib In Adjuvant GIST	A multi-center, single arm, Phase II study of adjuvant imatinib mesylate (glivecÂ®) in patients following the resection of primary gastrointestinal stromal tumor (GIST)	Interventional	Drug	No	India
719	CTRI/2009/091/000511	23-11-2009	2014-03-11	A Study for comparison of outcome of Immediate Versus Deferred Initiation of Antiretroviral Therapy for AIDS Disease-Free Survival in HIV-Infected Persons Treated for Tuberculosis when the CD4 count is less than 250 Cells/mm3	A Strategy Study of Immediate Versus Deferred Initiation of Antiretroviral Therapy for AIDS Disease-Free Survival in HIV-Infected Persons Treated for Tuberculosis with CD4 250 Cells/mm3	Interventional	Drug	No	India, Thailand
720	CTRI/2011/08/001941	05-08-2011	2011-12-14	An Efficacy and Safety Study for Rivaroxaban in Patients With Acute Coronary Syndrome	A Randomized, Double-Blind, Placebo-Controlled, Event-Driven Multicenter Study to Evaluate the Efficacy and Safety of Rivaroxaban in Subjects With a Recent Acute Coronary Syndrome	Interventional	Drug	No	Argentina, Australia, Belgium, Brazil, Bulgaria, Canada, Chile, China, Colombia, Croatia, Czech Republic, Denmark, Egypt, France, Germany, Greece, Hungary, India, Israel, Italy, Japan, Latvia, Lithuania, Malaysia, Mexico, Morocco, Netherlands, New Zealand, Philippines, Poland, Portugal, Republic of korea, Romania, Russian Federation, Serbia, Slovakia, Spain, Sweden, Thailand, Tunisia, Turkey, Ukr…
721	CTRI/2009/091/000513	23-07-2009	2013-07-26	A clinical trial to evaluate the safety and efficacy of ReliDermÃ‚Â®DT in patients of non healing diabetic foot ulcer	To study the safety and efficacy of ReliDermÃ‚Â®DT in patients with chronic diabetic foot ulcer	Interventional	Stem Cell Therapy	No	India
726	CTRI/2009/091/000519	17-12-2009	2015-04-02	EGF105884: Lapatinib Versus Placebo Given Concurrently With Cisplatin And Radiotherapy In Patients With Head And Neck Cancer	EGF105884 : A Randomized, Double-Blind, Placebo Controlled, Multicentre, Phase II Study of Oral Lapatinib in Combination With Concurrent Radiotherapy and Cisplatin Versus Radiotherapy and Cisplatin Alone, in Subjects With Stage III, IVA, B Squamous Cell Carcinoma of the Head and Neck (SCCHN)	Interventional	Drug	No	Canada, France, Hungary, India, Netherlands, Peru, Spain, United Kingdom, United States of America
731	CTRI/2009/091/000525	11-08-2009	2013-03-04	A clinical trial to study the effects of propranolol (a beta blocking drug) in children with ventricular septal defect and heart failure	Ventricular Septal Defect - Propranolol for Heart Failure (VSD-PHF Study)	Interventional	Drug	Yes	India
732	CTRI/2009/091/000527	09-09-2009	2018-12-13	A clinical trial to study the safety and efficacy of 2 mg and 4 mg of ZYH1 compared to Pioglitazone 45 mg in dyslipidemia with type 2 diabetes mellitus. Prospective Randomised Efficacy and Safety of Saroglitazar (PRESS V).	A multi-centric, randomized, double blind study to evaluate the safety and efficacy of 2mg and 4mg of ZYH1 compared to Pioglitazone 45mg in dyslipidemia with type 2 diabetes mellitus.	Interventional	Drug	No	India
733	CTRI/2009/091/000528	27-07-2009	2013-03-12	A clinical trial to compare effect of Travoprost APS to TRAVATAN in patients with open-angle glaucoma or ocular hypertension	A multi-center, double-masked study of the safety and efficacy of Travoprost APS compared to TRAVATAN in patients with open-angle glaucoma or ocular hypertension.	Interventional	Drug	No	Australia, Belgium, Brazil, Greece, Hungary, India, Latvia, New Zealand, Singapore, United Kingdom
734	CTRI/2009/091/000531	23-12-2009	2013-02-22	Phase II trial of dispersible fixed dose combination of arterolane (RBx 11160) maleate and piperaquine phosphate in pediatric patients with acute uncomplicated Plasmodium falciparum malaria	A Phase II, Multicentric, Open label study to assess the antimalarial efficacy and safety of fixed dose combination dispersible tablets of arterolane (RBx 11160) maleate and piperaquine phosphate in pediatric patients with acute uncomplicated Plasmodium falciparum Malaria	Interventional	Drug, Other (Specify) [malaria treatment]	No	Cote d'Ivoire, India, Rwanda
736	CTRI/2009/091/000533	28-08-2009	2018-12-11	A clinical trial to study the safety and efficacy of 2mg and 4mg of ZYH1 compared to placebo in hypertriglyceridemia with type II diabetes not controlled with Atorvastatin therapy.[Prospective Randomised Efficacy and Safety of Saroglitazar (PRESS VI)].	A multi-centric, prospective, randomized, double blind study to evaluate the safety and efficacy of 2mg and 4mg of ZYH1 compared to placebo in hypertriglyceridemia with type II diabetes not controlled with Atorvastatin therapy.	Interventional	Drug	No	India
741	CTRI/2009/091/000538	17-02-2010	2015-05-13	Phase IV Study of the Safety and Efficacy of Lithium versus Placebo as an add on to SEROQUEL XR (Quetiapine Fumarate) in Adult Patients with Acute Mania	An International, Multicenter, Double-blind, Randomized, Placebo-controlled, Phase IV Study of the Safety and Efficacy of Lithium versus Placebo as an add on to SEROQUEL XR (Quetiapine Fumarate) in Adult Patients with Acute Mania	Interventional	Drug	No	India
742	CTRI/2009/091/000539	17-07-2009	2019-11-25	A phase IV clinical trial to study the safety and immunogenicity of a single booster dose of BEs Tetanus Toxoid vaccine BETT administered to 18-50 year old healthy Indian adults of either gender.	A multicentric, single blind, parallel, randomized phase-IV study to evaluate the immunogenicity & safety of a single booster dose of BEs Tetanus Toxoid vaccine BETT administered to healthy Indian adults of either gender aged between 18-50 years in comparison with the marketed ShanTTÃ‚Â® vaccine - A non-inferiority study.	Interventional	Vaccine, Biological	No	India
750	CTRI/2009/091/000547	27-07-2009	2013-02-27	A clinical trial to compare the efficacy and safety of a combination inhaler of Ciclesonide and Formoterol with Ciclesonide alone in patients with persistent asthma	A 6-weeks, double blind, active controlled, prospective, parallel, multicenter study to compare the efficacy and safety of a combination inhaler of Ciclesonide/Formoterol and Ciclesonide alone in subjects with persistent asthma	Interventional	Drug	No	India
753	CTRI/2009/091/000550	17-08-2009	2018-11-13	Evaluation of AVE5026 as Compared to Placebo for the Extended Prophylaxis of Venous Thromboembolism in Patients Having Undergone Hip Fracture Surgery	A Multinational, Multicenter, Randomized, Double-Blind study Comparing the Efficacy and Safety of AVE5026 with placebo for the Extended Prevention of Venous Thromboembolism in Patients Having Undergone Hip Fracture Surgery	Interventional	Drug	No	Belarus, Brazil, Canada, Chile, China, Colombia, Egypt, India, Lithuania, Mexico, Peru, Russian Federation, South Africa, Turkey, Ukraine, United States of America
755	CTRI/2009/091/000552	30-07-2009	2013-03-13	Efficacy and Safety of Alogiptin plus Metformin Compared to Glipizide plus Metformin in Subjects with Type 2 Diabetes Mellitus.	A Multicenter, Randomized, Double-Blind, Active Controlled Study to Evaluate the Durability of the Efficacy and Safety of Alogliptin Compared to Glipizide When Used in Combination with Metformin in Subjects with Type 2 Diabetes.(ENDURE)	Interventional	Drug	No	Argentina, Australia, Canada, Chile, Dominica, n Republic, Germany, Guatemala, Hungary, India, Israel, Italy, Latvia, Lithuania, Malaysia, Mexico, New Zealand, OtherPeru, Philippines, Poland, Russian Federation, Singapore, South Africa, Spain, Taiwan, Thailand, Ukraine, United Kingdom, United States of America
762	CTRI/2009/091/000561	07-08-2009	2019-07-18	Evaluation of the Efficacy and Safety of E2007 (Perampanel) Given as Adjunctive Therapy in Subjects With Refractory Partial Seizures	An Open-Label Extension Phase of the Double-Blind, Placebo- Controlled, Dose-Escalation, Parallel-Group Studies to Evaluate the Efficacy and Safety of E2007 (perampanel) Given as Adjunctive Therapy in Subjects with Refractory Partial Seizures.	Interventional	Drug	No	Argentina, Australia, Austria, Belgium, Bulgaria, Canada, Chile, China, Czech Republic, Estonia, Finland, France, Germany, Greece, Hong kong, Hungary, India, Israel, Italy, Latvia, Lithuania, Malaysia, Mexico, Netherlands, Philippines, Poland, Portugal, Republic of korea, Romania, Russian Federation, Serbia, South Africa, Spain, Sweden, Taiwan, Thailand, Ukraine, United Kingdom, United States of …
763	CTRI/2009/091/000562	17-02-2010	2020-05-16	Study to investigate real life effectiveness of Symbicort Maintenance and Reliever Therapy in Asthma patients across Asia.	Real life Effectiveness of Symbicort Maintenance and Reliever Therapy (SMART) in Asthma Patients across Asia: SMARTASIA	Interventional	Drug	No	China, India, Indonesia, Thailand
764	CTRI/2009/091/000563	04-08-2009	2019-03-11	Trial to Evaluate Cardiovascular Outcomes with Sitagliptin	A Randomized, Placebo Controlled Clinical Trial to Evaluate Cardiovascular Outcomes after Treatment with Sitagliptin in Patients with Type 2 Diabetes Mellitus and Inadequate Glycemic Control:Protocol Number 082-01	Interventional	Drug	No	Argentina, Australia, Belgium, Brazil, Bulgaria, Canada, Chile, Colombia, Czech Republic, Estonia, Finland, France, Germany, Hungary, India, Israel, Italy, Latvia, Lithuania, Malaysia, Netherlands, New Zealand, Norway, Poland, Romania, Russian Federation, Singapore, Slovakia, South Africa, Spain, Sweden, Taiwan, Turkey, United Kingdom, United States of America
765	CTRI/2009/091/000564	20-08-2009	2014-09-15	Efficacy and Safety of Indacaterol Plus Tiotropium Versus Tiotropium Alone in Patients With Chronic Obstructive Pulmonary Disease (INTRUST-2)	A Randomized, Double-Blind, Controlled, Parallel Group, 12-Week Study to Compare the Efficacy and Safety of the Combination of Indacaterol 150 Âµg Once Daily With Open Label Tiotropium 18 Âµg Once Daily Versus Open Label Tiotropium 18 Âµg Once Daily in Patients With Moderate-to-Severe Chronic Obstructive Pulmonary Disease(COPD)	Interventional	Drug	No	India
766	CTRI/2009/091/000565	23-07-2009	2015-01-08	Axitinib (AG 013736) As Second Line Therapy For Metastatic Renal Cell Cancer	Axitinib (AG 013736) As Second Line Therapy For Metastatic Renal Cell Cancer: Axis Trial	Interventional	Drug	No	Australia, Austria, Brazil, Canada, China, France, Germany, Greece, India, Ireland, Italy, Japan, OtherPoland, Republic of korea, Russian Federation, Singapore, Slovakia, Spain, Sweden, United Kingdom, United States of America
768	CTRI/2009/091/000568	05-08-2009	2018-11-13	A Dose tolerability and Efficacy Study of RX-0201 plus Gemcitabine in Metastatic Pancreatic Cancer	A Dose tolerability and Efficacy Study of RX-0201 plus Gemcitabine in Metastatic Pancreatic Cancer	Interventional	Drug	No	India, United States of America
774	CTRI/2011/091/000575	12-01-2011	2013-03-14	This study is designed to provide safety and efficacy data to support the development of CP-690,550 in patients with moderate to severe rheumatoid arthritis on background of methotrexate.	Phase 3 Randomized, Double Blind, Placebo Controlled Study Of The Efficacy And Safety Of 2 Doses Of CP 690,550 In Patients With Active Rheumatoid Arthritis On Background Methotrexate	Interventional	Drug	No	Australia, Brazil, Bulgaria, Canada, Colombia, Czech Republic, Greece, India, Japan, Mexico, OtherPoland, Republic of korea, Ukraine, United States of America
779	CTRI/2009/091/000580	07-08-2009	2018-11-13	Irbesartan & Amlodipine combination in controlling blood pressure.	A Prospective, Randomized, Multi-national, Multi-center, Double-Blind, Placebo-Controlled, Six-arm, Parallel-group, Phase II (Factorial Design) Study to Evaluate the Safety and Efficacy of Two Fixed Dose Combinations of Irbesartan / Amlodipine (150 mg/ 5 mg and 300 mg/ 5 mg) and Monotherapy (Amlodipine 5 mg, Irbesartan 150 mg and 300 mg) after Eight Weeks of Treatment in Subjects with Uncomplicat…	Interventional	Drug	No	India, Philippines, Republic of korea, Taiwan
782	CTRI/2009/091/000583	01-09-2009	2013-07-11	A clinical trial to see the effect of SKI-606 in Philadelphia Chromosome Positive Leukemias	A Phase 1/2 Study of SKI-606 in Philadelphia Chromosome Positive Leukemias	Interventional	Drug	No	Argentina, Australia, Austria, Brazil, Canada, Chile, China, Colombia, Finland, Germany, Hong kong, Hungary, India, Italy, Mexico, Netherlands, Peru, Republic of korea, Russian Federation, Singapore, South Africa, Spain, Sweden, Taiwan, United Kingdom, United States of America
783	CTRI/2009/091/000942	18-11-2009	2015-09-23	A Study of Neratinib Plus Paclitaxel Versus Trastuzumab Plus Paclitaxel as First-Line Treatment for ErbB-2-Positive Locally Recurrent or Metastatic Breast Cancer	A Randomized, Open-Label, Two-Arm Study of Neratinib (HKI-272) Plus Paclitaxel Versus Trastuzumab Plus Paclitaxel as First-Line Treatment for ErbB-2-Positive Locally Recurrent or Metastatic Breast Cancer	Interventional	Drug	No	Australia, Bahamas, Belarus, Belgium, Bulgaria, Canada, China, Croatia, France, Germany, Hong kong, Hungary, India, Israel, Italy, Japan, Latvia, Lithuania, Malaysia, Malta, Poland, Portugal, Republic of korea, Romania, Serbia, Singapore, South Africa, Spain, Switzerland, Taiwan, Turkey, Ukraine, United Kingdom, United States of America
785	CTRI/2009/091/000585	14-09-2010	2013-01-29	Study to evaluate persistence of antibodies after vaccination with meningococcal vaccine GSK 134612	Persistence of antibodies after vaccination with GSK Biologicals meningococcal vaccine GSK 134612 in adolescents and young adults.	Interventional	Vaccine, Biological, Preventive	No	India, Philippines
788	CTRI/2009/091/000590	29-01-2010	2018-11-22	Clinical trial to study the safety and efficacy of stem cell therapy in patients with severe ventricular dysfunction	Stem cell therapy- Cellular Cardio myoplasty for patients with severe ventricular dysfunction	Interventional	Stem Cell Therapy	No	India
789	CTRI/2009/091/000591	13-10-2010	2013-03-09	A clinical trial to study the effects of Ramipril MR in patients with hypertension	A DOUBLE-BLIND, RANDOMIZED, CONTROLLED MULTICENTRE STUDY TO ASSESS THE EFFICACY AND SAFETY OF RAMIPRIL MR CAPSULES (PANACEA BIOTEC LTD) IN COMPARISON WITH CARDACE (AVENTIS PHARMA LIMITED INDIA) IN PATIENTS OF MILD TO MODERATE HYPERTENSION	Interventional	Drug	No	India
790	CTRI/2009/091/000592	07-08-2009	2013-02-23	A study to evaluate the taste and acceptability of Zinc tablets in children with diarrhoea	AN OPEN LABEL STUDY TO EVALUATE THE ACCEPTABILITY OF AND ADHERENCE TO ZINC THERAPY IN THE TREATMENT OF ACUTE CHILDHOOD DIARRHEA	Interventional	Drug	No	India
791	CTRI/2009/091/000593	03-09-2009	2013-02-01	A Clinical trial of Investigational Agent in Combination With Paclitaxel in Subjects With Advanced Solid Tumors and Breast Cancer	A Phase I/II Study of HKI-272 in Combination With Paclitaxel in Subjects With Advanced Solid Tumors and Breast Cancer	Interventional	Drug	No	Belgium, Canada, China, Hong kong, India, Poland, Republic of korea, Ukraine, United States of America
794	CTRI/2009/091/000596	29-07-2009	2013-03-14	A Phase 3 Study Comparing 2 Doses of CP-690,550 vs. Placebo for Treatment of Rheumatoid Arthritis	Phase 3, Randomized, Double-Blind, Placebo-Controlled Study Of The Efficacy And Safety Of 2 Doses Of CP-690,550 Monotherapy In Patients With Active Rheumatoid Arthritis	Interventional	Drug	No	Brazil, Bulgaria, Chile, Colombia, Czech Republic, Dominica, n Republic, Germany, India, Malaysia, Mexico, Philippines, Poland, Russian Federation, Ukraine, United States of America
796	CTRI/2009/091/000598	18-08-2009	2014-10-01	A 12 Week Study in Patients With Type 2 Diabetes Mellitus (T2DM)	A 12-week multi-center, randomized, double-blind, placebocontrolled, parallel-group adaptive design study to evaluate the efficacy on blood glucose control and safety of five doses of LCQ908 (2, 5, 10, 15 and 20 mg) or sitagliptin 100 mg on a background therapy of metformin in obese patients with type 2 diabetes	Interventional	Drug	No	India
797	CTRI/2009/091/000601	25-11-2010	2013-11-30	Phase I Multiple Ascending Dose study of TRC150094 on overweight/obese male and female subjects.	A Phase I, Double-blind, Placebo-controlled, Randomized, Multiple-dose, Dose-ascending Study to Evaluate the Safety, Tolerability, Pharmacokinetics and to explore Pharmacodynamic trends after oral administration of TRC150094 in Overweight/Obese Male and Female Subjects with other non traditional CV risk factors.	Interventional	Drug	No	India
799	CTRI/2009/091/000603	20-08-2009	2012-08-30	Safety of QMF149 TwisthalerÂ® in Adolescent and Adult Patients With Asthma	A Randomized, Multi-center, Parallel Group, Double Blind, Study to Assess the Safety of QMF TwisthalerÂ® (500/400 Âµg) and Mometasone Furoate TwisthalerÂ® (400 Âµg) in Adolescent and Adult Patients With Persistent Asthma	Interventional	Drug	No	Brazil, Colombia, Czech Republic, Hungary, India, Peru, Republic of korea, Slovakia, United States of America
803	CTRI/2009/091/000607	28-08-2009	2013-03-12	A clinical trial to compare the effects of two chemotherapy regimens (vinflunine plus capecitabine versus capecitabine alone) in patients with advanced breast cancer.	A phase III trial of vinflunine plus capecitabine versus capecitabine alone in patients with advanced breast cancer previously treated with or resistant to an anthracycline and who are taxane resistant	Interventional	Drug	No	Argentina, Belarus, Belgium, Brazil, Bulgaria, Chile, Czech Republic, Estonia, France, Hungary, India, Italy, Peru, Poland, Russian Federation, Serbia, South Africa, Spain, Switzerland, Taiwan, Ukraine, United Kingdom
804	CTRI/2009/091/000608	11-08-2009	2018-12-12	A Study to Examine the Effects of Exenatide Once-Weekly Injection on Glucose Control and Safety in Asian Subjects	A Comparator-Controlled Study to Examine the Effects of Exenatide Once-Weekly Injection on Glucose Control (HbA1c) and Safety in Asian Subjects With Type 2 Diabetes Mellitus Managed With Oral Antidiabetic Medications	Interventional	Drug	No	India
809	CTRI/2009/091/000613	28-08-2009	2013-07-26	To study the safety and efficacy of R-HSC-001 (autologous stem cells) in patients with Spinal Cord Injury	Prospective, randomized, open-labeled, parallel group clinical study to evaluate safety and efficacy of R-HSC-001 in patients with Spinal Cord Injury	Interventional	Stem Cell Therapy	No	India
810	CTRI/2009/091/000614	28-08-2009	2019-03-11	A Phase IIa, Multicenter, Randomized, Placebo- and Active- Comparator Controlled, Cross-Over Clinical Trial to Study the Safety and Efficacy of MK-3577 in Patients with Type 2 Diabetes Mellitus Who Have Inadequate Glycemic Control	A Phase IIa, Multicenter, Randomized, Placebo- and Active- Comparator Controlled, Cross-Over Clinical Trial to Study the Safety and Efficacy of MK-3577 in Patients with Type 2 Diabetes Mellitus Who Have Inadequate Glycemic Control	Interventional	Drug	No	India
811	CTRI/2009/091/000615	04-12-2009	2013-02-27	A clinical trial to assess and compare the safety of Pentavac Vaccine (DTP-HB+Hib) of SIIL with Tritanrix-HB-HIB of GSK in Indian infants.	A Phase IV, Open Label, Randomized, Parallel Group, Multicentre Clinical Study To Determine And Compare Reactogenicity Of Pentavac Vaccine (DTP-HB+Hib) of SIIL with Tritanrix-HB-HIB of GSK in Indian infants.	Interventional	Vaccine	No	India
812	CTRI/2009/091/000616	28-08-2009	2013-02-23	A clinical trial to assess the immunogenicity and Safety of two different formulations of Haemophilus Influenzae Type-B Vaccine (SII HibPRO) of Serum Institute of India Limited in Indian Infants.	A Phase IV, Open label, Randomised, Comparative, Parallel group, Clinical Study to Evaluate the immunogenicity and Safety of two different formulations of Haemophilus Influenzae Type-B Vaccine (SII HibPRO) of Serum Institute of India Limited in Indian Infants.	Interventional	Vaccine	No	India
820	CTRI/2009/091/000625	28-08-2009	2014-08-13	A BA/BE study to evaluate the safety, tolerability of endoxifen in healthy human subjects	A Phase I, open label, oral, single-dose, escalating, randomized, parallel study to evaluate safety, tolerability and pharmacokinetics of endoxifen and tamoxifen in healthy adult human male and female subjects under fasting conditions	Interventional	Drug	No	India
827	CTRI/2009/091/000632	13-08-2009	2018-11-13	A clinical trial to study the effects of Naturlose (Tagatose) in patients with mild type 2 Diabetes Mellitus under control with Diet and Exercise over a period of 6 months	Dose Ranging Effects of Three Low-doses of Naturlose? (Tagatose) on Glycemic Control and Safety of Naturlose? (Tagatose) Over Six Months in Subjects with Mild Type 2 Diabetes Mellitus Under Control with Diet and Exercise.	Interventional	Drug	No	India, United States of America
830	CTRI/2009/091/000636	24-09-2009	2014-09-11	Dose Finding, Safety and Effectiveness of Monthly Subcutaneous Canakinumab Administration in Metformin Monotherapy Treated Type 2 Diabetic Patients	Dose Finding, Safety and Efficacy of Monthly Subcutaneous Canakinumab Administration for the Treatment of Hyperglycemia in Metformin Monotherapy Treated Type 2 Diabetic Patients: a Randomized, Double-Blind, Placebo-Controlled, Multi-Center Study	Interventional	Drug	No	India
832	CTRI/2009/091/000638	20-08-2009	2014-08-07	A clinical trial to study the safety and efficacy of ReliDermÃ‚Â®M (Autologous cultured melanocyte graft) in patients with stable vitiligo	Prospective, open-labeled, randomized, multi-centric clinical trial for Assessment of safety and efficacy of ReliDermÃ‚Â®M in the treatment of stable vitiligo	Interventional	Stem Cell Therapy, Other (Specify) [Prospective , open-labeled, randomized, multi-]	No	India
833	CTRI/2009/091/000639	08-12-2009	2018-11-13	A clinical trial to study the effects of two drugs, Zileuton extended-release tablets and Montelukast sodium 10 mg tablets in patients with bronchial asthma.	An open label, comparative, multicentric study to assess the efficacy and safety of Zileuton extended-release tablets in comparison with Montelukast sodium tablets in patients suffering from bronchial asthma	Interventional	Drug	No	India
834	CTRI/2009/091/000640	25-09-2009	2018-11-13	A clinical trial to study the effects of two drugs, Faropenem extended release tablets and Faropenem conventional tablets in patients with respiratory tract infections (RTI)	A comparative multicentric study to assess the efficacy and safety of Faropenem sodium extended release (ER) tablets in comparison to Faropenem sodium conventional tablets in patients suffering from respiratory tract infections (RTI)	Interventional	Drug	No	India
835	CTRI/2009/091/000641	20-08-2009	2014-07-23	A clinical trial to study the safety and efficacy of ReliNethra C-Au (Autologous Conjunctival epithelial cell graft) in patients with pterygium	A prospective open-label single-arm multi-centric clinical study to assess the safety and efficacy of ReliNethra C-Au (Autologous Conjunctival epithelial cell graft) in patients with pterygium	Interventional	Stem Cell Therapy	No	India
836	CTRI/2009/091/000642	27-08-2009	2014-08-18	A study of BG00012 plus methotrexate in patients with active rheumatoid arthritis	A Phase 2a, Randomized, Double-Blind, Placebo-Controlled, Multicenter Study to Evaluate the Efficacy, Safety and Tolerability of BG00012 When Given with Methotrexate to Subjects with Active Rheumatoid Arthritis who have had an Inadequate Response to Conventional Disease-Modifying Anti-Rheumatic Therapy	Interventional	Drug	No	India
838	CTRI/2009/091/000644	09-12-2009	2015-08-24	A Study in couples in which one partner is infected with HIV and the other partner is not infected. The primary goal is to find out whether treating HIV infected partner with Anti-HIV drugs can prevent them from transmitting the virus to their partner through sex	A randomized trial to evaluate the effectiveness of antiretroviral therapy plus HIV primary care versus HIV primary care alone to prevent the sexual transmission of HIV-1 in Serodiscordant couples	Interventional	Drug, Preventive	NA	Botswana, Brazil, India, Malawi, South Africa, Thailand, Zimbabwe
839	CTRI/2009/091/000645	17-08-2009	2014-12-30	Study to Investigate the Effectiveness of Pregabalin for Management of Patients Undergoing Total Hip Replacement	Randomized Double-Blind, Multi-Center Study Of Efficacy And Tolerability Of Pregabalin Versus Placebo As An Adjunct To Standard Of Care For Perioperative Management Of Patients Undergoing Primary or secondary Total Hip Arthroplasty	Interventional	Drug	No	India
841	CTRI/2009/091/000647	30-09-2009	2014-08-27	This clinical study is designed to test the hypothesis that lurasidone is effective, tolerable, and safe for the treatment of patients with bipolar I depression	A Randomized, 6-Week, Double-Blind, Placebo-Controlled, Fixed-Flexible Dose, Parallel-Group Study of Lurasidone for the Treatment of Bipolar I Depression	Interventional	Drug	No	India
843	CTRI/2009/091/000650	01-10-2009	2020-01-07	Ulinastatin in Severe Sepsis	A prospective, multicentric, double-blind, randomised, phase III clinical study to compare the efficacy and safety of intravenous Ulinastatin versus placebo alongwith standard supportive care in subjects of severe sepsis	Interventional	Drug, Biological	No	India
845	CTRI/2009/091/000652	27-10-2009	2014-03-11	Protocol No. ACTG 5175 : Protocol Title:EVALUATION OF THE EFFICACY OF ANTIRETROVIRAL THERAPY FOR INITIAL TREATMENT OF HIV-1 INFECTED INDIVIDUALS :-ONCE-DAILY PROTEASE INHIBITOR- AND ONCE-DAILY NON-NUCLEOSIDE REVERSE TRANSCRIPTASE INHIBITOR-CONTAINING THERAPY COMBINATIONS	Protocol No. ACTG 5175 : Protocol Title: A PHASE IV, PROSPECTIVE, RANDOMIZED, OPEN-LABEL EVALUATION OF THE EFFICACY OF ONCE-DAILY PROTEASE INHIBITOR- AND ONCE-DAILY NON-NUCLEOSIDE REVERSE TRANSCRIPTASE INHIBITOR-CONTAINING THERAPY COMBINATIONS FOR INITIAL TREATMENT OF HIV-1 INFECTED INDIVIDUALS FROM RESOURCE-LIMITED SETTINGS (PEARLS) TRIAL	Interventional	Drug	No	India, Thailand
847	CTRI/2009/091/000654	27-08-2009	2018-12-12	A Study in Relapse Prevention of Treatment-resistant Depression	A Study to Assess the Long-Term Efficacy and Safety of Olanzapine and Fluoxetine Combination Versus Fluoxetine Only in the Relapse Prevention of Stabilized Patients With Treatment-Resistant Depression	Interventional	Drug	No	India
848	CTRI/2009/091/000655	20-08-2009	2014-11-05	A clinical trial to study the effect of R-TPR-011 in patients with multiple sclerosis	Prospective, multicentre, open label, clinical study to evaluate efficacy and safety of R-TPR-011 in patients with multiple sclerosis.	Interventional	Drug, Biological	No	India
849	CTRI/2009/091/000656	22-09-2009	2014-08-09	Study of an Ayurvedic Formulation Limit for safety and efficacy in type 2 diabetic patients with secondary failure to oral hypoglycemic drugs	Evaluation of Safety and Efficacy of Limit, an Ayurvedic formulation: A double blind, placebo controlled study in type 2 diabetic patients with Secondary failure to Oral drugs	Interventional	Drug, Ayurveda, Preventive	No	India
852	CTRI/2009/091/000663	28-08-2009	2014-08-07	A clinical trial to study the effects of Dutogliptin in patients with type 2 diabetes mellitus.	A Phase 3, Randomized, Double-Blind, Placebo-Controlled, Multi-Center Study to Evaluate Safety and Efficacy of Dutogliptin/PHX1149T in Subjects With Type 2 Diabetes Mellitus on a Background Medication of Metformin.	Interventional	Drug	No	India
853	CTRI/2009/091/000664	25-09-2009	2019-02-21	Study of Mycobacterium w in BCG refractory Superficial Transitional Cell Carcinoma of Bladder	Open label, single arm, exploratory phase I clinical Trial to evaluate efficacy and safety of Mycobacterium w (Mw) in BCG refractory Superficial transitional cell carcinoma	Interventional	Vaccine	No	India
854	CTRI/2009/091/000665	01-09-2009	2018-11-20	A Clinical study of Pentavalent vaccine	A Phase IV clinical trial to assess the persistence of immunity in children who received DTwP-HB-Hib vaccine (adsorbed) during primary vaccination series and evaluation of immunogenicity & reactogenicity of booster dose of DTwP/Hib vaccine of Serum Institute of India Ltd, Pune.	Interventional	Vaccine	No	India
856	CTRI/2009/091/000667	28-08-2009	2014-08-25	To evaluate the safety and efficacy of R-HSC-001 in patients with Parkinsons Disease (Neurological disease)	Prospective open-labeled clinical study to evaluate the safety and efficacy of R-HSC-001 in patients with Parkinsons Disease.	Interventional	Stem Cell Therapy	No	India
857	CTRI/2009/091/000668	11-01-2010	2019-12-10	A comparative Clinical trial to study the effect of two drugs, lacosamide & levetiracetam in patients with refractory epilepsy suffering from partial onset seizures with or without secondary generalization.	A Multicenter, Randomized Open-Label, Comparative, Prospective Clinical Trial to Investigate Efficacy and Safety of Lacosamide versus Levetiracetam as an Adjunctive Treatment in Patients With Refractory Epilepsy Suffering From Partial Onset Seizures With or Without Secondary Generalization.	Interventional	Drug	NA	India
861	CTRI/2009/091/000672	07-09-2009	2013-02-24	A clinical trial to evaluate effects of Misoprostol by sublingual route after delivery of neonate in preventing postpatum bleeding in comparison to intramuscular injection of oxytocin.	A randomised double blind placebo controlled clinical trial to compare the efficacy of sublingual Misoprostol and intramuscular oxytocin injection in preventing postpartum hemorrhage.	Interventional	Drug, Preventive	No	India
862	CTRI/2009/091/000673	05-03-2010	2013-03-08	WHO/MAP/IND/02 Pivotal study to evaluate the immunogenicity and safety of a measles vaccine given by aerosolized inhalation: randomized controlled trial	WHO/MAP/IND/02 Pivotal study to evaluate the immunogenicity and safety of a measles vaccine given by aerosolized inhalation: randomized controlled trial	Interventional	Vaccine	No	India
863	CTRI/2009/091/000675	08-10-2009	2014-08-14	A clinical trial to study the safety and effectiveness of the drug in patients with Ulcerative colitis.	Efficacy and Safety of new oral Budesonide-MMX 6 mg and 9 mg extended release tablet formulations in patients with mild or moderate, active Ulcerative Colitis. A multicenter, randomized, double-blind, double dummy comparative study versus Placebo, with an additional reference arm evaluating AsacolÃ‚Â® 2400 mg.	Interventional	Drug	No	Canada, India, Mexico, United States of America
864	CTRI/2009/091/000676	26-03-2010	2015-06-02	Study of artery conditions of 'at-risk' Asian people not on lipid-lowering drugs	Prevalence of atherosclerotic disease in Asian subjects not on lipid-lowering agents, but with at least two CVD risk factors	Interventional	Drug	No	India
865	CTRI/2009/091/000677	15-10-2009	2018-11-23	A clinical Trial in patients suffering from severe dry eye symptoms associated with syndromes related to excess mucous production. Clinical trial is to study effect, safety and tolerability of Acetylcysteine Eye Drops in comparison to Ilube Eye Drops (reference product).	A comparative, single blind, parallel group, non-crossover, multi-centric clinical trial of Acetylcysteine Eye Drops, with Ilube Eye Drops (Acetylcysteine Eye Drops), in patients suffering from severe dry eye symptoms associated with syndromes related to excess mucous production.	Interventional	Drug	No	India
866	CTRI/2009/091/000678	08-09-2009	2014-08-25	A Multicentre, randomized, double-blind, placebo-controlled, four parallel group study of 1g, 2g and 4g V0251 efficacy and tolerance in vestibular neuritis.	A double-blind placebo controlled study of 1g, 2g and 4g V0251 efficacy and tolerance in vestibular neuritis.	Interventional	Drug	No	India
868	CTRI/2009/091/000681	17-09-2009	2015-12-31	LCZ696 Compared to Valsartan in Patients With Chronic Heart Failure and Preserved Left-Ventricular Ejection Fraction	A Thirty Six-Week, Randomized, Double-Blind, Multi-Center, Parallel Group, Active Controlled Study to Evaluate the Efficacy, Safety and Tolerability of LCZ696 Compared to Valsartan in Patients With Chronic Heart Failure and Preserved Left-Ventricular Ejection Fraction	Interventional	Drug	No	India
869	CTRI/2009/091/000682	08-12-2009	2018-11-13	A clinical trial to study the effects of two drugs, fixed dose combination capsules of Omeprazole & Cinitapride ER and Omeprazole capsules in patients with non-ulcer dyspepsia (NUD) or gastroesophageal reflux disease (GERD)	An open label comparative, multicentric study to assess the efficacy and safety of fixed dose combination capsules of Omeprazole & Cinitapride ER in comparison with Omeprazole capsules in patients suffering from non-ulcer dyspepsia (NUD) or gastroesophageal reflux disease (GERD)	Interventional	Drug	No	India
870	CTRI/2009/091/000683	23-12-2009	2018-11-13	A clinical trial to study the effects of two drugs, fixed dose combination tablets of Nebivolol & Indapamide (as sustained release) and Nebivolol tablets in patients with hypertension	An open label, comparative, multicentric study to assess the efficacy and safety of fixed dose combination tablets of Nebivolol & Indapamide (as sustained release) in comparison with Nebivolol tablets in patients suffering from hypertension	Interventional	Drug	No	India
872	CTRI/2009/091/000686	24-09-2009	2014-08-14	Phase III Study Testing Efficacy & Safety of Oral Dabigatran Etexilate vs Warfarin for 6 month Treatment for Acute symptomatic venous thromboembolism (VTE).	A phase III randomised, double blind, parallel-group study of the efficacy and safety of oral dabigatran etexilate (150 mg bid) compared to warfarin (INR 2.0-3.0) for 6 month treatment of acute symptomatic venous thromboembolism, following initial treatment for at least 5 days with a parenteral anticoagulant approved for this indication. Acronym RE-COVER II	Interventional	Drug	No	India, Thailand
873	CTRI/2009/091/000687	17-11-2009	2013-03-02	A study of the clinical experience with atorvastatin 80 mg in patients with acute coronary syndromes (heart attack )	Post-marketing study of clinical experience of Lipicure 80Â® (atorvastatin 80 mg) in patients with acute coronary syndromes Acronym: Cure - ACS	Interventional	Drug	No	India
874	CTRI/2009/091/000688	05-10-2009	2018-11-23	A clinical Trial in adult patients suffering from Neuralgia due to diabetes, chemotherapy or shingles. Clinical trial is to study efficacy, safety and tolerability of Amitriptyline 4% + Ketamine 2% Cream in comparison to Capsaicin Cream 0.025%, (reference product).	A comparative single blind, Parallel group, non-crossover, multi-centric clinical trial of Amitriptyline 4% + Ketamine 2 % Cream in patients having Neuralgia due to diabetes, chemotherapy or shingles.	Interventional	Drug	No	India
875	CTRI/2009/091/000689	12-10-2009	2018-11-13	A Study of Genz-112638 in Patients With Gaucher Disease (ENGAGE)	A Phase 3 Randomized, Double-Blind, Placebo-Controlled, Multi-Center Study Confirming the Efficacy and Safety of Genz-112638 in Patients With Gaucher Disease Type 1	Interventional	Drug	No	Bulgaria, Canada, Chile, Colombia, India, Israel, Jordan, Lebanon, Mexico, Netherlands, Russian Federation, Saudi Arabia, Tunisia, United Kingdom, United States of America
876	CTRI/2009/091/000690	12-10-2009	2014-08-18	To determine if treatment with BIIB017 can decrease the number of MS relapses during a certain time period for patients with RMS. Other goals of the study are to determine if, over time, BIIB017 treatment can decrease the number of certain types of brain lesions commonly seen in MS patients and slow down the time it takes for MS to get worse.	A Multicenter, Randomized, Double-Blind, Parallel-Group, Placebo-Controlled Study to Evaluate the Efficacy and Safety of PEGylated Interferon Beta-1a (BIIB017) in Subjects With Relapsing Multiple Sclerosis. Acronym: ADVANCE	Interventional	Drug	No	India
878	CTRI/2013/12/004259	30-12-2013	2013-11-26	SPREAD Study Secondary Prevention of coRonary Events After Discharge from hospital	A randomized ,open trial comparing post discharge interventions to standard care in acute coronary syndrome(ACS) patients	Interventional	Preventive, Process of Care Changes, Other (Specify) [trained health workers to improve compliance to treatments ]	No	India
882	CTRI/2009/091/000696	09-06-2010	2015-05-13	Determine if quetiapine fumarate extended-release (quetiapine XR or SEROQUELÂ® XR) 150 to 300 mg/day taken by itself is effective and safe in treating children or adolescents aged 10 to 17 with bipolar depression and if so, how it compares with placebo (a non-active tablet, like a sugar pill, that looks like quetiapine).	An 8-Week, Multicenter, Double-Blind, Randomized, Parallel-Group, Placebo-Controlled Study of the Efficacy and Safety of Quetiapine Fumarate (SEROQUEL) Extended-Release in Children and Adolescent Subjects With Bipolar Depression.	Interventional	Drug	No	India
887	CTRI/2009/091/000703	03-12-2009	2014-09-19	A 17-Week Trial To Assess Pregabalin For The Treatment Of Nerve Pain Due To Spinal Cord Injury	A 17-Week, Randomized, Double-Blind, Placebo-Controlled, Parallel-Group, Multi-Center Trial Of Pregabalin For The Treatment Of Chronic Central Neuropathic Pain After Spinal Cord Injury	Interventional	Drug	No	Chile, China, Colombia, Czech Republic, India, Japan, OtherPhilippines, Russian Federation, United States of America
888	CTRI/2009/091/000704	20-10-2009	2016-04-11	Long-Term Effectiveness And Safety Of CP-690,550 For The Treatment Of Rheumatoid Arthritis	A Long-Term, Open-Label Follow-Up Study Of Tasocitinib(CP-690,550), For Treatment Of Rheumatoid Arthritis	Interventional	Drug	No	Argentina, Australia, Austria, Belgium, Bosnia and Herzegovina, Brazil, Bulgaria, Canada, Chile, China, Colombia, Costa Rica, Croatia, Czech Republic, Denmark, Dominica, n Republic, Finland, France, Germany, Greece, Hungary, India, Ireland, Israel, Italy, Malaysia, Mexico, New Zealand, OtherPhilippines, Poland, Republic of korea, Romania, Russian Federation, Slovakia, Spain, Sweden, Taiwan, Thail…
889	CTRI/2009/091/000705	24-09-2009	2013-02-01	rhBMP-2/CPM in closed diaphyseal tibial fractures	: Phase 2/3, Multicenter, Double-Blind, Randomized, Controlled Study of Recombinant Human Bone Morphogenetic Protein-2 (rhBMP-2)/Calcium Phosphate Matrix (CPM) in Closed Diaphyseal Tibial Fractures	Interventional	Biological	No	Argentina, Australia, Brazil, Canada, Finland, France, Germany, India, Latvia, Mexico, Poland, Romania, Serbia, Slovenia, Spain, Sweden, United Kingdom, United States of America
900	CTRI/2014/08/004922	25-08-2014	2015-06-18	A clinical trial to study the effects of two drugs, Folfox and CT-011 in patients with cancer of large intestine.	Phase II study to evaluate the safety, tolerability and efficacy of FOLFOX + CT-011 versus FOLFOX alone administered intravenously to patients with colorectal adenocarcinoma previously untreated for metastatic disease	Interventional	Drug	No	Bulgaria, India, Peru, Romania, United States of America
914	CTRI/2009/091/000731	24-09-2009	2012-12-07	A clinical trial to Evaluate Efficacy and Safety of AG Arbutin Cream in Skin Lightening (Melanin Reduction) In Healthy Subjects.	Double blind, Randomized, Placebo Controlled Single Center, Prospective Study to Evaluate Efficacy and Safety of AG Arbutin Cream in Skin Lightening (Melanin Reduction) In Healthy Subjects.	Interventional	Drug	No	India
921	CTRI/2009/091/000739	09-12-2009	2013-02-21	A clinical trial to study the effects of Nimotuzumab in cervical cancer patients.	An Investigator Initiated, Open Label, Randomized, Controlled, Multicentric Study, to assess the Safety and Efficacy of Nimotuzumab (BIOMAb-EGFRÂ®) concurrent with Cisplatin and Radiotherapy in histologically Documented Squamous Cell Carcinoma of the Cervix.	Interventional	Drug	NA	India
923	CTRI/2009/091/000742	07-12-2009	2014-09-26	Phase III clinical trial for Evaluation of Efficacy and Safety of IN-ALRN-001 in Comparison with Tamsulosin in Patients with lower urinary tract symptoms associated with BPH.	An Open Label, Randomized, Parallel Group, Prospective, Multicenter Clinical Trial for Evaluation of Efficacy and Safety of IN-ALRN-001 in Comparison with Tamsulosin in Patients with lower urinary tract symptoms associated with BPH.	Interventional	Drug	NA	India
924	CTRI/2009/091/000743	13-10-2009	2014-08-14	Phase 2 Study of VELCADE With Fludarabine in Comparison to Rituximab With Fludarabine in Follicular Lymphoma Patients Previously Treated With Rituximab	A Randomized, Open-Label, Multicenter Phase 2 Study of VELCADE With Fludarabine in Comparison to Rituximab With Fludarabine in Follicular Lymphoma Patients Previously Treated With Rituximab	Interventional	Drug	No	France, Germany, Greece, India, Israel, Italy, Spain, Switzerland
930	CTRI/2009/091/000750	09-10-2009	2014-08-14	A study to test the non-inferiority in children of a combined vaccine developed by GlaxoSmithKline Biologicals for protection against multiple diseases, i.e. measles, mumps, rubella and varicella, versus co-administration of separate vaccines for some of these diseases	A phase IIIb, open, randomised, multicentre, primary study in healthy children, to establish the noninferiority of GlaxoSmithKline (GSK) Biologicals MeMuRu-OKA vaccine (administered at 9 and 15 months of age) versus Priorix (9 months of age) and Priorix co-administered with Varilrix at 15 months of age (comparator) and also to evaluate the non-inferiority of Priorix (9 months of age) and MeMuRu-O…	Interventional	Vaccine, Biological, Preventive	No	India
932	CTRI/2009/091/000752	14-10-2009	2018-12-05	Lurasidone - A 24-week Extension Study of Patients With Bipolar I Depression	A 24-Week, Flexible-Dose, Open-label Extension Study of Lurasidone for the Treatment of Bipolar I Depression.	Interventional	Drug	No	Czech Republic, France, Germany, India, Poland, Romania, Russian Federation, South Africa, Ukraine, United States of America
934	CTRI/2009/091/000756	05-10-2009	2014-09-02	To compare the efficacy and safety of Herbavate vs. the conventional therapy in the management of Palmoplantar Keratoderma.	An open label, prospective, randomized, comparative, multi centre, clinical study comparing the efficacy and safety of herbavate vs. conventional therapy in the management of Palmoplantar Keratoderma.	Interventional	Drug	No	India
935	CTRI/2009/091/000758	01-10-2009	2014-09-02	To compare the effect of topical application of diltiazem gel (2%) and lignocaine gel (2%) individually and in combination on resting anal sphincter pressure in a double blind study design.	Changes in resting Anal Sphincter Pressure following topical application of a combination of Diltiazem and Lignocaine as compared to Topical Diltiazem and Lignocaine alone - a randomized double blind study.	Interventional	Drug	No	India
942	CTRI/2009/091/000767	02-02-2010	2019-03-11	A Study of V503 (Multivalent HPV Vaccine) in Preadolescents and Adolescents. This study will evaluate the immunogenicity and tolerability of V503 in preadolescent and adolescent subjects between 9 and 15 years old and demonstrate the consistency of the manufactured vaccine through assessment of 3 different final manufacturing process lots of V503.	A Phase III Clinical Trial to Study the Immunogenicity, Tolerability, and Manufacturing Consistency of V503 (A Multivalent Human Papillomavirus [HPV] L1 Virus-Like Particle [VLP] Vaccine) in Preadolescents and Adolescents (9 to 15 Year Olds) With a Comparison to Young Women (16 to 26 Year Olds)	Interventional	Vaccine	No	India
944	CTRI/2009/091/000770	12-10-2009	2018-03-08	A study to know the effects of vitamin B12 on energy expenditure in healthy adult men	Role of vitamin B12 in modulating resting and noradrenaline stimulated energy expenditure in healthy adult men	Interventional	Drug	Yes	India
945	CTRI/2009/091/000771	28-10-2009	2014-09-08	A phase II trial to study the efficacy and safety of a new drug P276-00 in the treatment of Mantle Cell Lymphoma	Single-Arm, Open-Label, Multicenter Phase II Study to Evaluate the Efficacy and Safety of P276-00 in Patients With Relapsed and/or Refractory Mantle Cell Lymphoma	Interventional	Drug	NA	India
947	CTRI/2010/091/000773	18-03-2010	2014-08-27	The purpose of this study is to determine the effect of 2 different doses of daclizumab on reducing relapses in subjects with relapsing-remitting MS.	A Phase 2 Multicenter, Double-Blind, Placebo-Controlled, Dose-Ranging Study to determine the Safety and Efficacy of Dacluzimab HYP (DAC HYP) as a Monotherapy Treatment in subjects with Relapsing Remitting Multiple Sclerosis. Acronym: SELECT	Interventional	Biological	No	India
948	CTRI/2009/091/000774	19-08-2010	2015-05-29	To evaluate safety and tolerability after multiple oral doses of AZD1656 in type 2 diabetes patients on top of metformin	A Randomized, Single-Blind, Placebo-Controlled, Phase I Study to Assess the Safety, Tolerability, Pharmacokinetics and Pharmacodynamics after Multiple Ascending Oral Doses of AZD1656 in subjects with T2DM treated with Metformin	Interventional	Drug	NA	India
953	CTRI/2009/091/000782	29-09-2009	2013-02-25	A clinical study to evaluate and compare the effects of three drug formulations, Tazarotene microsphere cream, Differin gel and Tazorac cream when applied topically in patients with facial acne	A Multicenter, Randomized, Investigator-Blind, Parallel Group, Three Arm Pilot Study To Evaluate The Safety And Efficacy of Tazarotene Microsphere Cream 0.09% as compared To Differin (Adapalene) Gel 0.1% And Tazorac (Tazarotene) Cream 0.1% In Once Daily Treatment Of Patients With Moderate Facial Acne Vulgaris For 12 Weeks	Interventional	Drug	NA	India
955	CTRI/2009/091/000785	17-02-2010	2013-03-12	A clinical trial to study of Budesonide/Formeterol fumarate/Tiotropium bromide fixed dose combination in MDI for the treatment of the patients with Chronic Obstructive Pulmonary Disease (COPD)	A phase III, open-label, non-randomized, single arm study to assess the efficacy and safety of a Budesonide/Formeterol fumarate/Tiotropium bromide fixed dose combination in MDI for the treatment of the patients with Chronic Obstructive Pulmonary Disease (COPD)	Interventional	Drug	NA	India
960	CTRI/2009/091/000790	30-09-2009	2014-11-10	Efficacy Study of XL184 in Adults With Medullary Thyroid Cancer.	An International, Randomized, Double-Blinded, Phase 3 Efficacy Study of XL184 versus Placebo in Subjects with Unresectable, Locally Advanced, or Metastatic Medullary Thyroid Cancer.	Interventional	Drug	No	Austria, Belarus, Belgium, Brazil, Canada, Chile, Denmark, France, Germany, Greece, India, Israel, Italy, Netherlands, Peru, Poland, Portugal, Republic of korea, Russian Federation, Saudi Arabia, Spain, Sweden, Switzerland, United Kingdom, United States of America
961	CTRI/2009/091/000791	25-09-2009	2014-09-02	To prove the therapeutic efficacy and tolerability of IchthralettenÃ‚Â® versus placebo in case of mild to moderate Acne papulopustulosa.	Double-blind, randomized, placebo-controlled, multicentric study to prove the therapeutic efficacy and tolerability of IchthralettenÃ‚Â® versus placebo in case of mild to moderate Acne papulopustulosa.	Interventional	Drug	No	India
962	CTRI/2009/091/000792	16-12-2009	2014-08-27	A Clinical trial to study the effect of no treatment and polyhexamethylene biguanide in the outcome of keratoconjunctivitis caused by microsporidia.	A prospective, randomized, double masked, placebo controlled trial of topical 0.02% polyhexamethylene biguanide in cases of microsporidial keratoconjunctivitis	Interventional	Drug	No	India
965	CTRI/2009/091/000795	22-01-2010	2013-03-15	A clinical trial to study the safety and efficacy of Non-pegylated Liposomal Doxorubicin (Nudoxa) as compared to doxorubicin in patients with metastatic breast cancer.	A phase II/III Open label Multicentric Randomized trial to determine the safety and efficacy of Non-pegylated Liposomal Doxorubicin (Nudoxa) at two different dose levels as compared to doxorubicin in patients with metastatic breast cancer.	Interventional	Drug	No	India
968	CTRI/2009/091/000798	15-10-2009	2013-03-12	A clinical trial to study of Oxaceprol capsule with Diclofenac tablet for the treatment of the patients with osteoarthritis.	A phase III, multicentric, single blind, randomized, comparative study to assess the efficacy and safety of Oxaceprol capsule with Diclofenac tablet in patients with osteoarthritis.	Interventional	Drug	NA	India
969	CTRI/2009/091/000799	05-10-2009	2014-09-10	To determine the efficacy and safety of topical diclofenac solution in comparison with topical diclofenac gel in acute painful musculoskeletal conditions.	A Randomized, Two Arm, Open Label, Active Controlled, Multicentric Clinical Study to Evaluate the Efficacy and Safety of a Topical Solution of Diclofenac (2.32% w/v) in comparison with Diclofenac Topical Gel (1.16% w/w) in Acute Painful Musculoskeletal Conditions.	Interventional	Drug	No	India
970	CTRI/2009/091/000800	14-10-2009	2018-12-14	A phase 3 clinical trial to study the long term safety and efficacy of darbepoetin alfa drug in drug induced anemia patients.	A Randomized, Double-blind, Placebo-controlled Study to Evaluate the Long-term Safety and Efficacy of Darbepoetin Alfa Administered at 500 Ã‚Âµg Once-Every-3-Weeks in Anemic Subjects With Advanced Stage Non-small Cell Lung Cancer Receiving Multi-cycle Chemotherapy	Interventional	Biological	No	Argentina, Australia, Austria, Belgium, Brazil, Bulgaria, Canada, Chile, China, Costa Rica, Croatia, Czech Republic, Germany, Greece, Hong kong, India, Ireland, Israel, Italy, Japan, Lithuania, Luxembourg, Malaysia, Mexico, Netherlands, Peru, Philippines, Poland, Portugal, Romania, Russian Federation, Serbia, Singapore, Slovenia, South Africa, Spain, Switzerland, Taiwan, Ukraine, United Kingdom, …
971	CTRI/2009/091/000801	08-10-2009	2018-11-23	A clinical Trial in patients having allergic conjunctivitis. Clinical trial is to study efficacy, safety and tolerability of Tranilast Eye Drops 0.5% w/v in comparison to Ketorolac Tromethamine Eye Drops 0.5% w/v (reference product).	A comparative, single blind, parallel group, non-crossover, multi-centric clinical trial of Tranilast Eye Drops 0.5% w/v Vs Ketorolac Tromethamine Eye Drops 0.5% w/v, in patients having allergic conjunctivitis.	Interventional	Drug	No	India
973	CTRI/2009/091/000804	04-06-2010	2018-11-13	Comparison of NN1250 with insulin glargine in type 2 diabetes	A 26 week randomised, controlled, open label, multicentre, multinational, three-arm, treat to target trial comparing efficacy and safety of three different dosing regimens of either NN1250 or insulin glargine with or without combination with OAD treatment, in subjects with type 2 diabetes mellitus (BEGIN? : FLEX)	Interventional	Drug	No	India
975	CTRI/2009/091/000806	30-10-2009	2018-11-23	A clinical Trial in patients suffering from dysurea associated with benign prostatic hyperplasia. Clinical trial is to study efficacy, safety and tolerability of Silodosin Capsules 4 mg in comparison to Urief Capsules (reference product).	A comparative, single blind, parallel group, non-crossover, multi-centric trial of Silodosin Capsules 4 mg, with Urief Capsules, in-patients suffering from dysurea associated with benign prostatic hyperplasia.	Interventional	Drug	No	India
976	CTRI/2009/091/000807	28-10-2009	2018-11-13	24-week Treatment With Lixisenatide in Type 2 Diabetes Insufficiently Controlled With Metformin and Insulin Glargine	A randomized, placebo-controlled, 2-arm parallel-group, multicenter study with a 24-week double-blind treatment period assessing the efficacy and safety of lixisenatide in patients with Type 2 diabetes insufficiently controlled with insulin glargine and metformin.	Interventional	Drug	No	Argentina, Brazil, Canada, Chile, Colombia, Czech Republic, Denmark, Estonia, France, Germany, Hungary, India, Israel, Italy, Malaysia, Mexico, Netherlands, Poland, Romania, Russian Federation, South Africa, Sweden, Taiwan, Ukraine, United States of America
977	CTRI/2009/091/000808	11-12-2009	2018-11-23	A comparative, single blind, parallel group, non-crossover, multi-centric trial of Carvedilol Phosphate Extended Release Capsules 80 mg, with COREG CR , in-patients suffering from mild to severe heart failure of ischemic or cardiomyopathic origin.	A comparative, single blind, parallel group, non-crossover, multi-centric trial of Carvedilol Phosphate Extended Release Capsules 80 mg, with COREG CR , in-patients suffering from mild to severe heart failure of ischemic or cardiomyopathic origin.	Interventional	Drug	NA	India
980	CTRI/2014/12/005312	18-12-2014	2020-11-21	Prevention and management of neurodegenerative disorders by an Ayurvedic formulation	Clinical Trial on role of an Ayurvedic formulation in the prevention and management of Neurodegenerative disorders	Interventional	Drug, Ayurveda	No	India
983	CTRI/2009/091/000817	14-10-2009	2015-03-13	A clinical trial to study the effect of HKI-272 in subjects with Advanced breast cancer	Phase 2 Study of HKI-272 in Subjects with Advanced Breast Cancer	Interventional	Drug	No	Belgium, China, France, India, Mexico, Russian Federation, United States of America
986	CTRI/2009/091/000820	28-10-2009	2018-11-23	A clinical Trial in-patients suffering from Overactive Bladder. Clinical trial is to study efficacy, safety and tolerability of Imidafenacin Tablets 0.1 mg in comparison to Uritos Tablets (reference product).	A comparative, single blind, parallel group, non-crossover, multi-centric trial of Imidafenacin Tablets 0.1 mg, with Uritos Tablets, in-patients suffering from Overactive Bladder.	Interventional	Drug	No	India
987	CTRI/2009/091/000821	15-10-2009	2015-06-13	Clinical trial on rotavirus vaccine designed to check the safety and tolerability of the vaccines in healthy adults who will receive either study vaccine or similar looking vaccine	A Randomized, Double-Blind, Placebo Controlled Study To Assess the Safety And Tolerability Of RotaVac Vaccine (Live Attenuated Bovine-Human (UK) Reassortant Pentavalent Rotavirus Vaccine)	Interventional	Vaccine	No	India
989	CTRI/2009/091/000824	23-11-2009	2014-09-01	To compare the effects & safety of linagliptin 2.5mg twice daily dose vs linagliptin 5mg OD dose for 12weeks with background therapy of metformin,in subjects who are not exposed to linagliptin or previously treated with other OHG drugs in patients with type-2DM & insufficient blood glucose control	A randomised, double-blind, placebo-controlled, 3 parallel group efficacy and safety study of linagliptin 2.5 mg twice daily versus 5 mg once daily over 12 weeks as add-on therapy to a twice daily dosing regimen of metformin in patients with type 2 diabetes mellitus and insufficient glycaemic control	Interventional	Drug	NA	India
994	CTRI/2009/091/000830	20-10-2009	2018-11-23	A clinical Trial in patients for ocular surface anesthesia during ophthalmologic procedures. Clinical trial is to study efficacy, safety and tolerability of Lidocaine Hydrochloride Ophthalmic Gel 3.5% in comparison to Akten (reference product).	A Comparative, Randomized, Double Blind, Multicentric Clinical Study to Evaluate the Efficacy, Safety and Tolerability of Lidocaine Hydrochloride Ophthalmic Gel 3.5% Vs Akten in patients for ocular surface anesthesia during ophthalmologic procedures.	Interventional	Drug	No	India
1005	CTRI/2009/091/000843	15-10-2009	2014-12-12	A clinical trial to assess immunogenicity and safety of LBVF0101(DTwp-HB-Hib)compared with Tritanrix HBÃ‚Â®-HiberixÃ‚Â®in healthy infants at six, ten and fourteen weeks of age.	A prospective, multicentre, comparative, open label, randomised phase III study to assess immunogenicity and safety of LBVF0101 {DTwP-HB-Hib (combined vaccine which is reconstituted from LBVW0101 (Diphtheria-Tetanus-whole cell Pertussis-Hepatitis B) and LBVH0101 (Haemophilus influenzae type b tetanus toxoid conjugate vaccine) just before intramuscular injection} compared with combined vaccine whi…	Interventional	Vaccine	No	India
1008	CTRI/2009/091/000848	16-02-2010	2018-11-22	A Clinical Trial to study the efficacy of Mannitol Capsules for Oral Inhalation manufactured by Ajanta Pharma Limited, as a bronchial provocation test to measure bronchial hyperresponsiveness verses Hypertonic (4.5 %) Saline in people both with and without sign and symptoms of asthma.	An operator blinded, randomised, comparator multicentric study to evaluate the efficacy and safety of inhaled dry powder mannitol as a bronchial provocation test for airway hyperresponsiveness.	Interventional	Drug	No	India
1016	CTRI/2009/091/000857	20-10-2009	2019-04-10	Phase 1b/2 clinical trial in patients with cancer to Evaluate the Safety and Efficacy of First-line Treatment With Epirubicin, Cisplatin, and Capecitabine(ECX) Plus drug AMG 102.	A Multicenter, Double-Blind, 3-Arm, Phase 1b/2 Study in Subjects With Unresectable Locally Advanced or Metastatic Gastric or Esophagogastric Junction Adenocarcinoma to Evaluate the Safety and Efficacy of First-line Treatment With Epirubicin, Cisplatin, and Capecitabine(ECX) Plus AMG 102	Interventional	Biological	No	Australia, Belgium, Canada, Greece, Hungary, India, Italy, Poland, Russian Federation, Singapore, Spain, United Kingdom, United States of America
1017	CTRI/2013/01/003316	23-01-2013	2020-01-09	Yoga and Fenugreek in the prevention of type 2 diabetes mellitus	A Multicentric, Randomized, Controlled Trail of Yoga and Fenugreek in the Prevention of Type 2 Diabetes Mellitus-Indian Prevention of Diabetes Study (IPDS)	Interventional	Preventive	No	India
1018	CTRI/2009/091/000860	22-10-2009	2019-12-12	Clinical trial to assess the safety and the efficacy of a new intravenous immune globulin (IGIV3I Grifols10%) in patients with idiopathic (immune) thrombocytopenic purpura.	A multi-center, prospective, open-label, clinical trial to assess the safety and the efficacy of a new intravenous immune globulin (IGIV3I Grifols 10%) in patients with idiopathic (immune) thrombocytopenic purpura.	Interventional	Biological	No	Canada, India, United States of America
1019	CTRI/2009/091/000861	18-12-2009	2018-10-27	A clinical trial to study the effects of two drugs, fixed dose combination capsules of Pantoprazole sodium sesquihydrate & Cinitapride hydrogen tartrate ER and Pantoprazole sodium sesquihydrate tablets in patients with non-ulcer dyspepsia (NUD) or gastroesophageal reflux disease (GERD)	An open label comparative, multicentric study to assess the efficacy and safety of fixed dose combination capsules of Pantoprazole sodium sesquihydrate & Cinitapride hydrogen tartrate ER in comparison with Pantoprazole sodium sesquihydrate tablets in patients suffering from non-ulcer dyspepsia (NUD) or gastroesophageal reflux disease (GERD)	Interventional	Drug	No	India
1020	CTRI/2009/091/000862	07-12-2009	2019-12-12	A clinical trial Comparing the immunogenicity of two different brands of human Insulin for the treatment of diabetes.	Randomized, double-blind study comparing the immunogenicity of two different brands of human Insulin for the treatment of diabetes.	Interventional	Drug	No	Bulgaria, Germany, India, ROman, ia
1021	CTRI/2009/091/000863	06-01-2010	2018-10-27	A clinical trial to study the effects of two drugs, fixed dose combination capsules of Telmisartan & Indapamide (as sustained release) and Telmisartan tablets in patients with hypertension.	An open label, comparative, multicentric study to assess the efficacy and safety of fixed dose combination capsules of Telmisartan & Indapamide (as sustained release) in comparison with Telmisartan tablets in patients suffering from hypertension	Interventional	Drug	No	India
1026	CTRI/2009/091/000870	19-11-2009	2018-11-02	A clinical trial to study the effect of isoflavones on thyroid function in oophorectomised women.	Evaluation of Isoflavone Effect on Thyroid Economy and Autoimmunity in Oophorectomised Women: a Randomised, Double-Blind, Placebo-Controlled Trial	Interventional	Drug	No	India
1028	CTRI/2009/091/000872	01-12-2009	2019-12-04	Visual Field Assessment With Subjects Who Receive Either Lyrica Or Sugar Pills	Prospective Randomized 12-Week Controlled Study Of Visual Field Change In Subjects With Partial Seizures Receiving Pregabalin Or Placebo	Interventional	Drug	No	Bulgaria, Czech Republic, Hungary, India, Mexico, Poland, Republic of korea, Thailand, United States of America
1030	CTRI/2009/091/000874	13-01-2010	2014-10-01	Safety and Efficacy of AIN457 in BehÃ§et's Patients With Posterior or Panuveitis (SHIELD)	A 24 Week Multicenter, Randomized, Double-masked, Placebo Controlled Study to Assess the Difference in the Rate of Recurrent Exacerbations in BehÃ§et's Patients With Posterior or Panuveitis Treated With AIN457 vs Placebo Adjunctive to Standard-of-care Immunosuppressive Therapy	Interventional	Drug	No	India
1035	CTRI/2009/091/000879	05-01-2010	2015-01-30	A Phase III Randomized Controlled Study Of Efficacy & Tolerability Of Fixed Dose Combination Of Paracetamol 500 Mg + Phenylephrine Hydrochloride 5mg + Diphenhydramine 25 Mg + Caffeine 30 Mg (Nasivion Tablets) Versus Paracetamol 500 Mg And A Fixed Dose Combination Containing Paracetamol 500 Mg + Chloropheneraminemaleate 2 Mg + Phenylephrine 10 Mg (Control) In Patients With Common Cold (Coryza)	A Phase III Randomized Controlled Study Of Efficacy & Tolerability Of Fixed Dose Combination Of Paracetamol 500 Mg + Phenylephrine Hydrochloride 5mg + Diphenhydramine 25 Mg + Caffeine 30 Mg (Nasivion Tablets) Versus Paracetamol 500 Mg And A Fixed Dose Combination Containing Paracetamol 500 Mg + Chloropheneraminemaleate 2 Mg + Phenylephrine 10 Mg (Control) In Patients With Common Cold (Coryza)	Interventional	Drug	No	India
1038	CTRI/2009/091/000882	23-11-2009	2017-07-27	A Study of the Safety and Effectiveness of Rabeprazole for the Treatment of Gastroesophageal Reflux Disease (GERD) in Pediatric Patients.	A Multi-Center, Double-Blind, Parallel-Group Study to Evaluate Short-Term Safety and Efficacy and Lont-Term Maintenance of Two Dose Levels of Rabeprazole Sodium Delayed-Release Pediatric Bead Formulation in 1- to 11-Year Old Pediatric Subjects With Endoscopically Proven GERD.	Interventional	Drug	No	India
1039	CTRI/2009/091/000883	23-11-2010	2019-04-15	Subcutaneous Golimumab (GLM) Plus DMARDs for Rheumatoid Arthritis, Followed by Intravenous/Subcutaneous GLM Strategy	An Open-label Study Assessing the Addition of Subcutaneous Golimumab (GLM) to Conventional Disease-modifying Antirheumatic Drug (DMARD) Therapy in Biologic-naÃ¯ve Subjects With Rheumatoid Arthritis (Part 1), Followed by a Randomized Study Assessing the Value of Combined Intravenous and Subcutaneous GLM Administration Aimed at Inducing and Maintaining Remission (Part 2)	Interventional	Drug	No	Argentina, Austria, Belgium, Brazil, Canada, Chile, Colombia, Czech Republic, Denmark, Ecuador, Finland, France, Germany, Greece, Guatemala, Hungary, India, Israel, Italy, Mexico, Netherlands, Norway, Panama, Peru, Poland, Portugal, Romania, Russian Federation, Slovakia, South Africa, Spain, Switzerland, Turkey, United Kingdom
1043	CTRI/2009/091/000887	25-01-2010	2013-03-12	Clinical Study to compare and evaluate the immunogenicity and reactogenicity of Inactivated Polio Vaccine of Panacea Biotec Ltd. with Imovax Polio of Sanofi Pasteur India Pvt Ltd. in Healthy infants.	An Open Labelled, Randomized, Multicentre, Comparative study to evaluate the immunogenicity and reactogenicity of Inactivated Polio Vaccine (Panacea Biotec Ltd.)with Imovax Polio(Inactivated Poliomyelitis Vaccine, Sanofi Pasteur India Pvt Ltd)in infants.	Interventional	Vaccine	No	India
1044	CTRI/2009/091/000888	10-12-2009	2018-03-29	A clinical trial to study the effect of R-TPR-020 in patients undergoing treatment for infertility.	Prospective, multicentric, open label, clinical study to evaluate efficacy and safety of R-TPR-020 in patients undergoing treatment for infertility.	Interventional	Biological, Other (Specify) [Recombinant]	No	India
1046	CTRI/2009/091/000890	23-04-2010	2016-12-16	prospective,multi centre, randomized,double blind, placebo-controlled, Phase III study to compare efficacy and safety of masitinib at 6 mg/kg/day to placebo in treatment of patients with Smouldering Systemic,Indolent Systemic or Cutaneous Mastocytosis with handicap	A 24-week with possible extension, prospective, multicentre, randomized, double blind, placebo-controlled, 2-parallel group with a randomization 1:1, Phase III study to compare efficacy and safety of masitinib at 6 mg/kg/day to placebo in treatment of patients with Smouldering Systemic, Indolent Systemic or Cutaneous Mastocytosis with handicap	Interventional	Drug	No	Austria, Czech Republic, France, Germany, India, Italy, Poland, Russian Federation, Slovakia, United Kingdom, United States of America
1048	CTRI/2009/091/000893	07-01-2011	2014-09-03	a clinical trial of progesterone with or without hypothermia in patients with severe head injury	A Randomized Placebo controlled trial (Factorial design) of Progesterone with or without hypothermia in subjects with acute severe traumatic brain injury.	Interventional	Drug	No	India
1051	CTRI/2009/091/000896	02-02-2010	2014-09-05	Clinical Trial for Evaluation of Efficacy and Safety of Fixed Dose Combination of Minoxidil + Finasteride Solution in Comparison with Minoxidil Solution in Adult Male Patients with Androgenic Alopecia	An Open Label, Randomized, Parallel Group, Prospective, Multicentre Clinical Trial for Evaluation of Efficacy and Safety of Fixed Dose Combination of Minoxidil (5%) + Finasteride (0.1%) Lipid Solution in Comparison with Minoxidil (5%) Solution in Adult Male Patients with Androgenic Alopecia	Interventional	Drug	NA	India
1052	CTRI/2009/091/000897	23-07-2010	2011-10-25	Phase III study of comparing safety and reactogenicity, of lyophilized BCG Vaccine IP of Green Signal Bio pharma Private Limited, India with BCG vaccine of Serum Institute of India Limited (SIIL), India in 120 healthy children.	A randomized,open label,single treatment,single period,controlled multi center phase III study of comparing safety and reactogenicity, of lyophilized BCG Vaccine IP of Green Signal Bio pharma Private Limited,India with BCG vaccine of Serum Institute of India Limited,India in 120 healthy children.	Interventional	Vaccine	No	India
1053	CTRI/2009/091/000898	04-06-2010	2014-09-18	Safety and Efficacy of AIN457 in Patients With Quiescent Non-infectious Uveitis (ENDURE)	A 24-week multicenter, randomized, double-masked, placebo controlled, dose-ranging phase III study of AIN457 versus placebo for maintaining uveitis suppression when reducing systemic immunosuppression in patients with quiescent, non-infectious intermediate, posterior or panuveitis	Interventional	Drug	No	India
1056	CTRI/2009/091/000901	09-12-2009	2014-09-15	A clinical trial to study the safety & efficacy of the study drug in patients with ulcerative colitis	Randomised, Double-blind, Multi-centric, 12 Month Extension Study to Evaluate the Safety & Efficacy of Daily Budesonide MMX 6 mg Vs Placebo in the Maintenance of Remission in Subjects with Ulcerative Colitis	Interventional	Drug	No	Canada, India, United States of America
1060	CTRI/2009/091/000905	07-07-2010	2013-04-12	Clinical trial Of Lanreotide Autogel 120 Mg In Patients With Non Functioning Entero-Pancreatic Endocrine Tumour	Phase III, randomized, double blind, stratified comparative, placebo controlled, parallel group, multicentre study to assess the effect of deep subcutaneous injections of lanreotide Autogel 120 mg administered every 28 days on tumour progression free survival in patients with non functioning entero-pancreatic endocrine tumour	Interventional	Drug	No	Czech Republic, India, Italy, Poland, Slovakia, Spain, United Kingdom
1064	CTRI/2009/091/000909	10-03-2010	2018-10-30	Long Term Safety of Clopidogrel in Neonates/Infants With Systemic to Pulmonary Artery Shunt Palliation	Long-term safety study in patients included in CLARINET study with cyanotic congenital heart disease palliated with a systemic-to-pulmonary artery shunt and for whom the shunt is still in place at one year of age.	Interventional	Drug	No	Brazil, France, Germany, Hungary, India, Italy, Malaysia, Mexico, Portugal, Russian Federation, Spain, Taiwan, United Kingdom, United States of America
1065	CTRI/2009/091/000910	23-12-2009	2014-10-02	A Study to Assess the Safety, Tolerability and Efficacy of NVA237 Versus Placebo	A 26-week Treatment, Randomized, Double-blind, Placebo-controlled, Parallel Group Study to Assess the Efficacy, Safety and Tolerability of NVA237 in Patients With Chronic Obstructive Pulmonary Disease	Interventional	Drug	No	India
1067	CTRI/2009/091/000912	18-05-2010	2018-10-30	A Phase 3b trial, in type 1 diabetes mellitus, on children who are at least 1 year old to less than 6 years and are given either Lantus (insulin glargine) or Neutral Protamine Hagedorn (NPH) insulin as the medication?.	A 24-week, Randomized, Open-label, Parallel Group Multinational Comparison of LantusÃ‚Â® (Insulin Glargine) Given in the Morning as Once-a-day Basal Insulin Versus NPH Insulin, in Children With Type 1 Diabetes Mellitus Aged at Least 1 Year to Less Than 6 Years	Interventional	Drug	No	Australia, Brazil, Chile, Czech Republic, Germany, Hungary, India, Mexico, Peru, Poland, Romania, Russian Federation, South Africa, Spain, Turkey, United States of America
1068	CTRI/2009/091/000913	19-11-2009	2019-12-27	A clinical trial to study the effects of two drugs, Lafutidine and Rabeprazole in the Treatment of heartburn-dominant uninvestigated dyspepsia.	A Multi-centric, Randomized, Comparative Clinical Trial to Evaluate the Efficacy and Safety of Lafutidine versus Rabeprazole in the Treatment of heartburn-dominant uninvestigated dyspepsia.	Interventional	Drug	No	India
1070	CTRI/2010/091/000915	20-01-2010	2013-03-21	COMPARISON OF TROXIPIDE WITH RANTIDINE IN THE TREATMENT OF GASTRITIS AND/OR GASTRIC ULCER DISEASE	A MULTICENTRIC,RAANDOMIZED,COMPARATIVE CLINICAL TRIAL TO EVALUATE THE EFFICACY AND SAFETY OF TROXIPIDE IN THE TREATMENT OF GASTRITIS AND/OR GASTRIC ULCER DISEASE	Interventional	Drug	No	India
1071	CTRI/2009/091/000916	02-12-2009	2014-09-09	Protege Encore Study- Clinical Trial of Teplizumab (MGA031) in Children and Adults With Recent-Onset Type 1 Diabetes Mellitus	A Phase 3, Randomized, Double-Blind, Multinational, Placebo-Controlled Study to Evaluate Efficacy and Safety of Teplizumab (MGA031), a Humanized, FcR Non-Binding, Anti-CD3 Monoclonal Antibody, in Children and Adults with Recent-Onset Type 1 Diabetes Mellitus	Interventional	Biological	No	Czech Republic, India, Israel, Poland, Romania, Spain, United States of America
1075	CTRI/2009/091/000922	16-02-2010	2013-03-28	EVALUATE THE SAFETY AND EFFICACY OF FIXED DOSE COMBINATION OF METFORMIN HCL 500 mg SR AND VOGLIBOSE 0.2mg IN DIABETIC PATIENTS	AN OPEN LABELED,NON-RANDOMIZED,PROSPECTIVE STUDY TO EVALUATE THE SAFETY AND EFFICACY OF FIXED DOSE COMBINATION OF METFORMIN HCL 500 mg SR AND VOGLIBOSE 0.2mg IN THE MANAGEMENT OF PATIENTS WITH TYPE-IIMELLITUS DIABETES MELLITUS	Interventional	Drug	No	India
1080	CTRI/2021/01/030327	07-01-2021	2020-12-16	A clinical trial to study whether the patients own bone marrow stem cells can improve or prevent the nerve damage following polio infection	Role of autologous bone marrow mononuclear stem cells in children with neurological deficits due to polio infection	Interventional	Stem Cell Therapy	No	India
1081	CTRI/2009/091/000928	14-12-2009	2018-10-29	A clinical trial to study the effects of two drugs, zaltoprofen and diclofenac in patients with osteoarthritis of knee.	Comparative Evaluation of Efficacy and Safety of Zaltoprofen and Diclofenac in Patients with Knee Osteoarthritis	Interventional	Drug	No	India
1082	CTRI/2009/091/000929	11-06-2010	2014-09-05	A clinical trial to study the effects of the Combination of VELCADE, Rituximab, Cyclophosphamide, Doxorubicin, and Prednisone (VR-CAP) or Rituximab, Cyclophosphamide, Doxorubicin, Vincristine, and Prednisone (R-CHOP) in Subjects With Newly Diagnosed Non-Germinal Center B-Cell Subtype of Diffuse Large B-Cell Lymphoma	A Randomized, Open-Label, Multicenter, Phase 2 Study of the Combination of VELCADE, Rituximab, Cyclophosphamide, Doxorubicin, and Prednisone (VR-CAP) or Rituximab, Cyclophosphamide, Doxorubicin, Vincristine, and Prednisone (R-CHOP) in Subjects With Newly Diagnosed Non-Germinal Center B-Cell Subtype of Diffuse Large B-Cell Lymphoma	Interventional	Drug	No	India
1083	CTRI/2009/091/000930	11-01-2010	2014-09-09	Safety, tolerability and pharmacokinetics study of WCK 2349 (in multiple doses) in healthy male volunteer.	A PHASE-I DOUBLE BLIND STUDY TO EVALUATE THE SAFETY, TOLERABILITY AND PHARMACOKINETICS OF ORAL WCK 2349 TABLET COMPARED TO PLACEBO IN DOSES OF 600 MG, 800 MG, 1000 MG OR 1200 MG BID ON MULTIPLE DOSE ADMINISTRATION (FOR 5 DAYS) IN HEALTHY ADULT INDIAN HUMAN MALE VOLUNTEERS	Interventional	Drug	No	India
1094	CTRI/2009/091/000946	04-05-2010	2017-06-07	Clinical trial to study safty and efficacy of herbmed plusin patient with renal calculi	A phase II, 28 week, Randomized, Double- Blind, Placebo- Controlled, Parallel Group Study to evaluate the safety and efficacy of Herbmed Plus an Ayurvedic formulation in patients with Renal Calculi	Interventional	Ayurveda, Preventive	No	India
1098	CTRI/2009/091/000950	28-06-2010	2013-04-17	A phase Ill randomised, double-blind parallel group extension study to investigate the safety and efficacy of twice daily administration of the free combination of Linagliptin (BI 1356) 2.5 mg + Metformin 500 mg or of Linagliptin(BI 1356) 2.5 mg + Metformin 1000 mg versus monotherapy with Metformin 1000 mgtwice daily over 54 weeks in type 2 diabetic patients previously completing the double-blind…	A phase III randomised, double-blind parallel group extension study to investigate the safety and efficacy of twice daily administration of the free combination of Linagliptin (BI 1356) 2.5 mg + Metformin 500 mg or of Linagliptin(BI 1356) 2.5 mg + Metformin 1000 mg versus monotherapy with Metformin 1000 mgtwice daily over 54 weeks in type 2 diabetic patients previously completing the double-blind…	Interventional	Drug	No	Canada, Croatia, Estonia, France, Germany, India, Lithuania, Mexico, Netherlands, Romania, Russian Federation, Sweden, Tunisia, Ukraine
1100	CTRI/2009/091/000952	01-12-2009	2018-12-05	Study to Evaluate the Efficacy, Safety, and Tolerability of Oral OPC-34712 and Aripiprazole for Treatment of Acute Schizophrenia.	A phase 2, 6-week, multicenter, randomized, double-blind, placebo-controlled study to evaluate the efficacy, safety, and tolerability of oral OPC-34712 once daily and aripiprazole once daily for treatment of hospitalized adult patients with acute schizophrenia.	Interventional	Drug	No	Bulgaria, Croatia, Hungary, India, Philippines, Republic of korea, Romania, Russian Federation, Serbia, Slovakia, Taiwan, Ukraine, United States of America
1101	CTRI/2009/091/000953	09-12-2009	2018-12-05	An open label study to assess safety and tolerability of OPC-34712 in patients with schizophrenia.	A Phase 2, Multicenter, Open-label Study to Assess the Safety and Tolerability of Oral OPC-34712 as Monotherapy in Adult Patients with Schizophrenia.	Interventional	Drug	NA	India
1104	CTRI/2009/091/000958	30-12-2009	2018-10-29	A clinical trial to assess the confidence, usability, preference and satisfaction on use of Baby Mask with valve from parents of children who are healthy or who have mild Asthma.	An open, prospective, single centre study to assess the confidence, usability, preference and satisfaction on use of Baby Mask with valve from parents of children who are healthy or who have mild Asthma.	Interventional	Drug	No	India
1114	CTRI/2009/091/000969	01-12-2009	2014-09-22	A Study of LY2189265 Compared to Sitagliptin in Patients With Type 2 Diabetes Mellitus on Metformin	A Phase 2/3, Placebo-Controlled, Efficacy and Safety Study of Once-Weekly, Subcutaneous LY2189265 Compared to Sitagliptin in Patients With Type 2 Diabetes Mellitus on Metformin	Interventional	Drug	No	India
1115	CTRI/2009/091/000970	01-02-2010	2013-03-12	A clinical trial to study of Flupirtine Maleate Vs Tramadol Hydrochloride in patients with acute & subacute pain	A phase III, multicentric, single blind, randomized, comparative study to assess the efficacy and safety of Flupirtine Maleate Vs Tramadol Hydrochloride in patients with acute & subacute pain.	Interventional	Drug	NA	India
1118	CTRI/2009/091/000974	11-12-2009	2014-12-29	A clinical trial to study the effects of an oral pill containing drospirenone on various clinical and biochemical parameters of polycystic ovary syndrome.	Effects of combination of ethinyl oestradiol with drospirenone on clinical and biochemical parameters in women with polycystic ovary syndrome.	Interventional	Drug	No	India
1126	CTRI/2009/091/000983	04-12-2009	2014-09-23	Research Study to demonstrate that intravenous iron oligosaccharide is non-inferior to oral iron sulphate in reducing iron deficiency anaemia secondary to inflammatory bowel disease (IBD), evaluated as the ability to increase haemoglobin (Hb).	A phase III, randomized, comparative, open-label study of intravenous iron oligosaccharide (MonoferÃ‚Â®) administered by infusions or repeated bolus injections in comparison with oral iron sulphate in inflammatory bowel disease subjects with iron deficiency anaemia Study ID: P-Monofer-IBD-01	Interventional	Drug	No	Austria, Denmark, Hungary, India
1137	CTRI/2009/091/000995	15-02-2010	2015-06-13	A clinical trial to study safety and efficacy of Polysialylated erythropoietin in chronic kidney disease patients not on dialysis.	A Phase II, Randomised, Open label, single subcutaneous dose study of Polysialylated erythropoietin to assess safety, pharmacodynamics and pharmacokinetics in chronic kidney disease patients not on dialysis.	Interventional	Drug	No	India
1138	CTRI/2009/091/000999	09-12-2009	2012-12-24	A clinical trial to study the effects of Ramelteon in patients of insomnia.	Efficacy and Tolerability of Ramelteon for treatment of Insomnia - An open-label, randomized, comparative study.	Interventional	Drug	No	India
1140	CTRI/2009/091/001004	07-12-2009	2013-01-24	A clinical trial to study the effects of Mesalamine Delayed Release tablets (1200mg x 2 tablets) in comparison with Lialda Delayed Release tablets (1200mg x 2 tablets) in patients with active, mild to moderate ulcerative colitis.	A Phase III, Randomized, Multi-Centre, Double-Blind, Double-Dummy, Parallel Group, Placebo-Controlled Study to Evaluate Therapeutic Equivalence, Efficacy and Safety of Once-Daily Mesalamine 2400 mg (1200mg x 2 tablets) of Lupin Ltd., India, with Reference to Once-Daily LialdaTM (1200 mg x 2 Tablets) Delayed Release Tablets of Shire US Inc. in Subjects with Active, Mild to Moderate Ulcerative Coli…	Interventional	Drug	No	India
1142	CTRI/2009/091/001006	22-12-2009	2014-10-13	A clinical study to evaluate the safety and tolerability by using VRP-1620 in patients with solid tumors.	An open labeled, single dose, multiple escalation phase I/II study to evaluate the safety, tolerability and enhancement of tumor detection radiologically using VRP-1620 in patients with solid tumors.	Interventional	Drug, Diagnostic	No	India
1145	CTRI/2009/091/001009	25-03-2010	2013-03-11	A phase III clinical trial to see how safe and effective the drug T1h mAb is in treating patients with active moderate to severe psoriasis.	A Phase III Randomized, Double Blind, Placebo Controlled, one way Crossover, Multi-Dose, Multi-center, Safety and Efficacy Study of T1h mAb administered intravenously in subjects with active moderate to severe psoriasis. Acronym TREAT-PLAQ	Interventional	Drug, Biological	No	India
1151	CTRI/2009/091/001015	31-05-2010	2013-01-07	FLT3507: A study to assess the efficacy and safety of FLUTIFORMÃ‚Â® pMDI 125/5 Î¼g (2 puffs bid) vs SymbicortÃ‚Â® TurbohalerÃ‚Â® 200/6 Î¼g (2 puffs bid) in adolescent and adult subjects with moderate to severe persistent, reversible asthma.	FLT3507: A double blind, double dummy, randomised, multicentre, two arm parallel group study to assess the efficacy and safety of FLUTIFORMÂ® pMDI 125/5 &#956;g (2 puffs bid) vs SymbicortÂ® TurbohalerÂ® 200/6 &#956;g (2 puffs bid) in adolescent and adult subjects with moderate to severe persistent, reversible asthma.	Interventional	Drug	No	Bulgaria, Hungary, India, Poland, ROman, ia
1152	CTRI/2009/091/001016	13-01-2010	2014-09-23	Phase III clinical trial to compare the efficacy and safety of pegylated granulocyte colony stimulating factor(Peg G-CSF) versus granulocyte colony stimulating factor (G-CSF) in nonmyeloid malignancies subjects.	Randomized, comparative, Phase III clinical trial to compare the efficacy and safety of recombinant human pegylated granulocyte colony stimulating factor(Peg G-CSF) versus granulocyte colony stimulating factor (G-CSF) in subjects with nonmyeloid malignancies receiving myelosuppressive chemotherapy.	Interventional	Biological	No	India
1156	CTRI/2009/091/001020	08-02-2010	2014-12-12	A clinical trial to study the evaluate the effective dose of Euphorbia prostrata in patients of piles	A double-blind, double dummy, randomized, placebo-controlled, multicentre, dose response study to evaluate the safety and efficacy of three doses of Euphorbia prostrata Dry Extract tablets in patients of first and second degree internal hemorrhoids	Interventional	Drug	No	India
1157	CTRI/2009/091/001021	09-04-2010	2018-10-27	A clinical trial to study the effects of two drugs, fixed dose combination tablets of Etodolac & Tolperisone hydrochloride and Tolperisone hydrochloride tablets in patients with musculoskeletal disorders associated with painful muscle spasm.	An open label, comparative, multicentric study to assess the efficacy and safety of fixed dose combination tablets containing Etodolac & Tolperisone hydrochloride in comparison with Tolperisone hydrochloride tablets in patients suffering from musculoskeletal disorders associated with painful muscle spasm.	Interventional	Drug	No	India
1158	CTRI/2009/091/001022	18-12-2009	2018-10-27	A clinical trial to study the effects of Atorvastatin + Ramipril + Aspirin + Metoprolol (as extended release) fixed dose combination capsules for secondary prophylaxis in patients with ischemic heart disease.	An open label multicentric study to assess the efficacy and safety of Atorvastatin + Ramipril + Aspirin + Metoprolol (as extended release) fixed dose combination capsules for secondary prophylaxis in patients with ischemic heart disease.	Interventional	Drug	No	India
1159	CTRI/2009/091/001023	22-02-2010	2018-10-27	A clinical trial to study the effects of two drugs, Clebopride malate tablets and Itopride hydrochloride tablets in patients with non-ulcer dyspepsia (NUD) or gastroesophageal reflux disease (GERD)	An open label comparative, multicentric study to assess the efficacy and safety of Clebopride malate tablets in comparison with Itopride hydrochloride tablets in patients suffering from non-ulcer dyspepsia (NUD) or gastroesophageal reflux disease (GERD)	Interventional	Drug	No	India
1160	CTRI/2009/091/001024	19-03-2010	2018-10-31	A Study of AVE8062 in Advanced-Stage Soft Tissue Sarcoma After Failure of Anthracycline and Ifosfamide Chemotherapies	A multinational, randomized, double-blind placebo controlled study of AVE8062 (25 mg/mÃ‚Â²) administered every 3 weeks, in patients with advanced-stage soft tissue sarcoma treated with cisplatin (75 mg/mÃ‚Â²) after failure of anthracycline and ifosfamide chemotherapies.	Interventional	Drug	No	Belgium, Brazil, France, Hungary, India, Italy, Spain, United Kingdom, United States of America
1161	CTRI/2009/091/001025	14-12-2009	2018-11-22	A clinical Trial in patients with Tinea pedis and Tinea cruris. Clinical trial is to study efficacy, safety and tolerability of Naftifine Hydrochloride 1% cream in comparison to Terbinafine Hydrochloride 1% cream (reference product).	A Comparative, Randomized, Double Blind, Multicentric, Prospective Clinical Study to Evaluate the Efficacy, Safety and Tolerability of Naftifine Hydrochloride 1% cream Vs. Terbinafine Hydrochloride 1% cream in patients with Tinea pedis and Tinea cruris.	Interventional	Drug	No	India
1167	CTRI/2009/091/001036	14-12-2009	2019-11-22	study of hydroxychloroquine in comparison with pioglitazone in patients with type II diabetes mellitus	Efficacy and safety of Hydroxychloroquine in the Treatment of Type II Diabetes Mellitus: A Double Blind, Randomized Comparison with Pioglitazone	Interventional	Drug	No	India
1169	CTRI/2009/091/001038	19-01-2011	2013-02-07	Booster and catch-up vaccination with vaccine GSK1024850A	Booster vaccination with pneumococcal vaccine GSK1024850A in primed children and catch-up vaccination in unprimed children	Interventional	Vaccine, Biological, Preventive	No	India
1170	CTRI/2009/091/001039	15-10-2010	2015-06-11	Evaluation of safety and immunogenicity of a Human Papillomavirus (HPV) vaccine in human immunodeficiency virus (HIV) infected females	A phase IV, observer-blind, randomized, controlled, multicentric study to assess the safety and immunogenicity of GSK Biologicals HPV-16/18 L1 VLP AS04 vaccine (CervarixTM) administered intramuscularly according to a three-dose schedule (Day 0, Week 6, Month 6) in human immunodeficiency virus-infected (HIV+) female subjects aged 15 - 25 years, as compared to Mercks HPV-6/11/16/18 vaccine (Gardasi…	Interventional	Vaccine, Biological, Preventive	No	Brazil, Estonia, India, Thailand
1171	CTRI/2009/091/001040	21-04-2010	2012-12-12	A Clinical Trial to study the Effect of TC-5619 as Augmentation Therapy to Improve Cognition in Outpatients With Cognitive Dysfunction in Schizophrenia.	A Double-Blind, Placebo-Controlled, Multicenter, Parallel Group Study to Assess Efficacy, Safety, and Tolerability of TC-5619 as Augmentation Therapy to Improve Cognition in Outpatients with Cognitive Dysfunction in Schizophrenia	Interventional	Drug	No	India, United States of America
1172	CTRI/2009/091/001041	15-02-2010	2013-03-28	CLINICAL TRIAL TO COMPARE EFFICACY AND SAFETY OF FIXED DOSE COMBINATION OF DOXOPHYLLINE 800 mg SR AND MONTELUKAST 10 mg WITH DOXOPHYLLINE 800mg SR IN SUBJECTS SUFFERING WITH ACUTE BRONCHOSPASM	?A CONTROLED LABELED, DOUBLE ARM, RANDOMIZED, MULTI- CENTRIC, PROSPECTIVE PHASE III CLINICAL TRIAL TO COMPARE EFFICACY AND SAFETY OF FIXED DOSE COMBINATION OF DOXOPHYLLINE 800 mg SR AND MONTELUKAST 10 mg WITH DOXOPHYLLINE 800mg SR IN SUBJECTS SUFFERING WITH ACUTE BRONCHOSPASM OF DIFFERENT ETIOLOGY?	Interventional	Drug	No	India
1175	CTRI/2009/091/001044	24-12-2009	2019-04-10	A phase 2 clincial study to evaluate safety and efficacy of AMG 785 in Skeletally Mature Adults With a Fresh Unilateral Tibial Diaphyseal Fracture Status Post Definitive Fracture Fixation With an Intramedullary Nail	A Multi-center, Randomized, Double Blind, Placebo-controlled Study of AMG 785 in Skeletally Mature Adults With a Fresh Unilateral Tibial Diaphyseal Fracture Status Post Definitive Fracture Fixation With an Intramedullary Nail	Interventional	Biological	No	Australia, Bulgaria, Canada, Denmark, France, Germany, Greece, India, Italy, Latvia, Poland, Romania, Russian Federation, Slovakia, United Kingdom, United States of America
1176	CTRI/2009/091/001045	06-01-2010	2017-07-04	A Clinical Trial to measure the Safety of Rilonacept for the Prophylaxis of Gout Flares in Patients on Urate reduction Therapy.	A Multi-Center, Randomized, Double-Blind, Placebo Controlled Trial of the Safety of Rilonacept for the Prophylaxis of Gout Flares in Patients on Urate Lowering Therapy.	Interventional	Biological	No	Germany, India, Indonesia, South Africa, Taiwan, United Kingdom, United States of America
1179	CTRI/2009/091/001048	05-01-2010	2014-10-27	A clinical trial to study the effect of a combination product of Eberconazole 1% and Mometasone 0.1% in patients with inflamed cutaneous mycoses.	A MULTI-CENTRIC, OPEN-LABELED, PHASE III CLINICAL TRIAL TO EVALUATE THE SAFETY AND EFFICACY OF EBERCONAZOLE AND MOMETASONE CREAM IN SUBJECTS WITH INFLAMED CUTANEOUS MYCOSIS	Interventional	Drug	No	India
1180	CTRI/2013/07/003808	15-07-2013	2013-07-07	RANDOMIZED COMPARISON OF 2 DRUGS FOR CERVICAL RIPENING IN TERM PREGNANCY	RANDOMIZED COMPARISON OF ISOSORBIDE MONONITRATE AND PGE2 GEL FOR PRE- INDUCTION CERVICAL RIPENING IN TERM PREGNANCY	Interventional	Drug	No	India
1181	CTRI/2009/091/001051	22-12-2009	2018-11-22	A clinical Trial in-patients Acute Pain associated with Muscle Spasm and Inflammatory Conditions. Clinical trial is to study efficacy, safety and tolerability of Flupirtine maleate capsule 100 mg (Mfg. By Ajanta Pharma) in comparison to Flupirtine maleate capsule 100 mg (reference product).	A Comparative, Randomized, Double Blind, Multicentric, Prospective Clinical Study to Evaluate the Efficacy, Safety and Tolerability of Flupirtine maleate capsule 100 mg (Mfg. By Ajanta Pharma) Vs. Flupirtine maleate capsule 100 mg in Acute Pain associated with Muscle Spasm and Inflammatory Conditions.	Interventional	Drug	No	India
1183	CTRI/2009/091/001053	23-12-2009	2018-11-23	A clinical Trial in Patients with Symptomatic Gastroesophageal Reflux Disease (GERD). Clinical trial is to study efficacy, safety and tolerability of Ilaprazole 10 mg Tablet in comparison to Omeprazole 20 mg Tablet(reference product).	A Comparative, Randomized, Double Blind, Multicentric, Prospective Clinical Study to Evaluate the Efficacy, Safety and Tolerability of Ilaprazole 10 mg Tablet Vs Omeprazole 20 mg Tablet in patients with Symptomatic Gastroesophageal Reflux Disease (GERD).	Interventional	Drug	No	India
1188	CTRI/2009/091/001058	12-08-2010	2013-03-11	A COMPARATIVE STUDY TO EVALUATE EFFICACY AND SAFETY BETWEEN GABAPENTIN, PREGABALIN AND DULOXETINE IN PATIENTS WITH PAINFUL DIABETIC PERIPHERAL NEUROPATHY	A COMPARATIVE STUDY TO EVALUATE EFFICACY AND SAFETY BETWEEN GABAPENTIN, PREGABALIN AND DULOXETINE IN PATIENTS WITH PAINFUL DIABETIC PERIPHERAL NEUROPATHY	Interventional	Drug	No	India
1189	CTRI/2009/091/001059	08-01-2010	2015-09-04	Research Trial to Study inhibitor development in previously untreated or minimally exposed Children to two different commercially available types of Factor VIII. This is Phase IV open lable , randomized,Study comparing Plasma derived Factor VIII with Recombinant Factor VIII.	Inhibitor Development in Previously Untreated Patients (PUPs) or Minimally Blood Component-Treated Patients (MBCTPs) when Exposed to plasma derived von Willebrand Factor-Containing Factor VIII (VWF/FVIII) Concentrates and to Recombinant Factor VIII (rVIII) Concentrates: An Independent, International, Multicentre, Prospective, Controlled, Randomized, Open Label, Clinical Trial.	Interventional	Biological	No	Argentina, Austria, Belgium, Brazil, Chile, Czech Republic, Denmark, Egypt, Fiji, France, Germany, India, Iran, (Islamic Republic of)Italy, Mexico, Poland, Portugal, Romania, Saudi Arabia, Slovakia, South Africa, Spain, Switzerland, Turkey, United Kingdom, United States of America, Uruguay
1190	CTRI/2009/091/001060	23-12-2009	2019-04-10	A Phase 2 clincial trial to evaluate the Safety and Efficacy of drug FOLFIRI in Combination With drugs AMG 479 or AMG 655 Versus FOLFIRI for the Second-line Treatment of KRAS-mutant Metastatic Colorectal Cancer	A Phase 2, Randomized, Double-blind, Placebo-controlled Study Evaluating the Safety and Efficacy of FOLFIRI in Combination With AMG 479 or AMG 655 Versus FOLFIRI for the Second-line Treatment of KRAS-mutant Metastatic Colorectal Carcinoma	Interventional	Biological	No	France, Hungary, India, Italy, Poland, Russian Federation, Singapore, Spain, United States of America
1196	CTRI/2009/091/001067	17-02-2010	2014-09-26	Phase III clinical trial for Evaluation of Efficacy and Safety of IN-PHARM-002 in Comparison with Ibuprofen in adult patients with acute painful soft tissue injury.	AN OPEN LABEL, RANDOMIZED, PARALLEL GROUP, PROSPECTIVE, MULTICENTRE CLINICAL TRIAL FOR EVALUATION OF EFFICACY AND SAFETY OF IN-PHARM-002 IN COMPARISON WITH IBUPROFEN IN ADULT PATIENTS WITH ACUTE PAINFUL SOFT TISSUE INJURY	Interventional	Drug	NA	India
1210	CTRI/2009/091/001081	21-01-2010	2013-03-11	A clinical trial to study the effects of Linagliptin in patients with type 2 diabetes mellitus despite taking metformin therapy in combination with pioglitazone.	A phase III, randomized, double blind, placebo-controlled parallel group efficacy and safety study of Linagliptin 5 mg administered orally once daily over 24 weeks in type 2 diabetic patients with insufficient glycaemic control despite a therapy of metformin in combination with pioglitazone	Interventional	Drug	No	France, India, Philippines, United States of America
1213	CTRI/2009/091/001085	17-02-2010	2013-03-02	CLINICAL TRIAL FOR EVALUATION OF EFFICACY AND SAFETY OF PRASUGREL IN COMPARISON WITH CLOPIDOGREL IN ACUTE CORONARY SYNDROME (ACS) PATIENTS UNDERGOING PERCUTANEOUS CORONARY INTERVENTION (PCI).	AN OPEN LABEL, RANDOMIZED, PARALLEL GROUP, PROSPECTIVE, MULTICENTRE CLINICAL TRIAL FOR EVALUATION OF EFFICACY AND SAFETY OF PRASUGREL IN COMPARISON WITH CLOPIDOGREL IN ACUTE CORONARY SYNDROME (ACS) PATIENTS UNDERGOING PERCUTANEOUS CORONARY INTERVENTION (PCI) Acronym: PRIVILEGE PCI	Interventional	Drug	No	India
1215	CTRI/2009/091/001087	24-05-2010	2013-03-05	PHASE III CLINICAL TRIAL FOR EVALUATION OF EFFICACY AND SAFETY OF IN-PHRM-001 IN COMPARISON WITH ALLOPURINOL IN ADULT PATIENTS WITH GOUT.	AN OPEN LABEL, RANDOMIZED, PARALLEL GROUP, PROSPECTIVE, MULTICENTRE CLINICAL TRIAL FOR EVALUATION OF EFFICACY AND SAFETY OF IN-PHRM-001 IN COMPARISON WITH ALLOPURINOL IN ADULT PATIENTS WITH GOUT	Interventional	Drug	No	India
1216	CTRI/2009/091/001088	30-04-2010	2014-09-19	A Clinical trial to study the effect of antitubercular treatment for period of 6 months verses 9 months in female genital tuberculosis.	A Study on Treatment of Genital Tuberculosis : A Randomized Controlled Trial of Either Discontinuation at 6 Months or Continuation Till 9 Months After Initial Response to 6 Months RNTCP Category 1 Treatment.	Interventional	Drug	No	India
1232	CTRI/2010/091/000006	08-01-2010	2014-09-26	PHASE 1 STUDY TO ASSESS THE IMMUNOGENICITY AND SAFETY OF INACTIVATED INFLUENZA VACCINE(H1N1)in healthy adult male human subjects.	AN OPEN-LABEL, SINGLE-TREATMENT, SINGLE-PERIOD, SINGLE DOSE, CLINICAL PHASE 1 STUDY TO ASSESS THE IMMUNOGENICITY AND SAFETY OF INACTIVATED INFLUENZA VACCINE (WHOLE VIRION) IP (PANDEMIC INFLUENZA (H1N1) 2009 MONOVALENT VACCINE) OF M/s CADILA HEALTHCARE LTD., INDIA IN HEALTHY,ADULT, MALE, HUMAN SUBJECTS UNDER FASTING CONDITIONS.	Interventional	Vaccine	NA	India
1234	CTRI/2010/091/000008	07-01-2010	2014-09-27	A clinical trial of influenza(H1N1) vaccine (Live attenuated) in Adults.	A Phase I clinical trial to assess safety of the Pandemic influenza vaccine (Human, live attenuated) A (H1N1) 2009 of SIIL in Adults	Interventional	Vaccine	No	India
1236	CTRI/2010/091/000010	09-03-2010	2013-03-15	A Phase 3 study to determine the efficacy of VEGF Trap-Eye injected into the eye on vision function in subjects with macular edema as a consequence of Central Retinal Vein Occlusion	A Randomized, Double-Masked Controlled Phase 3 Study of the Efficacy, Safety, and Tolerability of Repeated Intravitreal Administration of VEGF Trap-Eye in Subjects with Macular Edema Secondary to Central Retinal Vein Occlusion (CRVO) Acronym COPERNICUS	Interventional	Biological	No	Argentina, Canada, Colombia, India, Israel, United States of America
1238	CTRI/2010/091/000012	29-01-2010	2014-12-12	A clinical trial to assess the efficacy and safety of recombinant insulin glargine compared with LantusÃ‚Â® in patients with Type II Diabetes Mellitus uncontrolled on OAD Therapy.	A prospective, multicentre, comparative, open label, randomised parallel phase III study to assess efficacy and safety of recombinant insulin glargine compared with LantusÃ‚Â® in patients with Type II Diabetes Mellitus uncontrolled on OAD therapy.	Interventional	Drug, Biological	No	India
1244	CTRI/2010/091/000020	01-02-2010	2015-05-04	Study of Swine-Origin A/H1N1 Influenza Non-Adjuvanted Vaccine in Healthy Adults in India	Bridging Study on Safety and Immunogenicity of an Intramuscular Inactivated, Split Virion Swine-Origin A/H1N1 Influenza Non-Adjuvanted Vaccine in Healthy Adults in India	Interventional	Vaccine	No	India
1246	CTRI/2010/091/000022	09-06-2010	2018-11-13	Comparison of NN5401 with insulin glargine, both in combination with oral antidiabetic drugs, in subjects with type 2 diabetes	A trial comparing efficacy and safety of NN5401 with insulin glargine, both in combination with oral antidiabetic drugs in subjects with type 2 diabetes (BOOST? : INTENSIFY BASAL)	Interventional	Drug	No	Croatia, France, India, Poland, Republic of korea, South Africa, Sweden, Turkey, United States of America
1247	CTRI/2010/091/000023	01-02-2010	2013-03-22	STUDY TO EVALUATE THE SAFETY AND EFFICACY OF rhG-CSF THERAPY FOR MYELOSUPPRESSIVE CHEMOTHERAPY INDUCED NEUTROPENIA	AN OPEN LABEL, PROSPECTIVE, MULTICENTRIC, PHASE-III CLINICAL TRIAL TO EVALUATE THE SAFETY AND EFFICACY IN PATIENTS TREATED WITH rhG-CSF THERAPY AT HIGH RISK FOR MYELOSUPPRESSIVE CHEMOTHERAPY INDUCED NEUTROPENIA.?	Interventional	Biological	No	India
1248	CTRI/2010/091/000024	09-06-2010	2018-11-13	Comparison of NN1250 with sitagliptin in subjects with type 2 diabetes never treated with insulin	A trial comparing efficacy and safety of NN1250 with sitagliptin in insulin naive subjects with type 2 diabetes (BEGIN? : EARLY)	Interventional	Drug	No	India
1251	CTRI/2010/091/000028	15-01-2010	2014-12-12	A clinical study to Evaluate The Safety, Tolerability And Immunogenicity Of Three Formulations (15Ã‚Âµg Without Adjuvant, 7.5Ã‚Âµg With Adjuvant And 3.75Ã‚Âµg With Adjuvant) Of Monovalent H1N1 Influenza A (2009) Virus Vaccine In Healthy Adults.	A Randomized, Double Blind, Comparative, Phase I Study To Evaluate The Safety, Tolerability And Immunogenicity Of Three Formulations (15Ã‚Âµg Without Adjuvant, 7.5Ã‚Âµg With Adjuvant And 3.75Ã‚Âµg With Adjuvant) Of Monovalent H1N1 Influenza A (2009) Virus Vaccine In Healthy Adults.	Interventional	Vaccine	No	India
1252	CTRI/2010/091/000029	23-04-2010	2014-12-15	A Phase II/III clinical Study to Evaluate the Immunogenicity and Safety of Three Formulations of Monovalent H1N1 Influenza A (2009) Virus Vaccine, Manufactured by Panacea Biotec Ltd., in Healthy Pediatric Population 6 - 35 Months of Age.	A Randomized, Double Blind, Comparative, Phase II/III Study to Evaluate the Immunogenicity and Safety of Three Formulations [15 mcg (unadjuvanted), 7.5 mcg (adjuvanted) and 3.75 mcgg (adjuvanted)] of Monovalent H1N1 Influenza A (2009) Virus Vaccine, Manufactured by Panacea Biotec Ltd., in Healthy Pediatric Population 6 - 35 Months of Age.	Interventional	Vaccine	No	India
1253	CTRI/2010/091/000030	25-01-2010	2013-01-02	Evaluation of activity of cytochrome P450 2D6 (CYP 2D6) in normal healthy adult Maharashtrian, Gujarati and Marwari subjects (Western India) by phenotyping and genotyping	Evaluation of activity of cytochrome P450 2D6 (CYP 2D6) in normal healthy adult Maharashtrian, Gujarati and Marwari subjects (Western India) by phenotyping and genotyping	Interventional	Drug	Yes	India
1254	CTRI/2010/091/000031	23-04-2010	2014-12-12	A Phase II/III clinical Study to Evaluate the Immunogenicity and Safety of Three Formulations of Monovalent H1N1 Influenza A (2009) Virus Vaccine, Manufactured by Panacea Biotec Ltd., in Healthy Pediatric Population 3-9 years of Age.	A Randomized, Double Blind, Comparative, Phase II/III Study to Evaluate the Immunogenicity and Safety of Three Formulations [15 mcg (unadjuvanted), 7.5 mcg (adjuvanted) and 3.75 mcg (adjuvanted)] of Monovalent H1N1 Influenza A (2009) Virus Vaccine, Manufactured by Panacea Biotec Ltd., in Healthy Pediatric Population 3 - 9 Years of Age.	Interventional	Vaccine	No	India
1255	CTRI/2010/091/000032	30-04-2010	2014-12-12	A phase II/III clinical study to evaluate the immunogenicity and safety of three formulations of monovalent H1N1 influenza A (2009) virus vaccine in healthy adults.	A randomized, double blind, comparative, phase II/III study to evaluate the immunogenicity and safety of three formulations (15mcg without adjuvant and 7.5mcg with adjuvant and 3.75mcg with adjuvant) of monovalent H1N1 influenza A (2009) virus vaccine in healthy adults.	Interventional	Vaccine	No	India
1257	CTRI/2010/091/000034	04-02-2010	2013-04-30	Safety and Efficacy of Talactoferrin in Previously Treated Patients With Non-small Cell Lung Cancer	FORTIS-M: A Phase 3, Randomized, Double-blind, Placebo-controlled Study of Oral Talactoferrin in Addition to Best Supportive Care in Patients With Non-small Cell Lung Cancer Who Have Failed Two or More Prior Treatment Regimens	Interventional	Biological	No	Argentina, Australia, Brazil, Bulgaria, Canada, Colombia, Czech Republic, Germany, Greece, India, Italy, Latvia, Lithuania, Malaysia, Mexico, Peru, Philippines, Poland, Republic of korea, Romania, Russian Federation, Singapore, Spain, Taiwan, Turkey, United Kingdom, United States of America
1260	CTRI/2010/091/000037	17-09-2010	2019-07-22	A clinical trial to study the effect of weekly paclitaxel in advanced epithelial ovarian cancer	WEEKLY PACLITAXEL IN COMBINATION WITH CARBOPLATIN EVERY 3 WEEKS FOR ADVANCED EPITHELIAL OVARIAN CANCER: A PHASE 3 RANDOMIZED STUDY	Interventional	Drug	No	India
1266	CTRI/2010/091/000044	11-06-2010	2018-11-13	Comparison of NN5401 versus insulin glargine, both with metformin treatment, in subjects with type 2 diabetes	A Trial Comparing Efficacy and Safety of NN5401 With Insulin Glargine in Insulin Naive Subjects With Type 2 Diabetes (BOOSTÃ¢Â„Â¢ : START 1) / NN5401-3726: An Extension Trial Comparing Safety and Efficacy of NN5401 With Insulin Glargine in Subjects With Type 2 Diabetes	Interventional	Drug	No	India
1267	CTRI/2010/091/000045	29-03-2010	2015-01-15	Treatment of Neurocysticercosis in children with Albendazole Should it be 1 or 4 weeks	Comparison of one week versus four weeks Albendazole therapy in single small enhancing CT lesion.	Interventional	Drug	Yes	India
1268	CTRI/2010/091/000046	05-02-2010	2014-03-26	Cardiovascular Outcomes Study of Alogliptin in Subjects With Type 2 Diabetes and Acute Coronary Syndrome (EXAMINE)	A Multicenter, Randomized, Double-Blind, Placebo-Controlled Study to Evaluate Cardiovascular Outcomes Following Treatment with Alogliptin in Addition to Standard of Care in Subjects with Type 2 Diabetes and Acute Coronary Syndrome.	Interventional	Drug	No	Argentina, Australia, Austria, Belgium, Brazil, Bulgaria, Canada, Chile, Colombia, Costa Rica, Croatia, Czech Republic, Denmark, Egypt, Finland, France, Germany, Greece, Guatemala, Hong kong, Hungary, India, Israel, Italy, Japan, Kuwait, Latvia, Lithuania, Malaysia, Mexico, Netherlands, New Zealand, OtherPanama, Peru, Philippines, Poland, Portugal, Qatar, Republic of korea, Romania, Russian Feder…
1273	CTRI/2010/091/000053	22-02-2010	2018-11-13	A clinical trial to study the effects of two drugs, fixed dose combination capsules of Celecoxib and Diacerein and fixed dose combination tablets of Aceclofenac and Diacerein in patients with osteoarthritis of knee and/or hip joints.	A randomized, open label, comparative, multicentric study to assess the efficacy and safety of Fixed dose combination capsules of Celecoxib and Diacerein in comparison with Fixed dose combination tablets of Aceclofenac and Diacerein in patients suffering from osteoarthritis of knee and/or hip joints	Interventional	Drug	No	India
1275	CTRI/2010/091/000055	02-02-2010	2018-11-13	A clinical trial to study immunogenicity and safety of Purified Chick Embryo Cell Culture Rabies Vaccine in post-exposure animal bite cases.	An open label multicentric study to assess the immunogenicity and safety of Purified Chick Embryo Cell Culture Vaccine in post-exposure animal bite cases.	Interventional	Vaccine	No	India
1276	CTRI/2010/091/000056	02-02-2010	2013-12-09	Thiazolidinedione Intervention With Vitamin D Evaluation (TIDE)	A Multicenter, Randomized, Double-Blind, Placebo-Controlled Trial of a Thiazolidinedione or Placebo and of Vitamin D or Placebo In People With Type 2 Diabetes at Risk For Cardiovascular Disease TIDE	Interventional	Drug	No	India, Thailand
1278	CTRI/2010/091/000059	01-10-2010	2015-01-30	Evaluation of efficacy and tolerability of a fixed dose combination of Glucosamine sulphate and Omega 3 Fatty Acid For treatment of Painful Osteoarthritis of knee	Evaluation of efficacy and tolerability of a fixed dose combination of Glucosamine sulphate and Omega 3 Fatty Acid For treatment of Painful Osteoarthritis of knee: An open, prospective, randomized three arm study.	Interventional	Drug	No	India
1279	CTRI/2010/091/000063	09-03-2010	2018-12-05	A 2-year, clinical Trial to Evaluate the Efficacy and Safety of Oral Ranirestat (40 and 80 mg) in Mild to Moderate Diabetic Sensorimotor Polyneuropathy	A 2-year, Randomized, Double-blind, Placebo-controlled, Multi-center,Phase II-III Study to Evaluate the Efficacy and Safety of Oral Ranirestat (40 and 80 mg) in Mild to Moderate Diabetic Sensorimotor Polyneuropathy	Interventional	Drug	No	Canada, Estonia, Germany, Hungary, India, Poland, Portugal, Romania, Russian Federation, United Kingdom, United States of America
1280	CTRI/2010/091/000064	29-01-2010	2018-03-30	A clinical trial to evaluate efficacy and safety of Relipoietin in patients with anemia due to Kidney disease	Prospective, Multicentric, Open-label, Study to determine the Safety and Efficacy of ReliPoietin when given intravenously to Patients of CKD (Chronic Kidney Disease) with Anemia	Interventional	Drug, Biological	No	India
1284	CTRI/2010/091/000068	29-01-2010	2014-12-23	A clinical trial to study the safety & efficacy of the study drug in patients with ulcerative colitis	To assess the Efficacy and Safety of Oral Budesonide-MMX 9mg Extended - release Tablets in patients with mild to moderate active ulcerative colitis,who fail to achieve clinical remission in study CB-01-02/01(parent study)	Interventional	Drug	No	India
1287	CTRI/2010/091/000071	16-02-2010	2015-02-13	A Study to Determine the Safety and Efficacy of Albiglutide Administered in Combination With Insulin Glargine.	A Randomized, Open-Label, Active-Controlled, Parallel-Group, Multicenter Study to Determine the Safety and Efficacy of Albiglutide Administered in Combination With Insulin Glargine as Compared with the Combination of Insulin Glargine and Preprandial Lispro Insulin in Subjects With Type 2 Diabetes Mellitus.	Interventional	Biological	No	Brazil, France, Germany, Hong kong, India, Mexico, Peru, Philippines, Republic of korea, South Africa, Spain, Taiwan, United Kingdom, United States of America
1289	CTRI/2010/091/000073	28-01-2010	2015-01-06	A study to test how effective and safe AMR101 (study drug) is in patients with very high fasting triglyceride levels	A Phase 3, Multi-Center, Placebo-Controlled, Randomized, Double-Blind, 12-Week Study With an Open-Label Extension to Evaluate the Efficacy and Safety of AMR101 in Patients With Fasting Triglyceride Levels >/= 500 mg/dL and </= 2000 mg/dL: The AMR101 MARINE Study	Interventional	Drug	No	Denmark, Finland, Germany, India, Italy, Mexico, Netherlands, Russian Federation, South Africa, Spain, Ukraine, United States of America
1291	CTRI/2010/091/000076	28-01-2010	2015-01-06	To compare the efficacy and safety of Diclofenac 25 mg + paracetamol 325 mg FDC vs. Aceclofenac 100mg in the management of osteoarthritis	A Randomized, Two Arm, Open Label, Comparative, Clinical Study to evaluate efficacy and safety of a fixed dose combination of diclofenac 25mg + paracetamol 325mg given TID versus Aceclofenac 100mg given BD in patients with osteoarthritis.	Interventional	Drug	No	India
1292	CTRI/2010/091/000077	12-03-2010	2013-03-21	A clinical trial to study the effects of Eperisone SR in patients suffering from acute muscle spasms.	A prospective, active-controlled, randomized, double blind, comparative, parallel, 2-arm study to evaluate the efficacy and safety of Eperisone SR (150 mg)in patients suffering from acute muscle spasms.	Interventional	Drug	No	India
1293	CTRI/2010/091/000078	04-03-2010	2013-05-06	A Clinical trial to evaluate the safety and efficacy of dutogliptin in patients with type 2 diabetes mellitus (T2DM) who are receiving background therapy with glimepiride with or without metformin	A PHASE III, RANDOMIZED, DOUBLE-BLIND, PLACEBO-CONTROLLED, MULTICENTER STUDY TO EVALUATE THESAFETY AND EFFICACY OF DUTOGLIPTIN IN PATIENTS WITH TYPE 2 DIABETES MELLITUS ON BACKGROUND TREATMENT WITH GLIMEPIRIDE WITH OR WITHOUT METFORMIN	Interventional	Drug	No	Belarus, Colombia, Hungary, India, Lithuania, Peru, ROman, ia
1297	CTRI/2010/091/000082	25-01-2010	2015-01-06	A clinical trial of SIIL's H1N1 vaccine (Inactivated) in Adults.	A Phase I clinical trial to assess safety of the Influenza Vaccine (whole virion, Inactivated) A/H1N1 (Pandemic) in Adults	Interventional	Vaccine	No	India
1301	CTRI/2012/12/003265	27-12-2012	2012-12-26	A clinical study to compare the combined efficacy of mechanical and pharmacological methods versus pharmacological method alone when used for induction of labor.	A randomized clinical trial comparing cervical Foleys catheter plus vaginal misoprostol versus vaginal misoprostol alone for induction of labor	Interventional	Drug, Medical Device	Yes	India
1302	CTRI/2010/091/000087	04-02-2010	2020-09-01	A clinical trial to evaluate the efficacy and safety of Glutathione in patients with alcoholic and non-alcoholic fatty liver disease.	A Phase III, multicenter, open label, single treatment clinical study to evaluate the safety and efficacy of Glutathione 600mg Injection in patients with alcoholic and non-alcoholic fatty liver disease.	Interventional	Drug	No	India
1307	CTRI/2010/091/000092	15-02-2010	2015-01-08	A multicentric clinical trial of SIIL's H1N1 vaccine (Live) in Adults, Elderly and Children.	A Phase II/III clinical trial to assess safety and immunogenicity of the Pandemic influenza vaccine (Human, live attenuated) A (H1N1) 2009 of SIIL In Adults, Elderly and Pediatric Populations.	Interventional	Vaccine	No	India
1308	CTRI/2010/091/000093	11-03-2010	2015-01-08	A multicentric clinical trial of SIIL's H1N1 vaccine (Inactivated) in Adults, Elderly and Children.	A Phase II/III clinical trial to assess safety and immunogenicity of the Influenza Vaccine (whole virion, Inactivated) A/H1N1 (Pandemic) Administered at two dose levels in Adults, Elderly and Pediatric Populations.	Interventional	Vaccine	No	India
1310	CTRI/2010/091/000095	29-01-2010	2015-01-08	This is a postmarketing surveillance to determine the efficacy and safety of 0.05 % Cyclosporine ophthalmic micro-emulsion for the treatment of Moderate to Severe Dry eye disease	An open label, multicentre postmarketing surveillance to evaluate the efficacy and safety of 0.05 % Cyclosporine ophthalmic micro-emulsion for the treatment of Moderate to Severe Dry eye disease	Interventional	Drug	No	India
1311	CTRI/2010/091/000096	05-03-2010	2015-01-07	A Clinical Study to determine the efficacy and safety of Inj Diclofenac 75mg/mL given as an IV injection versus Diclofenac 75mg/3mL given as an IV infusion in the management of postoperative pain	A Randomized, Parallel Group, Comparative Study Evaluating the Efficacy and Tolerability of Injection Diclofenac Sodium 75mg/1mL given as an IV Injection versus Diclofenac Sodium 75mg/3mL given as an Infusion in the management of Post Operative Pain.	Interventional	Drug	No	India
1313	CTRI/2010/091/000098	18-02-2010	2013-05-06	A Clinical trial to evaluate the safety and efficacy of dutogliptin in patients with type 2 diabetes mellitus (T2DM) who are receiving background therapy with pioglitazone	A PHASE III, RANDOMIZED, DOUBLE-BLIND, PLACEBO-CONTROLLED, MULTICENTER STUDY TO EVALUATE THE SAFETY AND EFFICACY OF DUTOGLIPTIN IN PATIENTS WITH TYPE 2 DIABETES MELLITUS ON BACKGROUND TREATMENT WITH PIOGLITAZONE	Interventional	Drug	No	Colombia, India, Lithuania, ROman, ia
1314	CTRI/2010/091/000099	02-02-2010	2015-01-07	To compare the efficacy and safety of two different analgesic formulations in the management of pain following tooth extraction.	A randomized open label comparative study evaluating the efficacy and tolerability of diclofenac (50 mg) + paracetamol (500 mg) FDC vs. paracetamol 500 mg in the management of dental pain following tooth extraction	Interventional	Drug	NA	India
1317	CTRI/2010/091/000102	22-11-2010	2018-11-14	A Phase III Clinical Trial to evaluate the protective efficacy of three doses of Oral Rotavirus Vaccine (ORV) 116E.	A Phase III, Randomized, Double blind, Placebo Controlled Trial to Evaluate the protective efficacy of three doses of Oral Rotavirus Vaccine (ORV) 116E, against severe Rotavirus gastroenteritis in infants	Interventional	Vaccine	NA	India
1322	CTRI/2010/091/000107	09-09-2010	2019-05-21	A clinical trial to study the effects of ZYH1 in patients with high triglyceride levels in HIV associated lipodystrophy. .[Prospective Randomised Efficacy and Safety of Saroglitazar (PRESS VII)].	A prospective, multi-centric, open-label, single arm study to evaluate the safety and efficacy of 4mg of ZYH1 in hypertriglyceridemia in HIV associated lipodystrophy	Interventional	Drug	No	India
1323	CTRI/2010/091/000108	22-07-2010	2019-05-20	A clinical trial to study the effects of 4 mg ZYH1 in patients with Non alcoholic steatohepatitis (NASH)..[Prospective Randomised Efficacy and Safety of Saroglitazar (PRESS VIII)].	A prospective, multi-centric, open-label, single arm study to evaluate the safety and efficacy of 4mg of ZYH1 in Non-alcoholic steatohepatitis (NASH).	Interventional	Drug	No	India
1325	CTRI/2010/091/000110	15-04-2010	2015-12-31	This Study Will Evaluate the Efficacy and Safety of LCZ696 Compared to Enalapril on Morbidity and Mortality of Patients With Chronic Heart Failure (PARADIGM-HF)	A Multicenter, Randomized, Double-blind, Parallel Group, Active-controlled Study to Evaluate the Efficacy and Safety of LCZ696 Compared to Enalapril on Morbidity and Mortality in Patients With Chronic Heart Failure and Reduced Ejection Fraction	Interventional	Drug	No	Argentina, Belgium, Brazil, Bulgaria, Canada, Chile, China, Colombia, Czech Republic, Denmark, Ecuador, Estonia, Finland, France, Germany, Guatemala, Hong kong, Hungary, Iceland, India, Israel, Italy, Latvia, Lithuania, Malaysia, Mexico, Netherlands, Panama, Peru, Philippines, Poland, Republic of korea, Romania, Russian Federation, Singapore, Slovakia, South Africa, Spain, Sweden, Taiwan, Thailan…
1329	CTRI/2010/091/000114	04-03-2010	2013-03-14	A clinical study to evaluate the effects of Fixed Dose Combination of 2 drugs, Indapamide S.R. (1.5 mg) + Amlodipine (5 mg) in patients with high blood pressure	Efficacy and Tolerability of Fixed Dose Combination of Indapamide S.R. (1.5 mg) + Amlodipine (5 mg) in patients suffering from stage II/III hypertension	Interventional	Drug	No	India
1333	CTRI/2013/02/003425	22-02-2013	2019-11-26	A clinical trial to study the effect of two local anaesthetic drug, proparacaine and lignocaine in children undergoing elective strabismus surgery.	Comparison of topical lignocaine gel 2% and proparacaine 0.5% eye drops for perioperative analgesia and prevention of oculocardiac reflex in children undergoing elective strabismus surgery	Interventional	Drug, Surgical/Anesthesia	No	India
1337	CTRI/2010/091/000122	25-03-2010	2020-09-01	A clinical study to evaluate the safety and efficacy of FDC of Telmisartan 80/40/20mg + Amlodipine 10/5/2.5mg + Hydrochlorthiazide 25/12.5/12.5mg tablet in mild, moderate and severe hypertensive patients.	A phase III, multicenter, open label, single treatment clinical study to evaluate the safety and efficacy of FDC of Telmisartan 80/40/20mg + Amlodipine 10/5/2.5mg + Hydrochlorthiazide 25/12.5/12.5mg tablet in mild, moderate and severe hypertensive patients.	Interventional	Drug	NA	India
1341	CTRI/2010/091/000126	13-04-2010	2018-11-24	An open, multi-centric clinical trial of Guaifenesin 1200 mg and Codeine Phosphate 60 mg Extended Release Tablets in-patients suffering from Cough associated with the common cold, inhaled irritants and stable chronic bronchitis.	An open, multi-centric clinical trial of Guaifenesin 1200 mg and Codeine Phosphate 60 mg Extended Release Tablets in-patients suffering from Cough associated with the common cold, inhaled irritants and stable chronic bronchitis.	Interventional	Drug	NA	India
1342	CTRI/2010/091/000127	01-09-2010	2013-03-21	A clinical study to evaluate the efficacy and safety of FDC of Tolperisone and Paracetamol in patients suffering from acute muscle spasms	A prospective, controlled, randomized, double blind, comparative, parallel, 2-arm study to evaluate the efficacy and safety of Fixed Dose Combination of Tolperisone 150 mg and Paracetamol 500 mg in patients suffering from acute muscle spasms	Interventional	Drug	No	India
1347	CTRI/2010/091/000132	09-03-2010	2013-03-18	A clinical trial with ivabradine in patients with stable coronary artery disease	Effects of ivabradine in patients with stable coronary artery disease without clinical heart failure. A randomised double-blind placebo-controlled international multicentre study. Study assessInG the morbi-mortality beNefits of the If inhibitor ivabradine in patients with coronary arterY disease ( SIGNIFY)	Interventional	Drug	No	Argentina, Armenia, Australia, Austria, Belarus, Belgium, Brazil, Bulgaria, Canada, China, Croatia, Czech Republic, Denmark, Estonia, Finland, France, Georgia, Germany, Greece, Hungary, India, Ireland, Italy, Kazakhstan, Latvia, Lithuania, Malaysia, Mexico, Norway, Philippines, Poland, Portugal, Republic of korea, Romania, Russian Federation, Serbia, Singapore, Slovakia, Slovenia, South Africa, S…
1353	CTRI/2010/091/000140	23-02-2010	2013-08-27	The purpose of this study is to determine whether cariprazine is safe and effective in the treatment of patients with acute mania associated with Bipolar I disorder.	A Double-blind, Placebo-Controlled Evaluation of the Safety and Efficacy of Cariprazine in Patients With Acute Mania Associated With Bipolar I Disorder.	Interventional	Drug	No	India, United States of America
1354	CTRI/2010/091/000141	23-02-2010	2018-11-24	A clinical Trial in-patients with Dermatomycoses.. Clinical trial is to study efficacy, safety and tolerability of Flutrimazole cream in comparison to Terbinafine Hydrochloride cream (reference product).	A Comparative, Randomized, Double Blind, Multicentric, Prospective Clinical Study to Evaluate the Efficacy, Safety and Tolerability of Flutrimazole 1% cream Vs. Terbinafine Hydrochloride 1% cream in patients with Dermatomycoses.	Interventional	Drug	No	India
1357	CTRI/2010/091/000144	12-10-2010	2015-06-09	A clinical trial to evaluate the efficacy and safety of Rifamycin SV-MMXÃ‚Â® compared to Ciprofloxacin in the treatment of acute infectious diarrhoea in travellers	A randomised, double-blind, double-dummy, multi-centre, comparative parallel-group study to evaluate the efficacy and safety of oral daily Rifamycin SV-MMXÃ‚Â® 400 mg b.i.d. vs. Ciprofloxacin 500 mg b.i.d. in the treatment of acute infectious diarrhoea in travellers Acronym ERASE	Interventional	Drug	No	India
1358	CTRI/2010/091/000145	08-06-2010	2018-11-13	Comparison of NN1250 plus insulin Aspart with insulin Detemir plus insulin Aspart in type 1 diabetes.	A trial investigating the efficacy and safety of NN1250 compared to insulin detemir in subjects with type 1 diabetes mellitus in a basal/bolus treatment regimen (BEGIN?: BB T1)	Interventional	Drug	No	India
1362	CTRI/2010/091/000149	17-02-2010	2013-04-11	A clinical study to assess safety, tolerability and pharmacokinetics of curcumin and biocurcumax administered with and without a fixed dose of artesunate in healthy adult male volunteers.	A double blind, randomized, placebo controlled Phase I trial to assess safety, tolerability and pharmacokinetics of curcumin and biocurcumax administered with and without a fixed dose of artesunate in healthy adult male volunteers.	Interventional	Drug	No	India
1364	CTRI/2010/091/000151	15-04-2010	2014-09-11	To Compare the Effect of a Subcutaneous Canakinumab Administration to Placebo in Patients With Impaired Glucose Tolerance or Patients With Type 2 Diabetes With Differing Baseline Diabetes Therapies	A Multi-center, Double-blind, Placebo-controlled, Randomized Study to Compare the Effect of a Subcutaneous Canakinumab Administration to Placebo in Patients With Impaired Glucose Tolerance or Patients With Type 2 Diabetes Treated With Differing Baseline Diabetes Therapies	Interventional	Drug	No	India
1365	CTRI/2010/091/000152	02-03-2010	2019-03-13	A Phase-I Clinical Trial to study the Safety and efficacy of Bharat Biotech International Limited Influenza A H1N1 pandemic 2009 Vaccine (Inactivated) in healthy volunteers.	A Phase I, Randomized, Double Blind, Placebo Controlled and Parallel Assignment Study to Evaluate the Safety and Efficacy of H1N1 Vaccine With or Without ajuvant Produced by BBIL in healthy volunteers. Acronym Influenza A H1N1 pandemic 2009 Vaccine(Inactivated)	Interventional	Vaccine	No	India
1366	CTRI/2010/091/000153	18-02-2010	2020-05-21	SUMIRE (Symbicort in COPD patients)	A Phase III, 12-week, Double-blind, Randomized, Parallel-group, Active-controlled, Multinational, Efficacy and Safety Study of SymbicortÃ‚Â® TurbuhalerÃ‚Â® 160/4.5 ÃŽÂ¼g 2 Inhalations Twice Daily (Bid) Compared to OxisÃ‚Â® TurbuhalerÃ‚Â® 4.5 ÃŽÂ¼g 2 Inhalations Twice Daily (Bid) in Patients With Chronic Obstructive Pulmonary Disease (COPD)	Interventional	Drug	No	Democratic People's Republic of korea, India, Japan, Philippines, Poland, Russian Federation, Taiwan, Ukraine, Viet Nam
1370	CTRI/2010/091/000157	21-04-2010	2013-12-01	A Study of Meningococcal Vaccine, MenactraÃ‚Â® in Healthy Subjects in India.	Safety and Immunogenicity Study for Use of Meningococcal (Groups A, C, Y and W-135) Polysaccharide Diphtheria Toxoid Conjugate Vaccine (MenactraÃ‚Â®) in Healthy Subjects 2-55 Years of Age in India.	Interventional	Vaccine	No	India
1371	CTRI/2010/091/000158	08-03-2010	2013-05-07	Efficacy and Safety of Adjunctive Zonisamide in Paediatric Partial Onset Seizures (CATZ Study)	A double-blind, randomised, placebo-controlled, multi-centre study to assess the efficacy and safety of adjunctive Zonisamide in paediatric partial onset seizures	Interventional	Drug	No	Belgium, Estonia, France, Hungary, India, Italy, Latvia, Poland, Spain, United Kingdom, United States of America
1373	CTRI/2010/091/000160	13-04-2010	2018-12-05	A Study of Taspoglutide in Patients With Inadequately Controlled Diabetes Mellitus Type 2 and Cardiovascular Disease	A randomized double blind, placebo-controlled clinical trial to assess the effects of taspoglutide (RO5073031) on cardiovascular outcomes in subjects with inadequately controlled type 2 diabetes and established cardiovascular disease	Interventional	Drug	No	Australia, Brazil, Bulgaria, Canada, Czech Republic, Denmark, Estonia, France, Germany, Hungary, India, Israel, Italy, Lithuania, Malaysia, Mexico, Poland, Romania, Russian Federation, Slovakia, Spain, Thailand, Ukraine, United Kingdom, United States of America
1376	CTRI/2010/091/000163	30-04-2010	2013-03-13	A Study To Investigate Tanezumab In Patients With Interstitial Cystitis/ Painful Bladder Syndrome	A Phase 2B, Randomized, Double-Blind, Placebo-Controlled, Dose Ranging Study Evaluating The Efficacy And Safety Of Tanezumab For The Treatment Of Moderate To Severe Pain Associated With Interstitial Cystitis/ Painful Bladder Syndrome (IC/PBS)	Interventional	Biological	No	Belgium, Canada, Finland, Japan, OtherPoland, Republic of korea, Romania, Russian Federation, Slovakia, Spain, Sweden, Taiwan, United States of America
1377	CTRI/2010/091/000164	09-03-2010	2019-05-21	A clinical trial to study the effects of ZYH1 and Fenofibrate in patients with high lipid levels.(Prospective Randomised Efficacy and Safety of Saroglitazar (PRESS I).	A 12 week, randomized, double blind parallel group prospective dose ranging study of ZYH1 with an open fenofibrate arm to evaluate the efficacy on dyslipidemia in patients without diabetes.	Interventional	Drug	No	India
1378	CTRI/2010/091/000165	09-03-2010	2019-05-21	A clinical trial to study the effects of two drugs,ZYH1 and Rosiglitazone in diabetic patients with high lipid levels.[Prospective Randomised Efficacy and Safety of Saroglitazar (PRESS II)]	A 12 week, randomised, double blind parallel group prospective dose ranging study of ZYH1 with an open Rosiglitazone arm to evaluate the efficacy on dyslipidemia in patients with diabetes	Interventional	Drug	No	India
1379	CTRI/2010/091/000166	09-03-2010	2019-05-21	A clinical trial to study the effects of two drugs, ZYH1 and Pioglitazone in diabetic patients with high lipid levels.[Prospective Randomised Efficacy and Safety of Saroglitazar (PRESS III)].	A 12 week, randomised, double blind parallel group prospective dose ranging study of ZYH1 with an open Pioglitazone arm to evaluate the efficacy on dyslipidemia in patients with diabetes.	Interventional	Drug	No	India
1380	CTRI/2010/091/000167	09-03-2010	2013-03-21	A clinical trial to study the effects of ZYH1 and Pioglitazone in patients with high lipid levels and impaired glucose tolerance test.	A 12 week, randomized, double blind parallel group prospective dose ranging study of ZYH1 with an open pioglitazone arm to evaluate the efficacy on dyslipidemia in patients with Impaired Glucose tolerance Test.	Interventional	Drug	No	India
1382	CTRI/2010/091/000169	25-03-2010	2020-09-01	A clinical trial to evaluate the efficacy and safety of alpha,beta-arteether in patient of P. falciparum malaria.	A Phase III, Multicenter, Open Label, Randomized, Single Treatment study to evaluate the efficacy and safety of alpha,beta - arteether injection 150 mg/mL in patient of P. falciparum malaria.	Interventional	Drug	NA	India
1384	CTRI/2010/091/000171	22-02-2010	2013-03-08	A CLINICAL TRIAL TO STUDY THE EFFECTS OF DANAZOL ADMINISTERED VAGINALLY IN WOMEN WITH PELVIC PAIN DUE TO ENDOMETRIOSIS	EFFECT OF VAGINAL ADMINISTRATION OF DANAZOL IN PELVIC PAIN DUE TO ENDOMETRIOSIS	Interventional	Drug	No	India
1385	CTRI/2015/10/006235	05-10-2015	2015-10-05	To compare the effect of Antetubercular therapy (ATT) in infertile women	ROLE OF ANTITUBERCULAR TREATMENT FOR POSITIVE ENDOMETRIAL ASPIRATE DNA-PCR ON REPRODUCTIVE OUTCOME IN INFERTILE PATIENTS IN INDIAN SETTING-A RANDOMISED TRIAL	Interventional	Drug	No	India
1386	CTRI/2010/091/000173	24-02-2010	2013-03-15	Evaluation of AVE5026 as Compared to Enoxaparin for the Prevention of Venous Thromboembolism in Patients Undergoing Major Abdominal Surgery (SAVE-ABDO)	A Multinational, Multicenter, Randomized, Double Blind Study Comparing the Efficacy and Safety of AVE5026 With Enoxaparin for the Prevention of Venous Thromboembolism in Patients Undergoing Major Abdominal Surgery	Interventional	Drug	No	Argentina, Australia, Austria, Belarus, Belgium, Brazil, Bulgaria, Canada, Chile, China, Croatia, Czech Republic, Denmark, Estonia, Germany, Greece, Hungary, India, Italy, Latvia, Lithuania, New Zealand, Norway, Peru, Poland, Republic of korea, Romania, Russian Federation, Serbia, Slovakia, Slovenia, South Africa, Spain, Sweden, Turkey, Ukraine, United Kingdom, United States of America
1387	CTRI/2010/091/000174	03-03-2010	2016-09-23	A comparative clinical study to evaluate efficacy and safety of fixed dose combination of Ceftriaxone + Sulbactam (CSE 1034) vs Ceftriaxone in patients suffering from various bacterial infections	An open labeled, randomized, comparative study to evaluate efficacy and safety of fixed dose combination of Ceftriaxone + Sulbactam (CSE-1034) vs Ceftriaxone in subjects suffering from various bacterial infections.	Interventional	Drug	No	India
1389	CTRI/2010/091/000176	17-03-2010	2014-09-26	CLINICAL TRIAL OF TIAPRIDE TO EVALUATE ITS SAFETY AND EFFECTIVENESS IN THE TREATMENT OF AGITATION AND AGGRESSIVENESS IN ADULT AND ELDERLY PATIENTS WITH IMPAIRED HIGHER MENTAL FUNCTIONS	A PROSPECTIVE, PHASE III, RANDOMIZED, OPEN-LABEL, COMPARATIVE, MULTICENTRE CLINICAL TRIAL OF TIAPRIDE TO EVALUATE ITS SAFETY AND EFFICACY IN THE TREATMENT OF AGITATION AND AGGRESSIVENESS IN ADULT AND ELDERLY PATIENTS WITH COGNITIVE IMPAIRMENT	Interventional	Drug	No	India
1390	CTRI/2010/091/000177	09-03-2010	2013-03-13	A study to assess the benefit of using growth factors in addition to antibiotics in children with febrile neutropenia	A randomized open labeled parallel group phase III study of antibiotics alone versus antibiotics plus granulocyte-colony-stimulating factor in pediatric patients with chemotherapy induced febrile neutropenia in a developing country.	Interventional	Drug	No	India
1395	CTRI/2010/091/000182	02-03-2010	2018-11-13	A clinical trial to study the immunogenicity and safety of Inactivated Influenza Vaccine in healthy adult volunteers	An open label, phase II/III clinical study to assess the immunogenicity and safety of Inactivated Influenza Vaccine (Whole Virion) IP (Pandemic Influenza (H1N1) 2009 Monovalent Vaccine) in healthy adult volunteers	Interventional	Vaccine	No	India
1409	CTRI/2010/091/000197	21-04-2010	2013-10-21	Evaluation of efficacy and anti-inflammatory action of PlacentrexTM in women with inflammatory Pap smears.	Evaluation of efficacy and anti-inflammatory action of PlacentrexTM in women with inflammatory Pap smears	Interventional	Drug	No	India
1410	CTRI/2010/091/000198	04-03-2010	2018-11-24	A clinical Trial in patients with Herpes Keratitis. Clinical trial is to study efficacy, safety and tolerability of Ganciclovir ophthalmic gel in comparison to Acyclovir ophthalmic ointment (reference product).	A Comparative, Randomized, Single blind, Multicentric, Clinical Study to Evaluate the Efficacy, Safety and Tolerability of Ganciclovir ophthalmic gel 0.15 % (Mfg by Ajanta Pharma) Vs Acyclovir ophthalmic ointment 3 % in patients with Herpes Keratitis	Interventional	Drug	No	India
1412	CTRI/2010/091/000200	28-10-2010	2012-08-29	A PHASE 1 CLINICAL TRIAL, TO DETERMINE THE MAXIMUM TOLERATED DOSE AND THE DOSE LIMITING TOXICITY OF A NEW DRUG GENOPEP 1 (ISSAR 1) IN RELAPSED SOLID TUMOUR CANCER PATIENTS	A PHASE 1, OPEN LABEL, NON-RANDOMIZED, MULTI-ARM, MULTI-CENTRE, PARALLEL SEQUENCE STUDY TO DETERMINE THE MAXIMUM TOLERATED DOSE AND THE DOSE LIMITING TOXICITY OF GENOPEP 1 (ISSAR 1) IN RELAPSED SOLID TUMOUR CANCER PATIENTS	Interventional	Drug	No	India
1413	CTRI/2010/091/000201	10-03-2010	2013-04-02	A clinical trial to study the safety and efficacy of CMX-2043 in Subjects Undergoing PCI and Peri-Operative Reperfusion Treatment (SUPPORT-1)	A Prospective, Randomized (3:1), Comparative, Blinded, Placebo-Controlled, Three Different Intravenous Dose, Phase 2a Study of the Safety and Efficacy of CMX-2043 in Subjects Undergoing PCI and Peri-Operative Reperfusion Treatment (SUPPORT-1)	Interventional	Drug, Other (Specify) [Injectable]	No	India
1415	CTRI/2010/091/000203	10-03-2010	2013-03-09	A Phase-III clinical trial to study the safety and immunogenicity of Bharat Biotech monovalent Oral Poliomyelitis Vaccine Type-1 vs. WHO prequalified trivalent Oral Polio Vaccine in healthy neonates	A Randomized, Multi Center, Double Blind, Comparative Phase III Study to Evaluate the Safety and Immunogenicity of BBILs monovalent Type 1 Oral Polio Vaccine Vs Pre-Qualified trivalent Oral Polio Vaccine In Healthy Neonates. (non- inferiority trial)	Interventional	Vaccine	No	India
1416	CTRI/2010/091/000204	15-03-2010	2018-11-13	A Phase-III clinical trial to study the safety and immunogenicity of Bharat Biotech International Limited bivalent Oral Poliomyelitis Vaccine Type-1&3 vs. WHO pre-qualified trivalent polio vaccine in healthy neonates	Comparative Study to Evaluate the Safety and Immunogenicity of Bharat Biotech Bivalent Oral Poliomyelitis Vaccine Type1 & 3, Live (Oral) Vs Reference Vaccine. (Non- inferiority trial)	Interventional	Vaccine	NA	India
1424	CTRI/2010/091/000212	22-06-2010	2019-07-18	This study will test whether darapladib can safely lower the chances of having a cardiovascular event (such as a heart attack or stroke) when treatment is started within 30 days after an acute coronary syndrome (also called ACS).	A Clinical Outcomes Study of Darapladib versus Placebo in Subjects Following Acute Coronary Syndrome to Compare the Incidence of Major Adverse Cardiovascular Events (MACE). (Short title: The Stabilization Of pLaques usIng Darapladib-Thrombolysis In Myocardial Infarction 52 [SOLID-TIMI 52] Trial)	Interventional	Drug	No	Argentina, Australia, Belgium, Brazil, Bulgaria, Canada, Chile, China, Colombia, Czech Republic, Denmark, Estonia, France, Germany, Greece, Hungary, India, Israel, Italy, Japan, Mexico, Netherlands, Norway, Peru, Philippines, Poland, Republic of korea, Romania, Russian Federation, Slovakia, South Africa, Spain, Sweden, Taiwan, Thailand, Ukraine, United Kingdom, United States of America
1425	CTRI/2010/091/000213	01-04-2010	2013-03-14	A Phase-III Clinical Trial to study the Safety and Immunogenicity of Bharat Biotech monovalent Oral Poliomyelitis Vaccine Type 3 vs. WHO prequalified trivalent Oral Polio Vaccine in healthy neonates	A Randomized, Multi Center, Double Blind, Comparative Phase III Study to Evaluate the Safety and Immunogenicity of BBILs monovalent Type 3 Oral Polio Vaccine Vs Pre-Qualified trivalent Oral Polio Vaccine In healthy neonates. (non- inferiority trial)	Interventional	Vaccine	NA	India
1426	CTRI/2010/091/000214	15-03-2010	2013-03-09	A Comparative Phase III Clinical Study of Bharat Biotech International Limited Rabies Vaccine INDIRAB reconstituted with 1mL diluent Vs Reference Vaccine, administered Intramuscularly in healthy volunteers as Pre-Exposure treatment.	Study to Evaluate the Safety and Immunogenicity of Rabies Vaccine INDIRAB reconstituted with 1mL diluent Vs Reference Vaccine, administered Intramuscularly in healthy volunteers (Pre-Exposure).	Interventional	Vaccine	NA	India
1441	CTRI/2010/091/000231	20-05-2010	2013-02-28	Comparison of efficacy of Tacrolimus versus Cyclophosphamide in Idiopathic Membranous Nephropathy	Comparison of efficacy of Tacrolimus versus Cyclophosphamide in Idiopathic Membranous Nephropathy	Interventional	Drug	Yes	India
1443	CTRI/2010/091/000233	06-08-2010	2018-11-13	Treatment of Acute Coronary syndrome with Otamixaban (TAO)	Randomized, double-blind, triple-dummy trial to compare the efficacy of otamixaban with Unfractionated Heparin + eptifibatide, in patients with Unstable angina/Non ST segment Elevation Myocardial infarction scheduled to undergo an early invasive strategy	Interventional	Drug	No	Argentina, Australia, Austria, Belarus, Belgium, Brazil, Bulgaria, Canada, Chile, Colombia, Croatia, Czech Republic, Egypt, Estonia, France, Germany, Greece, Hong kong, Hungary, India, Indonesia, Israel, Italy, Jordan, Latvia, Lebanon, Lithuania, Malaysia, Mexico, Montenegro, Netherlands, New Zealand, Norway, Panama, Peru, Poland, Portugal, Republic of korea, Romania, Russian Federation, Serbia, …
1447	CTRI/2010/091/000237	19-05-2010	2019-05-20	A clinical trial to study the effects of mesalamine 800mg(Zydus,CHL) versus AsacolÂ® 800mg (Procter & Gamble Pharmaceuticals) and placebo in patients with moderately active ulcerative colitis.	A multicentric, prospective, double-blind, randomized, parallel group study to compare the efficacy, tolerability and safety of Mesalamine, 800 mg (Zydus, CHL) Versus AsacolÂ® HD (mesalamine) delayed release tablets 800 mg (Procter & Gamble Pharmaceuticals) and placebo in the treatment of moderately active Ulcerative Colitis.	Interventional	Drug	No	India
1448	CTRI/2010/091/000238	26-07-2010	2013-03-25	A clinical trial to study the effects of Metronidazole gel (Zydus) Versus MetroGel-VaginalÂ® of Graceway Pharmaceuticals, in the treatment of patients with bacterial vaginosis.	A multicentric, prospective, double-blind, randomized, parallel group study to compare the efficacy, tolerability and safety of Metronidazole gel 0.75% (Zydus) with Metronidazole vaginal gel 0.75% (MetroGel-VaginalÂ® ) of Graceway Pharmaceuticals, LLC in the treatment of bacterial vaginosis.	Interventional	Drug	No	India
1454	CTRI/2010/091/000245	27-04-2010	2013-07-31	A clinical trial to study the effect of primaquine conventional release tablet and primaquine sustained release tablet in prevention of relapse of plasmodium vivax malaria.	Comparative Evaluation of Efficacy and Safety of Primaquine SR Tablets Vs Primaquine Conventional Tablets in the Prevention of Relapse of Plasmodium Vivax Malaria.	Interventional	Drug	No	India
1460	CTRI/2012/07/002758	02-07-2012	2019-07-22	A phase II study of additional chemotherapy (neoadjuvant) followed by standard chemoradiation for locally advanced cervical carcinoma	Neoadjuvant chemotherapy with weekly paclitaxel and carboplatin followed by chemoradiation in locally advanced cervical carcinoma: a pilot study.	Interventional	Drug, Radiation Therapy	Yes	India
1462	CTRI/2010/091/000253	17-03-2010	2013-03-13	Efficacy and Safety of Alogliptin Plus Metformin in Subjects With Type 2 Diabetes	A Multicenter, Randomized, Double-Blind, Placebo-Controlled Study to Determine the Efficacy and Safety of Alogliptin Plus Metformin, Alogliptin Alone, or Metformin Alone in Subjects With Type 2 Diabetes	Interventional	Drug	No	India, United States of America
1463	CTRI/2010/091/000254	09-09-2010	2013-03-05	Efficacy and Safety of Daclizumab High Yield Process Versus Interferon &#946; 1a in Patients With Relapsing-Remitting Multiple Sclerosis	Multicenter, Double-blind, Randomized, Parallel-group, Monotherapy, Active-control Study to Determine the Efficacy and Safety of Daclizumab High Yield Process (DAC HYP) versus AvonexÂ® (Interferon &#946; 1a) in Patients with Relapsing-Remitting Multiple Sclerosis	Interventional	Drug	NA	India
1464	CTRI/2010/091/000255	09-04-2010	2020-05-25	Study to Compare ZoladexÂ™ 10.8 mg With Zoladex 3.6 mg in Pre-menopausal Women With Breast Cancer	An Open Label, Randomised, Parallel Group, Multi-centre Study to Compare ZOLADEX 10.8 mg Given Every 12 Weeks with ZOLADEX 3.6 mg Given Every 4 Weeks in Pre-menopausal Women with Oestrogen Receptor Positive Advanced Breast Cancer	Interventional	Drug	No	India, Japan, Philippines, Republic of korea, Taiwan, Thailand
1467	CTRI/2010/091/000258	19-03-2010	2019-04-15	MK5442 in the Treatment of Osteoporosis in Postmenopausal Women Previously Treated With an Oral Bisphosphonate (MK-5442-012 AM1)	A Phase IIb, Randomized, Double-Blind, Placebo- and Active-Controlled, Dose-Range-Finding Study to Evaluate the Effects of MK5442 on Bone Mineral Density (BMD) in the Treatment of Osteoporosis in Postmenopausal Women Previously Treated With an Oral Bisphosphonate	Interventional	Drug	No	Colombia, Czech Republic, Denmark, France, India, Israel, New Zealand, Norway, Peru, Poland, South Africa, Spain, Switzerland, United Kingdom
1483	CTRI/2010/091/000275	19-03-2010	2013-03-07	A clinical trial to study the safety and effects of new chemical molecule ADV-1002401 in Healthy, Adult Volunteers and Adult Type-II Diabetic Volunteers	A First in Human, Placebo-Controlled, Randomized, Double-Blind, Rising Single Dose Study of ADV-1002401 to Evaluate Safety, Tolerability, Pharmacokinetics, and Pharmacodynamics in Healthy, Adult Volunteers and Adult Type-II Diabetic Volunteers	Interventional	Drug	NA	India
1484	CTRI/2010/091/000276	05-07-2010	2015-06-16	A randomized, double blind, double dummy four period crossover study to determine/ compare effectiveness of two different Salbutamol sulphate formulations manufactured by Beximco pharma & Allen Hanburys respectively in subjects with mild to moderate asthma.	A randomized, double blind, double dummy four period crossover study to determine the therapeutic equivalence of a test HFA formulation of Salbutamol Sulphate (Azmasol HFA, Beximco Pharma) with the reference HFA formulation of Salbutamol Sulphate (Ventolin Evohaler, supplied by Allen & Hanburys, UK) in subjects with stable mild to moderate asthma.	Interventional	Drug	No	India
1485	CTRI/2010/091/000277	31-03-2010	2019-04-10	Phase 3 clinical Study to Compare the Efficacy and Safety of drug product Panitumumab and Cetuximab in Subjects with Previously Treated Metastatic Colorectal Cancer.	A Randomized, Multicenter, Open-label, Phase 3 Study to Compare the Efficacy and Safety of Panitumumab and Cetuximab in Subjects with Previously Treated, Wild-type KRAS, Metastatic Colorectal Cancer	Interventional	Biological	No	Australia, Belgium, Canada, Czech Republic, Democratic People's Republic of korea, France, India, Italy, Latvia, Lithuania, Malaysia, Netherlands, Peru, Philippines, Poland, Russian Federation, Serbia, Singapore, Slovakia, South Africa, Sweden, Taiwan, United Kingdom, United States of America
1487	CTRI/2010/091/000279	26-03-2010	2018-11-24	A clinical Trial in patients with Bacterial conjunctivitis. Clinical trial is to study efficacy, safety and tolerability of Besifloxacin ophthalmic suspension in comparison to Moxifloxacin ophthalmic solution (reference product).	A Comparative, Randomized, Double blind, Multicentric, Clinical Study to Evaluate the Efficacy, Safety and Tolerability of Besifloxacin ophthalmic suspension 0.6% Vs Moxifloxacin ophthalmic solution 0.5% in patients with Bacterial conjunctivitis.	Interventional	Drug	No	India
1488	CTRI/2010/091/000280	25-03-2010	2018-11-23	A clinical Trial in patients with inflammatory ocular conditions where bacterial infection or a risk of bacterial ocular infection exists. Clinical trial is to study efficacy, safety and tolerability of Moxifloxacin plus Bromfenac eye drops in comparison to Gatifloxacin plus Dexamethasone eye drops.	A Comparative, Randomized, Double blind, Multicentric, Clinical Study to Evaluate the Efficacy, Safety and Tolerability of Moxifloxacin 0.5% w/v + Bromfenac 0.09% w/v eye drops Vs. Gatifloxacin 0.3% + Dexamethasone 0.1% eye drops in patients with inflammatory ocular conditions where bacterial infection or a risk of bacterial ocular infection exists.	Interventional	Drug	No	India
1489	CTRI/2010/091/000282	11-05-2010	2013-02-25	Anemia in chronic Kidney disease (Oral Doses of GSK1278863A in anaemic pre-dialysis and hemodialysis-dependent patients)	GSK PHI112844: A Phase IIa, Randomized, Single-Blind, Placebo-Controlled, Parallel-Group Study to Evaluate the Safety, Pharmacokinetics, and Efficacy of 28-day Repeat Oral Doses of GSK1278863A in anaemic pre-dialysis and hemodialysis-dependent patients	Interventional	Drug	No	Australia, India, New Zealand, Russian Federation
1490	CTRI/2010/091/000283	08-04-2010	2019-06-15	A clinical trial to study the safety, efficacy and pharmacokinetics of Goserelin acetate in subjects with advanced prostate cancer.	Safety, efficacy, and pharmacokinetics of Goserelin 3.6 mg depot administered intramuscularly or subcutaneously in subjects with advanced prostate cancer: A Randomized, Open-label, Comparative, Active-controlled, Multicentric, Parallel-groups Study.	Interventional	Drug	No	India
1491	CTRI/2010/091/000284	25-01-2011	2014-09-16	Safety and Efficacy of AIN457 in Patients With Quiescent Non-infectious Uveitis Study (ENDURE)	A 38-week Extension to a 24-week Multicenter, Randomized, Double-masked, Placebo Controlled, Dose-ranging Phase III Study of AIN457 Versus Placebo for Maintaining Uveitis Suppression When Reducing Systemic Immunosuppression in Patients With Quiescent, Non-infectious Intermediate, Posterior or Panuveitis (ENDURE Study)	Interventional	Drug	Yes	India
1492	CTRI/2010/091/000285	26-07-2010	2014-09-23	Efficacy and Safety of NVA237 in Patients With Chronic Obstructive Pulmonary Disease (COPD)	A randomized, double-blind, placebo-controlled, 2-period, cross-over study to assess the efficacy and safety of differing doses of NVA237 administered either once daily or twice daily, in patients with moderate to severe chronic obstructive pulmonary disease (COPD)	Interventional	Drug	No	India
1495	CTRI/2010/091/000288	19-04-2010	2015-08-24	A dose blind extension clinical trial to determine the Long-Term Safety and Efficacy of Two Doses of BG00012 Monotherapy in patients with relapsing remitting multiple sclerosis.	A Dose-Blind, Multicenter, Extension Study to Determine the Long-Term Safety and Efficacy of Two Doses of BG00012 Monotherapy in Subjects with Relapsing-Remitting Multiple Sclerosis	Interventional	Drug	No	India
1496	CTRI/2011/07/001888	14-07-2011	2019-11-20	A Clinical Trial to Evaluate Safety and Tolerability of Lacosamide Injection for the treatment of epilepsy	A Multicenter, Open-Label, Non-Comparative Clinical Trial to Evaluate Safety and Tolerability of Lacosamide Injection in Patients with Partial Onset Seizures	Interventional	Drug	No	India
1500	CTRI/2010/091/000293	30-03-2010	2018-11-26	A clinical trial to study the skin tolerance of Sodium Fusidate Cream, Framycetin Cream, and Clindamycin Phosphate Gel on people with acne prone skin.	Evaluation And Comparison Of Skin Tolerance Of 4 Test Products on acne prone skin.	Interventional	Drug	NA	India
1507	CTRI/2010/091/000301	27-04-2010	2013-03-15	A first-in-man clinical trial to evaluate the safety and immunogenicity of different doses of a malaria Vaccine (JAIVAC-1) in healthy Indian Male Subjects between 18 to 45 years of age	A Phase I, Randomised, Controlled, Dose-Escalating, Single-Blind Clinical Trial to Evaluate the Safety and Immunogenicity of JAIVAC-1 Vaccine (PfMSP-119 and PfF2) formulated with Montanide ISA 720 in Healthy Indian Male Subjects between 18 to 45 Years of Age	Interventional	Vaccine	NA	India
1514	CTRI/2010/091/000308	11-05-2010	2013-03-12	A clinical trial to study effects of NEVANACÃ‚Â® in reduction of Macular Edema incidence/severity post cataract surgery	A Clinical Safety and Efficacy Comparison of NEVANACÃ‚Â® 0.1% to Vehicle Following Cataract Surgery in Diabetic Retinopathy Patients	Interventional	Drug	No	Austria, France, Germany, India, Israel, Italy, New Zealand
1522	CTRI/2010/091/000317	08-04-2010	2014-01-16	Comparative Investigation of Low Molecular Weight (LMW) Heparin/Edoxaban Tosylate (DU176b) Versus (LMW) Heparin/Warfarin in the Treatment of Symptomatic Deep-Vein Blood Clots and/or Lung Blood Clots.	A phase 3, randomized, double-blind, double-dummy, parallel-group, multi-center, multi-national study for the evaluation of efficacy and safety of (LMW) heparin/edoxaban versus (LMW) heparin/warfarin in subjects with symptomatic deep-vein thrombosis and/or pulmonary embolism.	Interventional	Drug	No	Argentina, Australia, Austria, Belgium, Brazil, Canada, Chile, China, Colombia, Czech Republic, Denmark, Estonia, France, Germany, Hungary, India, Israel, Italy, Japan, Mexico, Netherlands, New Zealand, Norway, Philippines, Poland, Portugal, Republic of korea, Russian Federation, Singapore, South Africa, Spain, Sweden, Switzerland, Taiwan, Thailand, Turkey, Ukraine, United Kingdom, United States …
1529	CTRI/2011/11/002109	08-11-2011	2011-11-08	A parallel group study to demonstrate the safety and efficacy of two molecules i.e. ferrous bisglycinate chelate and ferrous ascorbate in female patients with iron deficiency anaemia.	A multicentre, randomized, laboratory-blinded, parallel-group study to demonstrate the efficacy and tolerability of ferrous bisglycinate chelate in iron deficiency anaemia and to compare these with those of ferrous ascorbate.	Interventional	Drug	No	India
1534	CTRI/2010/091/000329	06-04-2010	2018-11-24	A clinical Trial in patients with Seasonal Allergic conjunctivitis.Clinical trial is to study efficacy, safety and tolerability of Desonide ophthalmic solution in comparison to Ketorolac Tromethamine ophthalmic solution (reference product).	A Comparative, Randomized, Double blind, Multicentric, Clinical Study to Evaluate the Efficacy, Safety and Tolerability of Desonide 0.25% ophthalmic solution vs. Ketorolac tromethamine 0.5% ophthalmic solution in patients with Seasonal Allergic conjunctivitis.	Interventional	Drug	No	India
1538	CTRI/2010/091/000335	08-04-2010	2013-03-15	International, Multicenter, Study of a Twenty-Eight Week, Open-Label, Titrated Oral Lixivaptan Administration in Patients with Chronic Hyponatremia: Extension to Studies CK-LX3401, 3405, and 3430	International, Multicenter, Study of a Twenty-Eight Week, Open-Label, Titrated Oral Lixivaptan Administration in Patients with Chronic Hyponatremia: Extension to Studies CK-LX3401, 3405, and 3430	Interventional	Drug	NA	India
1540	CTRI/2012/06/002723	12-06-2012	2012-09-07	a phase III bridging study for evaluation of safety and efficacy of Pseudovac Vaccine against Pseudomonas aeruginosa infection in burn patients.	An open label, randomized, controlled, phase III bridging trial to evaluate the safety and efficacy of Pseudovac vaccine against Pseudomonas aeruginosa infection, in patients with burns.	Interventional	Vaccine, Preventive, Other (Specify) [therapeutic]	No	India
1544	CTRI/2010/091/000341	08-06-2010	2015-01-15	A clinical trial to study efficacy of high dose of oral and parenteral Amoxycillin-Clavunate in severe pneumonia in chidren under five years of age.	A comparative study of high dose of oral and parenteral Amoxycillin-Clavunate in treatment of severe pneumonia in children under five.	Interventional	Drug	Yes	India
1545	CTRI/2010/091/000343	18-06-2010	2011-08-19	A study to evaluate the effect of ASP 1941 in adult patients with type 2 diabetes mellitus	A Phase 2, Double-Blind, Randomized, Placebo and Active-Controlled Dose-Finding Study to Assess the Efficacy, Safety and Tolerability of Multiple Oral Doses of ASP 1941 in Subjects with Type 2 Diabetes Mellitus.	Interventional	Drug	No	Georgia, India, Mexico, OtherPhilippines, United States of America
1550	CTRI/2010/091/000349	21-01-2011	2013-02-22	A clinical trial to evaluate the clinical effects on safety and efficacy of KremezinÃ‚Â® on suppression of progression of Chronic Renal Failure.	A randomized, multicentre, parallel, open label, active controlled, phase III study to evaluate the clinical efficacy and safety of KremezinÃ‚Â® on suppression of Progression of Chronic Renal Failure	Interventional	Drug	No	India
1554	CTRI/2010/091/000353	01-07-2010	2013-02-28	A clinical trial to evaluate the efficacy and safety of LC15 - 0444 in patients with type II diabetes.	A multi-center, multi-national, randomized, placebo-controlled, parallel group, double-blind, Phase III trial to evaluate the efficacy and safety of LC15-0444 in patients with type 2 diabetes.	Interventional	Drug	No	Democratic People's Republic of korea, India
1557	CTRI/2010/091/000356	15-04-2010	2013-03-14	A clinical trial to evaluate the pharmacokinetics of single dose primaquine (15mg) in patients with renal dysfunction	Evaluation of pharmacokinetics of single dose primaquine (15mg) in patients with renal dysfunction	Interventional	Drug	No	India
1561	CTRI/2010/091/000360	08-06-2010	2013-01-09	Clinical Trial with Mesalamine 1g suppositories.	AN INVESTIGATOR-BLIND, RANDOMIZED, PLACEBO-CONTROLLED, PARALLEL-GROUP STUDY TO ESTABLISH THERAPEUTIC EQUIVALENCE OF 1000 mg MESALAMINE RECTAL SUPPOSITORIES AND CANASAÃ‚Â® RECTAL SUPPOSITORIES (1000 mg MESALAMINE, USP) IN THE TREATMENT OF MILD TO MODERATE ULCERATIVE PROCTITIS	Interventional	Drug	No	India
1562	CTRI/2011/06/001783	03-06-2011	2011-06-03	Local application EMLA cream (local anaesthetic) and Breastfeeding for reducing pain due to wDPT vaccination	Comparision of the antinociceptive effect of topical EMLA cream with breast feeding, topical EMLA cream with distilled water & topical placebo cream with distilled water, during first DPT vaccination in healthy term infants	Interventional	Drug	Yes	India
1565	CTRI/2010/091/000364	29-06-2010	2013-02-28	A multi-national clinical trial to evaluate the efficacy and safety of LC15-0444 ;as compared to sitagliptin added to ongoing metformin therapy in patients with Type II diabetes inadequately controlled with metformin alone.	A multi-center, multi-national, randomized, active-controlled, parallel group, double-blind, Phase III trial to evaluate the efficacy and safety of LC15-0444 compared with Sitagliptin added to ongoing Metformin therapy in patients with type 2 diabetes inadequately controlled with Metformin alone	Interventional	Drug	No	Democratic People's Republic of korea, India
1573	CTRI/2010/091/000373	03-06-2010	2015-04-10	Cytokines in women with recurrent pregnancy loss	Modulation of cytokine production in women with recurrent pregnancy loss	Interventional	Drug	No	India
1579	CTRI/2010/091/000381	12-07-2010	2013-11-22	Clinical Trial for chronic myeloid leukemia	A Phase I/II multicenter study of Radotinib HCl in Philadelphia chromosome positive chronic myeloid leukemia patients without optimal response or tolerance to Bcr-Abl tyrosine kinase inhibitors (Imatinib and/or Dasatinib, Nilotinib)	Interventional	Drug	No	China, India, Republic of korea, Thailand
1585	CTRI/2010/091/000387	20-05-2010	2013-03-15	A clinical trial to study the effects of the drug Asacol 4,8g/day (800 mg tables) in patients with active Ulceratice Colitis	A Randomized Placebo-Controlled Double-Blind Study to Evaluate the Efficacy and Safety of Asacol? 4.8 g/day (800 mg tablets) for the Treatment of Active Ulcerative Colitis	Interventional	Drug	No	Belarus, India, Turkey, Ukraine
1588	CTRI/2010/091/000390	18-06-2010	2013-02-01	Study Of Safety And Efficacy Of PF-04971729 In Patients With Type 2 Diabetes	Efficacy Of Once Daily PF-04971729 And Sitagliptin On Glycemic Control And Body Weight In Adult Patients With Type 2 Diabetes Mellitus Inadequately Controlled On Metformin	Interventional	Drug	No	Canada, India, Mexico, OtherRepublic of korea, United States of America
1589	CTRI/2010/091/000391	21-04-2010	2016-07-26	A clinical trial to study Ferumoxytol Compared to Iron Sucrose for the Treatment of Iron Deficiency Anemia in Adult Subjects with Chronic Kidney Disease	Ferumoxytol Compared to Iron Sucrose Trial (FIRST): A Randomized, Multicenter, Trial of Ferumoxytol Compared to Iron Sucrose for the Treatment of Iron Deficiency Anemia in Adult Subjects with Chronic Kidney Disease	Interventional	Drug	NA	India
1595	CTRI/2010/091/000402	27-04-2010	2015-01-12	A clinical trial to study the effect of a drug pregabalin in two different doses on preoperative anxiety and postoperative pain in patients undergoing total abdominal hysterectomy	EFFECT OF PREGABALIN ON PREOPERATIVE ANXIETY AND POSTOPERATIVE PAIN AFTER TOTAL ABDOMINAL HYSTERECTOMY - A DOSE RANGING STUDY	Interventional	Drug, Surgical/Anesthesia	Yes	India
1598	CTRI/2010/091/000407	10-05-2010	2013-03-15	A Worldwide, Randomized, Double Blind, Placebo-Controlled, Parallel Group Clinical Trial to Evaluate the Safety and Efficacy of Rizatriptan for the Acute Treatment of Migraine in Children and Adolescents	A Worldwide, Randomized, Double Blind, Placebo-Controlled, Parallel Group Clinical Trial to Evaluate the Safety and Efficacy of Rizatriptan for the Acute Treatment of Migraine in Children and Adolescents	Interventional	Drug	NA	Argentina, Belgium, Canada, Denmark, Estonia, Finland, France, Germany, India, Italy, Latvia, Netherlands, Norway, Poland, Romania, Spain, Sweden, Ukraine, United Kingdom, United States of America
1600	CTRI/2010/091/000410	11-05-2010	2019-02-27	A Randomized, Multicenter, Double-Blind, Parallel, Placebo-Controlled Study of the Effects of JNJ 28431754 on Cardiovascular Outcomes in Adult Subjects With Type 2 Diabetes Mellitus (CANVAS: CANagliflozin cardioVascular Assessment Study)	A Randomized, Multicenter, Double-Blind, Parallel, Placebo-Controlled Study of the Effects of JNJ 28431754 on Cardiovascular Outcomes in Adult Subjects With Type 2 Diabetes Mellitus (CANVAS: CANagliflozin cardioVascular Assessment Study)	Interventional	Drug	No	Argentina, Australia, Belgium, Canada, Colombia, Czech Republic, Estonia, Germany, Hungary, India, Israel, Luxembourg, Malaysia, Mexico, Netherlands, New Zealand, Norway, Poland, Russian Federation, Spain, Sweden, Ukraine, United States of America
1603	CTRI/2011/07/001864	07-07-2011	2019-12-16	Role of zinc supplementation in promoting recovery from acute bronchiolitis (a viral respiratory tract infection) in children.	ZINC SUPPLEMENTATION FOR SEVERE BRONCHIOLITIS: A RANDOMIZED CONTROLLED STUDY	Interventional	Drug	Yes	India
1604	CTRI/2010/091/000415	11-05-2010	2016-02-05	A clinical trial to study the effect of Arjuna in heart failure patients	Double-blind, randomised placebo controlled clinical trial to study the add-on efficacy of a standardised preparation of the water extract of Terminalia arjuna in patients with Left Ventricular Dysfunction, already receiving standard drug regimen	Interventional	Drug, Ayurveda	No	India
1606	CTRI/2010/091/000417	28-06-2010	2015-06-18	Research Study to demonstrate that intravenous iron isomaltoside 1000 (MonoferÂ®) is non-inferior to oral iron sulphate in reducing renal related anemia in subjects with non-dialysis dependent chronic kidney disease (NDD-CKD), determined as ability to increase Hb.	A Phase III, Randomized, Comparative, Open-label Study of Intravenous Iron Isomaltoside 1000 (MonoferÃ‚Â®) administered by Infusions or Repeated Bolus Injections in Comparison with Oral Iron Sulphate in Subjects with Non-Dialysis Dependent Chronic Kidney Disease and with Renal-Related Anaemia.	Interventional	Drug	NA	Denmark, India, Sweden, United Kingdom
1608	CTRI/2010/091/000419	18-05-2010	2013-01-09	Scintigraphic Study of Rapid-release Formulation of Paracetamol	A Single Centre, Three Treatment, Three Way, Single Oral Dose, Crossover Scintigraphic Study To Investigate The Three Rapid Release Solid Dosage Forms Of Paracetamol Either Tablets Or Granules In Eight Healthy Human (Male And Female) Subjects Under Fasting Condition.	Interventional	Drug	No	India
1611	CTRI/2010/091/000422	05-08-2010	2013-03-01	A phase 3 clinical trial to study the efficacy and safety of drug fasudil in comparison with nimodipine in patients with non-traumatic subarachnoid hemorrhage	An open label, randomized, parallel group, prospective, multicentre clinical trial for evaluation of efficacy and safety of fasudil hydrochloride in comparison with nimodipine following non-traumatic subarachnoid hemorrhage	Interventional	Drug	No	India
1612	CTRI/2010/091/000423	06-12-2010	2013-03-01	6-WEEK TRIAL OF THE EFFICACY AND SAFETY OF ASENAPINE COMPARED TO RISPERIDONE IN ADULT PATIENT WITH ACUTE EXACERBATION OF SCHIZOPHRENIA	AN OPEN LABEL, RANDOMIZED, PARALLEL GROUP, PROSPECTIVE, MULTICENTER CLINICAL TRIAL OF ASENAPINE TO EVALUATE ITS SAFETY AND EFFICACY IN ADULT PATIENTS WITH ACUTE EXACERBATION OF SCHIZOPHRENIA	Interventional	Drug	No	India
1614	CTRI/2010/091/000425	25-05-2010	2013-03-04	CLINICAL TRIAL OF ELETRIPTAN TO TREAT ACUTE MIGRAINE ATTACKS IN ADULT PATIENTS	A MULTICENTRE, OPEN-LABEL, ACTIVE-CONTROLLED, COMPARATIVE, RANDOMISED, PARALLEL-GROUP CLINICAL TRIAL OF ELETRIPTAN ORAL TABLET FORMULATION IN ADULT MIGRAINE PATIENTS ACROSS THREE ATTACKS	Interventional	Drug	No	India
1615	CTRI/2010/091/000426	11-05-2010	2013-02-28	Vaccination order and Pain response in Newborns	Pain response in newborns to the order of injecting BCG and Hepatitis-B vaccines	Interventional	Vaccine	No	India
1618	CTRI/2010/091/000429	25-10-2010	2013-02-22	A Phase III Study of BMS-512148 (Dapagliflozin) in Asian Patients With Type 2 Diabetes Who Are Not Well Controlled With Diet and Exercise	A Multicenter, Randomized, Double-Blind, Placebo-controlled, Parallel Group, Phase 3 Trial to Evaluate the Safety and Efficacy of Dapagliflozin as Monotherapy in Asian Subjects With Type 2 Diabetes Who Have Inadequate Glycemic Control With Diet and Exercise	Interventional	Drug	No	India
1619	CTRI/2010/091/000430	26-10-2010	2013-02-22	A Phase III Study of BMS-512148 (Dapagliflozin) in Asian Patients With Type 2 Diabetes Who Are Not Well Controlled on Metformin Alone. The purpose of this clinical research study is to learn if BMS-512148 (Dapagliflozin) can help reduce the blood sugar levels in Asian patients with Type 2 Diabetes who are not well controlled on metformin alone. The safety of this treatment will also be studied.	A Multicenter, Randomized, Double-Blind, Placebo-Controlled, Parallel Group, Phase 3 Trial to Evaluate the Safety and Efficacy of Dapagliflozin in Combination With Metformin in Asian Subjects With Type 2 Diabetes Who Have Inadequate Glycemic Control on Metformin Alone	Interventional	Drug	No	India
1620	CTRI/2010/091/000431	28-04-2010	2018-11-23	A Clinical Study to Evaluate the Efficacy, Safety and Tolerability of Atorvastatin 20 mg & Pioglitazone 30 mg Tablets Vs Atorvastatin Tablets 20 mg in Patients with Hypercholesteremia.	A Comparative, Randomized, Single Blind, Multicentric, Prospective Clinical Study to Evaluate the Efficacy, Safety and Tolerability of Atorvastatin 20 mg & Pioglitazone 30 mg Tablets Vs Atorvastatin Tablets 20 mg in Patients with Hypercholesteremia.	Interventional	Drug	NA	India
1622	CTRI/2010/091/000433	26-05-2010	2013-03-02	A clinical trial study of Sunitinib in biliary tract carcinoma after failure of first line treatment	Phase II study of Sunitinib as second line-treatment in advanced biliary tract carcinoma: multicentre, multinational study	Interventional	Drug	No	Democratic People's Republic of korea, India, Thailand
1625	CTRI/2010/091/000437	21-07-2010	2016-04-19	Etodolac injection in post operative orthopedic pain.	Comparative evaluation of efficacy and safety of etodolac injection and diclofenac sodium injection in patients with post operative orthopedic pain	Interventional	Drug	NA	India
1629	CTRI/2010/091/000441	17-05-2010	2013-06-24	Phase III, Multi-centre, Double Blind, Randomized Placebo Controlled Trial of Aspirin for Duke C and High Risk Dukes B Colorectal Cancers	Aspirin for Duke C and High Risk Dukes B Colorectal Cancers. An International, Multi-centre, Double Blind, Randomized Placebo Controlled Phase III Trial	Interventional	Drug	No	China, Hong kong, India, Indonesia, Malaysia, Philippines, Saudi Arabia, Singapore, Taiwan, Thailand
1633	CTRI/2010/091/000445	10-05-2010	2018-11-24	A clinical Trial in patients with with recurrent cold sores. Clinical trial is to study efficacy, safety and tolerability of Acyclovir + hydrocortisone Cream in comparison toAcyclovir cream (reference product).	A Comparative, Randomized, Double blind, Multicentric, Clinical Study to Evaluate the Efficacy, Safety and Tolerability of Acyclovir 5% w/w + hydrocortisone 1% w/w Cream vs. Acyclovir 5% w/w cream in patients with recurrent cold sores.	Interventional	Drug	No	India
1637	CTRI/2014/08/004919	25-08-2014	2014-08-14	A clinical trial to find out whether nasal administration of Ketamine is as good as intravenous route for sedation prior to minor procedures in children presenting to the Emergency department.	A Prospective, randomized controlled, single-blinded trial comparing the efficacy of intranasal and intravenous administration of Ketamine for procedural sedation in paediatric patients in the Emergency Department	Interventional	Drug	Yes	India
1654	CTRI/2010/091/000479	07-09-2010	2014-10-02	Safety and Efficacy of AIN457 in Patients With Active Non-infectious Uveitis (INSURE)	A 28-week Multicenter, Randomized, Double-masked, Placebo Controlled, Dose-ranging Phase III Study to Assess AIN457 Versus Placebo in Inducing and Maintaining Uveitis Suppression in Adults With Active, Non-infectious, Intermediate, Posterior or Panuveitis Requiring Immunosuppression (INSURE Study)	Interventional	Drug	No	India
1661	CTRI/2010/091/000486	20-05-2010	2013-04-12	A clinical trial to study the effects of Lucanix (Test Drug) in patients suffering from advanced non small cell Lung Cancer who have previously responded to or have a stable disease following treatment with platinum based combination chemotherapy.	Phase III Study of Lucanix? (Belagenpumatucel-L) in Advanced Non-small Cell Lung Cancer: An International Multicenter, Randomized, Double-blinded, Placebo-controlled Study of Lucanix? Maintenance Therapy for Stages III/IV NSCLC Subjects Who Have Responded to or Have Stable Disease Following One Regimen of Front-line, Platinum-based Combination Chemotherapy	Interventional	Drug	No	Canada, Hungary, India, Netherlands, Poland, Serbia, United Kingdom, United States of America
1671	CTRI/2010/091/000496	18-02-2011	2014-07-07	A Multicenter, Open Label, Comparative Study to Evaluate the Efficacy of a New Fully Liquid Hexavalent DTwP-Hepb-Hib-IPV Vaccine (EasysixTM, Panacea Biotec Ltd.) in Healthy Infants.	A Randomized, Multicenter, Open Label, Comparative Study to Evaluate the Immunogenicity and Reactogenicity of a New Fully Liquid Hexavalent DTwP-Hepb-Hib-IPV Vaccine (EasysixTM, Panacea Biotec Ltd.) with Pentavalent DTwP-Hepb/Hib Vaccine (Tritanrix-HBTM Reconstituted with HiberixTM, GSK) Co Administered with Imovax PolioÃ‚Â® (Salk Based Inactivated Polio Vaccine; sanofi pasteur India Pvt. Ltd.) i…	Interventional	Vaccine	No	India
1672	CTRI/2010/091/000497	14-05-2010	2014-07-09	To Evaluate the Physical Effects of SystaneÂ® in Subjects with Moderate to Severe Dry Eye	A Multi-Site, Randomized, Investigator-Masked Study to Evaluate the Physical Effects of SystaneÃ‚Â® versus Refresh TearsÃ‚Â® in Subjects with Moderate to Severe Dry Eye	Interventional	Drug	No	India
1673	CTRI/2010/091/000498	17-02-2011	2013-05-08	A multicenter, open label, comparative study to evaluate the immunogenicity and reactogenicity of a new fully liquid pentavalent DTwP-Hib-IPV vaccine (EasyfourPolTM, Panacea Biotec Ltd.)in Healthy Infants.	A randomized, multicenter, open label, comparative study to evaluate the immunogenicity and reactogenicity of a new fully liquid pentavalent DTwP-Hib-IPV vaccine (EasyfourPolTM, Panacea Biotec Ltd.) with tetravalent DTwP/Hib vaccine (TetrAct-HibTM), co-administered with Imovax PolioÃ‚Â® (Salk Based Inactivated Polio Vaccine) of sanofi pasteur India Pvt. Ltd. in Healthy Infants.	Interventional	Vaccine	No	India
1675	CTRI/2010/091/000500	18-05-2010	2014-07-08	A clinical trial to study the long-term safety of Dutogliptin in Subjects With Type 2 Diabetes Mellitus on a Background Medication of Metformin	A Phase 3, Randomized, Double-Blind, Active-Controlled, Multi-Center Extension Study to Evaluate Safety and Efficacy of Dutogliptin in Subjects With Type 2 Diabetes Mellitus on a Background Medication of Metformin	Interventional	Drug	NA	India
1676	CTRI/2010/091/000502	02-06-2010	2014-07-16	An Efficacy and Safety Study of Extended-Release (ER) Paliperidone in Adolescent Participants With Schizophrenia.	A Randomized, Multicenter, Double-Blind, Active-Controlled, Flexible-Dose, Parallel-Group Study of the Efficacy and Safety of Prolonged Release Paliperidone for the Treatment of Symptoms of Schizophrenia in Adolescent Subjects, 12 to 17 Years of Age	Interventional	Drug	NA	Czech Republic, India, Romania, Slovakia, Spain, Ukraine, United Kingdom, United States of America
1678	CTRI/2010/091/000504	25-01-2011	2013-03-21	A clinical trial to evaluate the efficacy and safety of topical eutectic mixture of Lidocaine + Prilocaine in patients requiring dermal anaesthesia.	A prospective, randomized, active controlled, double blind, comparative, parallel arm study to evaluate the efficacy, and safety of topical eutectic mixture of Lidnocaine + Prilocaine in patients requiring dermal anaesthesia.	Interventional	Drug	No	India
1683	CTRI/2010/091/000509	19-05-2010	2018-11-13	A clinical trial to study immunogenicity and safety of Purified Chick Embryo Cell Culture Rabies Vaccine administered intradermally	Clinical evaluation of immunogenicity and safety of Purified Chick Embryo Cell Culture (PCEC) Rabies Vaccine administered intradermally using Updated Thai Red Cross Regimen in healthy volunteers	Interventional	Vaccine	No	India
1685	CTRI/2011/10/002068	14-10-2011	2011-10-12	A clinical trail to study the efficacy of Eptifibatide in acute coronary syndrome in Asian Indian patients	Efficacy of Eptifibatide in acute coronary syndrome in Asian Indian patients	Interventional	Drug	No	India
1691	CTRI/2010/091/000518	20-05-2010	2018-11-24	A Comparative, Randomized, Single Blind, Multicentric, Clinical Study to Evaluate the Efficacy, Safety and Tolerability of Brivudin Tablets (Mfg by Ajanta Pharma) Vs Famciclovir Tablets in patients with Acute herpes zoster in immunocompetent adult.	A Comparative, Randomized, Single Blind, Multicentric, Clinical Study to Evaluate the Efficacy, Safety and Tolerability of Brivudin Tablets (Mfg by Ajanta Pharma) Vs Famciclovir Tablets in patients with Acute herpes zoster in immunocompetent adult.	Interventional	Drug	NA	India
1692	CTRI/2010/091/000519	11-06-2010	2019-05-20	A clinical trial to study the effects of mesalamine suppositories and reference drug Canasa suppositories in patients with mild to moderate active Ulcerative Proctitis.	A multicentric, prospective, double-blind, randomized, parallel group study to compare the efficacy, tolerability and safety of Mesalamine suppositories, 1000 mg (Zydus, CHL) Versus a reference arm evaluating CanasaÃ‚Â®1000 mg (Mesalamine) suppositories (Axcan Pharma), in the treatment of mild to moderate active Ulcerative Proctitis.	Interventional	Drug	No	India
1696	CTRI/2010/091/000523	08-07-2010	2014-12-24	To access the safety and efficacy of Travacom in patients with uncontrolled intraocular pressure	Assessing the Safety and Efficacy of Changing to TravacomÃ‚Â® (Travoprost/Timolol Fixed Combination), as replacement therapy in patients with uncontrolled intraocular pressure across India	Interventional	Drug	No	India
1701	CTRI/2010/091/000528	12-07-2010	2019-04-15	A Phase III Randomized Clinical Trial to Evaluate the Safety and Efficacy of the Addition of Sitagliptin 100 mg in Patients With Type 2 Diabetes Mellitus Who Have Inadequate Glycemic Control on a Sulfonylurea in Combination With Metformin	A Phase III Randomized Clinical Trial to Evaluate the Safety and Efficacy of the Addition of Sitagliptin 100 mg in Patients With Type 2 Diabetes Mellitus Who Have Inadequate Glycemic Control on a Sulfonylurea in Combination With Metformin	Interventional	Drug	No	Democratic People's Republic of korea, India
1705	CTRI/2010/091/000532	21-05-2010	2018-12-05	A clinical trial to Study the safety and efficacy of AL-46383A Ophthalmic Solution for the treatment of adenoviral conjunctivitis.	An Evaluation of the Efficacy and Safety of AL-46383A Ophthalmic Solution for the Treatment of Adenoviral Conjunctivitis	Interventional	Drug	No	Brazil, India, United States of America
1708	CTRI/2010/091/000535	21-05-2010	2018-12-05	A Study of YM178 in Subjects With Symptoms of Overactive Bladder	Phase III study of YM178 - A randomized, double-blind, parallel group, placebo and active controlled, multi-center study in subjects with symptoms of overactive bladder	Interventional	Drug	NA	China, India, Republic of korea, Taiwan
1722	CTRI/2010/091/000551	04-06-2010	2013-03-06	A clinical trial to study the effects of Mesalamine Delayed-Release Tablets (800 mg) in comparison with AsacolÃ‚Â® HD (mesalamine) Delayed-Release Tablets (800 mg) in patients with moderately active ulcerative colitis.	A Multi-Center, Double-Blind, Double-Mask, Placebo-Controlled, Three-Arm, Parallel-Group, Randomized Study to Evaluate the Therapeutic Equivalence, Efficacy and Safety of a Generic Formulation of Mesalamine Delayed-Release Tablets (800 mg) and AsacolÃ‚Â® HD (mesalamine) Delayed-Release Tablets (800 mg) for the Treatment of Patients with Moderately Active Ulcerative Colitis	Interventional	Drug	NA	India
1723	CTRI/2010/091/000552	11-06-2010	2013-03-11	To evaluate the safety and efficacy of Phenazopyridine HCl Tablets, USP 200 mg as a short term analgesic treatment of pain or burning when passing urine associated with uUTI.	A Double Blind, Randomized, Parallel Controlled Study to Evaluate the Safety and Efficacy of Phenazopyridine Hydrochloride Tablets, USP 200 mg vs. Placebo as a Urinary Analgesic for Short Term Treatment in Female Subjects Suffering from Pain or Burning when Passing Urine Associated with Uncomplicated Urinary Tract Infections (uUTI)	Interventional	Drug	NA	India
1728	CTRI/2011/05/001742	16-05-2011	2011-05-16	A clinical trial to study the effects of Cardiopoietic stem cells for the treatment of chronic heart failure secondary to ischemic cardiomyopathy	C-CureTM - Safety, feasibility and efficacy of guided bone marrow-derived mesenchymal cardiopoietic stem cells for the treatment of chronic heart failure secondary to ischemic cardiomyopathy	Interventional	Stem Cell Therapy	No	Belgium, India, Serbia
1732	CTRI/2010/091/000563	04-06-2010	2018-11-24	A clinical Trial in patients with Herpes infection of eye. Clinical trial is to study efficacy, safety and tolerability of Trifluridine Eye Drops in comparison to Idoxuridine eye drops (reference product).	A Comparative, Randomized, Single blind, Multicentric, Clinical Study to Evaluate the Efficacy, Safety and Tolerability of Trifluridine Eye Drops 1% Vs Idoxuridine eye drops 0.1 % in patients with Herpes infection of eye.	Interventional	Drug	No	India
1733	CTRI/2010/091/000565	24-11-2010	2014-09-09	A clinical trial to evaluate the effect of bone marrow derived stem cell in diseases Limb Ischemia	Induction of therapeutic Angiogenesis in Limb Ischemia by Intra-arterial delivery of Autologous bone marrow derived stem cells	Interventional	Stem Cell Therapy	NA	India
1745	CTRI/2010/091/000580	02-11-2010	2017-02-13	To Study the effect, safety, and tolerability of every 4 weekly administration of subcutaneous Mircera for treating renal anaemia in diabetic nephropathy patients	A single arm open label Multicenter interventional study to assess the efficacy, safety, and tolerability of every 4 weeks administration of subcutaneous C.E.R.A. (Continuous erythropoietin receptor activator) for the treatment of chronic renal anaemia in Diabetic Nephropathy with chronic kidney disease stages III-IV not on dialysis, not currently treated with ESA. (Erythrocyte Stimulating Agents…	Interventional	Biological	No	India
1747	CTRI/2010/091/000582	18-06-2010	2013-03-06	Study to evaluate the safety and efficacy of Phenyramidol Tablet in the treatment of Patients suffering from acute conditions of Lumbago, Integumental pain and Musculoskeletal pain	Study to evaluate the safety and efficacy of Phenyramidol Tablet in the treatment of Patients suffering from acute conditions of Lumbago, Integumental pain and Musculoskeletal pain	Interventional	Drug	No	India
1750	CTRI/2010/091/000585	10-11-2010	2011-07-31	Effect of Unani Formulation and ibubrofen in the treatment of Osteoarthritis	CLINICAL EVALUATION OF A UNANI FORMULATION IN THE TREATMENT OF OSTEOARTHRITIS WITH SPECIAL REFERENCE TO EVALUATION OF ITS ANTIOXIDANT ACTIVITY	Interventional	Drug, Unani	Yes	India
1751	CTRI/2010/091/000586	07-06-2010	2018-11-24	A Clinical Study to Evaluate the Efficacy, Safety and Tolerability of Lubiprostone Soft Gelatin capsules 24 mcg Vs Bisacodyl tablet 10 mg in the patients with chronic constipation.	A comparative, randomized, open label, parallel group, multicentric, clinical study to Evaluate the Efficacy, Safety and Tolerability of Lubiprostone Soft Gelatin capsules 24 mcg Vs Bisacodyl tablet 10 mg in the patients with chronic constipation.	Interventional	Drug	NA	India
1753	CTRI/2010/091/000588	07-06-2010	2018-11-24	A clinical study to evaluate the efficacy, safety and tolerability of Picotamide chewable tablets 300mg vs. Aspirin tablets 325mg in patients requiring antiplatelet therapy.	A comparative, randomized, open label, multicentric, clinical study to evaluate the efficacy, safety and tolerability of Picotamide chewable tablets 300mg vs. Aspirin tablets 325mg in patients requiring antiplatelet therapy.	Interventional	Drug	NA	India
1756	CTRI/2010/091/000591	15-07-2010	2014-10-08	Comparison of immunogenicity and reactogenicity of bivalent oral poliovirus vaccine versus pre-qualified bivalent oral poliovirus vaccine: a randomized double-blind trial	COMPARATIVE EVALUATION OF IMMUNOGENICITY AND REACTOGENICITY OF BIVALENT ORAL POLIOVIRUS VACCINE (bOPV from Sanofi Pasteur bulk) VERSUS PRE QUALIFIED BIVALENT ORAL POLIOVIRUS VACCINE (bOPV from PT BioFarma bulk): A RANDOMIZED DOUBLE-BLIND TRIAL	Interventional	Vaccine	NA	India
1760	CTRI/2010/091/000595	18-06-2010	2014-09-30	This study is to check the efficacy, safety, and tolerability of JNJ-28431754 compared with glimepiride in patients with type 2 diabetes	A Randomized, Double-Blind, 3-Arm Parallel-Group, 2-Year (104-Week), Multicenter Study to Evaluate the Efficacy, Safety, and Tolerability of JNJ-28431754 Compared With Glimepiride in the Treatment of Subjects With Type 2 Diabetes Mellitus Not Optimally Controlled on Metformin Monotherapy	Interventional	Drug	NA	Argentina, Bulgaria, Canada, Costa Rica, Denmark, Finland, Germany, India, Israel, Mexico, Norway, Philippines, Poland, Romania, Russian Federation, Slovakia, Ukraine, United States of America
1772	CTRI/2013/02/003351	06-02-2013	2013-01-06	Clinical trial to study the taste masking ability of orally dissolving films of fexofenadine hydrochloride	A double-blind taste evaluation study (gustatory sensation test) on 30mg formulations of Fexofenadine hydrochloride and comparison with the fexofenadine plain drug in healthy, adult male human subjects under normal conditions.	Interventional	Screening, Other (Specify) [non invasive study to compare the taste of test formulation with standard pure Drug, ]	Yes	India
1773	CTRI/2010/091/000608	19-01-2011	2013-03-15	Effect of Passion Fruit Peel extract (PFP) in reducing the CHD risk factor profile in patients with type-2 Diabetes mellitus	A randomized, double-blind, placebo-controlled parallel study on the effect of Passion Fruit Peel extract (PFP) in reducing the CHD risk factor profile in patients with type-2 Diabetes mellitus Acronym :PFP	Interventional	Drug, Nutraceutical	No	India
1774	CTRI/2010/091/000609	08-10-2010	2019-01-10	Everolimus as Monotherapy Treatment In First Line Metastatic Recurrent and/or Unresectable Renal Cell Carcinoma	An Open-Label, Multi-Center Phase II Study to Evaluate Everolimus as Monotherapy Treatment for Patients with Metastatic Recurrent and/or Unresectable Renal Cell Carcinoma	Interventional	Drug	No	India, South Africa, Thailand
1775	CTRI/2010/091/000610	29-06-2010	2018-11-21	A Clinical trial of Infusion of Nanosomal Docetaxel Lipid Suspension and TaxotereÃ‚Â® in Breast Cancer Patients	An Open Label, Randomized, Multiple-Dose, Parallel Study to Evaluate Efficacy and Safety of Intravenous Infusion of Nanosomal Docetaxel Lipid Suspension(Intas Pharmaceuticals Ltd.)and TaxotereÃ‚Â® (Docetaxel Injection Concentrate, Aventis Pharma Ltd.) in Locally Advanced or Metastatic Breast Cancer Patients after failure of prior chemotherapy	Interventional	Drug	No	India
1776	CTRI/2010/091/000612	25-06-2010	2013-03-09	A clinical trial to study the effect of Amoxicillin and Clavulanate potassium tablets in patients of community acquired infections	An open label, randomized, controlled multicentre study to assess the efficacy and tolerability of fixed dose combination tablets of Amoxicillin and Clavulanate potassium (Panacea Biotec Ltd, India) in comparison to Augmentin tablets (GlaxoSmithKline Pharmaceutical Ltd, India) in patients of community acquired infections	Interventional	Drug	No	India
1781	CTRI/2010/091/000617	18-06-2010	2018-11-10	To study subject with gingivitis and periodontal disease amongst adults in conjunction with analysis of polymorphonuclear leukocytes.	Clinical evaluation of oral health parameters amongst adult subjects.	Interventional	Dentistry	No	India
1782	CTRI/2011/05/001736	13-05-2011	2011-10-28	The Efficacy and Safety of CNTO 328 (Anti-IL-6 Monoclonal Antibody) Plus Best Supportive Care will be assessed as Compared With Best Supportive Care in Subjects With Multicentric Castleman?s Disease	A Randomized, Double-blind, Placebo-controlled Study to Assess the Efficacy and Safety of CNTO 328 (Anti-IL-6 Monoclonal Antibody) Plus Best Supportive Care Compared With Best Supportive Care in Subjects With Multicentric Castleman?s Disease	Interventional	Drug	No	Democratic People's Republic of korea, Egypt, France, Germany, Hungary, India, Netherlands, Norway, Poland, Portugal, Republic of korea, Spain, Ukraine, United Kingdom, United States of America
1783	CTRI/2010/091/000619	12-07-2010	2019-10-07	Axitinib (AG-013736) For the Treatment of Metastatic Renal Cell Cancer	Axitinib (AG-013736) For the Treatment of Metastatic Renal Cell Cancer	Interventional	Drug	No	Bosnia and Herzegovina, Bulgaria, Chile, China, India, Malaysia, Mexico, OtherPhilippines, Romania, Russian Federation, South Africa, Ukraine, United States of America
1785	CTRI/2010/091/000621	15-06-2010	2019-04-10	A clinical trial to study the effects of drug AMG 785 in Intertrochanteric Fractures of the Proximal Femur Status Post Fixation With A Sliding Hip Screw or Intramedullary Nail	A Multi-center, Randomized, Double-blind, Placebo-controlled Study to Determine the Efficacy, Safety, and Tolerability of AMG 785 in Adults with Fresh Unilateral Intertrochanteric Fracture of the Proximal Femur, Status Post Fixation with a Sliding Hip Screw or Intramedullary Nail	Interventional	Biological	No	Argentina, Australia, Belgium, Bulgaria, Canada, Denmark, Estonia, Finland, Germany, Greece, Hungary, India, Italy, Latvia, Lithuania, Netherlands, New Zealand, Poland, Slovenia, Sweden, Switzerland, United Kingdom, United States of America
1786	CTRI/2011/06/001831	24-06-2011	2019-11-20	Study to evaluate the safety and efficacy of Biochaperon Platelet Derived Growth Factor in comparison to Becalpermine Gel in the treatment of diabetic foot ulcer.	Efficacy and safety of three dose regimens of BioChaperone PDGF-BB to becaplermin gel for the treatment of diabetic foot ulcer	Interventional	Drug	No	India
1787	CTRI/2010/091/000623	08-09-2010	2018-11-13	A trial is to compare the efficacy and safety of NN5401 insulin degludec and insulin aspartIDegAsp with insulin glargine IGlar both as add on to subjects ongoing treatment with metformin and at least one OAD oral anti diabetic drug	An extension trial comparing safety and efficacy of NN5401 with insulin glargine in subjects with type 2 diabetes (BOOST START 1)	Interventional	Drug	No	India
1791	CTRI/2010/091/000627	06-08-2010	2012-07-26	A clinical trial to study safety and efficacy of two drugs InsugenÃ‚Â® R and InsugenÃ‚Â® N with ActrapidÃ‚Â® and InsulatardÃ‚Â® in Patients with Type 1 Diabetes Mellitus.	A Randomized, Active Controlled, Parallel Group, Multicentre, Two-Phase, Open-Label Study Comparing the Safety and Immunogenicity of Insugen R and Insugen N with Actrapid and Insulatard in Patients with Type 1 Diabetes Mellitus	Interventional	Biological	No	Germany, Hungary, India, Italy, Romania, Ukraine
1795	CTRI/2010/091/000631	14-07-2010	2013-03-13	A clinical trial to study the effects and safety of 2.5 microgram and 5 microgram Tiotropium Inhalation Solution delivered by the RespimatÂ® Inhaler with Tiotropium inhalation capsules 18 microgram delivered by the HandiHaler in patients with Chronic Obstructive Pulmonary Disease (COPD).	A randomized, active controlled, double blind, double dummy, parallel group, design, multi-centre, trial to compare, the efficacy and safety of 2.5 microgm and 5 microgm Tiotropium Inhalation Solution delivered by the RespimatÂ® Inhaler with Tiotropium inhalation capsules 18 microgm delivered by the HandiHalerÂ®	Interventional	Drug	No	Argentina, Australia, Austria, Belgium, Brazil, Bulgaria, Canada, Chile, China, Colombia, Costa Rica, Croatia, Denmark, Ecuador, Finland, France, Georgia, Germany, Greece, Guatemala, Hungary, India, Ireland, Israel, Italy, Latvia, Lithuania, Malaysia, Mexico, Netherlands, Norway, Panama, Peru, Philippines, Poland, Portugal, Romania, Russian Federation, Serbia, Slovakia, South Africa, Spain, Swede…
1797	CTRI/2011/09/002012	16-09-2011	2013-08-27	PHASE II OPEN LABEL, MULTI-CENTERIC CLINICAL TRIAL OF ORAL WCK 2349(1000 mg BID and 1200 mg BID)TO EVALUATE SAFETY AND EFFICACY IN THE TREATMENT OF COMPLICATED SKIN AND SOFT TISSUE INFECTIONS CAUSED BY GRAM POSITIVE BACTERIA.	A PHASE II OPEN LABEL, MULTI-CENTER CLINICAL TRIAL TO EVALUATE SAFETY AND EFFICACY OF ORAL WCK 2349 (1000 mg BID and 1200 mg BID) IN THE TREATMENT OF COMPLICATED SKIN AND SOFT TISSUE INFECTIONS CAUSED BY GRAM POSITIVE BACTERIA, INCLUDING METHICILLIN RESISTANT STAPHYLOCOCCUS AUREUS	Interventional	Drug	No	India
1803	CTRI/2012/02/002463	28-02-2012	2012-02-22	A clinical trial to study the effect of one drug, Nebivolol on blood vessels in patients with high blood pressure	AN OPEN LABELLED EFFICACY AND TOLERABILITY STUDY OF NOVEL BETA-1- BLOCKER , NEBIVOLOL, ON HYPERTENSION WITH SPECIAL REFERENCE TO ENDOTHELIAL FUNCTION AND ARTERIAL STIFFNESS.	Interventional	Drug	Yes	India
1804	CTRI/2010/091/000641	18-01-2011	2013-02-27	A Study to Assess the Efficacy and Safety of Adjunctive Zonisamide in Paediatric Partial Onset Seizures (CATZ Extension Study)	An Open-label Extension Study Following a Double-blind, Randomised, Placebo-controlled, Multi-centre Study to Assess the Efficacy and Safety of Adjunctive Zonisamide in Paediatric Partial Onset Seizures.	Interventional	Drug	No	Belgium, Estonia, France, Hungary, India, Italy, Latvia, Poland, Spain, Ukraine, United Kingdom
1809	CTRI/2011/10/002050	11-10-2011	2013-02-01	A Rollover Study For Subjects Discontinuing From UK-453,061 Studies For The Treatment Of HIV-1	A Phase 2b Open-Label Rollover Study For Subjects Discontinuing From UK-453,061 Studies For The Treatment Of HIV-1 Infected Subjects	Interventional	Drug	No	Argentina, Australia, Brazil, Canada, Italy, Mexico, OtherPoland, Portugal, South Africa, Switzerland, Taiwan, Ukraine, United Kingdom, United States of America
1821	CTRI/2010/091/000661	21-07-2010	2013-03-09	A Phase II/III Clinical Study to Evaluate the Safety and Efficacy of HN-VAC (Influenza A/H1N1 Adjuvant vaccine) Produced by BBIL in healthy volunteers.	A Phase II/III, Multi-center, Randomized, Double Blind, Placebo Controlled and Parallel Assignment Study to Evaluate the Safety and Efficacy of HN-VAC (Influenza A/H1N1 Adjuvant vaccine) Produced by BBIL in healthy volunteers.	Interventional	Vaccine	NA	India
1823	CTRI/2010/091/000665	29-07-2010	2013-03-07	Effect of QVA149 Versus NVA237 on Chronic Obstructive Pulmonary Disorder (COPD) Exacerbations	A 52-week treatment, multi-center, randomized, double-blind, parallel-group,active controlled study to evaluate the effect of QVA149 (110/50 microgram o.d.) vs NVA237 (50 microgram o.d.) and open-label tiotropium (18 microgram o.d.) on COPD exacerbations in patients with severe to very severe chronic obstructive pulmonary disease (COPD)	Interventional	Drug	No	Austria, Brazil, Canada, Colombia, Czech Republic, Denmark, Estonia, Finland, Germany, Greece, Guatemala, Hungary, India, Israel, Italy, Netherlands, Norway, Philippines, Poland, Russian Federation, Slovakia, Spain, United Kingdom, United States of America
1831	CTRI/2010/091/000679	23-08-2010	2015-07-10	Efficacy, Safety and Evolution of Cardiovascular Parameters in Renal Transplant Recipients (ELEVATE)	A 24-month, multi-center, open-label, randomized, controlled trial to investigate efficacy, safety and evolution of cardiovascular parameters in de novo renal transplant recipients after early calcineurin inhibitor to everolimus conversion	Interventional	Drug	No	Germany, India
1834	CTRI/2011/07/001922	27-07-2011	2018-12-12	To confirm efficacy of Kallikrein in improvement of neurological scores in patients of acute ischemic stroke.	A prospective, multicentric, double-blind, randomised, phase III clinical study to compare the efficacy and safety of intravenous Kallikrein versus placebo alongwith standard supportive care in subjects of mild to moderate ischecmic stroke.	Interventional	Biological	No	India
1835	CTRI/2010/091/000683	14-09-2010	2013-02-11	TMC114-TiDP29-C232 Continued access to darunavir/ritonavir (DRV/rtv) in HIV-1 infected children and adolescents aged 3 years and above	Continued access to darunavir/ritonavir (DRV/rtv) in HIV-1 infected children and adolescents aged 3 years and above	Interventional	Drug	NA	Argentina, Brazil, France, India, Italy, South Africa, Spain, Ukraine, United Kingdom
1840	CTRI/2010/091/001027	23-07-2010	2016-04-11	Comparing The Effectiveness And Safety Of 2 Doses Of An Experimental Drug, CP-690,550, To Methotrexate (MTX) In Patients With Rheumatoid Arthritis Who Have Not Previously Received MTX (ORAL1069)	Phase 3 Randomized, Double-Blind Study Of The Efficacy And Safety Of 2 Doses Of CP-690,550 Compared To Methotrexate In Methotrexate-Naive Patients With Rheumatoid Arthritis	Interventional	Drug	No	Argentina, Australia, Belgium, Brazil, Bulgaria, Canada, Chile, Colombia, Costa Rica, Czech Republic, Dominica, n Republic, Germany, Hungary, India, Malaysia, Mexico, New Zealand, OtherPeru, Philippines, Poland, Republic of korea, Russian Federation, Slovakia, Spain, Sweden, Taiwan, Thailand, Ukraine, United States of America
1842	CTRI/2010/091/001029	30-07-2010	2013-03-07	A Study to Assess the Long-term Safety of QVA149	A multicenter, randomized, double-blind, placebo controlled study, to assess the long term safety of 52 weeks treatment with QVA149 (110 microgram indacaterol / 50 microgram glycopyrrolate) in patients with moderate to severe Chronic Obstructive Pulmonary Disease (COPD)	Interventional	Drug	No	Canada, France, Hungary, India, Latvia, Lithuania, Romania, South Africa, Turkey, United Kingdom
1843	CTRI/2010/091/001030	28-06-2010	2011-08-16	An innovative regenerative technique to heal infected, mature teeth without root canal filling	A new endodontic protocol of inducing natural apical seal (Bio-Seal) and healing of pulp and periapically involved teeth.	Interventional	Biological, Stem Cell Therapy, Dentistry	No	India
1845	CTRI/2010/091/001032	15-10-2010	2013-03-21	A clinical trial to study the efficacy and safety of FDC tablet containing Tolperisone 150 mg and Etodolac 200 mg	A prospective, controlled, randomized, open, comparative, parallel, 2-arm study to evaluate the efficacy and safety of Fixed Dose Combination Tablet containing Tolperisone HCl 150 mg and Etodolac 200 mg in patients suffering from acute muscle spasms.	Interventional	Drug	No	India
1846	CTRI/2011/06/001844	29-06-2011	2018-11-13	Effect of dronedarone on Cardiac patients with permenant atrial fibrilation (i.e.irregular heart beat)	A randomized, double blind, placebo controlled, parallel group trial for assessing the clinical benefit of dronedarone 400 mg BID on top of standard therapy in patients with permanent atrial fibrillation and additional risk factors	Interventional	Drug	No	Argentina, Australia, Austria, Belgium, Brazil, Bulgaria, Canada, Chile, China, Czech Republic, Denmark, Finland, France, Germany, Greece, Hungary, India, Israel, Italy, Kazakhstan, Malaysia, Mexico, Netherlands, New Zealand, Norway, Philippines, Poland, Romania, Russian Federation, Singapore, Slovakia, South Africa, Spain, Sweden, Switzerland, Taiwan, Thailand, Ukraine, United Kingdom, United St…
1848	CTRI/2010/091/001036	22-07-2010	2013-02-21	A clinical trial to study and compare the effects of two drugs amitriptyline and duloxetine in patients with type 2 diabetes mellitus with neuropathic pain	A randomized double blind Trial comparing Efficacy and Safety of Duloxetine vs. Amitriptyline in painful Diabetic Neuropathy	Interventional	Drug	No	India
1858	CTRI/2010/091/001046	19-07-2010	2013-02-06	A clinical trial which is for various bacterial infections	An open labeled, randomized, comparative study to evaluate the Efficacy and Safety of Etimicin Sulphate v/s Amikacin in patients suffering from various bacterial infections	Interventional	Drug	NA	India
1861	CTRI/2010/091/001049	28-06-2010	2013-02-01	A Phase 2B Multicenter, Randomized, Comparative Trial Of UK-453,061 Versus Etravirine In Combination With Darunavir/Ritonavir And A Nucleos(t)ide Reverse Transcriptase Inhibitor For The Treatment Of Antiretroviral Experienced HIV-1 Infected Subjects With Evidence Of NNRTI Resistant HIV-1	A Phase 2B Multicenter, Randomized, Comparative Trial Of UK-453,061 Versus Etravirine In Combination With Darunavir/Ritonavir And A Nucleos(t)ide Reverse Transcriptase Inhibitor For The Treatment Of Antiretroviral Experienced HIV-1 Infected Subjects With Evidence Of NNRTI Resistant HIV-1	Interventional	Drug	No	Brazil, Germany, Italy, Malaysia, OtherPoland, Portugal, South Africa, Spain, Taiwan, Ukraine, United Kingdom, United States of America
1862	CTRI/2014/09/005027	16-09-2014	2019-11-19	Management of bone loss by surgery using synthetic ceramics loaded with stem cells	Treatment of large segmental bone defects with custom made triphasic hydroxyapaptite scaffolds loaded with mesenchymal stem cells in children.	Interventional	Stem Cell Therapy	No	India
1866	CTRI/2010/091/001055	29-06-2010	2018-11-13	A clinical trial to study effectiveness and safety of Revaprazan tablets in comparison with Omeprazole capsules in patients suffering from Peptic Ulcer or Acute Gastritis	A randomized, open label, comparative, multicentric study to assess the efficacy and safety of Revaprazan tablets in comparison with Omeprazole capsules in patients suffering from Peptic Ulcer or Acute Gastritis	Interventional	Drug	No	India
1867	CTRI/2012/01/002346	18-01-2012	2018-11-13	To evaluate the effectiveness of lixisenatide in preventing cardiovascular events by lowering the blood sugar in patients with Type 2 Diabetes.	A randomized, double-blind, placebo-controlled, parallel-group, multicenter study to evaluate cardiovascular outcomes during treatment with lixisenatide in type 2 diabetic patients after an Acute Coronary Syndrome	Interventional	Drug	No	Argentina, Australia, Belgium, Brazil, Bulgaria, Canada, Chile, China, Colombia, Denmark, Egypt, Estonia, Finland, France, Germany, Guatemala, India, Israel, Italy, Japan, Latvia, Lithuania, Mexico, Netherlands, Norway, Panama, Peru, Philippines, Poland, Portugal, Romania, Russian Federation, Serbia, South Africa, Spain, Sweden, Switzerland, Taiwan, Tunisia, Turkey, Ukraine, United Arab Emirates,…
1869	CTRI/2010/091/001058	05-07-2010	2013-03-01	A clinical trial to study the effects of Olopatadine Extended Release Tablets, in patients with seasonal allergic rhinitis.	Comparative Efficacy, Safety and Tolerability of Olopatadine Extended Release Tablets and Olopatadine Immediate Release Tablets in the Treatment of Seasonal Allergic Rhinitis - A Randomized, Double-Blind Study.	Interventional	Drug	NA	India
1871	CTRI/2012/09/003033	28-09-2012	2012-09-28	12 week comparative study on new a insulin spray versus regular insulin in type II diabetes patients.	A 12 Week Open Label, Parallel Group, Comparative, Multicentric Phase III Study to Assess Efficacy and Safety of Metered Dose Buccal Insulin Spray versus Rapid Insulin s.c. on subjects with type II Diabetes who are inadequately controlled i.e. HbA1C 6.5 to 8.5 while on Oral Anti- Diabetic Agents	Interventional	Drug, Biological	No	India
1874	CTRI/2010/091/001063	20-07-2010	2013-12-17	A clinical trial to study the effect of R-TPR013 in patients undergoing treatment for infertility	Prospective, multicentric, open label, clinical study to evaluate efficacy and safety of R-TPR-013 in patients undergoing treatment for infertility	Interventional	Drug, Biological	No	India
1876	CTRI/2011/05/001716	06-05-2011	2019-11-20	A Phase III Study of the Effects of Multikine on Cancer of the Oral Cavity.	A Phase III, Open-label, Randomized, Multi-center Study of the Effects of Leukocyte Interleukin, Injection [Multikine] Plus Standard of Care (Surgery + Radiotherapy or Surgery + Concurrent Chemoradiotherapy) in Subjects with Advanced Primary Squamous Cell Carcinoma of the Oral Cavity / Soft Palate Versus Standard of Care Only	Interventional	Biological	No	Canada, Hungary, India, Israel, Poland, Russian Federation, Taiwan, Ukraine, United States of America
1879	CTRI/2010/091/001068	04-10-2010	2018-12-05	Safety and Efficacy of Cariprazine in Schizophrenia.	A Double-blind, Placebo-Controlled Evaluation of the Safety and Efficacy of Cariprazine in the Acute Exacerbation of Schizophrenia	Interventional	Drug	No	Colombia, India, South Africa, United States of America
1884	CTRI/2010/091/001073	30-09-2010	2013-03-13	Study of Safety and Efficacy Of PF-04971729 In Patients With Type 2 Diabetes And Hypertension	A 4-Week, Phase 2, Randomized, Double-Blind, Placebo-Controlled, Dose-Ranging, Parallel Group Study To Evaluate The Safety, Tolerability And Efficacy Of Once Daily Pf-04971729 And Hydrochlorothiazide In Patients With Type 2 Diabetes Mellitus With Inadequate Glycemic And Blood Pressure Control	Interventional	Drug	No	India, Malaysia, OtherSerbia, United States of America
1885	CTRI/2010/091/001074	31-08-2010	2013-02-01	Pregabalin Versus Placebo In The Treatment Of Neuropathic Pain Associated With HIV Neuropathy	A Randomized, Double-Blind, Placebo-Controlled, Parallel-Group, Multicenter Trial Of Pregabalin Versus Placebo In The Treatment Of Neuropathic Pain Associated With HIV Neuropathy (Pregabalin A0081244)	Interventional	Drug	No	Colombia, Czech Republic, Dominica, n Republic, India, Kenya, Peru, Poland, South Africa, Thailand, Uganda, United States of America
1887	CTRI/2010/091/001077	06-12-2010	2015-12-14	Bone marrow study of Eltrombopag Olamine with chronic immune (idiopathic) thrombocytopenia purpura?	A longitudinal 2-year bone marrow study of eltrombopag olamine (SB-497115-GR) in previously treated adults, with chronic immune (idiopathic) thrombocytopenic purpura (ITP).	Interventional	Drug	No	Czech Republic, France, Germany, Hong kong, Hungary, India, Italy, Lebanon, Pakistan, Republic of korea, Russian Federation, United States of America
1888	CTRI/2010/091/001078	11-08-2010	2013-03-19	A Clinical Trial Study to evaluate the efficacy and safety of Palonosetron for the prevention of acute-onset and delayed-onset chemotherapy induced nausea and vomitting following the administration of either moderately or highly emetogenic chemotherapy regimens	A PROSPECTIVE,PHASE III,COMPARATIVE, RANDOMISED, OBSERVER BLIND STUDY TO EVALUATE EFFICACY, AND SAFETY OF PALONOSETRON FOR THE PREVENTION OF ACUTE-ONSET AND DELAYED-ONSET CHEMOTHERAPY-INDUCED NAUSEA AND VOMITING FOLLOWING THE ADMINISTRATION OF EITHER MODERATELY OR HIGHLY EMETOGENIC CHEMOTHERAPY REGIMENS	Interventional	Drug	No	India
1891	CTRI/2010/091/001081	06-07-2010	2019-06-17	A clinical trial to study the safety of compound B09 in healthy males.	A randomized, double-blind, placebo- and active-controlled, cross over, single escalating dose study to assess the safety, tolerability and pharmacokinetics of compound B09 in healthy male subjects.	Interventional	Drug	No	India
1892	CTRI/2011/06/001838	28-06-2011	2019-04-15	Study to Compare Sitagliptin Versus Sulfonylurea Treatment During Ramadan Fasting in Patients With Type 2 Diabetes	An Open-Label, Randomized Naturalistic Study to Evaluate the Incidence of Hypoglycemia Comparing Sitagliptin With Sulfonylurea Treatment in Patients With Type 2 Diabetes During Ramadan Fasting	Interventional	Drug	No	India, Malaysia
1895	CTRI/2010/091/001086	02-08-2010	2019-11-25	A clinical trial to evaluate the safety and reactogenicity of BEs Inactivated Japanese Encephalitis Vaccine.	A single centre open label phase-1 study to evaluate the Safety and Reactogenicity of BEs Inactivated JE vaccine in greater than or equal to 18 to 49 year old healthy adult male subjects.	Interventional	Vaccine	No	India
1896	CTRI/2011/05/001757	24-05-2011	2011-05-23	A multicentre, randomised, double-blind, placebo-controlled, dose-finding phase II clinical study to evaluate the efficacy of two different doses of MT-102 administered over a sixteen week period in subjects with cachexia related to stage III and IV non-small cell lung cancer and colorectal cancer	A multicentre, randomised, double-blind, placebo controlled, dose-finding phase II clinical study to evaluate the efficacy of two different doses of MT-102 administered over a sixteen week period in subjects with cachexia related to stage III and IV non-small cell lung cancer and colorectal cancer	Interventional	Drug	No	Belgium, India, Malaysia, United Kingdom
1899	CTRI/2010/091/001090	08-10-2010	2012-05-29	Folic Acid and Vitamin B12 Supplementation in Young Indian Children	Routine Administration of Folic Acid and Vitamin B12 to Prevent Childhood Infections in Young Indian Children	Interventional	Preventive	No	India
1902	CTRI/2010/091/001093	20-10-2010	2013-03-21	To evaluate the safety and efficacy of DAC HYP in subjects with Multiple Sclerosis who have completed treatment in study 205MS201 (SELECT).	A double blind, multi center, extension study to evaluate the safety and efficacy of DAC HYP in subjects with Multiple Sclerosis who have completed treatment in study 205MS201 (SELECT).	Interventional	Drug	NA	India
1904	CTRI/2010/091/001095	16-07-2010	2013-06-03	A clinical trial to compare the effectiveness and safety of treating the initial episode of nephrotic syndrome in children for a duration of three months versus six months	Randomized, double blind, placebo controlled trial to compare the efficacy of 3-months versus 6-months therapy with prednisolone for the first episode of idiopathic nephrotic syndrome in children	Interventional	Drug	No	India
1905	CTRI/2010/091/001096	12-08-2010	2020-01-28	A clinical trial to study the effects of Ulinastatin as an adjuvant therapy in treatment of mild or severe acute pancreatitis	A prospective, multicentric, double-blind, randomised, phase III clinical study to compare the efficacy and safety of intravenous Ulinastatin versus placebo alongwith standard supportive care in subjects with mild or severe acute pancreatitis.	Interventional	Drug	No	India
1906	CTRI/2010/091/001097	18-10-2010	2018-11-27	Comparison of NN1250 plus insulin aspart with insulin detemir plus insulin aspart in type 1 diabetes: An extension trial to NN1250-3585	An extension trial to NN1250-3585 investigating safety and efficacy of NN1250 compared to insulin detemir in subjects with type 1 diabetes mellitus in a basal/bolus treatment regimen (BEGIN: BB T1)	Interventional	Drug	NA	Brazil, Finland, India, Italy, Japan, United Kingdom
1907	CTRI/2010/091/001098	13-07-2010	2014-10-22	A clinical trial to study the effects of a new drug and compare the effect of BIBW 2992 along with paclitaxel and investgators choice chemotherapy in patients with Non-Small Cell Lung Cancer failing previous erlotinib or gefitinib treatment	Phase III randomized trial of BIBW 2992 plus weekly paclitaxel versus Investigator?s choice of chemotherapy following BIBW 2992 monotherapy in non-small cell lung cancer patients failing previous erlotinib or gefitinib treatment	Interventional	Drug	No	Democratic People's Republic of korea, India
1910	CTRI/2010/091/001102	05-08-2010	2013-03-15	A trial comparing effect of two different regimes of iron supplementation on markers of oxidative stress and anti-oxidant status in children with iron deficiency anemia	A clinical trial to compare the effects of daily versus intermittent iron supplementation on markers of oxidative stress and anti-oxidant status in children with iron deficiency anemia	Interventional	Drug	Yes	India
1914	CTRI/2010/091/001106	06-08-2010	2013-03-21	An Open label Prospective Non Comparative Phase III Study for Efficacy and Safety of FDC of Ispaghula Husk IP 3.5g and Lactitol Monohydrate BP 10g Granules, in the treatment of Acute Idiopathic Constipation.	Open label Prospective, Non Comparative, Phase III Study for Efficacy and Safety of FDC of Ispaghula Husk and Lactitol Monohydrate Granules,in the treatment of Acute Idiopathic Constipation.	Interventional	Drug	No	India
1915	CTRI/2010/091/001107	15-09-2010	2017-02-24	A clinical trial to study effect of combination of three drugs, olmesartan, amlodipine & hydrochlorothiazide in comparison with two drugs olmesartan & amlodipine in patients with high blood pressure	Efficacy & Tolerability of Triple Combination of Olmesartan 20mg+ Amlodipine 5mg+ Hydrochlorothiazide 12.5mg VS Dual Combination of Olmesartan 20mg+ Amlodipine 5mg in Patients with Hypertension	Interventional	Drug	No	India
1918	CTRI/2010/091/001110	22-10-2010	2020-05-21	A study to Evaluate the Efficacy and Safety of Saxagliptin in Combination with Metformin and Sulfonylurea in Subjects with Type 2 Diabetes	A 24-week, Multicentre, Randomised, Double-Blind, Placebo-Controlled Phase IIIb Study to Evaluate the Efficacy and Safety of Saxagliptin in Combination with Metformin and Sulfonylurea in Subjects with Type 2 Diabetes who have Inadequate Glycaemic Control with the Combination of Metformin and Sulfonylurea	Interventional	Drug	No	Australia, Canada, India, Republic of korea, Thailand, United Kingdom
1923	CTRI/2010/091/001115	20-07-2010	2015-06-18	A Double-Blind, Placebo-Controlled Clinical Trial to Evaluate the Efficacy and Safety of Interferon Alfa-n3 Therapy in Addition to Standard of Care in Adults Hospitalized Due to Acute Severe Influenza	A Double Blind, Placebo-Controlled Clinical Trial to Evaluate the Efficacy and Safety of Interferon Alfa-N3 Therapy in Addition to Standard of Care in Adults Hospitalized Due to Acute Severe Influenza	Interventional	Drug	No	India
1924	CTRI/2010/091/001116	07-09-2010	2019-06-17	Efficacy and safety of paclitaxel nano-dispersion concentrate for injection (PICN) in subjects with metastatic breast cancer: A randomized, open label, active controlled, comparative, parallel group, and multi-centric study.	Efficacy and safety of paclitaxel nano-dispersion concentrate for injection (PICN) in subjects with metastatic breast cancer: A randomized, open label, active controlled, comparative, parallel group, and multi-centric study.	Interventional	Drug	No	India
1926	CTRI/2010/091/001118	21-07-2010	2018-11-13	A clinical trial to study the effects of Dapoxetine tablets in patients suffering from premature ejaculation	A randomized, double blind, placebo controlled, cross over, multicentric study to assess the efficacy and safety of Dapoxetine tablets in patients suffering from premature ejaculation	Interventional	Drug	No	India
1927	CTRI/2010/091/001119	21-07-2010	2018-11-14	A clinical trial to study effectiveness and safety of Udenafil tablets in patients suffering from erectile dysfunction	A randomized, double blind, placebo controlled, multicentric study to assess the efficacy and safety of Udenafil tablets in patients suffering from erectile dysfunction	Interventional	Drug	No	India
1929	CTRI/2010/091/001121	02-08-2010	2018-11-24	A clinical Trial in patients with Steroid Responsive Inflammatory Ocular Conditions. Clinical trial is to study efficacy, safety and tolerability of Moxifloxacin HCL + Difluprednate Ophthalmic Solution V/S Moxifloxacin HCL+ Dexamethasone Phosphate Eye Drops.	A Comparative, Randomized, Double Blind, Multicentric, Prospective Clinical Study to Evaluate the Efficacy, Safety and Tolerability of Moxifloxacin Hydrochloride 0.5% + Difluprednate 0.05% Ophthalmic Solution Vs Moxifloxacin Hydrochloride 0.5% + Dexamethasone Phosphate 0.1% Eye Drops indicated in patients for Steroid Responsive Inflammatory Ocular Conditions for which a corticosteroid is indicate…	Interventional	Drug	No	India
1930	CTRI/2010/091/001122	08-09-2010	2019-06-17	Phase 1 safety, tolerability, and pharmacokinetic study of Docetaxel nano-dispersion: A randomized, open label, dose ranging, active controlled, comparative, parallel groups, and multi-centric study.	Phase 1 safety, tolerability, and pharmacokinetic study of Docetaxel nano-dispersion: A randomized, open label, dose ranging, active controlled, comparative, parallel groups, and multi-centric study.	Interventional	Drug	No	India
1932	CTRI/2011/04/001690	21-04-2011	2013-02-12	A clinical trial to study the effectiveness and safety of Lanreotide injection in patients with carcinoid syndrome. Carcinoid syndrome is a group of symptoms associated with carcinoid tumors,such as diarrhea and/or flushing.	A double blind, randomized, placebo controlled clinical trial investigating the efficacy and safety of Somatuline Depot (Lanreotide) Injection in the treatment of carcinoid syndrome.	Interventional	Drug	No	Brazil, Croatia, Czech Republic, India, Israel, Latvia, Poland, Russian Federation, Serbia, South Africa, Turkey, Ukraine, United States of America
1933	CTRI/2010/091/001125	07-09-2010	2013-03-11	To evaluate the Safety and Immunogenicity of the Tetrabhay DTwP-H (Diphtheria, Tetanus, whole cell Bordetella Pertussis and Hepatitis B) vaccine in comparison with commercially available ShantetraTM vaccine in healthy children	A PHASE I/II (PILOT) RANDOMIZED SINGLE BLIND TRIAL TO COMPARE THE SAFETY AND IMMUNOGENECITY OF TETRABHAY DTwP-H COMBINATION VACCINE WITH SHANTETRA TM IN HEALTHY CHILDREN	Interventional	Vaccine, Biological, Preventive	NA	India
1936	CTRI/2010/091/001128	11-08-2010	2013-03-08	A Phase IV Clinical Study to Evaluate the Safety and Efficacy of ComVac5 (DTwP-Hep-B-Hib, Liquid Pentavalent vaccine of Bharat Biotech)	A Phase IV, Multicentric, Controlled, Open labeled, Study to Evaluate the Safety and Immunogenicity of ComVac5 (DTwP-Hep-B-Hib-Liquid Pentavalent vaccine of BBIL) Vs. Reference Vaccine in healthy subjects	Interventional	Vaccine	NA	India
1937	CTRI/2012/12/003273	31-12-2012	2013-05-27	A open label, randomized controlled trial of Artesunate Sulfadoxine- Pyrimethamine (AS-SP) vs Artesunate - Sulfadoxine-Pyrimethamine + Primaquine (AS-SP+PQ) for decreasing malaria transmission in India	A open label, randomized controlled trial of Artesunate Sulfadoxine- Pyrimethamine (AS-SP) vs Artesunate - Sulfadoxine-Pyrimethamine + Primaquine (AS-SP+PQ) for decreasing malaria transmission in India	Interventional	Drug	No	India
1941	CTRI/2012/02/002447	24-02-2012	2014-11-22	A clinical trial to assess the Safety of a Measles Vaccine (Dry Powder) administered by two different devices.	An Open-Label, Randomized, Phase I Study in Healthy Male Adults to Evaluate the Safety of a Measles Vaccine (Dry Powder)Administered by Two Devices	Interventional	Vaccine, Medical Device	No	India
1943	CTRI/2010/091/001135	06-01-2011	2016-04-12	A Multi Centre, Pilot Phase II Trial Assessing The Efficacy And Safety Of Bevacizumab + Gemcitabine + Carboplatin As First Line Treatment For Patients Diagnosed With Triple Negative Metastatic Breast Cancer.	A Multi Centre, Pilot Phase II Trial Assessing The Efficacy And Safety Of Bevacizumab + Gemcitabine + Carboplatin As First Line Treatment For Patients Diagnosed With Triple Negative Metastatic Breast Cancer.	Interventional	Drug, Biological	No	India
1944	CTRI/2010/091/001136	18-08-2010	2018-11-24	A clinical Trial in patients with inflammatory ocular conditions. Clinical trial is to study efficacy, safety and tolerability of Gatifloxacin 0.3 % + Difluprednate 0.05 % eye drops in comparison to Gatifloxacin 0.3% + Dexamethasone 0.1% eye drops.	A Comparative, Randomized, Single blind, Multicentric, Clinical Study to Evaluate the Efficacy, Safety and Tolerability of Gatifloxacin 0.3 % + Difluprednate 0.05 % eye drops Vs. Gatifloxacin 0.3% + Dexamethasone 0.1% eye drops in patients with inflammatory ocular conditions where bacterial infection or a risk of bacterial ocular infection exists.	Interventional	Drug	No	India
1946	CTRI/2010/091/001138	09-08-2010	2013-03-21	Control- Labeled, Prospective, Randomized, Parallel group, Multicentric, Phase III Clinical Trial to Evaluate Efficacy and Safety of Eperisone HCl SR 150mg OD Capsule compared with Eperisone HCl 50mg Tablet T.I.D in patients suffering from Acute Musculoskeletal Spasm associated with Low Back Pain.	A Control- Labeled, Prospective, Randomized, Parallel group, Multicentric, Phase III Clinical Trial to Evaluate Efficacy and Safety of Eperisone HCl SR Capsule compared with Eperisone HCl Tablet in patients suffering from Acute Musculoskeletal Spasm associated with Low Back Pain.	Interventional	Drug	No	India
1948	CTRI/2011/06/001825	22-06-2011	2011-07-15	clinical trial to study the comparative effect of a classical unani antiobesity drug safoof-e-muhazzil on hyperlipidemia in its classical powder form and in compressed tablet form	CLINICAL STUDY ON HYPERLIPIDEMIA AND COMPARATIVE EVALUATION OF EFFICACY OF A COMPOUND UNANI FORMULATION (SAFOOF-E-MUAHAZZIL) AND COMPRESSED TABLET OF SAFOOF-E-MUHAZZIL IN ITS MANAGEMENT	Interventional	Drug, Unani	Yes	India
1949	CTRI/2010/091/001144	05-08-2010	2013-03-30	This is an early phase clinical trial where the main aim is to determine the highest dose level of the study drug, E7389 that can be given together (in combination) with a chemotherapeutic drug, carboplatin, in patients with solid tumors.	A Phase Ib Open-Label, Two-Arm, Dose-Finding Study of E7389 in Combination with Carboplatin in Patients with Solid Tumors	Interventional	Drug	No	India
1950	CTRI/2010/091/001145	30-11-2010	2016-04-03	OMB112517: Ofatumumab Maintenance Treatment versus No Further Treatment in Relapsed CLL Responding to Induction Therapy	OMB112517: A Phase III, Open Label, Randomized, Multicenter Trial of Ofatumumab Maintenance Treatment Versus no Further Treatment in Subjects With Relapsed Chronic Lymphocytic Leukemia (CLL) Who Have Responded to Induction Therapy	Interventional	Drug, Biological	No	Argentina, Australia, Belgium, Brazil, Canada, Czech Republic, Democratic People's Republic of korea, Denmark, Finland, France, Greece, Hungary, India, Ireland, Israel, Italy, Netherlands, Norway, OtherPoland, Russian Federation, Spain, Sweden, Turkey, Ukraine, United States of America
1958	CTRI/2010/091/001153	11-08-2010	2013-03-14	A clinical trial to study the effects of FDC of Cephalexin Extended Release and Clavulanate Potassium Tablets in patients with uncomplicated skin and soft tissue infections.	Efficacy, Safety and Tolerability of Fixed Dose Combination of Cephalexin Extended Release and Clavulanate Potassium Tablets in the Treatment of Uncomplicated Skin and Soft Tissue Infections	Interventional	Drug	No	India
1959	CTRI/2010/091/001154	17-09-2010	2013-03-20	Controlled Labeled, Randomized Prospective, Multicentric Parallel Group, Phase-III Clinical Trial to Compare Efficacy and Safety for FDC of Eperisone150mg SR and Diclofenac 100mg SR capsule OD with Eperisone 50 mg EC Tablet T.I.D in Subjects suffering with Acute Musculoskeletal Spasm Associated With Low Backache.	A Controlled Labeled, Randomized Prospective, Multicentric Parallel Group, Phase-III Clinical Trial to Compare Efficacy and Safety for FDC of Eperisone150mg SR and Diclofenac 100mg SR capsule OD with Eperisone 50 mg EC Tablet T.I.D in Subjects suffering with Acute Musculoskeletal Spasm Associated With Low Backache.	Interventional	Drug	No	India
1965	CTRI/2010/091/001160	03-08-2010	2013-03-19	This is an observational study to determine the efficacy and safety of vitamin-c in melasma patients	Post marketing surveillance for evaluation of efficacy and safety of vitamin c 15% w/w in melasma	Interventional	Drug	No	India
1966	CTRI/2010/091/001161	02-08-2010	2013-03-19	This is an observational study to determine the efficacy and safety of vitamin-c in facial photodamage	Post marketing surveillance for efficacy and safety evaluation of vitamin-c 15% w/w in facial photodamage	Interventional	Drug	No	India
1977	CTRI/2010/091/001177	14-09-2010	2019-04-15	Safety and Efficacy Study in Primary Insomnia Patients-Study B	A Phase III, Multicenter, Randomized, Double-Blind, Placebo-Controlled, Parallel Group Study to Evaluate the Safety and Efficacy of MK4305 in Patients With Primary Insomnia- Study B	Interventional	Drug	No	Australia, Brazil, Canada, Denmark, Finland, France, Germany, India, Italy, Mexico, Peru, Poland, Republic of korea, Russian Federation, South Africa, Spain, Sweden, United Kingdom, United States of America
1978	CTRI/2010/091/001178	12-08-2010	2013-09-11	To determine the efficacy and safety of Extended release Paracetamol 650 mg tablet twice a day versus Conventional Paracetamol 500 mg tablet three times a day in the treatment of Osteoarthritis (OA) of knee.	A randomized comparative study evaluating efficacy and tolerability of Extended Release Paracetamol 650 mg tablet twice a day versus Conventional Paracetamol 500 mg tablet three times a day in the treatment of Osteoarthritis (OA) of knee.	Interventional	Drug	No	India
1979	CTRI/2010/091/001179	05-08-2010	2013-09-11	To compare the efficacy and safety of Oral Trans-Mucosal Fentanyl Citrate vs. oral morphine in patients with break through cancer pain.	A Randomized, Two Arm, Open Label, Comparative, Clinical Study to evaluate the efficacy and safety of Oral Trans-Mucosal Fentanyl Citrate versus oral morphine in patients with break through cancer pain.	Interventional	Drug	No	India
1981	CTRI/2010/091/001181	10-08-2010	2015-04-10	A clinical trial to study the effect and safety of CT-P6 as compared to Herceptin in patients with metastatic breast cancer.	A Double-blind, Randomised, Parallel Group, Phase III Study to Demonstrate Equivalent Efficacy and Comparable Safety of CT-P6 and Herceptin, Both in Combination with Paclitaxel, in Patients with Metastatic Breast Cancer.	Interventional	Biological	No	Belarus, Bulgaria, Georgia, Hong kong, India, Malaysia, Philippines, Poland, Romania, Russian Federation, Singapore, Thailand, Turkey, Ukraine
1982	CTRI/2010/091/001182	13-10-2010	2013-12-03	Non Squamous Non-Small Cell Lung Cancer treatment with the Inhibitor of Epidermal growth factor receptor	A Randomized, Multicenter, Open-Label Phase 3 Study of Pemetrexed-Cisplatin Chemotherapy Plus IMC-11F8 Versus Pemetrexed-Cisplatin Chemotherapy Alone in the First-Line Treatment of Patients With Nonsquamous Stage IIIb or IV Non-Small Cell Lung Cancer (NSCLC) Acronym INSPIRE	Interventional	Biological	No	Australia, Austria, Belgium, Brazil, Canada, Croatia, France, Germany, Greece, Hungary, India, Italy, Poland, Portugal, Romania, Russian Federation, Serbia, Slovakia, South Africa, Spain, United Kingdom, United States of America
1986	CTRI/2010/091/001186	01-03-2011	2018-11-13	Evaluation of the Effectiveness and Safety of Physician Versus Patient-led of Insulin Glargine Initiation and Titration in Type 2 Diabetes Mellitus	Asian Treat to Target Lantus Study: A Randomized, Multicenter, Multinational, Open-Label, Parallel-Group, 24-Week Phase IV Study evaluating the Effectiveness and Safety of Physician versus Patient-led Titration of Insulin Glargine in Type 2 Diabetes Mellitus.	Interventional	Drug	No	China, India, Japan, Pakistan, Philippines, Russian Federation
1991	CTRI/2011/07/001861	05-07-2011	2011-09-30	A Randomized, Double-Blind, Placebo-Controlled Phase 3 Study to Investigate the Efficacy and Safety of Progesterone in Patients with Severe Traumatic Brain Injury	A Randomized, Double-Blind, Placebo-Controlled Phase 3 Study to Investigate the Efficacy and Safety of Progesterone in Patients with Severe Traumatic Brain Injury	Interventional	Drug	No	Austria, Belgium, China, Czech Republic, Germany, Hungary, India, Israel, Italy, Netherlands, Romania, Singapore, Spain, Taiwan, United Kingdom, United States of America
1994	CTRI/2010/091/001196	11-08-2010	2013-03-14	A clinical trial to study the effects of FDC of Cephalexin Extended Release and Clavulanate Potassium Tablets in patients with upper respiratory tract infections.	Efficacy, Safety and Tolerability of Fixed Dose Combination of Cephalexin Extended Release and Clavulanate Potassium Tablets in the Treatment of Upper Respiratory Tract Infections	Interventional	Drug	No	India
2010	CTRI/2010/091/001213	07-09-2010	2014-10-03	Efficacy and Safety of BGG492 as Adjunctive Treatment in Patients With Partial Onset Seizures	A 12-week, Multi-center, Randomized, Double-blind, Placebo-controlled Efficacy and Safety Study Examining Seizure Frequency of BGG492 Capsules administrated orally three times daily (TID) as Adjunctive Treatment in Patients With Partial Onset Seizures	Interventional	Drug	No	India
2022	CTRI/2018/02/011794	09-02-2018	2018-02-08	Comparison of Three Anti-HIV Regimens to Prevent Nevirapine Resistance in Women Who Take Nevirapine During Pregnancy	A5207-Maintaining Options for Mothers Study (MOMS): A Phase II Randomized Comparison of Three Antiretroviral Strategies Administered for 7 or 21 Days to Reduce the Emergence of Nevirapine Resistant HIV-1 Following a Single Intrapartum Dose of Nevirapine	Interventional	Drug	No	India, South Africa
2023	CTRI/2017/08/009517	28-08-2017	2017-08-28	This study seeks to find out if addition of a short course of steroids in addition to gluten free diet is safe and more effective than gluten free diet alone to treat Celiac disease.	Efficacy and safety of addition of short course of prednisolone to gluten free diet (GFD) versus gluten free diet alone in the clinical, immunological and histological recovery of celiac disease.	Interventional	Drug	Yes	India
2025	CTRI/2011/06/001850	30-06-2011	2011-06-30	To study and comparatively evaluate the ketamine-propofol with fentanyl-propofol combination for procedural sedation and analgesia in patients undergoing laparoscopic tubal ligation and to study which drug combination leads to an earlier recovery and discharge.	A RANDOMIZED CONTROL TRIAL OF KETAMINE-PROPOFOL AND FENTANYL-PROPOFOL COMBINATION FOR PROCEDURAL SEDATION AND ANALGESIA (PSA) IN LAPAROSCOPIC TUBAL LIGATION?	Interventional	Drug, Surgical/Anesthesia	Yes	India
2029	CTRI/2010/091/001232	14-09-2010	2014-07-25	Treatment of Recurrent Cervix Cancer ( Following treatment, cancer has returned to the cervix ) with ADXS11-001 (the experimental drug) with and without Cisplatin as 2nd Line Therapy (failed on prior treatment)	A Randomized, Active Therapy Controlled Phase 2 Study to Assess the Safety and Efficacy of ADXS11-001 with and without Cisplatin as 2nd Line Therapy for the Treatment of Recurrent Cervix Cancer	Interventional	Biological	No	India
2032	CTRI/2010/091/001235	13-10-2010	2013-02-28	Influenza Immunization of children in India: A study in Ballabgarh , north in India	Influenza Immunization of children in India: A study in Ballabgarh, North India	Interventional	Vaccine	No	India
2035	CTRI/2010/091/001238	29-09-2010	2015-01-27	A Study to Determine the Efficacy and Safety of Albiglutide as Compared With Liraglutide.	A Randomized, Open-Label, Parallel-Group, Multicenter Study to Determine the Efficacy and Safety of Albiglutide as Compared With Liraglutide in Subjects With Type 2 Diabetes Mellitus.	Interventional	Biological	No	Australia, Brazil, Colombia, Germany, India, Peru, Philippines, Republic of korea, Russian Federation, South Africa, Spain, Taiwan, United Kingdom, United States of America
2037	CTRI/2011/10/002066	14-10-2011	2011-06-23	Use of Steroids in cardiac surgery	Steroids In caRdiac Surgery	Interventional	Drug, Surgical/Anesthesia	No	Australia, Belgium, Brazil, Canada, Chile, China, Colombia, Czech Republic, Greece, Hungary, India, Ireland, Italy, Spain, United Kingdom, United States of America
2042	CTRI/2010/091/001245	13-10-2010	2013-04-17	A clinical trial to study the effects of IMC-1121B and best supportive care (BSC) versus Placebo and BSC in patients with metastatic gastric or gastroesophageal junction adenocarcinoma following disease progression on first line care.	A Phase 3, Randomized, Double-Blinded Study of IMC-1121B and Best Supportive Care (BSC) Versus Placebo and BSC in the Treatmentof Metastatic Gastric or Gastroesophageal Junction AdenocarcinomaFollowing Disease Progression on First-Line Platinum- or Fluoropyrimidine-Containing Combination Therapy	Interventional	Biological	No	Argentina, Australia, Bosnia and Herzegovina, Brazil, Canada, Chile, Croatia, Czech Republic, Democratic People's Republic of korea, Egypt, Guatemala, India, Indonesia, Italy, Lebanon, Malta, New Zealand, Philippines, Poland, Romania, Russian Federation, South Africa, Spain, Taiwan, Thailand, Turkey, United Kingdom, United States of America
2044	CTRI/2010/091/001247	10-01-2011	2013-02-22	A clinical trial to evaluate the quality of life with AYUSH QOL 2C in patients of Non metastatic breast cancer as an adjuvant to chemotherapy	A prospective, randomized, double blind, placebo controlled comparative trial to Evaluate quality of Life with Ayush QOL-2C in patients of Non-Metastatic Breast Cancer as a supplement to adjuvant Chemotherapy.	Interventional	Drug, Ayurveda, Other (Specify) [Adjuvant to Chemotherapy]	No	India
2046	CTRI/2010/091/001249	16-09-2010	2019-11-17	A clinical trial to study the efficacy of two different doses of folic acid as an augmenting agent with antidepresant drug fluoxetine in patients with depressive episodes	A randomized double-blind comparison of fluoxetine augmentation by high and low dosage folic acid in patients with depressive episodes	Interventional	Drug	Yes	India
2048	CTRI/2010/091/001251	19-08-2010	2013-02-27	A clinical trial to evaluate the safety and efficacy of NRINF02 (Turmeric/haldi) Glucosamine sulphate and combination of these two in the treatment of painful knee osteoarthritis.	NRINF02, Glucosamine sulphate, Combination of two, in the treatment of painful osteoarthritis: Randomized,single blind ,placebo controlled trial	Interventional	Drug, Ayurveda	Yes	India
2053	CTRI/2010/091/001256	05-10-2010	2015-07-06	A clinical trial to study the effects of using a mechanical pump on the legs to prevent fall in blood pressure after administering spinal anesthesia in caesarean section.	Use of sequential compression mechanical device to prevent spinal hypotension in caesarean section.	Interventional	Drug, Surgical/Anesthesia	No	India
2054	CTRI/2010/091/001257	04-11-2010	2018-11-27	Liraglutide Effect and Action in Diabetes: Evaluation of cardiovascular outcome Results.	A Long-term, Multi-centre, International, Randomised Double-blind, Placebo-controlled Trial to Determine Liraglutide Effects on Cardiovascular Events.	Interventional	Drug	No	Australia, Austria, Belgium, Brazil, Canada, Czech Republic, Denmark, Finland, France, Germany, Greece, India, Ireland, Israel, Italy, Mexico, Netherlands, Norway, Poland, Romania, Russian Federation, Serbia, South Africa, Spain, Sweden, Taiwan, Turkey, United Arab Emirates, United Kingdom, United States of America
2058	CTRI/2010/091/001261	03-09-2010	2013-03-12	An Open Labeled, Noncomparative, Phase I Study to Evaluate the Safety and Tolerability of a Fully Liquid Pentavalent DTwP-Hib-IPV Vaccine (EasyfourpolTM) of Panacea Biotec Ltd. Administered in Healthy Children 15- 18 Months of age.	An Open Labeled, Noncomparative, Phase I Study to Evaluate the Safety and Tolerability of a Fully Liquid Pentavalent DTwP-Hib-IPV Vaccine (EasyfourpolTM) of Panacea Biotec Ltd. Administered in Healthy Children 15- 18 Months of age.	Interventional	Vaccine	No	India
2060	CTRI/2010/091/001263	08-09-2010	2014-05-05	A Study to Compare CNTO 328 (Anti-IL-6 Monoclonal Antibody) and VELCADE-Melphalan- Prednisone (VMP) With VMP alone in Previously Untreated Multiple Myeloma Patients	A Randomized, Open-Label, Phase 2 Study of CNTO 328 (Anti-IL-6 Monoclonal Antibody) and VELCADE-Melphalan-Prednisone Compared with VELCADE-Melphalan-Prednisone for the Treatment of Previously Untreated Multiple Myeloma	Interventional	Drug	NA	Australia, France, India, Israel, Italy, Poland, Romania, Russian Federation, Singapore, Spain, Ukraine, United States of America
2065	CTRI/2010/091/001268	16-09-2010	2018-11-24	A clinical Trial in Men with Erectile Dysfunction. Clinical trial is to study efficacy, safety and tolerability of Vardenafil Tablets in comparison to Tadalafil Tablets (reference product).	A comparative, randomized, single blind, parallel group, and non-crossover, multicentric, clinical study of Vardenafil Tablets Vs Tadalafil Tablets in Men with Erectile Dysfunction.	Interventional	Drug	No	India
2069	CTRI/2010/091/001273	16-11-2010	2013-03-08	A Phase III Parallel, Randomised Controlled Trial using Double-Bolus THR-100 vs Streptokinase.	A Prospective Phase III Parallel, randomised controlled trial using double-bolus recombinant staphylokinase (THR-100) vs streptokinase in patients with acute myocardial infarction	Interventional	Drug	NA	India
2071	CTRI/2010/091/001276	22-12-2010	2014-09-03	Efficacy and Safety of Vildagliptin as add-on Therapy to Insulin in Patients With Type 2 Diabetes Mellitus	A 24-week, multi-center, double-blind, randomized, placebo-controlled, parallel-group study to assess the efficacy and safety of vildagliptin 50mg bid as an add-on therapy to insulin, with or without metformin, in patients with type 2 diabetes mellitus	Interventional	Drug	No	Australia, Belgium, Czech Republic, Germany, Hungary, India, Romania, Slovakia, United Kingdom
2072	CTRI/2010/091/001277	03-11-2010	2013-03-11	Effect of H. pylori eradication therapy in iron deficiency anemia of pregnancy- a randomized double blind placebo controlled clinical trial	RANDOMISED PLACEBO CONTROLLED TRIAL OF HELICOBACTER PYLORI ERADICATION ON TREATMENT OF IRON DEFICIENCY ANEMIA IN PREGNANT WOMEN ? A PILOT STUDY	Interventional	Drug	Yes	India
2073	CTRI/2010/091/001278	01-09-2010	2013-03-06	An Open Labeled, Noncomparative, Phase I Study to Evaluate the Safety and tolerability of a Fully Liquid Hexavalent DTwP-HepB-Hib-IPV Vaccine (EasysixTM, Panacea Biotec Ltd.) in Healthy Subjects 15 - 18 months of age.	An Open Labeled, Noncomparative, Phase I Study to Evaluate the Safety and tolerability of a Fully Liquid Hexavalent DTwP-HepB-Hib-IPV Vaccine (EasysixTM, Panacea Biotec Ltd.) in Healthy Subjects 15 - 18 months of age.	Interventional	Vaccine	No	India
2076	CTRI/2010/091/001281	14-09-2010	2015-06-18	Research study to assess safety & efficacy in patients which are facing recurrence of ovarian cancer and are resistant to already established platinum based therapy by administering 4 hr infusion of ON 01910.Na	Phase II single-arm study of ON 01910.Na BY 4 HOUR INFUSION in patients with recurring platinum-resistant ovarian cancer	Interventional	Drug	No	India
2078	CTRI/2010/091/001285	05-10-2010	2013-02-17	Labetalol vs Magnesium Sulfate for Prevention of Eclampsia Trial ( LAMPET TRIAL )	Labetalol vs Magnesium Sulfate for Prevention of Eclampsia Trial ( LAMPET TRIAL ) Acronym : LAMPET TRIAL	Interventional	Drug	No	India
2082	CTRI/2010/091/001290	18-10-2010	2013-03-23	A clinical trial to compare the rise in hemoglobin and serum ferritin levels after giving either intravenous iron sucrose or oral ferrous ascorbate to anemic pregnant women.	Iron Deficiency Anemia in Pregnancy:Intravenous Versus Oral Route	Interventional	Drug	No	India
2083	CTRI/2012/02/002415	13-02-2012	2020-03-05	Clinical Trial of wound healing solution in diabetic foot ulcer	Evaluation of the efficacy and safety of wound healing solution Diperoxochloric Acid in patients with diabetic foot ulcer: - A multicentric, randomized, double blind, double-arm, Active-controlled, comparative, parallel-group phase III Clinical Trial	Interventional	Drug	No	India
2086	CTRI/2010/091/001294	14-09-2010	2018-11-24	A clinical study to evaluate the efficacy, safety and tolerability of Rosuvastatin 10 mg plus Fenofibrate 160 mg tablet Vs Atorvastatin 10 mg plus Fenofibrate 160 mg Tablet in patients with dyslipidaemia.	A comparative, randomized, open label, parallel group, and multicentric, Clinical Study to Evaluate the Efficacy, Safety and Tolerability of Rosuvastatin 10 mg plus Fenofibrate 160 mg tablet Vs Atorvastatin 10 mg plus Fenofibrate 160 mg Tablet in patients with dyslipidaemia.	Interventional	Drug	NA	India
2087	CTRI/2010/091/001295	05-10-2010	2013-03-05	A clinical trial to study the effect of tiotropium in patients with moderate persistent asthma	A Phase III randomised, double-blind, placebo-controlled, parallel group trial to evaluate efficacy and safety of tiotropium inhalation solution delivered via RespimatÂ® inhaler (2.5 and 5 mcg once daily) compared with placebo and salmeterol HFA MDI (50 mcg twice daily) over 24 weeks in patients with moderate persistent asthma	Interventional	Drug	No	Argentina, Brazil, China, India, Japan, Mexico, Netherlands, Singapore, United States of America
2089	CTRI/2010/091/001297	07-09-2010	2019-04-11	A phase 3 clinial trial to study the effect of drug product Denosumab as adjuvant therapy for women with early-stage breast cancer, who are at high risk of disease recurrence ( D-CARE )	A Randomized, Double-Blind, Placebo-Controlled, Multi-Center Phase 3 Study of Denosumab as Adjuvant Treatment for Women With Early-Stage Breast Cancer at High Risk of Recurrence (D-CARE)	Interventional	Biological	No	Argentina, Australia, Belgium, Brazil, Bulgaria, Canada, Chile, Czech Republic, Denmark, France, Germany, Greece, Hong kong, Hungary, India, Ireland, Israel, Italy, Japan, Latvia, Malaysia, Mexico, Netherlands, Peru, Philippines, Poland, Portugal, Republic of korea, Romania, Russian Federation, Serbia, Slovakia, Slovenia, South Africa, Spain, Taiwan, Turkey, United Kingdom, United States of Ameri…
2090	CTRI/2010/091/001298	01-10-2010	2012-02-06	This is a multicenter, open-label, two-arm, Phase 2 clinical study and will be conducted in male and female subjects aged 18 years and older with advanced NSCLC who have progressed after first line therapy, to evaluate the safety and efficacy of erlotinib in combination with CS-7017.	Phase 2 Study of CS-7017 and Erlotinib in Subjects with Advanced Non-Small Cell Lung Cancer Who Failed First Line Therapy	Interventional	Drug	No	Germany, India, Republic of korea, United States of America
2091	CTRI/2010/091/001299	08-10-2010	2014-09-15	Efficacy and Safety Study With BI 10773 vs. Placebo as add-on to Metformin or Metformin Plus Sulfonyurea Over 24 Weeks in Patients With Type 2 Diabetes	A Phase III Randomised, Double-blind, Placebo-controlled, Parallel Group, Efficacy and Safety Study of BI 10773 (10 mg, 25 mg) Administered Orallly, Once Daily Over 24 Weeks in Patients With Type 2 Diabetes Mellitus With Insufficient Glycaemic Control Despite Treatment With Metformin Alone or Metformin in Combination With a Suflonylurea	Interventional	Drug	No	Canada, China, France, Germany, India, Mexico, Republic of korea, Slovakia, Slovenia, Taiwan, Turkey, United States of America
2092	CTRI/2010/091/001300	05-10-2010	2013-03-12	A clinical trial to study the efficacy and safety of Montelukast and Fexofenadine fixed dose combination tablet Versus Fexofenadine tablet alone in the patients of Allergic Rhinitis.	A Phase III, Multicenter, Single blind, Randomized, Comparative, Prospective study to evaluate the Efficacy and Safety of Montelukast and Fexofenadine fixed dose combination tablet Versus Fexofenadine tablet alone in the patients of Allergic Rhinitis.	Interventional	Drug	NA	India
2094	CTRI/2010/091/001302	17-02-2011	2020-05-20	A trial to Evaluate the Effect of Saxagliptin on the Incidence of Cardiovascular Death, Myocardial Infarction or Ischaemic Stroke in Patients With Type 2 Diabetes	Saxagliptin Assessment of Vascular Outcomes Recorded in Patients with Diabetes Mellitus. A Multicentre, Randomised, Double-Blind, Placebo-Controlled Phase IV Trial to Evaluate the Effect of Saxagliptin on the Incidence of Cardiovascular Death, Myocardial Infarction or Ischaemic Stroke in Patients With Type 2 Diabetes	Interventional	Drug, Other (Specify) [Cardiovascular]	No	Argentina, Australia, Brazil, Canada, Chile, Czech Republic, France, Germany, Hungary, India, Israel, Italy, Mexico, Netherlands, Peru, Poland, Russian Federation, South Africa, Spain, Sweden, Taiwan, Thailand, United Kingdom, United States of America
2099	CTRI/2010/091/001307	04-01-2011	2013-03-04	A Study of Eliglustat Tartrate (Genz-112638) in Patients with Gaucher Disease to Evaluate Once Daily Versus Twice Daily Dosing (EDGE)	A Phase 3, Randomized, Multi-Center, Multi-National, Double-Blind Study to Evaluate the Efficacy, Safety and Pharmacokinetics of Once Daily versus Twice Daily Dosing of Genz-112638 in Patients with Gaucher Disease Type 1 who have Demonstrated Clinical Stability on a Twice Daily Dose of Genz-112638.	Interventional	Drug	No	Austria, Croatia, France, Greece, India, Netherlands, Portugal, Romania, Russian Federation, Serbia, Sweden
2110	CTRI/2015/01/005366	07-01-2015	2015-01-06	Prevention and management of diabetic complications by an Ayurvedic formulation	Prevention and management of type-2 diabetes mellitus and associated vascular complications by a poly herbal formulation	Interventional	Drug, Ayurveda	No	India
2111	CTRI/2010/091/001319	08-09-2010	2013-02-01	Pregabalin Trial In HIV Neuropathic Pain	An Open-Label, Extension Safety Trial Of Pregabalin In Subjects With Neuropathic Pain Associated With HIV Neuropathy	Interventional	Drug	No	Colombia, Czech Republic, Dominica, n Republic, India, OtherPeru, Poland, South Africa, Thailand, United States of America
2117	CTRI/2010/091/001325	03-09-2010	2018-11-24	A Comparative, Randomized, Open Label, Multicentric Clinical Trial of Memantine Hydrochloride Extended Release Tablets 28 mg Vs Memantine Hydrochloride tablets 10 mg in patients with Moderate to Severe Alzheimer Disease.	A Comparative, Randomized, Open Label, Multicentric Clinical Trial study of Memantine Hydrochloride Extended Release Tablets Vs Memantine Hydrochloride Tablets in patients with Moderate to Severe Alzheimer Disease.	Interventional	Drug	NA	India
2120	CTRI/2010/091/001328	17-09-2010	2013-03-10	A clinical trial to study the effects of Daily Vs Alternate day therapy with Atorvastatin and Fenofibrate combination in the treatment of Mixed Dyslipidemia.	A Randomized Controlled Trial to evaluate the Efficacy and Safety of Alternate day therapy with Atorvastatin and Fenofibrate combination in the treatment of Mixed Dyslipidemia.	Interventional	Drug	Yes	India
2123	CTRI/2019/05/019036	10-05-2019	2019-05-09	A research study to see the effect of shatavari ghrita in assessing the membrane intactness of spermatozoa using Hypoosmotic swelling test	A clinical study on the role of Shatavari ghrita in hypoosmotic swelling(HOS)	Interventional	Drug, Ayurveda	Yes	India
2124	CTRI/2010/091/001332	18-10-2010	2014-10-03	Evaluate the Efficacy of BGG492 as Adjunctive Treatment in Patients With Refractory Partial Onset Seizures	A 12-week, Randomized, Double-blind, Placebo-controlled Exploratory Study to Assess the Antiepileptic Activity of BGG492 Given Orally as Adjunctive Treatment in Patients With Refractory Partial Onset Seizures	Interventional	Drug	No	India
2129	CTRI/2010/091/001337	27-10-2010	2014-05-05	This is a study to evaluate the efficacy and safety of 2 different doses of canagliflozin compared with placebo in patients with type 2 diabetes mellitus who have reduced kidney function	A Randomized, Double-Blind, Placebo-Controlled, 3-Arm, Parallel-Group, 26-Week, Multicenter Study With a 26-Week Extension, to Evaluate the Efficacy, Safety and Tolerability of Canagliflozin in the Treatment of Subjects With Type 2 Diabetes Mellitus Who Have Moderate Renal Impairment	Interventional	Drug	NA	Australia, Belgium, Brazil, Canada, France, Germany, Hong kong, India, Italy, Latvia, Malaysia, Mexico, New Zealand, Poland, Republic of korea, Romania, Russian Federation, South Africa, Spain, United States of America
2132	CTRI/2011/12/002197	05-12-2011	2011-12-04	A clinical trial to study effects of polyherbal formulation NSF3 in comparision with Zolpidem in patients with insomnia	Evaluation of effectiveness and safety of a polyherbal sedative-hypnotic formulation NSF-3 in primary insomnia in comparision with Zolpidem: A Randomised controlled trial	Interventional	Drug	Yes	India
2133	CTRI/2010/091/001342	09-09-2010	2013-02-21	A clinical trial to study the effect of clonidine premedication in laparoscopic cholecystectomy	Effects of clonidine premedication on hemodynamic changes during laparoscopic cholecystectomy- a randomised control study	Interventional	Drug, Surgical/Anesthesia	Yes	India
2139	CTRI/2010/091/001348	24-11-2010	2016-03-16	A CLINICAL TRIAL TO STUDY THE EFFICACY AND SAFETY OF PT 107 (VACCINE) IN ADVANCED NON-SMALL CELL LUNG CANCER PATIENTS	PHASE II CLINICAL TRIAL OF IMMUNOTHERAPY WITH AN ALLOGENEIC B7.1/HLA-A1 TRANSFECTED TUMOR CELL VACCINE (PT 107) IN PATIENTS WITH STAGES IIIB/IV NON-SMALL CELL LUNG CANCER THAT HAVE COMPLETED FIRST LINE CHEMOTHERAPY	Interventional	Vaccine	No	India
2145	CTRI/2010/091/001354	05-10-2010	2017-10-10	A clinical trial to study the effect of tiotropium in patients with moderate persistent asthma	A Phase III randomised, double-blind, placebo-controlled, parallel group trial to evaluate efficacy and safety of tiotropium inhalation solution delivered via RespimatÃ‚Â® inhaler (2.5 and 5 mcg once daily) compared with placebo and salmeterol HFA MDI (50 mcg twice daily) over 24 weeks in patients with moderate persistent asthma	Interventional	Drug	No	Argentina, Austria, Brazil, China, Germany, India, Japan, Mexico, Poland
2151	CTRI/2010/091/001360	17-01-2011	2014-07-09	A clinical trial to test Vinorelbine + BIBW 2992 (type of anti cancer treatment) vs Vinorelbine + Herceptin (type of anti cancer treatment) in breast cancer Patients After Failing Herceptin Treatment	An open label, randomised phase III trial of BIBW 2992 and vinorelbine versus trastuzumab and vinorelbine in patients with metastatic HER2-overexpressing breast cancer failing one prior trastuzumab treatment	Interventional	Drug	No	Argentina, Australia, Austria, Belgium, Brazil, Canada, Chile, China, Colombia, Czech Republic, Finland, France, Germany, India, Iraq, Italy, Mexico, Netherlands, Peru, Poland, Portugal, Republic of korea, Slovenia, South Africa, Spain, Sweden, Taiwan, United States of America
2152	CTRI/2010/091/001361	29-09-2010	2014-07-03	This study is to evaluate the efficacy and safety of 2 different doses of canagliflozin compared with placebo in patients with type 2 diabetes mellitus who are receiving treatment with metformin and pioglitazone and have inadequate glycemic (blood sugar) control.	A Randomized, Double-Blind, Placebo-Controlled, 3-Arm, Parallel-Group, Multicenter Study to Evaluate the Efficacy, Safety, and Tolerability of Canagliflozin in the Treatment of Subjects With Type 2 Diabetes Mellitus With Inadequate Glycemic Control on Metformin and Pioglitazone Therapy	Interventional	Drug	No	India, United Kingdom, United States of America
2153	CTRI/2010/091/001362	14-02-2011	2013-11-25	A study of the effect of Digene Total on 24 hour gastric pH in patients suffering from acid peptic disorder after single and repeated dosing	Effect of Digene Total (buffered pantoprazole) on 24 hour ambulatory gastric pH in patients suffering from acid peptic disorder after single and repeated dosing	Interventional	Drug	No	India
2158	CTRI/2012/03/002520	26-03-2012	2012-03-26	A clinical trial to know the abnormal respone of cortisol secretion following topical clobetasol propionate cream application in patients with psoriasis	A Multicenter, Randomized, Investigator Blind, Parallel Group, Three Arm Pilot Study To Evaluate The HPA Axis Suppression, Efficacy And Safety Of Clobetasol Propionate Cream 0.025% Formulation 5 And Clobetasol Propionate Cream 0.025% Formulation 13 As Compared To Temovate E Emollient 0.05% (clobetasol propionate emollient cream) In Patients With Moderate To Severe Psoriasis For 28 Days	Interventional	Drug	No	India
2159	CTRI/2010/091/001368	15-09-2010	2018-11-14	A clinical trial to study effectiveness and safety of Acrivastine capsules in comparison with Chlorpheniramine maleate tablets in patients suffering from allergic rhinitis	A randomized, open label, comparative, multicentric study to assess the efficacy and safety of Acrivastine capsules in comparison with Chlorpheniramine maleate tablets in patients suffering from allergic rhinitis	Interventional	Drug	No	India
2162	CTRI/2013/05/003616	07-05-2013	2013-05-06	To study the effect of combination of Nadifloxacin 1% + Adapalene 0.1% gel on acne	Evaluation of Efficacy and Safety of the topical premixed formulation of Nadifloxacin 1% + Adapalene 0.1% in the treatment of subjects with Acne vulgaris (Phase III Study)	Interventional	Drug	No	India
2166	CTRI/2011/12/002181	01-12-2011	2011-11-28	Home Based Management of Young Infants (0-60 DAYS)	Home Based Management of Young Infants (0-60 DAYS)	Interventional	Drug, Preventive, Screening, Process of Care Changes, Behavioral	No	India
2171	CTRI/2010/091/001381	16-09-2010	2014-10-29	A clinical trial to study the effects of study drug (Pregabalin) comparing with dummy drug in patients with muscular pain.	A 15 Week, Randomized, Double Blind, Parallel-Group, Placebo-Controlled, Flexible-Dose, Safety And Efficacy Study Of Pregabalin In Adolescents (12-16 Years Old) With Fibromyalgia	Interventional	Drug	No	Czech Republic, India, Taiwan, United States of America
2176	CTRI/2010/091/001386	20-10-2010	2018-11-13	Insulins Glargine And gluLisine strAtegy vs Premixed insulin strAteGy: a cOmparative Study	A 24-week, open, multicenter, comparative study of 2 strategies (including insulin glargine versus premixed insulin) for the therapeutic management of patients with type 2 diabetes failing oral agents	Interventional	Drug	No	Austria, Brazil, China, Colombia, Denmark, Greece, India, Italy, Kuwait, Mexico, Republic of korea, Romania, Spain, Taiwan, Turkey
2184	CTRI/2017/12/010935	21-12-2017	2020-09-30	This trial is randomized, double-blinded study to evaluate the safety, efficacy and immunogenicity of ABP 798 compared with Rituximab in patients with CD20 Positive B-Cell Non-Hodgkin Lymphoma	A Randomized, Double-blind Study Evaluating the Efficacy, Safety and Immunogenicity of ABP 798 Compared with Rituximab in Subjects with CD20 Positive B-cell Non-Hodgkin Lymphoma (NHL)	Interventional	Biological, Other (Specify) [Rituximab ]	No	Argentina, Australia, Azerbaijan, Bulgaria, Canada, Colombia, Czech Republic, France, Georgia, Germany, Greece, Hungary, India, Israel, Italy, Japan, Mexico, Poland, Republic of korea, Romania, Russian Federation, Spain, Ukraine, United States of America
2187	CTRI/2012/02/002467	29-02-2012	2012-02-28	A clinical trial to study the effectiveness of combination of two drugs compared to standard single drug treatment in practice for the clearance of filarial infection from the infected individuals	ALTERNATE CHEMOTHERAPY REGIMENS FOR THE CLEARENCE OF W.BANCROFTI INFECTION:DOUBLE BLIND RCT TO STUDY THE EFFICACY OF DIFFERENT CO-ADMINISTRATION AND SEQUENTIAL ADMINISTRATION	Interventional	Drug	No	India
2188	CTRI/2010/091/001399	09-11-2010	2014-10-01	A Study of Tobramycin Inhalation Powder From a Modified Manufacturing Process Versus Placebo (EDIT)	A Randomized, Double-Blind, Placebo-Controlled, Multi-Center Phase III Study in Cystic Fibrosis (CF) Subjects to Assess Efficacy, Safety and Pharmacokinetics of Tobramycin Inhalation Powder From a Modified Manufacturing Process (TIPnew).	Interventional	Drug	No	Egypt, Estonia, India, Latvia, Russian Federation
2189	CTRI/2010/091/001400	01-10-2010	2017-07-11	Long-term Study of Cariprazine in Patients with Schizophrenia.	Evaluation of the Long-Term Safety, Tolerability, and Pharmacokinetics of Cariprazine in Patients With Schizophrenia.	Interventional	Drug	No	Colombia, India, Lithuania, Romania, Russian Federation, South Africa, Ukraine, United States of America
2190	CTRI/2010/091/001402	20-10-2010	2016-06-30	A Randomized, Open-Label, Phase 2 Trial of Paclitaxel/Carboplatin With or Without Bavituximab in Patients with Previously Untreated Locally Advanced or Metastatic Non- Squamous Non-Small Cell Lung Cancer.	A Randomized, Open-Label, Phase 2 Trial of Paclitaxel/Carboplatin With or Without Bavituximab in Patients with Previously Untreated Locally Advanced or Metastatic Non- Squamous Non-Small Cell Lung Cancer.	Interventional	Drug	No	India, United States of America
2191	CTRI/2010/091/001403	04-01-2011	2016-07-27	A Randomized, Double-Blind, Placebo-Controlled Phase 2 Trial of Bavituximab Plus Docetaxel in patients with Previously Treated Locally Advanced or Metastatic Non-Squamous Non Small Cell Lung Cancer.	A Randomized, Double-Blind, Placebo-Controlled Phase 2 Trial of Bavituximab Plus Docetaxel in patients with Previously Treated Locally Advanced or Metastatic Non-Squamous Non Small Cell Lung Cancer.	Interventional	Drug	No	Ukraine
2194	CTRI/2010/091/001406	02-11-2010	2015-08-02	a randomized controlled trial comparing modified gemcitabine+oxaliplatin(mGEMOX) to gemcitabine+cisplatin in management of unresectable gall bladder cancer.	a randomized controlled trial comparing modified gemcitabine+oxaliplatin(mGEMOX) to gemcitabine+cisplatin in management of unresectable gall bladder cancer.	Interventional	Drug	No	India
2197	CTRI/2010/091/001409	26-10-2010	2014-07-23	A clinical trial to study prevention of relapse in patients with schizophrenia receiving either flexible dose iloperidone or placebo in long-term use.	A multicenter, randomized, double-blind, placebo controlled, parallel-group study to evaluate prevention of relapse in patients with schizophrenia receiving either flexible dose iloperidone (Fanapt?) or placebo in long-term use (up to 26 weeks) followed by up to 52 weeks of open label extension.	Interventional	Drug	No	India
2198	CTRI/2010/091/001410	18-11-2010	2015-05-12	A study to asses the efficacy and safety of TC-5214 as an adjunct therapy in patients with major depressive disorder.	A Multicenter, Randomized, Double-Blind Parallel Group Placebo-Controlled Phase III, Efficacy and Safety Study of 3 Fixed Dose Groups of TC-5214 (S-mecamylamine) as an Adjunct to an Antidepressant in Patients with Major Depressive Disorder Who Exhibit an Inadequate Response to Antidepressant Therapy	Interventional	Drug	No	India
2201	CTRI/2010/091/001413	05-10-2010	2019-06-17	A clinical study to assess safety, tolerability, pharmacokinetics and pharmacodynamics of S0597 by intranasal route in healthy male subjects	A randomized, double-blind, placebo-controlled, parallel-groups, intranasal dose escalating study to assess the safety, tolerability, pharmacokinetics and pharmacodynamics of compound S0597 by intranasal route in healthy male subjects	Interventional	Drug	No	India
2205	CTRI/2010/091/001417	01-11-2010	2013-02-21	A clinical trial to study the effect of Zinc sulfate in reducing the incidence of diarrhea, acute respiratory tract infections and in promoting growth in infants of 6-11 months of age.	Effect of prophylactic zinc supplementation on incidence of acute diarrhoea, respiratory tract infection and growth in infants of 6-11 months of age.	Interventional	Drug	Yes	India
2227	CTRI/2011/07/001856	01-07-2011	2011-07-01	A clinical trial to study the effect of 1.5 % Aminexil and 5 % Minoxidil topical solution vs 5 % Minoxidil topical solution in male pattern hair loss	A single center, randomized, double-blind study to assess the efficacy and safety of fixed dose 1.5 % Aminexil and 5 % Minoxidil topical solution vs 5 % Minoxidil topical solution in male pattern hair loss	Interventional	Drug	No	India
2229	CTRI/2010/091/001443	13-10-2010	2013-02-26	CLINICAL TRIAL OF IN-AQUL-001 TO TREAT PRIMARY INSOMNIA IN ADULT & ELDERLY PATIENTS	A Double Blind, Randomized, Parallel Group, Prospective, Multicentre Clinical Trial for Evaluation of Efficacy and Safety of IN-AQUL-001 in Comparison with Zopiclone in Adult and Elderly Patients with Primary Insomnia	Interventional	Drug	No	India
2232	CTRI/2010/091/002809	21-10-2010	2014-09-15	Efficacy of BI 10773 Versus Placebo and Sitagliptin Over 24 Weeks in Patients With Type 2 Diabetes	A phase III randomised, double-blind, placebo-controlled parallel group efficacy and safety study of BI 10773 and sitagliptin administered orally over 24 weeks, in drug naÃƒÂ¯ve patients with type 2 diabetes mellitus and insufficient glycaemic control despite diet and exercise	Interventional	Drug	No	Belgium, Canada, China, Germany, India, Japan, Singapore, SwazilandUnited Kingdom, United States of America
2233	CTRI/2010/091/002807	03-11-2010	2013-02-28	A clinical trial to see whether an alternate vaccination schedule of the killed oral cholera vaccine is as immunogenic as the standard vaccine schedule	A RANDOMIZED CONTROLLED TRIAL TO EVALUATE THE IMMUNOGENICITY OF TWO DOSES OF THE MODIFIED KILLED WHOLE CELL ORAL CHOLERA VACCINE (WC-OCV) UNDER TWO ALTERNATIVE VACCINATION SCHEDULES	Interventional	Vaccine	No	India
2237	CTRI/2010/091/001449	11-01-2011	2018-11-24	A Comparative, Randomized, Open label, Multicentric, Prospective Clinical Study to Evaluate the Efficacy, Safety and Tolerability of Rufinamide Tablet Vs. Lamotrigine (Adjunctive Therapy) in the treatment of seizures associated with Lennox-Gastaut syndrome.	A Comparative, Randomized, Open label, Multicentric, Prospective Clinical Study to Evaluate the Efficacy, Safety and Tolerability of Rufinamide Tablet Vs. Lamotrigine (Adjunctive Therapy) in the treatment of seizures associated with Lennox-Gastaut syndrome.	Interventional	Drug	NA	India
2240	CTRI/2010/091/001451	05-10-2010	2013-03-07	A clinical trial to study the safety and efficacy of Ferumoxytol for the treatment of Iron Deficiency Anemia	A Phase III, Randomized, Double-Blind, Placebo-Controlled Trial of Ferumoxytol for the Treatment of Iron Deficiency Anemia	Interventional	Drug	No	India
2241	CTRI/2011/05/001713	05-05-2011	2012-03-28	A clinical trial to study the safety and efficacy of the study drug when added to atorvastatin plus standard of care in subjects with Acute Coronary syndromes (ACS).	Evaluation of the Safety and Efficacy of Short-term A-002 Treatment in Subjects with Acute Coronary Syndromes.	Interventional	Drug	No	Australia, Canada, Czech Republic, Georgia, Germany, Hungary, India, Italy, Lebanon, Netherlands, New Zealand, Poland, Russian Federation, Spain, Ukraine, United States of America
2243	CTRI/2010/091/001454	11-10-2010	2018-11-24	Clinical trial is to study efficacy, safety and tolerability of Loteprednol etabonate + Gatifloxacin eye drops in comparison to Gatifloxacin + Dexamethasone eye drops (reference product).	A Comparative, Randomized, Double blind, Multicentric, Clinical Study to Evaluate the Efficacy, Safety and Tolerability of Loteprednol etabonate 0.5 % + Gatifloxacin 0.3 % eye drops Vs. Gatifloxacin 0.3 % + Dexamethasone 0.1 % eye drops in patients with Inflammatory ocular conditions where bacterial ocular infection or a risk of ocular infection exist.	Interventional	Drug	No	India
2245	CTRI/2010/091/001456	11-10-2010	2018-11-24	A clinical Trial in patients with Vernal Keratoconjunctivitis. Clinical trial is to study efficacy, safety and tolerability of Tacrolimus Ophthalmic Suspension in comparison to Cyclosporine eye drops (reference product).	A clinical study to evaluate the efficacy, safety and tolerability of Tacrolimus Ophthalmic Suspension 0.1 % Vs. Cyclosporine eye drops 0.05 % in patients with Vernal Keratoconjunctivitis.	Interventional	Drug	No	India
2247	CTRI/2010/091/001458	15-10-2010	2013-03-12	A clinical trial to study the efficacy and safety of topical gel containing fixed dose combination of Amitriptyline, Lidocaine and Capsaicin in treatment of neurogenic pain associated with localized peripheral neuropathies.	A open-label, multicenter, non-randomized, prospective, phase III clinical trial to study the Efficacy and Safety of topical gel containing fixed dose combination of Amitriptyline, Lidocaine and Capsaicin in treatment of neurogenic pain associated with localized peripheral neuropathies.	Interventional	Drug	NA	India
2248	CTRI/2010/091/001459	11-10-2010	2018-11-22	A clinical Trial in patients with Glaucoma. Clinical trial is to study efficacy, safety and tolerability of Tafluprost Ophthalmic solution in comparison to Latanoprost eye drop (reference product).	A Comparative, Randomized, Double Blind, Multicentric, Prospective Clinical Study to evaluate the efficacy, safety and tolerability of Tafluprost Ophthalmic solution 15 mcg/ml Vs. Latanoprost eye drops 0.005 % in patients with Glaucoma.	Interventional	Drug	No	India
2251	CTRI/2010/091/001462	18-01-2011	2012-04-04	A clinical trial to study the safety and efficacy of Ferumoxytol for the episodic treatment of Iron Deficiency Anemia	A Phase III, Open-Label Extension Trial of the Safety and Efficacy of Ferumoxytol for the Episodic Treatment of Iron Deficiency Anemia	Interventional	Drug	No	Canada, India, United States of America
2252	CTRI/2010/091/001463	18-10-2010	2013-02-28	A Conversion Study of Immediate Release (IR) and Modified Release (MR) Forms of Topiramate (TPM)	A Conversion Study to Determine the Relative Bioavailability of TPM CR vs TPM IR in Subjects with Epilepsy	Interventional	Drug	No	India
2262	CTRI/2010/091/001474	15-10-2010	2014-09-15	Efficacy and Safety of BI 10773 in Type 2 Diabetes Patients on a Background of Pioglitazone Alone or With Metformin	A randomised, double-blind, placebo-controlled parallel group efficacy and safety trial of BI 10773 (10 and 25 mg administered orally once daily) over 24 weeks in patients with type 2 diabetes mellitus with insufficient glycaemic control despite a background therapy of pioglitazone alone or in combination with metformin	Interventional	Drug	No	Canada, Greece, India, Philippines, Thailand, Ukraine, United States of America
2263	CTRI/2011/04/001684	20-04-2011	2015-10-23	A phase I clinical study to evaluate effects of ZYD1 in healthy people	A randomized, double blind, placebo controlled Phase I clinical study to evaluate the safety, tolerability and pharmacokinetics of ZYD1, a selective GLP-1 agonist, following the subcutaneous administrations in healthy volunteers	Interventional	Drug	No	India
2266	CTRI/2010/091/001478	08-10-2010	2015-06-18	Research study to demonstrate that Intravenous iron isomaltoside is non-inferior to Oral iron sulphate in reducing iron deficiency in non-myeloid malignancies subjects associated with chemotherapy induced anaemia ,evaluated as ability to increase Haemoglobin (Hb).	A phase III, randomized, open-label study of intravenous iron isomaltoside 1000 (MonoferÂ®) as mono therapy (without erythropoeisis stimulating agents) in comparison with oral iron sulfate in subjects with non-myeloid malignancies associated with Chemotherapy induced anaemia (CIA).	Interventional	Drug	No	Denmark, India, Sweden, United Kingdom
2267	CTRI/2010/091/001479	04-11-2010	2013-03-21	A clinical trial study to evaluate the efficacy and safety of Epalrestat 150 mg Sustained Release Tablets in patients suffering from (peripheral) diabetic neuropathy	A prospective, controlled, randomized, observer blind, comparative, parallel, 2-arm study to evaluate the efficacy and safety of Epalrestat SR (150mg) in patients suffering from (peripheral) diabetic neuropathy	Interventional	Drug	No	India
2268	CTRI/2010/091/001480	24-11-2010	2014-03-11	Cyclophosphamide as graft versus host disease (GVHD) prophylaxis in patients undergoing allogeneic stem cell transplantation for aplastic anemia (AA)	A pilot study of using single agent post transplantation cyclophosphamide as graft versus host disease (GVHD) prophylaxis in patients undergoing allogeneic stem cell transplantation for aplastic anemia (AA)	Interventional	Drug	NA	India
2275	CTRI/2010/091/001488	15-10-2010	2013-03-08	A research to study the efficacy of a procedure, ultrasound guided infiltration of a local anaesthetic in abdominal muscles for providing postoperative pain relief in patient who are undergoing delivery by Caesarean Section	Efficacy of Ultrasound guided Transversus Abdominis Plane Block for postopertive Analgesia in Caesarean Section: A Prospective Randomized Double Blinded Study.	Interventional	Drug, Surgical/Anesthesia	NA	India
2277	CTRI/2010/091/001491	16-11-2010	2015-05-12	A Study to Assess the Efficacy and Safety of TC-5214 as an Adjunct Therapy in Patients With Major Depressive Disorder (MDD)	A Multicenter, Randomized, Double-Blind, Parallel Group, Placebo-Controlled, Phase III Efficacy and Safety Study of TC-5214 (S-mecamylamine) in Flexible Doses as an Adjunct to an Antidepressant in Patients With Major Depressive Disorder With an Inadequate Response to Antidepressant Therapy	Interventional	Drug	No	India, United States of America
2280	CTRI/2010/091/001494	15-10-2010	2013-03-07	A Study of the Efficacy and Safety of Albiglutide in Subjects With Type 2 Diabetes With Renal Impairment.	A Randomized, Double-Blind, Active-Controlled, Parallel- Group, Multicenter Study to Determine the Efficacy and Safety of Albiglutide as Compared With Sitagliptin in Subjects With Type 2 Diabetes Mellitus With Renal Impairment.	Interventional	Biological	No	Taiwan
2287	CTRI/2012/02/002409	08-02-2012	2012-10-25	A Study Comparing the Safety, Tolerance, and Efficacy of Various Doses of SK-0403 Versus Placebo and Sitagliptin 100 mg in Patients Not Well-Controlled on Metformin Therapy	A Multicenter, Randomized, Parallel-Group, Double-Blind, Placebo Controlled Phase 2 Dose Finding Study Comparing the Safety, Tolerance, and Efficacy of Various Doses of SK-0403 Versus Placebo and Sitagliptin 100 mg in Patients Not Well-Controlled on Metformin Therapy	Interventional	Drug	No	India, Russian Federation, United States of America
2288	CTRI/2011/07/001919	26-07-2011	2011-11-11	To study the safety and efficacy of Pegaptanib eye injection in the treatment of retinal bleeding due to myopia	Intravitreal Pegaptanib for treatment of Choroidal Neovascularisation secoundary to Pathologic Myopia-A Pilot Study	Interventional	Biological	No	India
2291	CTRI/2010/091/001507	15-10-2010	2013-02-26	A clinical trial to evaluate efficacy and safety of three drug combination ( telmisartan + hydrochlorthiazide + amlodipine ) in the treatment of patients suffering from essential hypertension	COmparative study evaluating Normalisation of blood pressure with TRiple pill as Outcome against teLmisartan/hydrochlorothiazide in Hypertension (CONTROL-Hypertension Study): A randomized, controlled, double-blind, double-dummy multicenter study to evaluate the efficacy and safety of the combination of Telmisartan/HCTZ/Amlodipine compared to Telmisartan/HCTZ in patients with Essential Hypertensio…	Interventional	Drug	No	India
2295	CTRI/2015/01/005397	14-01-2015	2015-01-09	A plant based Ayurvedic medicine used for the prevention and management of various risk factors responsible for occurrence of Coronary Heart Disease.	A randomized double blind controlled clinical trial of an Ayurvedic formulation for the prevention and management of coronary heart disease.	Interventional	Drug, Ayurveda	No	India
2300	CTRI/2010/091/002816	18-10-2010	2015-01-06	Eslicarbazepine Acetate as Therapy in Diabetic Neuropathic Pain	A Phase 3, Double-Blind, Randomized, Placebo-Controlled, Parallel-Group, Multicenter Clinical Study of Eslicarbazepine Acetate in Diabetic Neuropathic Pain	Interventional	Drug	No	Argentina, Austria, Chile, Germany, India, Israel, Mexico, Russian Federation, South Africa, Spain, United Kingdom
2306	CTRI/2010/091/002822	02-12-2010	2019-06-17	A clinical study to evaluate effect of two drugs bezalkonium chloride free latanoprost ophthalmic solution in patients with glaucoma	STUDY TO EVALUATE SAFETY OF BENZALKONIUM CHLORIDE FREE LATANOPROST OPHTHALMIC SOLUTION 0.005% IN SUBJECTS WITH GLAUCOMA.	Interventional	Drug	No	India
2308	CTRI/2010/091/002824	26-10-2010	2014-05-05	This study is to evaluate the efficacy, safety, and tolerability of 2 different doses of canagliflozin administered as monotherapy compared with placebo in patients with type 2 diabetes mellitus (T2DM) inadequately controlled with diet and exercise	A Randomized, Double-Blind, Placebo-Controlled, Parallel-Group, Multicenter Study to Evaluate the Efficacy, Safety, and Tolerability of Canagliflozin as Monotherapy in the Treatment of Subjects With Type 2 Diabetes Mellitus Inadequately Controlled With Diet and Exercise	Interventional	Drug	No	India
2312	CTRI/2010/091/002828	28-12-2010	2013-02-22	A Study of BMS-512148 (Dapagliflozin) in Patients With Type 2 Diabetes With Inadequately Controlled Hypertension on an Angiotensin-Converting Enzyme Inhibitor (ACEI) or Angiotensin Receptor Blocker (ARB)	A Multicenter, Randomized, Double-Blind, Placebo-controlled, Parallel Group,Phase 3 Trial to Evaluate the Safety and Efficacy of Dapagliflozin in Subjects With Type 2 Diabetes With Inadequately Controlled Hypertension on an Angiotensin-Converting Enzyme Inhibitor (ACEI) or Angiotensin Receptor Blocker (ARB)	Interventional	Drug	No	Canada, Colombia, Germany, Hungary, India, Mexico, Poland, Russian Federation, Spain, United States of America
2313	CTRI/2010/091/002829	15-12-2010	2013-03-06	A clinical trial to study the efficacy and safety of a regional block- bilateral superficial cervical plexus block using bupivacaine as the local anesthetic and clonidine as adjuvant with normal saline as control in patients undergoing elective thyroid surgery under general anesthesia	Safety and efficacy of bilateral superficial cervical plexus block in thyroidectomy - a double blind randomized controlled trial	Interventional	Drug, Surgical/Anesthesia	Yes	India
2314	CTRI/2010/091/002830	26-10-2010	2013-02-12	A clinical trial to study the effect of premedication with 3 drugs - Gabapentin, Alprazolam or a Placebo for standardized surgery on preoperative anxiety, postoperative pain and morphine (analgesic) consumption	Premedication with Gabapentin, Alprazolam or a Placebo for Abdominal Hysterectomy: Effect on preoperative anxiety, postoperative pain and morphine consumption.	Interventional	Drug	Yes	India
2317	CTRI/2015/01/005351	05-01-2015	2015-01-03	Promotion of Cognitive function like memory, attention and learning among the elderly people	A double blind placebo controlled clinical trial of a ayurveda formulation beneficial in the prevention and management of cognitive deficit disorders	Interventional	Drug, Ayurveda	No	India
2322	CTRI/2010/091/002918	21-10-2010	2018-11-23	A clinical study to evaluate the safety and efficacy of Endoxifen in metastatic breast cancer patients	AN OPEN LABEL, MULTIPLE DOSE ESCALATING COHORT STUDY TO EVALUATE SAFETY, TOLERABILITY, PHARMACOKINETICS AND PHARMACODYNAMICS OF ORALLY ADMINISTERED ENDOXIFEN IN METASTATIC BREAST CANCER PATIENTS	Interventional	Drug	No	India
2325	CTRI/2015/01/005365	07-01-2015	2015-01-06	Prevention and management of neuropsychiatric and cardiovascular complications by an Ayurvedic formulation among menopausal women	A randomized double blind placebo controlled clinical trial on an Ayurvedic medicine beneficial in the management of neuropsychiatric and cardiovascular complications among menopausal women	Interventional	Drug, Ayurveda	No	India
2330	CTRI/2010/091/002926	23-11-2010	2013-02-22	Study to demonstrate the safety and effects of GW856553 on inflammatory markers, infarct size and cardiac Function in subjects with myocardial infarction without ST segment elevation.	A randomized, double-blind, placebo-controlled study to evaluate the safety of 12 weeks of dosing with GW856553 and its effects on inflammatory markers, infarct size, and cardiac function in subjects with myocardial infarction without ST segment elevation	Interventional	Drug	NA	Australia, Canada, Germany, India, Netherlands, Spain, United Kingdom, United States of America
2335	CTRI/2011/12/002263	21-12-2011	2011-12-20	A clinical trial to study the efficacy of daily versus twice weekly therapy with oral calcitriol for controlling secondary hyperparathyroidsim in pre-dialysis CKD patients.	An open, randomised, prospective study to evaluate the efficacy of pulse oral versus daily Calcitriol therapy for controlling secondary hyperparathyroidism in pre-dialysis CKD patients - A pilot study.	Interventional	Drug	Yes	India
2336	CTRI/2010/091/002933	07-01-2011	2016-08-04	A Study of Tarceva (Erlotinib) in Patients With Locally Advanced or Metastatic Non-small Cell Lung Cancer Following 4 Cycles of Platinum-based Chemotherapy Without Disease Progression	A Multi-centre, Open-label, Phase IV, Interventional Study to Evaluate the Efficacy of Erlotinib (TarcevaÃ‚Â®) Following 4 Cycles of Platinum-based Chemotherapy in Patients With Locally Advanced or Metastatic Non-small Cell Lung Cancer (NSCLC) Who Have Not Experienced Disease Progression or Unacceptable Toxicity During Chemotherapy	Interventional	Drug	No	India
2340	CTRI/2011/06/001824	21-06-2011	2013-06-27	A Clinical trial to study the effect of addition of a drug Bevacizumab in patients with Ovarian/Fallopian tube cancer who are currently being treated with Carboplatin and Paclitaxel	Global study to assess the addition of bevacizumab to carboplatin and paclitaxel as front-line treatment of epithelial ovarian cancer, fallopian tube carcinoma or primary peritoneal carcinoma	Interventional	Drug	No	Argentina, Austria, Bosnia and Herzegovina, Brazil, Bulgaria, Canada, Denmark, Egypt, Estonia, Finland, France, Greece, Hungary, India, Ireland, Israel, Italy, Kuwait, Latvia, Lithuania, Netherlands, Oman, Poland, Portugal, Qatar, Romania, Russian Federation, Saudi Arabia, Serbia, Slovakia, South Africa, Spain, Sweden, Switzerland, Taiwan, Turkey, Uruguay
2342	CTRI/2010/091/002939	19-11-2010	2013-03-21	A clinical trial to study the effects of two drugs, in fixed dose combination tablet - Aceclofenac and Thiocolchicoside Sustained Release in patients suffering from painful muscle spasms associated with musculoskeletal systems.	A prospective, controlled, randomized, open, comparative, parallel, 2 - arm study to evaluate the efficacy and safety of FDC tablet of Aceclofenac 200 mg and Thiocolchicoside 16 mg SR versus FDC tablet of Aceclofenac 100 mg and Thiocolchicoside 8 mg IR in patients suffering from painful muscle spasms associated with musculoskeletal systems.	Interventional	Drug	No	India
2349	CTRI/2010/091/002947	08-11-2010	2014-09-30	To determine the efficacy and safety of 1000 IU/ ml topical solution of heparin sodium versus 200 IU/G heparin sodium gel in the management of post infusion superficial thrombophlebitis.	A randomized comparative study evaluating the efficacy and tolerability of a 1000 IU/ml topical solution of heparin sodium as compared to a 200 IU/G heparin sodium gel in the management of post infusion superficial thrombophlebitis.	Interventional	Drug	No	India
2351	CTRI/2010/091/002949	15-02-2011	2014-10-06	The study is to investigate the safety, pharmacokinetics (the determination of the concentration of the administered drug in blood over time), and efficacy (length of effect and duration of circulating) of recombinant Factor IX Fc fusion protein (rFIXFc) in previously-treated subjects with hemophilia B.	B-LONG: An Open-label, Multicenter Evaluation of the Safety, Pharmacokinetics, and Efficacy of Recombinant, Long-acting Coagulation Factor IX Fc fusion (rFIXFc) in the Prevention and Treatment of Bleeding in Previously Treated Subjects With Severe Hemophilia B	Interventional	Drug	No	India
2354	CTRI/2012/03/002518	26-03-2012	2014-06-11	Study of a Tetravalent Dengue Vaccine in Healthy Adult Subjects Aged 18 to 45 Years in India.	Immunogenicity and Safety of a Tetravalent Dengue Vaccine in Healthy Adult Subjects Aged 18 to 45 Years in India	Interventional	Vaccine	No	India
2355	CTRI/2010/091/002953	11-11-2010	2019-06-17	A Clinical trial to study to evaluate effect of compound 1334 H ophthalmic solution in healthy subjects	A RANDOMIZED, DOUBLE-MASKED, PLACEBO-CONTROLLED, PARALLEL-GROUPS, SINGLE DAY, DOSE ESCALATION STUDY TO ASSESS THE SAFETY, TOLERABILITY, AND PHARMACOKINETICS OF COMPOUND 1334H OPHTHALMIC SOLUTION IN HEALTHY SUBJECTS	Interventional	Drug	No	India
2363	CTRI/2010/091/002961	08-02-2011	2020-05-20	A study to evaluate the Efficacy and Safety of AZD8931 in Combination with Anastrozole, compared to Anastrozole alone in Post-menopausal Women With Locally-advanced or Metastatic Breast Cancer.	A Phase II, Randomised, Double-blind, Placebo-controlled, Multi-centre Study to Assess the Efficacy and Safety of AZD8931 In Combination with Anastrozole, Compared to Anastrozole alone, in Post-menopausal Women With Hormone Receptor-positive, Endocrine Therapy-naÃƒÂ¯ve, Locally-advanced or Metastatic Breast Cancer.	Interventional	Drug	No	Brazil, Canada, Czech Republic, Democratic People's Republic of korea, Finland, India, Japan, Mexico, Peru, Philippines, Poland, Russian Federation, South Africa, Thailand, Ukraine, United Kingdom, United States of America
2365	CTRI/2011/05/001765	27-05-2011	2013-09-24	A RESEARCH STUDY EVALUATING PROTEINURIA I.E. PROTEINS IN THE URINE REDUCING EFFICACY OF ANGIOTENSIN RECEPTOR BLOCKERS LOSARTAN, TELMISARTAN AND OLMESARTAN	Comparison of antiproteinuric efficacy of angiotensin II receptor blockers losartan, olmesartan, telmisartan: A three arm prospective randomized controlled trial.	Interventional	Drug	No	India
2369	CTRI/2010/091/002967	29-12-2010	2012-05-16	Efficacy and Safety of DEB025 Alone or Combined With Either Ribavirin or Peg-IFN Î±2a in Chronic Hepatitis C Genotype 2 and 3 naÃ¯ve Patients	A Multicenter, Randomized, Open Label, Parallel-group Phase IIB Study on the Efficacy and Safety of Oral Regimens of DEB025 Alone or in Combination With Ribavirin Versus Standard of Care (Peg-IFNalpha2a Plus Ribavirin) in Treatment-naÃ¯ve Hepatitis C Genotype 2 and 3 Patients.	Interventional	Drug	No	Australia, Belgium, Canada, France, Germany, India, Italy, Poland, Republic of korea, Taiwan, Thailand, United Kingdom, United States of America
2371	CTRI/2010/091/002969	01-02-2011	2014-10-09	Ivabradine in controlling elevated heart rate among sick patients	Ivabradine in controlling tachycardia among critically ill patients	Interventional	Drug	Yes	India
2374	CTRI/2010/091/002972	24-11-2010	2018-11-24	A Comparative, Randomized, Single Blind, Multicentric, Prospective Clinical Study to Evaluate the Efficacy, Safety and Tolerability of Tapentadol Tablets 100 mg Vs Tramadol Hydrochloride Tablets 50 mg in patients of Osteoarthritis and Post Operative Pain after Orthopaedic Surgery	A Comparative, Randomized, double Blind, Multicentric, Prospective Clinical Study to Evaluate the Efficacy, Safety and Tolerability of Tapentadol Tablets 100 mg Vs Tramadol Hydrochloride Tablets 50 mg in patients of Osteoarthritis and Post Operative Pain after Orthopaedic Surgery	Interventional	Drug	NA	India
2375	CTRI/2013/03/003470	11-03-2013	2013-11-30	A clinical trial to evaluate the safety and efficacy of TRC150094 in male patients with increased risk to cardiac and metabolic disease	A Phase 2A Double blind Placebo controlled Randomized Study to Evaluate the Safety and Efficacy of TRC150094 in Increasing Insulin Sensitivity in Male patients with increased Cardiometabolic Risk	Interventional	Drug	No	India, Netherlands
2376	CTRI/2010/091/002974	24-11-2010	2018-11-22	A clinical trial to study the efficacy, safety and tolerability of Montelukast + Olopatadine Tablets vs. Montelukast + Levocetrizine Tablets in patients with Allergic Rhinitis.	A comparative, randomized, single blind, multicentric, clinical trial to evaluate the efficacy, safety and tolerability of Montelukast + Olopatadine Tablets vs. Montelukast + Levocetrizine Tablets in patients with Allergic Rhinitis.	Interventional	Drug	No	India
2377	CTRI/2011/06/001849	30-06-2011	2019-11-22	Efficacy and Safety of Artesunate Injection in Treatment of Plasmodium falciparum Malaria	A bridging study comparing efficacy and safety of novel formulation of artesunate injection in treatment of Plasmodium falciparum malaria	Interventional	Drug	No	India
2378	CTRI/2010/091/002976	15-11-2010	2018-11-24	A clinical trial to study the efficacy, safety and Tolerability of Olmesartan Medoxomil 20 mg + Amlodipine Besilate 5mg + Hydrochlorothiazide 12.5 mg Capsules Vs. Olmesartan medoxomil 20 mg & hydrochlorothiazide 12.5 mg Tablets, in patients suffering from Hypertension	A comparative, single blind, parallel group, non-crossover, multi-centric clinical trial of olmesartan medoxomil 20 mg plus amlodipine 5 mg plus hydrochlorothiazide 12.5 mg capsules vs. Olmesartan medoxomil 20 mg plus hydrochlorothiazide 12.5 mg tablets, a formulation in the treatment of hypertension	Interventional	Drug	NA	India
[truncated: 18,031 more rows]

## Sheet: 7565
Trial_ID	Registration_number	Date_of_registration	Last_modified_on	Public_title_of_study	Scientific_title_of_study	Type_of_trial	Type_of_study	Post_graduate_thesis	Countries_of_recruitment
1	CTRI/2007/091/000001	29-08-2007	2014-08-04	A community based clinical trial to study the effects of Racecadotril and standard care versus standard care alone in children below 5 years of age with diarrhoea	Community-based randomized control trial of racecadotril in gastroenteritis in children less than 5 years of age	Interventional	Drug	No	India
[truncated: 7,564 more rows]

## Sheet: 7516
Trial_ID	Registration_number	Date_of_registration	Last_modified_on	Public_title_of_study	Scientific_title_of_study	Type_of_trial	Type_of_study	Post_graduate_thesis	Countries_of_recruitment	PI_Name	PI_Designation	PI_Affiliation	PI_Address	PI_Phone	PI_Fax	PI_Email
[truncated: 7,516 more rows]
