# Supplementary material for: In India, most principal investigators have run very few trials over the years
Source: Front Med (Lausanne). 2024 Aug 7;11:1424570. doi: 10.3389/fmed.2024.1424570 (PMC11335508; doi:10.3389/fmed.2024.1424570)
Supplement: Supplementary file 4 [file Table_4.XLSX]

## Sheet: Coversheet
Additional file 4. The dissociation of 7516 trials into those with no PI name and those with one or more PI names. The dissociation of the latter group into sets in which (a) there is one unique PI name, and one unique email per record (2959 cases); (b) PI names are shared with other records (3706 cases); and (c) there are 3 PI names and 3 email IDs per record (1 case).			Is this sheet taken forward?
Sheet name	Description	Number of records
7516	Records scraped for the field Details of Principal Investigator or overall Trial Coordinator (multi-center study)	7516*
The dissociation of 7516 trials into those with no PI name and those with one or more PI names
850	Records with '-', 'NA', 'NIL' or 'Not Applicable' in the column 'PI_Name' in the 7516 sheet	850
6666	Records with one or more PI names in the field Details of Principal Investigator or overall Trial Coordinator (multi-center study)	6666**
The dissociation of 6666 trials into sets in which (a) PI names were shared with other records (3706 cases); (b) there was one unique PI name, and one unique email per record (2959 cases); and (c) there were 3 PI names and 3 email IDs per record (1 case).
2959	One unique PI name and one unique email per record	2959	Yes, to Additional file 9
3706	Records in which either (a) a given name-email pair was repeated multiple times or (b) multiple names were associated with a given email ID or (c) a given name was associated with multiple email IDs. These records comprised 1136 names.	3706	Yes, to Additional file 5
3706_PIVOT	Pivot table for the records with multiple names associated with one email ID.	3706
1	1 record with 3 PI names and 3 email IDs	1^
Others
7	Of the 6666 records, 7 had multiple PI names per record.	7***
Taken forward
3706	Records in which either (a) a given name-email pair was repeated multiple times or (b) multiple names were associated with a given email ID or (c) a given name was associated with multiple email IDs.	3706	Taken forward to Additional file 5
2959	One PI name and one email ID per record	2959	Taken forward to Additional file 9
* Before proceeding further, the data in these 7516 records were cleaned thoroughly, by removing the salutations and degrees or any other details linked to the PIs’ names.
** Misspelled domain identifiers for email addresses were changed to their correct format. (Example, hotmai.com > hotmail.com, gmial > gmail.com, and gamil.com > gmail.com)
*** The distribution of these 7 records into various subgroups in this file is explained in this sheet
^ This case did not have a clearly defined PI, and so this record was not processed further.

## Sheet: 7516
Trial_ID	Registration_number	PI_Name	PI_Designation	PI_Affiliation	PI_Address	PI_Phone	PI_Fax	PI_Email
1	CTRI/2007/091/000001	Gagandeep Kang	Professor	Christian Medical College	Department of Gastrointestinal SciencesChristian Medical College,Vellore VelloreTAMIL NADU632002India	Ph: 0416-2282052	Ph: 0416-2282486	gkang@cmcvellore.ac.in
2	CTRI/2007/091/000002	Prof K V V Prasad	NA	NA	Prof. and Head, Dept of , Public Health DentistrySDM college of dental sciencesDharwadKARNATAKA580009India	Ph: 08362468142	Ph: 08362467612	kakarlap@hotmai.com
6	CTRI/2007/091/000006	Dr K V V Prasad	NA	NA	SDM College of Dental Sciences & HospitalSatturDharwadKARNATAKA580009India	Ph: 0836-2468142	Ph: 0836-2467612	kakarlap@hotmail.com
8	CTRI/2007/091/000009	Dr K V V Prasad	professor	NA	SDM College of Dental Sciences & HospitalSatturDharwadKARNATAKA580 009India	Ph: 08362468142	Ph: 08362467612	kakarlap@hotmail.com
14	CTRI/2007/091/000015	Dr Prem Pais	Head, Division of Clinical Research and Training	St. Johns Research Institute	St. Johns Research InstituteSarjapur Road, KoramangalaBangaloreKARNATAKA560034India	Ph: 08025523416	Ph: 08025633382	pais.prem@gmail.com
15	CTRI/2007/091/000016	Dr Prem Pais	Dean and Professor of Medicine	Division of Clinical Trials	Division of Clinical trials, St. Johns Medical & research Institute, KoramangalaBangaloreKARNATAKA560 034India	Ph: 080-25526382	Ph: 080-25633382	prempais@iphcr.res.in
22	CTRI/2007/091/000024	NA	NA	NA	Not ApplicableN/AIndia	NA	NA	NA
24	CTRI/2007/091/000026	NA	NA	NA	Not ApplicableN/AIndia	NA	NA	NA
26	CTRI/2007/091/000028	Dr Smita Deshmukh	Deputy Manager	Clinigene International Ltd.	Clinigene International Ltd., Clinigene House, Tower 1, Semicon Park, Phase IIElectronics City, Hosur Road, BangaloreClinigene International Ltd., Clinigene House, Tower 1, Semicon Park, Phase IIElectronics City, Hosur Road, BangaloreBangaloreKARNATAKA560100India	Ph: 08028082705	Ph: 08028082080	smita.deshmukh@clinigeneintl.com
27	CTRI/2007/091/000029	Dr Prem Pais	Dean and Professor of Medicine	Division of Clinical Trials	Division of Clinical trials, St. Johns Medical & research Institute, KoramangalaBangaloreKARNATAKA560 034India BangaloreKARNATAKA560034India	Ph: 08025523416	Ph: 08025633382	pais.prem@gmail.com
28	CTRI/2007/091/000031	Dr Neena Valecha	Director & Scientist G	NA	National Institute of Malaria Research, (Indian Council of Medical Research)Sector -8, Dwarka new DelhiNew DelhiDELHI110 077India	Ph: 011-25307103	NA	valechan@icmr.org.in
30	CTRI/2007/091/000033	Dr Sudhir Rawal	Principal Investigator	Rajiv Gandhi Cancer Institute & Research centre	Rajiv Gandhi Cancer Institute & Research centre, Sector-5 , RohiniNew DelhiDELHI110085India	Ph: 919810139757	Ph: 01127051037	dr_rawal@hotmail.com
31	CTRI/2007/091/000034	Dr Mahesh Desai	Chairman, Dept. of urology	Muljibhai Patel Urological Hospital	Dr. Virendra Desai Road, NadiadKhedaGUJARAT387001India	Ph: 02682520323	Ph: 02682520248	mrdesai@mpuh.org
33	CTRI/2007/091/000037	Dr Anup Majumdar	Head, Department of Radiotherapy	Institute of Post Graduate Medical Education & Research	Institute of Post Graduate Medical Education & Research, 244, A.J.C.Bose Road, Kolkata-700020KolkataWEST BENGAL700020India	Ph: 913322236287	NA	anup.majumdar@gmail.com
36	CTRI/2007/091/000040	NA	NA	NA	Not ApplicableN/AMaldives	NA	NA	NA
39	CTRI/2007/091/000043	Ms Jamila Joseph	Head Clinical Research Services	Reliance Life Sciences Pvt. Ltd.	Reliance Life Sciences Pvt. Ltd. Dhirubhai Ambani Life Sciences CenterR-282, TTC Area of MIDC,DALC, Thane ,Belapur Road, Rabale MumbaiMAHARASHTRA400701India	Ph: 919867610890	Ph: 9102267678299	JamilaJoseph@ril.com
44	CTRI/2008/091/000001	Bipin Kumar Sethi	National Coordinator	Consultant Endocrinologist	Care Hospital, 8-2- 620/A-E, Road # 10 Banjara Hills, Hyderabad - 500 034.HyderabadANDHRA PRADESH500 034.India	Ph: 919848021482	Ph: 914039310772	bipinkumarsethi@yahoo.co.uk
45	CTRI/2012/05/002696	Dr Sanjay Mehendale	Director	National Institute of Epidemiology	National Institute of Epidemiology (NIE),Indian Council of Medical Research (ICMR), R127, TNHB, AyapakkamChennaiTAMIL NADU600077India	Ph: 04426136204	Ph: 04426820464	directorne@dataone.in
47	CTRI/2008/091/000004	Dr Sujay Kulkarni	Senior Clinical Leader,Clinical Development and Medical Affairs	NA	Piramal Healthcare Limited9th Floor, R Tech Park, Nirlon Complex, Off Western Express Highway,Goregaon (E)Mumbai, Maharashtra 400063Indiaoff western express highway. Goregaon (E)MumbaiMAHARASHTRA400063India	Ph: 02230275125	Ph: 02230818703	sujay.kulkarni@piramal.com
50	CTRI/2008/091/000007	NA	NA	NA	NA	NA	NA	NA
57	CTRI/2008/091/000014	Dr Nikhil Tandon	Principal Investigator	All India Institute of Medical Sciences	Professor dept of endochrinology and metabolismBiotechnology block, All India Institute of Medical Sciences, Ansari Nagar, New DelhiDELHI110024India	Ph: 911126593433	Ph: 911126588143	nikhil_tandon@hotmail.com
60	CTRI/2008/091/000017	Ms Jamila Joseph	Head Clinical Research Services	Reliance Life Sciences Pvt. Ltd.	Thane-Belapur Road, Rabale, MumbaiMAHARASHTRA400701India	Ph: 919867610890	Ph: 912267678299	Jamila.Joseph@ril.com
61	CTRI/2008/091/000018	NA	NA	NA	NA	NA	NA	NA
63	CTRI/2008/091/000020	Dr K V V Prasad	NA	NA	SDM College of Dental Sciences & HospitalSatturDharwadKARNATAKA580009India	Ph: 0836-2468142	Ph: 0836-2467612	kakarlap@hotmail.com
68	CTRI/2008/091/000024	Dr. M S Jawahar	NA	NA	Tuberculosis Research CentreMayor V R Ramanathan Road, ChetputChennaiTAMIL NADU600031India	Ph: 04428369500	NA	msjawahar@trcchennai.in
69	CTRI/2011/091/000025	Swapnali Raut	Compliance Oversight Lead	Representing Pfizer Limited	Pfizer Limited, Patel Estate, Off S. V. Road, Jogeshwari West, Mumbai, MAHARASHTRA, 400 102, India C/O Wyeth Pharmaceuticals India Private Limited (a subsidiary of Pfizer Inc.) , 6th Floor, Platina, Plot No C-59, G Block, Bandra-Kurla Complex, Bandra (E), Mumbai 400098.MumbaiMAHARASHTRA400102India	Ph: 91-9821415224	Ph: 91-22-26525993	Swapnali.raut@pfizer.com
72	CTRI/2008/091/000028	NA	NA	NA	NA	NA	NA	NA
75	CTRI/2008/091/000031	DrPVRao	Princpal Investigator	Nizams Institute of Medical Sciences	Department of Endocrinology & MetabolismNizams Institute of Medical Sciences, PanjaguttaHyderabadANDHRA PRADESH500 082India	Ph: 914065341355	Ph: 914023320111	diabtrials@gmail.com
79	CTRI/2008/091/000035	Dr Anil Bhansali	Principal Investigator	NA	Post Graduate Institute & ResearchChandigarhCHANDIGARH160012India	Ph: 01722756582	NA	anilbhansali_endocrine@rediffmail.com
80	CTRI/2008/091/000036	NA	NA	NA	NA	NA	NA	NA
82	CTRI/2008/091/000040	NA	NA	NA	NA	NA	NA	NA
84	CTRI/2008/091/000042	NA	NA	NA	NA	NA	NA	NA
88	CTRI/2008/091/000046	Kameshwar Prasad	NA	NA	Department of Neurology, Room No- 704, C.N Centre, Department of Neurology, AIIMS,New DelhiDELHI110029India	Ph: 011-26588979	Ph: 011-26588979	drkameshwarprasad@yahoo.co.in
90	CTRI/2008/091/000049	Dr Anju Sinha	Scientist D, Division of Reproductive and Child Health	ICMR	The Indian Council of Medical Research,Ansari Nagar, New DelhiNew DelhiDELHI110029India	Ph: 011-26589493	Ph: 011-26588755	apradhandr@gmail.com
92	CTRI/2014/10/005135	Dr Neeta Kumar	Scientist C	ICMR	Div. Of RCH, Room 214, first floor, ICMR, New DelhiE-62 Ansari nagar, east campus, AIIMS, New DelhiNew DelhiDELHI110029India	Ph: 9313195247	Ph: 01126588755	neeta@icmr.org.in
98	CTRI/2008/091/000057	Dr Arvind Bagga	NA	NA	Professor, Department of Pediatrics,#3053, All India Instiute of Medical Sciences, Ansari NagarNew DelhiDELHI110029India	Ph: 01126593472	NA	arvindbagga@hotmail.com
108	CTRI/2011/07/001860	S K Acharya	Head of department	AIIMS	Department of gastroenterologyAIIMS Ansari nagarNew DelhiDELHI110029India	Ph: 01126594934	Ph: 01126589130	subratacharya2004@yahoo.com
112	CTRI/2008/091/000071	NA	NA	NA	NA	NA	NA	NA
124	CTRI/2008/091/000086	Dr. Vineet Ahuja	NA	NA	Dept. of Gastroenterology and HNUAnsari Nagar, AIIMSNew DelhiDELHI110029India	Ph: 9312437081	NA	vins_ahuja@hotmail.com
125	CTRI/2008/091/000087	NA	NA	NA	Not ApplicableN/AIndia	NA	NA	NA
133	CTRI/2008/091/000095	Prof G P Talwar	Director	NA	Talwar Research Foundation, E8, Neb Valley, Neb Sarai, Sainik FarmsTalwar Research Foundation, E8, Neb Valley, Neb Sarai, Sainik FarmsNew DelhiDELHI110068India	Ph: 011-29531039	Ph: 011-29536768	talwar37@rediffmail.com
136	CTRI/2012/02/002394	Arvind Bagga	Professor	All India Institute of Medical Sciences	3053, Department of Pediatrics, Teaching Block, All India Institute of Medical Sciences, Ansari Nagar, New DelhiDepartment of Pediatrics, Teaching Block, All India Institute of Medical Sciences, Ansari Nagar, New DelhiSouthDELHI110029India	Ph: 91-11-26593472	Ph: 91-11-26588480	arvindbagga@hotmail.com
139	CTRI/2008/091/000100	Dr V S Padbidri	Director, Research	KEM Hospital Research Centre, Pune	KEM Hospital Research CentreSardar Moodliar Road, Rasta PethPuneMAHARASHTRA411011India	Ph: 02066037336	Ph: 02026125603	kemvnr@vsnl.net
143	CTRI/2008/091/000111	NA	NA	NA	NA	NA	NA	NA
145	CTRI/2008/091/000113	Dr Moni Abraham	NA	NA	DirectorAmrita Institute of Medical Sciences and Research, Center (AIMS), Head and Neck Institute, Amrita lane, KochiNot ApplicableN/A682 026India	Ph: 0484-4001234	Ph: 0484-2802020	akuriakose@aims.amrita.edu
160	CTRI/2008/091/000131	Dr Sunesh Kumar Jain	NA	NA	3rd Floor , Department of Obs & Gynaecology , Teaching Block, AIIMS , Ansari NagarNew DelhiDELHI110029India	Ph: +91-11-26594592	Ph: +91-11-26588641	suneshkumar@hotmail.com
168	CTRI/2008/091/000148	NA	NA	NA	NA	NA	NA	NA
169	CTRI/2008/091/000152	A Jayakumar MDS	NA	NA	Sri Sai Dental college of surgeryRR DistNot ApplicableN/A 501101India	Ph: 09848032097	NA	avulajk@rediffmail.com
174	CTRI/2009/091/000159	Dr Himanshu Parikh	NA	NA	1, Nirlon complex, off western express highwayGoregaon (east)MumbaiMAHARASHTRA400063India	Ph: 02230818600	Ph: 02230818703	himanshu.parikh@piramal.com
180	CTRI/2008/091/000176	NA	NA	NA	NA	NA	NA	NA
182	CTRI/2008/091/000180	NA	NA	NA	NA	NA	NA	NA
191	CTRI/2008/091/000190	Dr Denis Xavier	NA	NA	Division of Clinical TrialsSt Johns Research Institute, KoramangalaBangaloreKARNATAKA560034India	Ph: 08025523416	Ph: 08025633382	drdenisxavier@hotmail.com
197	CTRI/2008/091/000197	Dr Gundugurthi Prasad Rao	Principal Investigator	Asha Hospital	Asha Hospital, 298, Rd no 14 , Banjara HillsHyderabadANDHRA PRADESH500034India	Ph: 91-40-66752222	Ph: 91-40-66759658	prasad40@gmail.com
200	CTRI/2008/091/000201	NA	NA	NA	Not ApplicableN/AIndia	NA	NA	NA
206	CTRI/2008/091/000208	Dr Balasubramanyam A M	NA	NA	Professor, Department of ENT, head & neck surgery,St. Johns Medical College & Hospital, Sarjapur Road,BangaloreKARNATAKA560034India	Ph: 080-22065346	Ph: 080-25505450	drbalaam@gmail.com
211	CTRI/2008/091/000215	Prof Arvind Bagga	NA	NA	Room Number 3053Teaching Block, All India Institute of medical SciencesNot ApplicableN/A110029India	Ph: 011-26593472	Ph: 011-26588480	arvindbagga@hotmail.com
212	CTRI/2008/091/000216	Dr Vijaya Jaiswal	NA	NA	Troikaa Pharmaceuticals LimitedCommerce House-1, Satya Marg, BodakdevAhmadabadGUJARAT380 054 India	Ph: 079-26856242	Ph: 079-26856246	vijayajaiswal@troikaapharma.com
228	CTRI/2008/091/000236	Dr.Himanshu Parikh	NA	NA	Vice President- Clinical Research (R & D), Piramal Life Sciences Limited,1, Nirlon Complex,Off Western Express Highway,Goregaon (E), Mumbai 400 063, India.MumbaiMAHARASHTRA4000063India	Ph: (022)3081 8600	Ph: +91 22 3081 8703 / 8252	himanshu.parikh@piramal.com
230	CTRI/2012/02/002462	Dr Pankaj Hari	Additional Professor	AIIMS	Room no-3061,third floor teaching block,Dept of Pediatrics(Nephrology)AIIMSSouth DelhiRoom no-3061,third floor teaching block,Dept of Pediatrics(Nephrology)AIIMSSouth DelhiSouthDELHI110029India	Ph: 011-26594858	Ph: 011-26588480	pankajhari@hotmail.com
236	CTRI/2008/091/000248	Dr V Lakshmi Narayan	NA	NA	Shree Hari Diabetes Foundation, No 176, Hari KrupaAnikethana Road, 1st Cross, South) Kuvempu Nagar,MysoreKARNATAKA570 023India	Ph: 082-12561292	Ph: 082-12561292	drvln_sdf@yahoo.co.in
242	CTRI/2008/091/000254	Dr V Balakrishnan	Principal Investigator	Amrita Institute of Medical Sciences and Research Center	Amrita Institute of Medical Sciences and Research Center, Amrita Lane, Elamakkara PO ErnakulamKERALA682026India	Ph: 91-9847243560	Ph: 91-484-2802020	vbalakrishnan@aims.amrita.edu
244	CTRI/2008/091/000256	Dr Tanvi Shah	NA	NA	Zydus Research CenterSarkhej Bavla N.H. No.8A, MoraiyaAhmadabadGUJARAT382213India	Ph: 91-2717-250801	Ph: 91-2717-250606	tanvishah@zyduscadila.com
245	CTRI/2008/091/000257	Dr R H Jani	Sr. Vice President	Cadila Healthcare Limited	Zydus Cadila HousePlot No. 360, TPS 5, Service Road, Vile Parle (E)MumbaiMAHARASHTRA400 057India	Ph: 91-22-26186057	Ph: 91-22-26151735	rhjani@zyduscadila.com
249	CTRI/2008/091/000262	NA	NA	NA	Not ApplicableN/AIndia	NA	NA	NA
254	CTRI/2008/091/000268	Dr R K Dhiman	Professor	PGIMER	Dept. of Hepatology, PGIMERSector-12ChandigarhCHANDIGARH160012India	Ph: 09914209337	Ph: 0172-2744401	rkpsdhiman@hotmail.com
261	CTRI/2008/091/000276	Dr Prasanna Kumar	Principal Investigator	MS Ramaiah Memorial Hospital	New BEL Road,MSRIT post Bangalore KarnatakaBangaloreKARNATAKA560054India	Ph: 08022183009	Ph: 08022183012	kmprasanna@vsnl.com
262	CTRI/2008/091/000277	NA	NA	NA	NA	NA	NA	NA
264	CTRI/2008/091/000280	Dr Bikash Medhi	NA	NA	Associate Professor Department of Pharmacology Research Block B 4th Floor Room no 4043 Postgraduate Institute of Medical Education & ResearchChandigarhCHANDIGARH160012India	Ph: 2755250	Ph: 2744401	drbikash11@rediffmail.com
266	CTRI/2008/091/000283	Dr Vijaya Jaiswal	NA	NA	Troikaa Pharmaceuticals LimitedCommerce House- 1, Satya Marg, Bodakdev AhmadabadGUJARAT380 054India	NA	Ph: 07926856246	Vijayajaiswal@troikaapharma.com
269	CTRI/2008/091/000286	NA	NA	NA	NA	NA	NA	NA
273	CTRI/2008/091/000292	Dr Sanjay Jain	NA	NA	Prof of Internal MedicinePGIMERChandigarhCHANDIGARH160012India	Ph: 911722756677	Ph: 911722744401	sanjayvanita@yahoo.com
275	CTRI/2008/091/000295	NA	NA	NA	Not ApplicableN/AIndia	NA	NA	NA
276	CTRI/2008/091/000296	NA	NA	NA	Not ApplicableN/AIndia	NA	NA	NA
279	CTRI/2008/091/000301	Dr Rahim Muljiani	Consultant	Conwest Jain	conwest Jain Clinic8/10.S VsovasniPathconwest Jain Clinic8/10.S VsovasniPathMumbaiMAHARASHTRA400004India	Ph: 022-23820909	Ph: 0222939400	rahimmuljiani@hotmail.com
280	CTRI/2008/091/000302	Dr Mudgal Kothekar	NA	NA	17 B Mahal Industrial Estate, Near Paperbox, off Mahakali Caves Road, Andheri (East),IndiaMumbaiMAHARASHTRA400 093India	Ph: 91266455645	NA	Clinical.Trials@sparcmail.com
283	CTRI/2008/091/000305	Dr Gauri Belsare	NA	NA	Head, Department of ENTRuby Hall Clinic, Grant medical foundation, 40, Sasoon RoadPuneMAHARASHTRA411 001 India	Ph: 02026123391	Ph: 02026123391	gsbelsare@gmail.com
284	CTRI/2008/091/000306	Dr Sundeep Salvi	NA	NA	Chest Research Foundation, 15-Marigold Complex, Kalyaninagar PuneSurvey No. 15,Marigold Premises , Vadgaonsheri,Kalyani NagarPuneMAHARASHTRA411014India	Ph: 020-27035361	Ph: 020-27035361	ssalvi@crfindia.com
303	CTRI/2009/091/000022	Dr Sumant Mantri	NA	NA	Dept. of Pulmonary and Critical Care Medicine, Apollo Hospitals, 154/11, Banergetta roadBangaloreKARNATAKA560 076India	Ph: 09900236821	Ph: 080-41463151	drsumant@rediffmail.com
304	CTRI/2009/091/000023	NA	NA	NA	Not ApplicableN/AIndia	NA	NA	NA
306	CTRI/2009/091/000026	Supriya Dalvi	NA	NA	IQVIA RDS (India) Private Limited , 301-A-1, Leela Business Park,M V Road, Andheri (E), MumbaiMAHARASHTRA400059India	Ph: 022-66774261	Ph: 022-66774343	Supriya.Dalvi@Quintiles.com
312	CTRI/2009/091/000032	NA	NA	NA	Not ApplicableN/AIndia	NA	NA	NA
316	CTRI/2009/091/000039	DrShilpi Dhawan	NA	NA	Dr Reddys Laboratories Ltd 8-2-337, Road No.:3 , Banjara HillsHyderabadANDHRA PRADESH500034India	Ph: 040-49002470	Ph: 04049002070	shilpid@drreddys.com
319	CTRI/2009/091/000043	Dr. Ambrish K Srivastava	NA	NA	Torrent Research CentreVillage: BhatGandhinagarGUJARAT382428India	Ph: 079-23969100	Ph: 079-23969135	ambrishsrivastava@torrentpharma.com
321	CTRI/2009/091/000045	nil	NA	NA	Not ApplicableN/AIndia	NA	NA	NA
322	CTRI/2013/02/003343	NA	NA	NA	NA	NA	NA	NA
323	CTRI/2009/091/000047	Raphael Pak PhD	Study Director/ Central Medical Monitor	NA	Pfizer Global Research & Development2800 Plymouth RoadAnn Arbor, MI 48105 USA48105Other	NA	NA	Raphael.Pak@pfizer.com
325	CTRI/2011/12/002313	Dr Mudgal Kothekar MD	Associate Vice President Clinical Development	Sun Pharma Advanced Research Company Limited	17/B, Mahal Industrial Estate, Mahakali Caves Road Andheri EastMumbaiMAHARASHTRA400093India	Ph: 912266455645	NA	Clinical.Trials@sparcmail.com
326	CTRI/2009/091/000050	NA	NA	NA	Not ApplicableN/AIndia	NA	NA	NA
331	CTRI/2009/091/000055	Dr Somesh Gupta	Associate Professor	NA	Department of Dermatology & VenereologyAll India Institute of Medical Sciences, Ansari NagarNew DelhiDELHI110029India	Ph: 01126546626	Ph: 01126588641	someshgupta@hotmail.com
333	CTRI/2009/091/000057	Dr C S Bal	NA	NA	All India Institute of Medical Sciences Department of Nuclear Medicine Therapy, Room Number 57AIIMS, Ansari Nagar, Delhi 110029New DelhiDELHI110029India	Ph: 09868397182	Ph: 01126588993	csbal@hotmail.com
334	CTRI/2009/091/000058	Dr Gautam Daftary	Managing Director	Bharat Serums and Vaccines Ltd.	Bharat Serums and Vaccines Ltd,17th floor, Hoechst House, Nariman PointMumbaiMAHARASHTRA400021India	Ph: 02266560925	Ph: 02266560901	gautam.daftary@bharatserums.com
337	CTRI/2009/091/000061	NIL	NA	NA	Not ApplicableN/AIndia	NA	NA	NA
340	CTRI/2009/091/000066	NA	NA	NA	Not ApplicableN/AIndia	NA	NA	NA
345	CTRI/2009/091/000073	Dr. Brijesh Arora	NA	NA	Dept. of Medical OncologyTata Memorial HospitalMumbaiMAHARASHTRA400012India	Ph: 022- 24177220	Ph: 022-24146937	brijesharora@rediffmail.com
347	CTRI/2009/091/000075	DrPicklu Chaudhuri	NA	NA	Shyamvihar,Bl-2,Fl2CRFF-2,RaghunathpurKolkataWEST BENGAL700059India	Ph: 03325797827	NA	picklu.chaudhuri@gmail.com
351	CTRI/2009/091/000082	NA	NA	NA	Not ApplicableN/AIndia	NA	NA	NA
354	CTRI/2009/091/000085	Dr Abraham Koshy	NA	NA	Department of Gastroenterology, Lakeshore Hospital & Research CentreNH-47,Bypass, Maradu, NettoorNot ApplicableN/A682304India	Ph: 91-4842701032	NA	koshyabe@yahoo.com
356	CTRI/2009/091/000088	Mamta Madaan	NA	NA	Biogen Idec Biotech India Pvt. Ltd.14th floor, Vatika Tower B, Sector 54GurgaonHARYANA122002India	Ph: 0124 4572314	Ph: 0124 4572333	mamta.madaan@biogenidec.com
358	CTRI/2009/091/000090	Ms. Bhariavi Bhinde Manager - Clinical Operations Quintiles Research (India) Private Limited	NA	NA	B/101-106 Shapath IV, Opp. Karnavati ClubSarkhej-Gandhinagar HighwayNot ApplicableN/A380051India	Ph: 07966303339	Ph: 07966303366	bhairavi.bhinde@quintiles.com
360	CTRI/2009/091/000093	Mr Nikesh Patel	NA	NA	Quintiles Research India Private LimitedB/101-106 Shapath IV, Opp. Karnavati club, Sarkhej - Gandhinagar Highyway, SatelliteNot ApplicableN/A380051India	Ph: 0796630384	Ph: 07966303366	nikesh.patel@quintiles.com
362	CTRI/2009/091/000096	Dr R C Goyal	NA	NA	Madhu Orthopaedic Fracture & Accident HospitalNeelkamal Complex Nr. Kamal Talkies,Ramnagar, SabarmatiAhmadabadGUJARAT380005India	Ph: 07927500354	NA	rcgoyal_2005@yahoo.com
364	CTRI/2009/091/000098	NA	NA	NA	Not ApplicableN/AIndia	NA	NA	NA
367	CTRI/2009/091/000101	Dr Nilanjan Saha	Sponsors Representative	NA	Department of Medical Affairs and Clinical Research Ranbaxy Laboratories Ltd R&D IV 77B Sector 18GurgaonHARYANA122015India	Ph: 911244194340	Ph: 911244016855	nilanjan.saha@ranbaxy.com
369	CTRI/2009/091/000105	Anurita Majumdar	NA	NA	Plot #92, Sector 32,Institutional AreaGurgaonHARYANA122001India	Ph: 0111242823013	Ph: 0111244753012	majumdaran@lilly.com
371	CTRI/2009/091/000108	DrVijayaJaiswal	NA	NA	TroikaaPharmaceuticalsLimitedCommerceHouse1SatyaMarg BodakdevAhmadabadGUJARAT380054India	NA	NA	vijayajaiswal@troikaapharma.com
373	CTRI/2009/091/000110	Mamta Madaan	NA	NA	Biogen Idec Biotech India Pvt. Ltd.Vatika Towers, B Block, 14th Floor, sector 54,GurgaonHARYANA122002India	Ph: +91 124 457 2300	Ph: +91 124 4572333	mamta.madaan@biogenidec.com
374	CTRI/2009/091/000111	Dr Ravindra Mittal	NA	NA	Cadila Healthcare Ltd.Zydus Tower, Satellite Cross Roads, AhmedabadAhmadabadGUJARAT380015India	Ph: 07926868211	Ph: 07926862362	r.mittal@zyduscadila.com
376	CTRI/2009/091/000113	Anurita Majumdar	NA	NA	Plot #92, Sector 32, Institutional AreaGurgaonHARYANA122011India	Ph: 0111242823013	Ph: 0111244753012	majumdaran@lilly.com
377	CTRI/2009/091/000114	Dr N J Karne	NA	NA	Pune Institute of Accident and Orthopedics, Krishna Chambers, Near Swargate, Pune - Satara RoadPuneMAHARASHTRA411037India	Ph: 020-24265148	NA	backache@vsnl.com
378	CTRI/2009/091/000115	Dr Rajnish Nagarkar	NA	NA	Opp. Mahamarga Bus Stand, Mumbai Naka, Nashik 422 004NashikMAHARASHTRA422 004India	Ph: 09823061929	NA	drraj@manavatacancercentre.com
379	CTRI/2009/091/000116	Arvind Bagga	NA	NA	Professor of Pediatrics, Room No. 3053, Department of Pediatrics, All India Institute of Medical Sciences, Ansari NagarNew DelhiDELHI110029India	Ph: 011-26593472	Ph: 011-26588480	arvindbagga@hotmail.com
381	CTRI/2009/091/000118	NA	NA	NA	NA	NA	NA	NA
382	CTRI/2009/091/000119	NA	NA	NA	Not ApplicableN/AIndia	NA	NA	NA
386	CTRI/2009/091/000125	NA	NA	NA	NA	NA	NA	NA
387	CTRI/2009/091/000126	NA	NA	NA	Not ApplicableN/AIndia	NA	NA	NA
389	CTRI/2009/091/000128	NA	NA	NA	NA	NA	NA	NA
390	CTRI/2009/091/000129	Dr Abhay Paliwal	NA	NA	2-A, Kailash Park Pragati Apartment, Gita BhavanIndoreMADHYA PRADESH452001India	Ph: 09826044402	NA	abhaypaliwal@yahoo.com
395	CTRI/2009/091/000134	NA	NA	NA	NA	NA	NA	NA
396	CTRI/2009/091/000135	NA	NA	NA	NA	NA	NA	NA
399	CTRI/2009/091/000138	NA	NA	NA	NA	NA	NA	NA
401	CTRI/2009/091/000140	NA	NA	NA	NA	NA	NA	NA
402	CTRI/2009/091/000141	NA	NA	NA	NA	NA	NA	NA
407	CTRI/2009/091/000146	NA	NA	NA	NA	NA	NA	NA
408	CTRI/2009/091/000147	Pooja Agrawal	Clin Project Mgr	Clin Project Mgr	IQVIA RDS (India) Private Limited 301-A-1, Leela Business Park,M V Road, Andheri (E),MumbaiMAHARASHTRA400059India	Ph: 022-66774225	Ph: 022-66774343	Pooja.Agrawal@Quintiles.com
409	CTRI/2009/091/000148	NA	NA	NA	Not ApplicableN/AIndia	NA	NA	NA
410	CTRI/2009/091/000149	NA	NA	NA	NA	NA	NA	NA
413	CTRI/2012/02/002431	Dr Tanuja Korde	Project Manager	Employee of Johnson & Johnson	Johnson and Johnson LBS MargMulund West Mumbai Registered Office Address:Johnson & Johnson Limited 30 Forjett StreetMumbai 400 036Mumbai (Suburban)MAHARASHTRA400080India	Ph: 9820208819	NA	tkorde@its.jnj.com
419	CTRI/2009/091/000160	NA	NA	NA	NA	NA	NA	NA
420	CTRI/2009/091/000161	Dr Nallaperumal	Principal Investigator	Swamy Diabetes Centre	175, R.K Mutt Road, MandeveliChennaiTAMIL NADU600028India	Ph: 04424615115	Ph: 91-44-24614465	swamydiabetes@gmail.com
421	CTRI/2009/091/000162	Dr Ravindra Mittal	Medical Advisor & Head - Regulatory Affairs	NA	Cadila Healthcare Ltd.Zydus Tower, Satellite Cross Roads, AhmedabadAhmadabadGUJARAT380015India	Ph: 07926868926	Ph: 079-26862362	r.mittal@zyduscadila.com
423	CTRI/2011/04/001694	Dr Ravindra Mittal	Medical Advisor & Head - Regulatory Affairs	NA	Cadila Healthcare Ltd. Zydus Tower, Satellite Cross Roads, Ahmedabad - 380015.AhmadabadGUJARAT380015India	Ph: 079-26868211	Ph: 079-26862362	r.mittal@zyduscadila.com
424	CTRI/2009/091/000165	Dr. B Soma Raju (National Lead Investigator - India)	NA	NA	CARE Banjara, Road no 1, Banjara HillsHyderabadANDHRA PRADESH500034India	Ph: 040-30418888	Ph: 040-30418488	drbsomaraju@gmail.com
430	CTRI/2009/091/000172	NA	NA	NA	NA	NA	NA	NA
433	CTRI/2009/091/000175	NA	NA	NA	Not ApplicableN/AIndia	NA	NA	NA
434	CTRI/2009/091/000176	NA	NA	NA	NA	NA	NA	NA
435	CTRI/2009/091/000177	Dr Rajat Hazra	Project Manager	NA	CliniRx Research Pvt Ltd, 4th Floor, Suite No 402, TQM Business Centre, SCO-55, City Centre, Sector 29 GurgaonHARYANA122016 India	Ph: 9910102227	NA	rhazra@clinirx.com
437	CTRI/2009/091/000179	Dr Sundeep Salvi	Director	Chest Research Foundation	Chest Research Foundation, Marigold Premises, Survey No.15, Vadgaon Sheri, Kalyani NagarPuneMAHARASHTRA411 014India	Ph: 09921211000	Ph: 020-27035371	ssalvi@crfindia.com
440	CTRI/2009/091/000182	Swapnali Raut	Compliance Oversight Lead	Representing Pfizer Limited	Pfizer Limited, Patel Estate, Off S. V. Road, Jogeshwari West, Mumbai, MAHARASHTRA, 400 102, India C/O Wyeth Limited, 6th Floor, Platina, Plot No C-59, G Block, Bandra-Kurla Complex, Bandra (E), Mumbai 400098.MumbaiMAHARASHTRA400102India	Ph: 91-9821415224	Ph: 91-22-26525993	Swapnali.raut@pfizer.com
441	CTRI/2009/091/000183	Swapnali Raut	Compliance Oversight Lead	Representing Pfizer Limited	Pfizer Limited, Patel Estate, Off S. V. Road, Jogeshwari West, Mumbai, MAHARASHTRA, 400 102, India C/O Wyeth Limited, 6th Floor, Platina, Plot No C-59, G Block, Bandra-Kurla Complex, Bandra (E), Mumbai 400098.MumbaiMAHARASHTRA400 102India	Ph: 91-9821415224	Ph: 91-22-26525993	Swapnali.raut@pfizer.com
442	CTRI/2009/091/000184	Swapnali Raut	Compliance Oversight Lead	Representing Pfizer Limited	Pfizer Limited, Patel Estate, Off S. V. Road, Jogeshwari West, Mumbai, MAHARASHTRA, 400 102, India C/O Wyeth Limited, 6th Floor, Platina, Plot No C-59, G Block, Bandra-Kurla Complex, Bandra (E), Mumbai 400098.MumbaiMAHARASHTRA400102India	Ph: 91-9821415224	Ph: 91-22-26525993	Swapnali.raut@pfizer.com
445	CTRI/2009/091/000187	NA	NA	NA	NA	NA	NA	NA
446	CTRI/2009/091/000190	Dr Rajendra H Jani	Senior Vice President Clinical R&D	Cadila Helathcare Limited	Zydus Cadila HousePlot No 360 TPS 5 Service road Vile Parle EastMumbaiMAHARASHTRA400057India	Ph: 00912226186057	Ph: 00912226151735	rhjani@zyduscadila.com
448	CTRI/2009/091/000193	Denzil Benjamin	NA	Senior Director	ICON Clinical Research , No.56/4, Sharadha Towers, Unit II 2 nd floor Nandidurg RoadBangaloreKARNATAKA560046India	Ph: 8040304001	Ph: 8041535656	denzil.benjamin@iconplc.com
450	CTRI/2009/091/000195	Mamta Madaan	Clinical Trial Lead	Biogen Idec Biotech India Pvt. Ltd.	Biogen Idec Biotech India Pvt. Ltd.Vatika Towers, B Block, 14th FloorGurgaonHARYANA122002India	Ph: 0124-4572300	Ph: 0124-4572333	mamta.madaan@biogenidec.com
451	CTRI/2009/091/000196	Dr Avanti Biniwale	Neurologist	Biniwale Clinic	Biniwale Clinic,852/1, Dinkar Baug Apartment, Bhandarkar Institute road, PunePuneMAHARASHTRA444004India	Ph: 020-25679558	Ph: -	avantibiniwale@yahoo.co.uk
452	CTRI/2009/091/000197	Murugananthan K	Head-Clinical Development	Novartis Healthcare Private Limited,	Novartis Healthcare Private Limited, Medical Department,Sandoz House,Shiv Sagar Estate,Dr. Annie Besant Road,worliMumbaiMAHARASHTRA400018India	Ph: 02224958545	NA	murugananthan.k@novartis.com
453	CTRI/2009/091/000198	Murugananthan K	Head-Clinical Development	Novartis Healthcare Private Limited	Novartis Healthcare Private Limited, Medical Department,Sandoz House,Shiv Sagar Estate,Dr. Annie Besant Road,WorliMumbaiMAHARASHTRA400 018India	Ph: 02224958545	NA	murugananthan.k@novartis.com
455	CTRI/2009/091/000201	NA	NA	NA	NA	NA	NA	NA
456	CTRI/2009/091/000203	NA	NA	NA	NA	NA	NA	NA
461	CTRI/2009/091/000208	NA	NA	NA	NA	NA	NA	NA
463	CTRI/2009/091/000210	Dr Anurita Majumdar	Medical Director	India	Plot #92, Sector 32,Institutional AreaGurgaonHARYANA122011India	NA	NA	majumdaran@lilly.com
464	CTRI/2009/091/000211	Prof S K Sarin	Director, Prof. and Head	GB Pant Hospital	Dept. of GastroenterologyRoom # 201, Academic Block, GB Pant HospitalNew DelhiDELHI110002India	Ph: 01123232013	Ph: 01123219710	shivsarin@gmail.com
465	CTRI/2009/091/000212	Dr Ranjan C Rawal	Professor	Sheth V S Hospital and NHL Municipal Medical College	Sheth V S Hospital and NHL Municipal Medical CollegeEllisbridgeAhmadabadGUJARAT380006India	Ph: 079-26577621	NA	ranjanmb@yahoo.com
467	CTRI/2009/091/000214	DrAjay Mehta	NA	NA	entral India Cancer Research Institute, 11, Shankar Nagar, West High Court Road, Nagpur - 440 010entral India Cancer Research Institute, 11, Shankar Nagar, West High Court Road, Nagpur - 440 010NagpurMAHARASHTRA440010India	Ph: 09949385000	NA	ajayonco@hotmail.com
468	CTRI/2009/091/000215	Dr Pramod Niphadkar	Director	Asthma Allergy Centre	Asthma Allergy Centre,Hindu Colony Lane no 1, Plot no 66,Dadar (E)MumbaiMAHARASHTRA400014India	Ph: 022-24105656	Ph: 022-24183232	dr_niphadkar@vsnl.net
469	CTRI/2009/091/000216	NA	NA	NA	NA	NA	NA	NA
470	CTRI/2009/091/000217	Dr K M Prasanna Kumar	Endocrinologist	NA	Medisys Clinisearch India Pvt LtdBangalore Diabetic Centre, Kalyan Nagar ,BangaloreKARNATAKA560043India	Ph: 91-80-25421233	Ph: 91-80-25425396	drkmpk@gmail.com
471	CTRI/2009/091/000218	NA	NA	NA	Not ApplicableN/AIndia	NA	NA	NA
486	CTRI/2009/091/000232	NA	NA	NA	Not ApplicableN/AIndia	NA	NA	NA
488	CTRI/2009/091/000238	NA	NA	NA	NA	NA	NA	NA
499	CTRI/2009/091/000251	Dr Sandeep Sonawane	Manager	NA	Emcure Pharmaceuticals Ltd.255/2 Hinjwadi, Phase-IPune PuneMAHARASHTRA411057India	NA	NA	sandeep.sonawane@emcure.co.in
500	CTRI/2009/091/000252	Dr Niteen Karnik	Professor of Medicine	Seth G S Medical College & K. E. M. Hospital	Department of Medicine, Seth G. S. Medical College & KEM Hospital, Parel , MumbaiMumbaiMAHARASHTRA400012India	Ph: 022-24136051	Ph: 022-24112871	drndkarnik@hotmail.com
506	CTRI/2009/091/000258	Dr Salil Bhargava	Professor of Pulmonary medicine	Gyanpushp Research Centre for Chest & Allergy Diseases	Surabhi; 76, Dhar Kothi, Residency Area, Behind Saint Rapheals School, Gyanpushp Research Centre for Chest & Allergy Diseases.IndoreMADHYA PRADESH452 001India	Ph: 0731-2711611	Ph: 0731-2711623	bhargavasalil@hotmail.com
507	CTRI/2009/091/000260	NA	NA	NA	Not ApplicableN/AIndia	NA	NA	NA
509	CTRI/2009/091/000262	Dr Mudgal Kothekar MD	Associate Vice President Clinical Development	Sun Pharma Advanced Research Company Limited	17/B, Mahal Industrial Estate, Mahakali Caves Road, Andheri East.MumbaiMAHARASHTRA400093India	Ph: 912266455645	NA	Clinical.Trials@sparcmail.com
520	CTRI/2009/091/000276	Dr T Raja	Investigator	NA	Appolo Speciality Hospital.320 Mount Road,ChennaiTAMIL NADU600035India	Ph: 914424355003	NA	rajatraj@yahoo.com
521	CTRI/2009/091/000277	NA	NA	NA	NA	NA	NA	NA
523	CTRI/2009/091/000279	Swapnali Raut	Compliance Oversight Lead	Representing Pfizer Limited	Pfizer Limited, Patel Estate, Off S. V. Road, Jogeshwari West, Mumbai, MAHARASHTRA, 400 102, India C/O Wyeth Pharmaceuticals India Private Limited (a subsidiary of Pfizer Inc.) , 6th Floor, Platina, Plot No C-59, G Block, Bandra-Kurla Complex, Bandra (E), Mumbai 400098.MumbaiMAHARASHTRA400102India	Ph: 91-9821415224	Ph: 91-22-26525993	Swapnali.raut@pfizer.com
525	CTRI/2009/091/000281	Swapnali Raut	Compliance Oversight Lead	Representing Pfizer Limited	Pfizer Limited, Patel Estate, Off S. V. Road, Jogeshwari West, Mumbai, MAHARASHTRA, 400 102, India C/O Wyeth Pharmaceuticals India Private Limited (a subsidiary of Pfizer Inc.) , 6th Floor, Platina, Plot No C-59, G Block, Bandra-Kurla Complex, Bandra (E), Mumbai 400098.MumbaiMAHARASHTRA400102India	Ph: 91-9821415224	Ph: 91-22-26525993	Swapnali.raut@pfizer.com
527	CTRI/2009/091/000283	Dr Raghunadharao	Prinicipal Investigator	Nizams Institute Of Medical Sciences	Professor & Head of Dept. of Medical OncologyNizams Institute Of Medical Sciences (NIMS)HyderabadANDHRA PRADESH500 082India	Ph: 91-40-23371747	NA	draghu_hyd@dataone.in
536	CTRI/2009/091/000295	Dr Shailesh Bondarde	Principal Investigator	Shatabdi Super Speciality Hospital	Shatabdi Super Speciality HospitalOpposite Mahamarg Bus Stand, Mumbai Naka Not ApplicableN/A422005India	Ph: 919822012427	Ph: 912532501888	shaileshbondarde@yahoo.com
539	CTRI/2009/091/000298	Dr N Kumarasamy	Principal Investigator	YR Gaitonde Medical Educational & Research Foundation	YR Gaitonde Medical Educational & Research Foundation, Voluntary Health Services, Rajiv Gandhi Salai, TaramaniChennaiTAMIL NADU600113India	Ph: 04439106789	Ph: 04422542949	kumarasamy@yrgcare.org
540	CTRI/2011/091/000299	Dr Prashant Pandya	DGM - Clinical Operations	Reliance Life Sciences Pvt. Ltd.	Reliance Clinical Research Services (RCRS), DALC, R-282, TTC Area of MIDC, MumbaiMAHARASHTRA400 701India	Ph: 912240678236	Ph: 912240678299	Prashant.Pandya@relbio.com
552	CTRI/2009/091/000315	Dr J D Lakhani	Professor and Head of Medicine	SBKS Medical Institute and Research Center and Dhiraj Hospital	SBKS Medical Institute & Research Center and Dhiraj HospitalWaghodia Road Piparia Taluka WaghodiaVadodaraGUJARATVadodara 391760India	Ph: 09974009181	NA	jitendralakhani@doctor.com
555	CTRI/2009/091/000319	Gurappa Shetty Gojanur	Doctor	NA	St. Johns Medical College HospitalDept of Cardiology, III FloorNot ApplicableN/A560 034India	Ph: 918025633087	Ph: 918025630603	cardioresearch@gmail.com
556	CTRI/2009/091/000320	NA	NA	NA	NA	NA	NA	NA
558	CTRI/2009/091/000322	Nareshkumar Narayanwal	NA	NA	Quintiles Research (India) Private Limited, 301-A-1, Leela Business Park, M V Road, Andheri (E), MumbaiMAHARASHTRA400059 India	Ph: +91 22 - 66774278	Ph: +91 22 66774343	nareshkumar.narayanwal@quintiles.com
560	CTRI/2009/091/000325	NA	NA	NA	Not ApplicableN/AIndia	NA	NA	NA
566	CTRI/2009/091/000332	Dr Dimple Shah	NA	NA	Lambda Therapeutic Research Ltd., Plot No. 38, Near Silver Oak Club, Sarkhej-Gandhinagar Highway, Gota, AhmadabadGUJARAT380 061India	Ph: 07940202020	NA	dimpleshah@lambda-cro.com
569	CTRI/2009/091/000335	NA	NA	NA	NA	NA	NA	NA
570	CTRI/2009/091/000336	NA	NA	NA	NA	NA	NA	NA
577	CTRI/2009/091/000345	NA	NA	NA	NA	NA	NA	NA
587	CTRI/2009/091/000356	Dr Kushal Mital	Surgeon	Medicare Hospital	Medicare Hospital, Ramchandra Nagar 2ESIS Road, Thane WestMumbaiMAHARASHTRA400604India	Ph: 91-22-25409628	Ph: 91-22-25438210	kushalmital@gmail.com
593	CTRI/2009/091/000362	Swapnali Raut	Compliance Oversight Lead	Representing Wyeth Pharmaceuticals India Private Limited (a subsidiary of Pfizer Inc.)	Wyeth Pharmaceuticals India Private Limited (a subsidiary of Pfizer Inc.) , 6th Floor, Platina, Plot No C-59, G Block, Bandra-Kurla Complex, Bandra (E), Mumbai 400098.MumbaiMAHARASHTRA400098India	Ph: 91-9821415224	Ph: 91-22-26525993	Swapnali.raut@pfizer.com
598	CTRI/2009/091/000368	Dr Siddhivinayak Hirve	Director, Vadu Rural Health Program	King Edward Memorial Hospital Research Centre Shirdi Sai Baba Hospital	King Edward Memorial Hospital Research CentreShirdi Sai Baba Hospital, Vadu Budruk, Taluka ShirurPuneMAHARASHTRA412216India	Ph: 02132752234	Ph: 02026125603	sidbela@vsnl.com
600	CTRI/2009/091/000370	DRSUDHINDRA MOHAN BHATTACHARYA	Consultant.S.C?Das memorial medical and research center.Dept.of obstetrics and gynaecology	NA	52, jodhpur parkKolkataWEST BENGAL700068India	Ph: 033-24836330	NA	drsudhindra54@gmail.com
605	CTRI/2009/091/000375	Dr Hitt Sharma	Deputy Medical Director	Serum Institute of India Ltd.	Serum Institute Of India Ltd 212/2, Hadapsar, PunePuneMAHARASHTRA411028India	Ph: 02026602451	Ph: 02026998146	drhjs@seruminstitute.com
606	CTRI/2009/091/000377	Dr Manjunath K	Manager, Clinical pharmacology & Medical Affairs	Lambda Therapeutic Research Ltd	Lambda Therapeutic Research LtdPlot No 38, Near Silver Oak ClubAhmadabadGUJARAT380061India	Ph: 91-79-40202287	Ph: 91-79-40202021	manjunathk@lambda-cro.com
611	CTRI/2009/091/000385	Swapnali Raut	Compliance Oversight Lead	Representing Pfizer Limited	Pfizer Limited, Patel Estate, Off S. V. Road, Jogeshwari West, Mumbai, MAHARASHTRA, 400 102, India C/O Wyeth Pharmaceuticals India Private Limited (a subsidiary of Pfizer Inc.) , 6th Floor, Platina, Plot No C-59, G Block, Bandra-Kurla Complex, Bandra (E), Mumbai 400098.MumbaiMAHARASHTRA400102India	Ph: 91-9821415224	Ph: 91-22-26525993	Swapnali.raut@pfizer.com
612	CTRI/2009/091/000386	NA	NA	NA	Not ApplicableN/AIndia	NA	NA	NA
613	CTRI/2009/091/000387	Swapnali Raut	Compliance Oversight Lead	Representing Pfizer Limited	Pfizer Limited, Patel Estate, Off S. V. Road, Jogeshwari West, Mumbai, MAHARASHTRA, 400 102, India C/O Wyeth Pharmaceuticals India Private Limited (a subsidiary of Pfizer Inc.) , 6th Floor, Platina, Plot No C-59, G Block, Bandra-Kurla Complex, Bandra (E), Mumbai 400098.MumbaiMAHARASHTRA400102India	Ph: 91-9821415224	Ph: 022-26525993	Swapnali.raut@pfizer.com
617	CTRI/2009/091/000392	DRSUDHINDRA MOHAN BHATTACHARYA	Consultant; Dept. of Obstetrics and Gynaecology	CONSULTANT OBSTETRICIAN & GYNAECOLOGIST; S.C.DAS MEMORIAL MEDICAL & RESEARCH CENTER. KOLKATA	S.C.Das Memorial Medical and Research Center52, Jodhpur Park52, Jodhpur ParkKolkata- 700068KolkataWEST BENGAL700068India	Ph: 033-24836330	Ph: 033-24836330	drsudhindra54@gmail.com
619	CTRI/2009/091/000394	Dr Deepali Mittal	Deputy General Manager	Project Leader	LG Life Sciences India Pvt Ltd, Plot no 11, Sector 44GurgaonGurgaonHARYANA122001India	NA	NA	deepali.mittal@lglsi.com
620	CTRI/2009/091/000395	NA	NA	NA	NA	NA	NA	NA
622	CTRI/2009/091/000399	Dr Sushrut Babhulkar	Principal Investigator	NA	Sushrut Hospital and research Centre and Post Graduate institute of Orthopaedics,Central Bazar road, Ramdaspeth,Nagpur Maharashtra 440010Sushrut Hospital and research Centre and Post Graduate institute of Orthopaedics,Central Bazar road, Ramdaspeth,Nagpur Maharashtra 440010NagpurMAHARASHTRA440010India	Ph: 0712-2424062	Ph: 0712-2520065	sushrutdsurgeon@gmail.com
623	CTRI/2009/091/000400	Amit Nasa	Project Leader	Employee	Ranbaxy Laboratories Ltd. Plot No. 77-B, Sector 18 GurgaonHARYANA122015 India	Ph: 01244016858	Ph: 01244107000	amit.nasa@ranbaxy.com
626	CTRI/2009/091/000405	Swapnali Raut	Compliance Oversight Lead	Representing Pfizer Limited	Pfizer Limited, Patel Estate, Off S. V. Road, Jogeshwari West, Mumbai, MAHARASHTRA, 400 102, India C/O Wyeth Limited, 6th Floor, Platina, Plot No C-59, G Block, Bandra-Kurla Complex, Bandra (E), Mumbai 400098.MumbaiMAHARASHTRA400102India	Ph: 91-9821415224	Ph: 91-022-26525993	Swapnali.raut@pfizer.com
632	CTRI/2009/091/000412	NA	NA	NA	NA	NA	NA	NA
641	CTRI/2009/091/000422	Swapnali Raut	Director-Compliance Oversight	Representing Pfizer Limited	Pfizer Limited, Patel Estate, Off S. V. Road, Jogeshwari West, Mumbai, MAHARASHTRA, 400 102, India C/O Wyeth Pharmaceuticals India Private Limited (a subsidiary of Pfizer Inc.) , 6th Floor, Platina, Plot No C-59, G Block, Bandra-Kurla Complex, Bandra (E), Mumbai 400098.MumbaiMAHARASHTRA400102India	Ph: 91-9821415224	Ph: 91-22-26525993	Swapnali.raut@pfizer.com
642	CTRI/2009/091/000423	NA	NA	NA	Not ApplicableN/AIndia	NA	NA	NA
643	CTRI/2009/091/000424	Swapnali Raut	Compliance Oversight Lead	Representing Wyeth Pharmaceuticals India Private Limited (a subsidiary of Pfizer Inc.)	Wyeth Pharmaceuticals India Private Limited (a subsidiary of Pfizer Inc.) , 6th Floor, Platina, Plot No C-59, G Block, Bandra-Kurla Complex, Bandra (E), Mumbai 400098.MumbaiMAHARASHTRA400098India	Ph: 91-9821415224	Ph: 91-22-26525993	Swapnali.raut@pfizer.com
651	CTRI/2009/091/000432	Dr BV Tantry	NA	NA	Centre for digestive and liver diseasesKMC Hospital, Ambedkar CircleDakshina KannadaKARNATAKA575001India	Ph: 91-824-2444590	NA	tantrybv@gmail.com
652	CTRI/2009/091/000434	NA	NA	NA	NA	NA	NA	NA
653	CTRI/2009/091/000435	Dr Vivek Pandey	NA	NA	Dept. Of OrthopedicsKMC Hospital, ManipalDakshina KannadaKARNATAKA576014India	Ph: 91-820-2922677	NA	vivekortho@gmail.com
654	CTRI/2009/091/000436	Dr RC Sahoo	NA	NA	Dept. of Tuberculosis and Respiratory DiseasesKMC Hospital, AttavarDakshina KannadaKARNATAKA575001India	Ph: 91-0824-2445858	NA	aryaji@rediffmail.com
655	CTRI/2009/091/000437	Dr Padmakumar R	NA	NA	Dept. Of CardiologyKMC Hospital, ManipalDakshina KannadaKARNATAKA576014India	Ph: 0820-4291428	NA	padmakumar69@yahoo.com
659	CTRI/2009/091/000443	NA	NA	NA	Not ApplicableN/AIndia	NA	NA	NA
672	CTRI/2009/091/000456	DrTSAKishore	Deputy General Manager	Biological E. Limited	Trial Coordinator, Biological E. Limited, 18/1&3, AzamabadHyderabadANDHRA PRADESH500020India	Ph: 04030214046	Ph: 04027675003	kishore.tsa@biologicale.co.in
673	CTRI/2009/091/000457	NA	NA	NA	NA	NA	NA	NA
674	CTRI/2009/091/000459	Murugananthan K	Head-Clinical Development	NA	Novartis Healthcare Private Limited, Medical Department,Sandoz House,Shiv Sagar Estate,Dr. Annie Besant Road,Worli, Mumbai MumbaiMAHARASHTRA400 018India	Ph: 022-24958545	NA	murugananthan.k@novartis.com
675	CTRI/2009/091/000460	NA	NA	NA	NA	NA	NA	NA
677	CTRI/2009/091/000462	Dr V Mohan	Principal Investigator	Madras Diabetes Research Foundation	4, Conran Smith Road, GopalapuramChennaiTAMIL NADU600086India	Ph: 914428282657	Ph: 914445510344	drmohans@vsnl.net
680	CTRI/2009/091/000465	Dr Nithya Gogtay	Professor Additional	Department of Clinical Pharmacology	Department of Clinical PharmacologyNew MS Building 1st Floor Seth GS Medical College and K E M HospitalMumbaiMAHARASHTRA400 012India	Ph: 022-24133767	Ph: 022-24112871	njgogtay@hotmail.com
688	CTRI/2009/091/000476	Narendran Gopalan	NA	NA	Tuberculosis Research centreMayor V.R.Ramanathan Road,chetpetChennaiTAMIL NADU600 031India	Ph: 044-28369500	Ph: 044-28362528	gopalannaren@yahoo.co.in
689	CTRI/2009/091/000477	NA	NA	NA	NA	NA	NA	NA
690	CTRI/2009/091/000478	NA	NA	NA	NA	NA	NA	NA
695	CTRI/2009/091/000483	NA	NA	NA	NA	NA	NA	NA
696	CTRI/2009/091/000484	NA	NA	NA	NA	NA	NA	NA
697	CTRI/2009/091/000485	NA	NA	NA	NA	NA	NA	NA
698	CTRI/2009/091/000486	NA	NA	NA	Not ApplicableN/AIndia	NA	NA	NA
702	CTRI/2009/091/000491	Dr Murtuza Bughediwala	Compliance Oversight Lead	Representing Pfizer Limited	Pfizer Limited, Patel Estate, Off S. V. Road, Jogeshwari West, Mumbai, MAHARASHTRA, 400 102, India C/O Wyeth Pharmaceuticals India Private Limited (a subsidiary of Pfizer Inc.) , 6th Floor, Platina, Plot No C-59, G Block, Bandra-Kurla Complex, Bandra (E), Mumbai 400098.MumbaiMAHARASHTRA400098India	Ph: 91-9821525055	Ph: 91-22-26525993	Murtuza.S.Bughediwala@pfizer.com
705	CTRI/2009/091/000495	NA	NA	NA	Not ApplicableN/AIndia	NA	NA	NA
707	CTRI/2009/091/000497	NA	NA	NA	Not ApplicableN/AIndia	NA	NA	NA
708	CTRI/2009/091/000498	NA	NA	NA	Not ApplicableN/AIndia	NA	NA	NA
710	CTRI/2009/091/000500	NA	NA	NA	Not ApplicableN/AIndia	NA	NA	NA
711	CTRI/2009/091/000501	NA	NA	NA	Not ApplicableN/AIndia	NA	NA	NA
715	CTRI/2009/091/000506	NA	NA	NA	Not ApplicableN/AIndia	NA	NA	NA
719	CTRI/2009/091/000511	Srikanth Tripathy	scientist F	NA	National AIDS Research Institute, 73 G Block, MIDC, Bhosari,PunePuneMAHARASHTRA411026India	Ph: 91-20-27121343	Ph: 91-20-27121071	stripathy@nariindia.org
720	CTRI/2011/08/001941	NA	NA	NA	NA	NA	NA	NA
721	CTRI/2009/091/000513	Dr Chandra Viswanathan	Senior Vice President	Reliance Life Sciences Pvt.Ltd	Dhirubhai Ambani Life Sciences Centre R-282 TTC Area of MIDC Rabale Mumbai Maharashtra,IndiaThaneMAHARASHTRA400701India	Ph: 02240678352	Ph: 02240678099	chandra.viswanathan@ril.com
726	CTRI/2009/091/000519	NA	NA	NA	NA	NA	NA	NA
732	CTRI/2009/091/000527	DrRHJani	Senior Vice president	NA	Zydus Cadila House,Plot no.360, TPS 5, Service road, Vile Parle (East)MumbaiMAHARASHTRA400057India	Ph: 26186052	Ph: 26151735	rhjani@zyduscadila.com
733	CTRI/2009/091/000528	Dr Manju Pillai	Consultant	Aravind eye Hospital	Aravind Eye Hospital1, Anna Nagar,MaduraiTAMIL NADU625020India	Ph: 0452-4356100	Ph: 0452-4210710	manju@aravind.org
734	CTRI/2009/091/000531	Dr Nilanjan Saha	Vice President	NA	Ranbaxy Laboratories Limited77 B sector-18, IFFCO Road, GurgaonGurgaonHARYANA122015India	NA	NA	nilanjan.saha@ranbaxy.com
736	CTRI/2009/091/000533	DrRHJani	NA	NA	Zydus Cadila HousePlot no.360, TPS 5, Service road,Vile Parle (East)MumbaiMAHARASHTRA400057India	Ph: 91-22-26186057	Ph: 91-22-26151735	rhjani@zyduscadila.com
741	CTRI/2009/091/000538	Dr Sanghamitra Patnaik	Project Director	Quintiles Research (India) Pvt Ltd	B-101-106, Shapath IVOpp.Karnavati ClubSarkhej- Gandhinagar RoadAhmadabadGUJARAT380051India	Ph: 07966303340	Ph: 07966527272	Sanghamitra.patnaik@quintiles.com
742	CTRI/2009/091/000539	DrTSAKishore	NA	NA	Trial Coordinator, Biological E. Limited, 18/1&3,AzamabadHyderabadTELANGANA500020India	Ph: 04030214046	Ph: 04027675003	kishore.tsa@biologicale.co.in
750	CTRI/2009/091/000547	Dr Sundeep Salvi	NA	NA	Chest Research Foundation,Marigold Premises, Survey No.15, Vadgaon Sheri, Kalyani Nagar, PunePuneMAHARASHTRA411 014India	Ph: 09921211000	NA	ssalvi@crfindia.com
753	CTRI/2009/091/000550	NA	NA	NA	NA	NA	NA	NA
755	CTRI/2009/091/000552	NA	NA	NA	NA	NA	NA	NA
762	CTRI/2009/091/000561	NA	NA	NA	NA	NA	NA	NA
763	CTRI/2009/091/000562	Parthiv Mehta	Medical Director	NA	Sidhhachal Complex, Near TV TowerDrive in RoadAhmadabadGUJARAT380054India	Ph: 91-9825031615	Ph: 91-79-2685-7040	parthivmehta@hotmail.com
764	CTRI/2009/091/000563	Professor Robert M Califf MD	Vice Chancellor for Clinical Research, Director, Duke Translational Medicine Institute	Duke University Medical Center	200 Trent Drive 1117 Davison Bldg Box 3701Durham NC 27710NC 27710Other	NA	NA	Robert.Califf@duke.edu
765	CTRI/2009/091/000564	NA	NA	NA	Not ApplicableN/AIndia	NA	NA	NA
766	CTRI/2009/091/000565	Swapnali Raut	Compliance Oversight Lead	Representing Pfizer Limited	Pfizer Limited, Patel Estate, Off S. V. Road, Jogeshwari West, Mumbai, MAHARASHTRA, 400 102, India C/O Wyeth Limited, 6th Floor, Platina, Plot No C-59, G Block, Bandra-Kurla Complex, Bandra (E), Mumbai 400098.MumbaiMAHARASHTRA400102India	Ph: 91-9821415224	Ph: 91-22-26525993	Swapnali.raut@pfizer.com
768	CTRI/2009/091/000568	NA	NA	NA	NA	NA	NA	NA
774	CTRI/2011/091/000575	Swapnali Raut	Compliance Oversight Lead	Representing Pfizer Limited	Pfizer Limited, Patel Estate, Off S. V. Road, Jogeshwari West, Mumbai, MAHARASHTRA, 400 102, India C/O Wyeth Limited, 6th Floor, Platina, Plot No C-59, G Block, Bandra-Kurla Complex, Bandra (E), Mumbai 400098.MumbaiMAHARASHTRA400102India	Ph: 91-9821415224	Ph: 91-22-26525993	Swapnali.raut@pfizer.com
779	CTRI/2009/091/000580	NA	NA	NA	NA	NA	NA	NA
782	CTRI/2009/091/000583	Dr Murtuza Bughediwala	Compliance Oversight Lead	Representing Wyeth Pharmaceuticals India Private Limited (a subsidiary of Pfizer Inc.)	Wyeth Pharmaceuticals India Private Limited (a subsidiary of Pfizer Inc.) , 6th Floor, Platina, Plot No C-59, G Block, Bandra-Kurla Complex, Bandra (E), Mumbai 400098.MumbaiMAHARASHTRA400098India	Ph: 91-9821525055	Ph: 91-22-26525993	Murtuza.S.Bughediwala@pfizer.com
783	CTRI/2009/091/000942	Swapnali Raut	Compliance Oversight Lead	Representing Wyeth Pharmaceuticals India Private Limited (a subsidiary of Pfizer Inc.)	Wyeth Pharmaceuticals India Private Limited (a subsidiary of Pfizer Inc.) , 6th Floor, Platina, Plot No C-59, G Block, Bandra-Kurla Complex, Bandra (E), Mumbai 400098.MumbaiMAHARASHTRA400098India	Ph: 91-9821415224	Ph: 91-22-26525993	Swapnali.raut@pfizer.com
785	CTRI/2009/091/000585	Dr Shailesh Mehta	Vice President	GlaxoSmithKline	Dr. Annie Besant RoadMumbaiMAHARASHTRA400030IndiaMumbaiMAHARASHTRA400030India	Ph: 00912224959611	Ph: 00912224951326	shailesh.i.mehta@gsk.com
788	CTRI/2009/091/000590	Dr Rajaram Anantharaman	Senior consultant,Cardiology	Frontier Lifeline Hospital	Frontier Lifeline HospitalR 30 C Ambattur Industrial Estate Road, MogappairChennaiTAMIL NADU600101India	NA	NA	ananthdevi@hotmail.com
789	CTRI/2009/091/000591	Dr Arani Chatterjee	NA	NA	B-1/Ext G-3, MCIE, Mathura RoadNew DelhiDELHI110044India	Ph: 011-41679000	NA	aranichatterjee@panaceabiotec.com
790	CTRI/2009/091/000592	Dr Arani Chatterjee	Sr Vice President	NA	Panacea Biotec Ltc, B-1 Ext/G-3, MCIE, Mathura Road, New DelhiNew DelhiDELHI110044India	Ph: 011-41679000	NA	aranichatterjee@panaceabiotec.com
791	CTRI/2009/091/000593	Swapnali Raut	Compliance Oversight Lead	Representing Wyeth Pharmaceuticals India Private Limited (a subsidiary of Pfizer Inc.)	Wyeth Pharmaceuticals India Private Limited (a subsidiary of Pfizer Inc.) , 6th Floor, Platina, Plot No C-59, G Block, Bandra-Kurla Complex, Bandra (E), Mumbai 400098.MumbaiMAHARASHTRA400098India	Ph: 91-9821415224	Ph: 91-22-26525993	Swapnali.raut@pfizer.com
794	CTRI/2009/091/000596	Swapnali Raut	Compliance Oversight Lead	Representing Pfizer Limited	Pfizer Limited, Patel Estate, Off S. V. Road, Jogeshwari West, Mumbai, MAHARASHTRA, 400 102, India C/O Wyeth Limited, 6th Floor, Platina, Plot No C-59, G Block, Bandra-Kurla Complex, Bandra (E), Mumbai 400098.MumbaiMAHARASHTRA400 102India	Ph: 91-9821415224	Ph: 91-22-26525993	Swapnali.raut@pfizer.com
796	CTRI/2009/091/000598	NA	NA	NA	Not ApplicableN/AIndia	NA	NA	NA
797	CTRI/2009/091/000601	Dr Manjunath K	NA	NA	Lambda Therapeutic Research LimitedS.G. Highway, Gota,AhmadabadGUJARAT380061India	Ph: 079-40202290	NA	manjunathk@lambda-cro.com
799	CTRI/2009/091/000603	NA	NA	NA	NA	NA	NA	NA
803	CTRI/2009/091/000607	Matti S Aapro MD	NA	NA	IMO - Clinique de Genolier P.O. Box CASE POSTALE 100 3 route du Muids 1272 Genolier Switzerland 1272Other	Ph: 41223669134	NA	maapro@genolier.com
804	CTRI/2009/091/000608	Anurita Majumdar	NA	NA	Plot #92, Sector 32Institutional AreaGurgaonHARYANA122011India	Ph: 0111242823013	Ph: 0111244753012	majumdaran@lilly.com
809	CTRI/2009/091/000613	Dr Chandra Viswanathan	Senior Vice President	Reliance Life Sciences Pvt.Ltd	Dhirubhai Ambani Life Sciences Centre R-282 TTC Area of MIDC Rabale Mumbai, India.ThaneMAHARASHTRA400701India	Ph: 02240678352	Ph: 02240678099	chandra.viswanathan@ril.com
810	CTRI/2009/091/000614	NA	NA	NA	Not ApplicableN/AIndia	NA	NA	NA
811	CTRI/2009/091/000615	DR. SHASHANK DALVI	NA	NA	Department of Preventive & Social MedicineShri. S.C. Government Medical CollegeNandedMAHARASHTRAIndia	Ph: 91-2462-238527	NA	shashankdddd@rediffmail.com
812	CTRI/2009/091/000616	Dr. Prasad Kulkarni	NA	NA	Serum Institute of India Ltd212/2, Hadapsar PuneMAHARASHTRA411028India	Ph: 020-26602384	Ph: 020-26993945	drpsk@seruminstitute.com
820	CTRI/2009/091/000625	DrManjunathK	AGM	Lambda Therapeutic Research Ltd	Near Gujarat High court,Plot No. 38, Near Silver Oak Club, S. G. Highway, GotaAhmadabadGUJARAT380061India	Ph: 07940202290	Ph: 07940202021	manjunathk@lambda-cro.com
827	CTRI/2009/091/000632	NA	NA	NA	NA	NA	NA	NA
830	CTRI/2009/091/000636	NA	NA	NA	Not ApplicableN/AIndia	NA	NA	NA
832	CTRI/2009/091/000638	Dr Chandra Viswanathan	Serior Vice President	Reliance Life Sciences Pvt. Ltd.	Dhirubhai Ambani Life Sciences Centre R-282 TTC Area of MIDC Rabale Mumbai Maharashtra 400701, India.ThaneMAHARASHTRA400701India	Ph: 02240678352	Ph: 02240678099	chandra.viswanathan@ril.com
833	CTRI/2009/091/000639	Dr Ravindra Mittal	Medical Advisor & Head-Regulatory Affairs	NA	Cadila Healthcare Ltd.Zydus Tower, Satellite Cross Roads, AhmedabadAhmadabadGUJARAT380015India	Ph: 07926868926	Ph: 07926862362	r.mittal@zyduscadila.com
834	CTRI/2009/091/000640	Dr Ravindra Mittal	Medical Advisor & Head-Regulatory Affairs	NA	Cadila Healthcare Ltd.Zydus Tower, Satellite Cross RoadsAhmadabadGUJARAT380015India	Ph: 07926868926	Ph: 07926862363	r.mittal@zyduscadila.com
835	CTRI/2009/091/000641	Dr Chandra Viswanathan	Senior. Vice President	Reliance Life Sciences Pvt. Ltd	Dhirubhai Ambani Life Sciences Centre R-282 TTC Area of MIDC Rabale Mumbai Maharashtra,IndiaThaneMAHARASHTRA400701India	Ph: 02240678352	Ph: 02240678099	chandra.viswanathan@ril.com
836	CTRI/2009/091/000642	Mamta Madaan	Senior Clinical Trial Lead	Biogen Idec Biotech India Pvt. Ltd.	Biogen Idec Biotech India Pvt. Ltd.Vatika Towers, B Block, 14th Floor,Sec 54, Golf Course Sector Road,GurgaonHARYANA122001India	Ph: 0124-4572300	Ph: 0124-4572333	mamta.madaan@biogenidec.com
838	CTRI/2009/091/000644	DrSanjay Mehendale	Principal investigator	National AIDS Research Institute	National AIDS Research Institute 73, G Block MIDC,Bhosari,PuneMAHARASHTRA411 026India	Ph: 91-20-27331200	Ph: 91-20-27121071	smehendale@nariindia.org
839	CTRI/2009/091/000645	Swapnali Raut	Compliance Oversight Lead	Representing Pfizer Limited	Pfizer Limited, Patel Estate, Off S. V. Road, Jogeshwari West, Mumbai, MAHARASHTRA, 400 102, India MumbaiMAHARASHTRA400102India	Ph: 91-9821415224	Ph: 91-022-26525993	Swapnali.raut@pfizer.com
841	CTRI/2009/091/000647	Suraj Madhavan	Associate Clinical Team Leader.	Quintiles Research (India) Pvt. Ltd.	301-A-1 Leela Business Park, M.V.Road, Andheri (E)MumbaiMAHARASHTRA400059India	Ph: 02266774242	Ph: 02266774343	suraj.madhavan@quintiles.com
843	CTRI/2009/091/000650	Dr Dilip Karnad	Consultant Intensivist	Jupiter Hospital	Intensive Care UnitThaneMAHARASHTRA400605India	Ph: 9892114002	NA	drkarnad@rediffmail.com
845	CTRI/2009/091/000652	Dr Srikanth Tripathy	Scientist F	NA	National AIDS Research Institute, 73, G Block MIDC,Bhosari,PuneNational AIDS Research Institute, 73, G Block MIDC,Bhosari,PunePuneMAHARASHTRA411 026India	Ph: 91-20-27121343	Ph: 91-20-27121071	stripathy@nariindia.org
847	CTRI/2009/091/000654	Anurita Majumdar	Medical Director	Eli Lilly India Pvt. Ltd.	Plot #92, Sector 32, Institutional AreaGurgaonHARYANA122011India	Ph: 0111242823013	Ph: 0111244753012	majumdaran@lilly.com
848	CTRI/2009/091/000655	Dr Parvez Kosgi	Head RLS Clinical Trials	Reliance Life Science Pvt. Ltd.	Dhirubhai Ambani Life Sciences Centre Plot No. R 282 TTC Area of MIDCThane Belapur Road Rabale Navi Mumbai ThaneMAHARASHTRA400701India	Ph: 02240678000	Ph: 02240678299	parvez.kosgi@relbio.com
849	CTRI/2009/091/000656	Dr Sateesh Belemkar	Head Dept of Pharmacology	NMIMS Deemed to be University	School of Pharmacy & Technology Management SVKMs NMIMS Mukesh Patel Technology Park Bank of Tapi River ShirpurJyoti Clinical & Pathological LaboratoryDhuleMAHARASHTRA425405India	Ph: 02563286545	Ph: 912563286552	satishb9@gmail.com
852	CTRI/2009/091/000663	NA	NA	NA	Not ApplicableN/AIndia	NA	NA	NA
853	CTRI/2009/091/000664	Dr Mahesh Desai	Chaieman, Dept of urology	Muljibhai Patel Urological Hospital,	Muljibhai Patel Urological Hospital,Dr. Virendra Desai Road,KhedaGUJARAT387 001 India	Ph: 02682520323	Ph: 02682520248	mrdesai@mpuh.org
854	CTRI/2009/091/000665	Dr Hitt Sharma	NA	NA	Serum Institute Of India Ltd212/2, HadapsarPuneMAHARASHTRA411028India	Ph: 02026602451	Ph: 02026998146	drhjs@seruminstitute.com
856	CTRI/2009/091/000667	Dr Chandra Viswanathan	Senior Vice President	Reliance Life Sciences Pvt. Ltd.,	Dhirubhai Ambani Life Sciences CentreR-282, TTC Area of MIDC, Thane Belapur Road, Rabale,Navi Mumbai ThaneMAHARASHTRA400 701India	Ph: 022-40678352	Ph: 022-40678099	chandra.viswanathan@ril.com
857	CTRI/2009/091/000668	Dr Deepa Joshi	Vice President	Torrent Pharmaceuticals Ltd	Torrent Research Centre, Vill. Bhat, Dist. Gandhinagar, PIN-382428, GujaratGandhinagarGUJARAT382428India	Ph: 07971315571	NA	deepajoshi@torrentpharma.com
861	CTRI/2009/091/000672	DR PICKLU CHAUDHURI	NA	NA	Shyamvihar,2/2C,RFF-2,Raghunathpur,KolkataWEST BENGAL700059India	Ph: 033-25797827	NA	picklu.chaudhuri@gmail.com
862	CTRI/2009/091/000673	Ashish Bavdekar	NA	NA	Shirdi Saibaba HospitalVadu, BudrukPuneMAHARASHTRA412216India	Ph: 2137-252234	Ph: 20-26125603	bavdekar@vsnl.com
863	CTRI/2009/091/000675	Dr Arun Bhatt	President	Clininvent research pvt. ltd.	A-103, Everest ChambersMarol Naka, Andheri (E)MumbaiMAHARASHTRA400 059India	Ph: 022-67818666	NA	arunbhatt@clininvent.com
864	CTRI/2009/091/000676	Dr Parthiv Mehta	NA	NA	Sidhhachal Complex, Near TV TowerDrive in Road, ThaltejAhmadabadGUJARAT380054India	Ph: +91 9825031615;	Ph: +91 79 2685 7040	parthivmehta@hotmail.com
865	CTRI/2009/091/000677	Dr Shailesh Singh	Associate Vice President DRA and R&D	Ajanta Pharma Ltd, Advent	Ajanta Pharma Ltd, Advent 43 AB/44CD, Charkop Industrial Estate,Kandivli (West) Mumbai MAHARASHTRA 400 067 IndiaMAHARASHTRA400 067India Ajanta Pharma Ltd, Advent 43 AB/44CD, Charkop Industrial Estate,Kandivli (West) Mumbai MAHARASHTRA 400 067 IndiaMAHARASHTRA400 067IndiaMumbaiMAHARASHTRA400 067India	Ph: 022-66062112	Ph: 022-66062100	shaileshs@ajantapharma.com
866	CTRI/2009/091/000678	NA	NA	NA	NA	NA	NA	NA
868	CTRI/2009/091/000681	NA	NA	NA	Not ApplicableN/AIndia	NA	NA	NA
869	CTRI/2009/091/000682	Dr Ravindra Mittal	Medical Advisor & Head-Regulatory Affairs	NA	Cadila Healthcare Ltd.Zydus Tower, Satellite Cross RoadsAhmadabadGUJARAT380015India	Ph: 07926868926	Ph: 07926862362	r.mittal@zyduscadila.com
870	CTRI/2009/091/000683	Dr Ravindra Mittal	Medical Advisor & Head-Regulatory Affairs	NA	Cadila Healthcare Ltd.Zydus Tower, Satellite Cross RoadsAhmadabadGUJARAT380015India	Ph: 07926868926	Ph: 07926862362	r.mittal@zyduscadila.com
872	CTRI/2009/091/000686	Swati Bhattacharjee	NA	NA	Quintiles Research India Pvt Ltd,4th Floor, Nitesh Times Square8.M.G.RoadBangaloreKARNATAKA560001India	Ph: 080 6655 2059	Ph: 080 6655 2010	swati.bhattacharjee@quintiles.com
873	CTRI/2009/091/000687	Dr Upendra Kaul	NA	NA	Escorts Heart Institute andResearch CentreNew DelhiDELHI110025India	Ph: 9811150518	Ph: 29238746	ukaul@de13.vsnl.net.in
874	CTRI/2009/091/000688	Dr Shailesh Singh	Associate Vice President DRA and R&D	Ajanta Pharma Ltd, Advent	98, Govt. Industrial Area, Charkop, Kandivli (W)MumbaiMAHARASHTRA400 067India	Ph: 022-66062112	Ph: 022-66062100	shaileshs@ajantapharma.com
875	CTRI/2009/091/000689	NA	NA	NA	Not ApplicableN/AIndia	NA	NA	NA
876	CTRI/2009/091/000690	Mamta Madaan	Senior Clinical Trial Lead	Biogen Idec Biotech India Pvt. Ltd.	Biogen Idec Biotech India Pvt. Ltd.14th floor, Vatika Towers B, Sector 54GurgaonHARYANA122002India	Ph: 0124-4572314	Ph: 0124-4572333	mamta.madaan@biogenidec.com
878	CTRI/2013/12/004259	DrRajeev Gupta	Principal Investigator	Fortis Escorts Hospital	HOD,Internal Medicine,Director Clinical Research AcademicsFortis Escorts Hospital,JLN Marg,Malviya NagarJaipurRAJASTHAN302017India	Ph: 9829068150	NA	rajeevgg@gmail.com
882	CTRI/2009/091/000696	Alokananda Dasgupta	Proj. Director	Quintiles	alokananda.dasgupta@quintiles.com9/3 M.G. RoadNot ApplicableN/A560001India	Ph: 919986019380	Ph: 918041156255	alokananda.dasgupta@quintiles.com
887	CTRI/2009/091/000703	Swapnali Raut	Compliance Oversight Lead	Representing Pfizer Limited	Pfizer Limited, Patel Estate, Off S. V. Road, Jogeshwari West, Mumbai, MAHARASHTRA, 400 102, India C/O Wyeth Pharmaceuticals India Private Limited (a subsidiary of Pfizer Inc.) , 6th Floor, Platina, Plot No C-59, G Block, Bandra-Kurla Complex, Bandra (E), Mumbai 400098.MumbaiMAHARASHTRA400102India	Ph: 91-9821415224	Ph: 91-022-26525993	Swapnali.raut@pfizer.com
888	CTRI/2009/091/000704	Swapnali Raut	Compliance Oversight Lead	Representing Pfizer Limited	Compliance Oversight Lead, Pfizer Limited, Patel Estate, Off S. V. Road, Jogeshwari West, Mumbai, MAHARASHTRA, 400 102, India C/O Wyeth Pharmaceuticals India Private Limited (a subsidiary of Pfizer Inc.) , 6th Floor, Platina, Plot No C-59, G Block, Bandra-Kurla Complex, Bandra (E), Mumbai 400098.MumbaiMAHARASHTRA400 102India	Ph: 91-9821415224	Ph: 91-22-26525993	Swapnali.raut@pfizer.com
889	CTRI/2009/091/000705	Swapnali Raut	Compliance Oversight Lead	Representing Wyeth Pharmaceuticals India Private Limited (a subsidiary of Pfizer Inc.)	Wyeth Pharmaceuticals India Private Limited (a subsidiary of Pfizer Inc.) , 6th Floor, Platina, Plot No C-59, G Block, Bandra-Kurla Complex, Bandra (E), Mumbai 400098.MumbaiMAHARASHTRA400098India	Ph: 91-9821415224	Ph: 91-22-26525993	Swapnali.raut@pfizer.com
900	CTRI/2014/08/004922	NA	NA	NA	NA	NA	NA	NA
914	CTRI/2009/091/000731	Dr Sujay Kulkarni	NA	NA	Piramal Life Sciences Limited 1, Nirlon Complex Off Western Express Highway Goregaon (E), MumbaiMAHARASHTRA400 063India	Ph: 02230818611	Ph: 02230818611	sujay.kulkarni@piramal.com
921	CTRI/2009/091/000739	Dr. B.S Ajai Kumar	NA	NA	Health Care Global Enterprises Ltd., HCG Towers No. 8 P Kalinga Rao Road, Sampangiramnagar,BangaloreKARNATAKA560027India	Ph: 08040206000	Ph: 08040206000	ajai.hcg@gmail.com
923	CTRI/2009/091/000742	Dr Rajendra C Rane	Sr Vice President	Intas Pharma	Intas Pharmaceuticals Chinubhai Centre Ashram Road AhmedabadIntas Pharmaceuticals Chinubhai Centre Ashram Road AhmedabadAhmadabadGUJARAT380009India	Ph: 26576655	Ph: 26576616	rane@intaspharma.com
924	CTRI/2009/091/000743	NIL	NA	NA	NILNot ApplicableN/ANILIndia	NA	NA	Not@applicable.na
930	CTRI/2009/091/000750	Dr Shailesh Mehta	Vice President	GlaxoSmithKline	Dr. Annie Besant RoadMumbaiMAHARASHTRA400030IndiaMumbaiMAHARASHTRA400030India	Ph: 00912224959611	Ph: 00912224951326	shailesh.i.mehta@gsk.com
932	CTRI/2009/091/000752	NA	NA	NA	NA	NA	NA	NA
934	CTRI/2009/091/000756	Dr Vijaya Jaiswal	vice president	Troikaa Pharmaceuticals Limited	Troikaa Pharmaceuticals Limited, Satya Marg, BodakdevCommerce House- 1, Satya Marg, BodakdevAhmadabadGUJARAT380 054India	Ph: 079-26856242	Ph: 079-26856246	vijayajaiswal@troikaapharma.com
935	CTRI/2009/091/000758	Dr Avinash Supe	Professor	Seth GS Medical College and KEM Hospital	Professor and Head, Department of Surgical GastroenterologySeth GS Medical College and KEM Hospital, ParelMumbaiMAHARASHTRA400012India	Ph: 022-24131763	NA	avisupe@gmail.com
942	CTRI/2009/091/000767	NA	NA	NA	Not ApplicableN/AIndia	NA	NA	NA
945	CTRI/2009/091/000771	Dr Akhilesh Sharma	NA	NA	Piramal Life Sciences Limited1, Nirlon Complex Off Western Express Highway, Goregaon (East) MumbaiMAHARASHTRA400063India	Ph: 02230818600	Ph: 02230818703	akhilesh.sharma@piramal.com
947	CTRI/2010/091/000773	Nitya Pandita	Sr. Clinical Trial Lead	Biogen Idec Biotech India Pvt. Ltd.	Biogen Idec Biotech India Pvt. Ltd.Vatika Professional Point,12th Floor,Golf Course Extension Road, Badshahpur, Sector-66GurgaonHARYANA122001India	Ph: 01244572349	Ph: 01244572333	nitya.pandita@biogenidec.com
948	CTRI/2009/091/000774	Dr. Jinesh Shah MD	NA	NA	Veeda Clinical Research Pvt. Ltd.Shivalik Plaza ? A, Near IIM, AmbavadiAhmadabadGUJARAT380 015India	Ph: +91 79 3001 3000	NA	Jinesh.Shah@veedacr.com
953	CTRI/2009/091/000782	NA	NA	NA	NA	NA	NA	NA
955	CTRI/2009/091/000785	DrJignesh Patel	NA	NA	Bala hanuman Hospital, Lancelot, C wing, I floor Borivali(W)MumbaiMAHARASHTRA400092India	NA	NA	jigneshp2007@yahoo.com
960	CTRI/2009/091/000790	NA	NA	NA	NA	NA	NA	NA
961	CTRI/2009/091/000791	MrPrasad Tagat	Managing Director	Asiatic Clinical Research Pvt. ltd.	169/53. 14th Main Road, Ist Block EastJayanagarBangaloreKARNATAKA560011India	Ph: 91-41681122	Ph: 08041213841	prasad@asiaticlinical.com
962	CTRI/2009/091/000792	Sujata Das	NA	NA	L V Prasad Eye InstitutePatiaKhordhaORISSA751024India	Ph: 06743987201	Ph: 06743987130	sujatadas@lvpei.org
965	CTRI/2009/091/000795	Dr RHJani	Senior Vice President	Cadila Healthcare Limited	Zydus Cadila House.Plot no.360, TPS 5, Service road, Vile parle (East)MumbaiMAHARASHTRA400057India	Ph: 91-22-26186057	Ph: 91-22-26151735	rhjani@zyduscadila.com
968	CTRI/2009/091/000798	Dr S M Akerkar	NA	NA	Jivdaya clinic Next to Sawla Nursing Home, Jivdaya laneGhatkopar (W)MumbaiMAHARASHTRA400086India	NA	NA	shashank77_2000@yahoo.com
969	CTRI/2009/091/000799	Dr Vijaya Jaiswal	Vice President	Troikaa Pharmaceuticals Limited	Troikaa Pharmaceuticals LimitedCommerce House- 1, Satya Marg, BodakdevAhmadabadGUJARAT380 054India	Ph: 07926856242	Ph: 07926856246	vijayajaiswal@troikaapharma.com
970	CTRI/2009/091/000800	NA	NA	NA	NA	NA	NA	NA
971	CTRI/2009/091/000801	Dr Shailesh Singh	Associate Vice President DRA and R&D	Ajanta Pharma Ltd, Advent	Ajanta Pharma Ltd, Advent 43 AB/44CD, Charkop Industrial Estate,Kandivli (West) Mumbai 400 067 MAHARASHTRA IndiaAjanta Pharma Ltd, Advent 43 AB/44CD, Charkop Industrial Estate,Kandivli (West) Mumbai 400 067 MAHARASHTRA IndiaMumbaiMAHARASHTRA400 067India	Ph: 022-66062112	Ph: 022-66062100	shaileshs@ajantapharma.com
973	CTRI/2009/091/000804	Dr Nikhil Tandon	Professor dept of endocrinology and metabolism	All India Institute of Medical Sciences	Room no.311 , Biotechnology Block, Ansari Nagar,New DelhiDELHI110029India	Ph: 911126593433	Ph: 911126589674	nikhil_tandon@hotmail.com
975	CTRI/2009/091/000806	Dr Shailesh Singh	Associate Vice President DRA and R&D	Ajanta Pharma Ltd, Advent	Ajanta Pharma Ltd, Advent 43 and 44,ABCD,Charkop Industrial Estate,Kandivli (West) Mumbai MAHARASHTRA 400 067 India Ajanta Pharma Ltd, Advent 43 and 44,ABCD,Charkop Industrial Estate,Kandivli (West) Mumbai MAHARASHTRA 400 067 India MumbaiMAHARASHTRA400 067India	Ph: 022-66062112	Ph: 022-66062100	shaileshs@ajantapharma.com
976	CTRI/2009/091/000807	NA	NA	NA	NA	NA	NA	NA
977	CTRI/2009/091/000808	Dr Shailesh Singh	Vice President Medical/Regulatory Affair	Ajanta Pharma Ltd, Advent	Ajanta Pharma Ltd, Advent 43 Ab/44 bcd, Charkop Industrial Estate, Kandivli (West) MumbaiMaharashtra400 067India MumbaiMAHARASHTRA400 067India	Ph: 22266062112	NA	shailesh.singh@ajantapharma.com
980	CTRI/2014/12/005312	Govind Prasad Dubey	Distinguished Professor	Institute of Medical Sciences	Faculty of AyurvedaInstitute of Medical SciencesBanaras Hindu UniversityVaranasiUTTAR PRADESH221005India	Ph: 9450963942	Ph: 05422369937	gpdubey13@gmail.com
983	CTRI/2009/091/000817	Swapnali Raut	Compliance Oversight Lead	Representing Wyeth Pharmaceuticals India Private Limited (a subsidiary of Pfizer Inc.)	Wyeth Pharmaceuticals India Private Limited (a subsidiary of Pfizer Inc.) , 6th Floor, Platina, Plot No C-59, G Block, Bandra-Kurla Complex, Bandra (E), Mumbai 400098.MumbaiMAHARASHTRA400098India	Ph: 91-9821415224	Ph: 91-22-26525993	Swapnali.raut@pfizer.com
986	CTRI/2009/091/000820	Dr Shailesh Singh	Associate Vice President DRA and R&D	Ajanta Pharma Ltd, Advent	98, Govt. Industrial Area, Charkop, Kandivli (W)MumbaiMAHARASHTRA400 067India	Ph: 022-66062112	Ph: 022-66062100	shaileshs@ajantapharma.com
987	CTRI/2009/091/000821	Dr Anand Pandit	Principal Investigator	Head, Dept of Paediatrics	KEM Hospital489 Rasta Peth,Sardar Moodliar Road,Pune -411011PuneMAHARASHTRA411011India	Ph: 020-66037342	Ph: 020-26125603	kemhrc@vsnl.net
989	CTRI/2009/091/000824	NA	NA	NA	NA	NA	NA	NA
994	CTRI/2009/091/000830	Dr Shailesh Singh	Associate Vice President DRA and R&D	Ajanta Pharma Ltd, Advent	Ajanta Pharma Ltd, Advent 43 AB/44CD, Charkop Industrial Estate,Kandivli (West) Mumbai MAHARASHTRA 400 067 IndiaAjanta Pharma Ltd, Advent 43 AB/44CD, Charkop Industrial Estate,Kandivli (West) Mumbai MAHARASHTRA 400 067 IndiaMumbaiMAHARASHTRA400 067India	Ph: 022-66062112	Ph: 022-66062100	shaileshs@ajantapharma.com
1005	CTRI/2009/091/000843	Dr Deepali Mittal	Deputy General Manager	Project Leader	LG Life Sciences India Pvt LtdPlot No 11, Sector 44, GurgaonGurgaonHARYANA122001India	NA	NA	deepali.mittal@lglsi.com
1008	CTRI/2009/091/000848	Dr Shailesh Singh	Associate Vice President DRA and R&D	Ajanta Pharma Ltd, Advent	Ajanta Pharma Ltd., 98, Govt. Industrial Area, Charkop, Kandivli (W)MumbaiMAHARASHTRA400 067India	Ph: 022-66062112	Ph: 022-66062100	shaileshs@ajantapharma.com
1016	CTRI/2009/091/000857	NA	NA	NA	NA	NA	NA	NA
1017	CTRI/2013/01/003316	Dr S V Madhu	Professor and Head	UCMS, Delhi	Department of Medicine Head Division of Endocrinology and Metabolism University College of Medical SciencesNew DelhiDELHI110095India	Ph: 011-22692554	Ph: 011-22590495	svmadhu@yahoo.com
1018	CTRI/2009/091/000860	Dr Viral Shah	Medical Director	Spectrum Clinical Research Pvt. Ltd.	Spectrum clinical Research Pvt. Ltd.401, Kshamalaya Building, 4th Floor, 37 New Marine LinesMumbaiMAHARASHTRA400020India	Ph: 02240645101	Ph: 02266155567	vshah@spectrumcr.com
1019	CTRI/2009/091/000861	Dr Ravindra Mittal	Medical Advisor & Head - Regulatory Affairs	NA	Cadila Healthcare Ltd.Zydus Tower, Satellite Cross Roads,AhmadabadGUJARAT380015India	Ph: 07926868926	Ph: 07926862362	r.mittal@zyduscadila.com
1020	CTRI/2009/091/000862	Dr Viral Shah	Medical Director	Spectrum Clinical Research Pvt. Ltd.	Spectrum Clinical Research Pvt. Ltd.401, Kshamalaya Building, 4th floor, 37 New Marine LinesMumbaiMAHARASHTRA400020India	Ph: 02240645101	Ph: 02266155567	vshah@spectrumcr.com
1021	CTRI/2009/091/000863	Dr Ravindra Mittal	Medical Advisor & Head - Regulatory Affairs	NA	Cadila Healthcare Ltd.Zydus Tower, Satellite Cross RoadsAhmadabadGUJARAT380015India	Ph: 07926868926	Ph: 07926862362	r.mittal@zyduscadila.com
1026	CTRI/2009/091/000870	Debasish Hota	NA	NA	Department of Pharmacology,PN Chhuttani Block, PGIMERChandigarhCHANDIGARH160012India	Ph: 01722755244	Ph: 01722744401	debhota@gmail.com
1028	CTRI/2009/091/000872	NA	NA	NA	NA	NA	NA	NA
1030	CTRI/2009/091/000874	NA	NA	NA	Not ApplicableN/AIndia	NA	NA	NA
1035	CTRI/2009/091/000879	NA	NA	NA	Not ApplicableN/AIndia	NA	NA	NA
1038	CTRI/2009/091/000882	Manik Prabhu	NA	NA	Quintiles Research (India) Pvt Ltd., 4th Floor, Nitesh Times Square, 8, M.G. Road,BangaloreKARNATAKA560001India	Ph: 040 40031470	Ph: 040 40031470	manik.prabhu@quintiles.com
1039	CTRI/2009/091/000883	NA	NA	NA	NA	NA	NA	NA
1043	CTRI/2009/091/000887	Dr Arani Chatterjee	Senior Vice President-clinical Research	Clinical Research Department, Panacea BIotec Limited, MCIE New Delhi	B-1 Extn, G-3 Mohan co-op Industrial EstateMathura RoadNew DelhiDELHI110044India	Ph: 01141679000	Ph: 01141578085	aranichatterjee@panaceabiotec.com
1044	CTRI/2009/091/000888	Dr Sanjeev Hegde	Head Clinical Development	Reliance Life Science Pvt. Ltd.	Reliance Clinical Research Services Reliance Life Science Pvt. Ltd.Dhirubhai Ambani Life Sciences Centre Plot No. R 282 TTC Area of MIDCThane Belapur Road Rabale Navi MumbaiThaneMAHARASHTRA400701India	Ph: 02267678208	Ph: 02267678222	sanjeev.hegde@relbio.com
1046	CTRI/2009/091/000890	Dr Sudhir Kumar	Head Clinical Operations	Maya Clinicals Drug Development Pvt Ltd.	H-No 6-3-252-1-7-, Plot- 545 APM Square, Erramanzil, Opposite IIPM, Krishna Oberoi Road, Banjara HillsNot ApplicableN/A500082India	NA	Ph: 040233003277	drsudhirkumar@yahoo.com
1048	CTRI/2009/091/000893	Sumit Sinha	Additional Professor	NA	Room No 307, IIIrd Floor, Department of Neurosurgery,JPNA Trauma Center, All India Institute of Medical SciencesNew DelhiDELHI110029India	Ph: 011-26131172	Ph: 01126106826	sumitaiims@yahoo.com
1051	CTRI/2009/091/000896	Dr Rajendra C Rane	Sr Vice President	Intas Pharma	Intas Pharmaceuticals Chinubhai Centre Ashram Road Ahmedabad Intas Pharmaceuticals Chinubhai Centre Ashram Road Ahmedabad AhmadabadGUJARAT380009India	Ph: 26576655	Ph: 26576616	rane@intaspharma.com
1052	CTRI/2009/091/000897	Dr D Mohammed Kizhar Irshath	NA	NA	Arya Vysya Maternity Home & Child Welfare CentreparrysChennaiTAMIL NADU600001India	Ph: 04425387888	NA	drkizhar@yahoo.com
1053	CTRI/2009/091/000898	NA	NA	NA	Not ApplicableN/AIndia	NA	NA	NA
1056	CTRI/2009/091/000901	Dr Arun Bhatt	President	Clininvent Research Pvt. Ltd.	A-103, Everest ChambersMarol Naka, Andheri (E)MumbaiMAHARASHTRA400 059India	Ph: 022-67818666	NA	arunbhatt@clininvent.com
1060	CTRI/2009/091/000905	NA	NA	NA	NA	NA	NA	NA
1064	CTRI/2009/091/000909	Dr P V Suresh	Principal Investigator	Narayana Hrudayalaya Institute of Cardiac Sciences	Paediatric and Adult CardiologyNarayana Hrudayalaya Institute of Cardiac SciencesBangaloreKARNATAKA560 099India	Ph: 91807835000	Ph: 0807832648	suresh_pgi@yahoo.com
1065	CTRI/2009/091/000910	NA	NA	NA	Not ApplicableN/AIndia	NA	NA	NA
1067	CTRI/2009/091/000912	NA	NA	NA	NA	NA	NA	NA
1068	CTRI/2009/091/000913	Dr Suresh Jain	MS (General Surgery)	Digestive Endoscopy Clinic	Digestive Endoscopy Clinic,Khopkar heights Quarter Gate,Opp. YMCA Club, Raasta Peth, PunePuneMAHARASHTRA411011India	Ph: 9822335381	NA	scjdr@yahoo.com
1070	CTRI/2010/091/000915	dr Rajender pujari	NA	NA	asha polyclinicanand nilayPuneMAHARASHTRA411038India	Ph: 09822726281	Ph: NIL	NIL
1071	CTRI/2009/091/000916	NA	NA	NA	NA	NA	NA	NA
1075	CTRI/2009/091/000922	DR DEEPAK BHAMBE	NA	NA	NARENDER PRAKASH HEALTH CARE CENTREDA 3A,MAIN VIKAS MARGH,SHAKARPURNew DelhiDELHI110092India	Ph: 09212052184	Ph: NIL	dbhambe@yahoo.com
1080	CTRI/2021/01/030327	Dr Shilpa Sharma	Associate Professor	All India Institute of Medical Sciences, New Delhi	4001, Pediatric SurgeryAnsari nagarNew DelhiDELHI110029India	Ph: 01126593309	Ph: 011-26588663	drshilpas@gmail.com
1081	CTRI/2009/091/000928	Dr Anil Pareek	President	Ipca Laboratories Ltd.,Mumbai	Plot.no.142, Kandivali Industrial Estate, Kandivali (W, Mumbai-400067MumbaiMAHARASHTRA400067India	Ph: 022-66474641	Ph: 022-28686954	anil.pareek@ipca.com
1082	CTRI/2009/091/000929	Not applicable	NA	NA	NANot ApplicableN/ANAIndia	NA	NA	Not@applicable.com
1083	CTRI/2009/091/000930	Dr Manjunath K	Manger Clinical Pharmacology and medical Affairs	Principal investigator at Lambda International	Lambda Therapeutic Research LtdPlot No 38, Near Silver Oak ClubAhmadabadGUJARAT380 061India	Ph: 917940202287	Ph: 917940202021	manjunathk@lambda-cro.com
1094	CTRI/2009/091/000946	DRSBPATANKAR	Chairman	Prof.& HOD of Urology B J Medical college	32/2A,ERANDWANANEAR MEHENDALE GARAGE,Opp.Abhishek Hotel PuneMAHARASHTRA411004India	Ph: 02025434063	Ph: 9102025423253	sureshpatankarace@gmail.com
1098	CTRI/2009/091/000950	NA	NA	NA	NA	NA	NA	NA
1100	CTRI/2009/091/000952	NA	NA	NA	NA	NA	NA	NA
1101	CTRI/2009/091/000953	Aarathi Rajagopalan	NA	NA	Quintiles Research (India) Pvt Ltd.301-A-1 Leela Business Park;Andheri (E)MumbaiMAHARASHTRA400059India	Ph: 022 66774242	Ph: 022 66774343	Aarathi.rajagopalan@quintiles.com
1104	CTRI/2009/091/000958	Dr Keya Lahiri	Head of Department (Pediatrics)	Seth GS Medical College & KEM Hospital	Department of Pediatrics, Seth GS Medical College & KEM Hospital, MumbaiMumbaiMAHARASHTRA400012India	Ph: 022-26652518	Ph: 022-24143435	drkeyalahiri@gmail.com
1114	CTRI/2009/091/000969	Anurita Majumdar	Medical Director	Eli Lilly and Company India Private Limited	Eli Lilly and Company India Private Limited, Plot No. 92, Sec- 32Eli Lilly and Company India Private Limited, Plot No. 92, Sec- 32GurgaonHARYANA122001India	Ph: 01244753000	Ph: 01244753013	majumdar_anurita@lilly.com
1115	CTRI/2009/091/000970	Dr Neeraj Srivastava	NA	NA	Surgicare Clinic, 112, J.K. Chambers, Sector-17Vashi MumbaiMAHARASHTRA400703India	Ph: 9820062580	NA	neerajanita22@yahoo.com.SG
1118	CTRI/2009/091/000974	DR SUDHINDRA MOHAN BHATTACHARYA	Consultant.	Consultant;Dept. of Obstetrics and Gynaecology	Dept. of Obstetrics and GynaecologyS.C.Das Memorial Medical And Research Center52. Jodhpur Park.S.C.Das Memorial Medical and Research Center52, Jodhpur ParkKolkata- 700068KolkataWEST BENGAL700068India	Ph: 033-24836330	Ph: 033-24836330	drsudhindra54@gmail.com
1126	CTRI/2009/091/000983	Dr Rakesh Tandon	Medical Director and Head of Gastroenterology	Pushpawati Singhania Research Institute	Pushpawati Singhania Research Institutefor Liver, Renal & Digestive DiseasesSheikh Sarai, Phase-II, New Delhi-110017, INDIANew DelhiDELHI110017India	Ph: 11-30611700	Ph: 91-11-29250548	rakesh_tandon@hotmail.com
1137	CTRI/2009/091/000995	NA	NA	NA	NA	NA	NA	NA
1138	CTRI/2009/091/000999	Kanchan Tyagi	NA	NA	Project Leader, Medical Affirs and Clinical Research, Ranbaxy Research Laboratories Ltd .Plot No.77-B, Sector-18, IFFCO Road GurgaonHARYANA122015India	Ph: +911244194218	Ph: +911244016855	kanchan.tyagi@ranbaxy.com
1140	CTRI/2009/091/001004	NA	NA	NA	NA	NA	NA	NA
1142	CTRI/2009/091/001006	Dr N Khandelwal	Professor & Head	PGIMER Chandigarh	Department of Radiodiagnosis PGIMER, ChandigarhChandigarhCHANDIGARH160012India	Ph: 09814527833	Ph: 01722744401	khandelwaln@hotmail.com
1145	CTRI/2009/091/001009	Dr Deeoak Assudani	NA	NA	Biocon Limited, 20th KM Hosur Road, Electronics City BangaloreKARNATAKA560100 India	Ph: 080-28082309	Ph: 080-28082303	deepak.assudani@biocon.com
1151	CTRI/2009/091/001015	Ataali shaikh	Senior Director	Kendle India Pvt Ltd	Kendle India Pvt Ltd. Unit 002, Ground Floor, Tower C, Cyber Park, Sector 39,GurgaonHARYANA122001India	Ph: 912241922000	NA	shaikh.ataali@kendle.com
1152	CTRI/2009/091/001016	Dr Rakesh Chugh	DGM	Wockhardt Ltd	Wockhardt Limited, Wockhardt Towers, Bandra Kurla Complex, Bandra, Mumbai, IndiaWockhardt Limited, Wockhardt Towers, Bandra Kurla Complex, BandraMumbaiMAHARASHTRA400051India	Ph: 02226596203	Ph: 02226523885	rchugh@wockhardt.com
1156	CTRI/2009/091/001020	NA	NA	NA	Not ApplicableN/AIndia	NA	NA	NA
1157	CTRI/2009/091/001021	Dr Ravindra Mittal	Medical Advisor & Head - Regulatory Affairs	NA	Cadila Healthcare Ltd.Zydus Tower, Satellite Cross RoadsAhmadabadGUJARAT380015India	Ph: 07926868926	Ph: 07926862362	r.mittal@zyduscadila.com
1158	CTRI/2009/091/001022	Dr Ravindra Mittal	Medical Advisor & Head - Regulatory Affairs	NA	Cadila Healthcare Ltd.Zydus Tower, Satellite Cross RoadsAhmadabadGUJARAT380015India	Ph: 07926868926	Ph: 07926862362	r.mittal@zyduscadila.com
1159	CTRI/2009/091/001023	Dr Ravindra Mittal	Medical Advisor & Head - Regulatory Affairs	NA	Cadila Healthcare Ltd.Zydus Tower,Satellite Cross RoadsAhmadabadGUJARAT380015India	Ph: 07926868926	Ph: 07926862362	r.mittal@zyduscadila.com
1160	CTRI/2009/091/001024	Dr Sanath Hegde	Principal Investigator	Consultant Medical Oncologist.	FR. Muller Hospital Department of Radiation Oncology KankanadyBangaloreKARNATAKA575002 India	Ph: 918242433301	Ph: 918242433301	drhegdesanath@gmail.com
1161	CTRI/2009/091/001025	Dr Shailesh Singh	Associate Vice President DRA and R&D	Ajanta Pharma Ltd, Advent	Ajanta Pharma Ltd, Advent 43 AB/44CD, Charkop Industrial Estate,Kandivli (West) Mumbai MAHARASHTRA 400 067 IndiaAjanta Pharma Ltd, Advent 43 AB/44CD, Charkop Industrial Estate,Kandivli (West) Mumbai MAHARASHTRA 400 067 IndiaMumbaiMAHARASHTRA400 067India	Ph: 022-66062112	Ph: 022-66062100	shaileshs@ajantapharma.com
1167	CTRI/2009/091/001036	Dr Anil Pareek	President- Medical Affairs and Clinical Research	Ipca Laboratories Limited	142-AB, Kandivli Industrial Estate, Mumbai, Maharashtra 400067, IndiaMumbaiMAHARASHTRA400067India	Ph: 02266474641	Ph: 02228686954	anil.pareek@ipca.com
1169	CTRI/2009/091/001038	Dr Shailesh Mehta	Vice President	GlaxoSmithKline	Dr Annie Besant Road,Mumbai,400030India.MumbaiMAHARASHTRA400030India	Ph: 00912224959611	Ph: 00912224951326	shailesh.i.mehta@gsk.com
1170	CTRI/2009/091/001039	Dr Shailesh Mehta	Vice President	GlaxoSmithKline	Dr. Annie Besant RoadMumbaiMAHARASHTRA400030IndiaMumbaiMAHARASHTRA400030India	Ph: 00912224959611	Ph: 00912224951326	shailesh.i.mehta@gsk.com
1171	CTRI/2009/091/001040	Dr Gundugurthi Prasad Rao	Principal Investigator	Asha Hospital	Asha Hospital, # L98, Road No. 14, Banjara HillsHyderabadANDHRA PRADESH500034India	Ph: 91-40-66752222	Ph: 91-40-66759658	prasad40@gamil.com
1172	CTRI/2009/091/001041	Dr Deepak Bhambe	NA	NA	NARENDER PRAKASH HEALTH CARE CENTREDA-3/A ,MAIN VIKAS MARG ,SHAKAR PUR,OPP.NATHU SWEETS ,BEHIND POLICE BOOTHNew DelhiDELHI110092India	Ph: 09212052184	Ph: nil	dbhambe@yahoo.com
1175	CTRI/2009/091/001044	NA	NA	NA	NA	NA	NA	NA
1176	CTRI/2009/091/001045	NA	NA	NA	NA	NA	NA	NA
1179	CTRI/2009/091/001048	NA	NA	NA	NA	NA	NA	NA
1180	CTRI/2013/07/003808	Dr Kavita Agarwal	senior resident	Dr. BATRA, Deptt. obs. & gynae, Safdarjung Hospital, CGHS	Deptt. obs. & gynaesafdarjung hospitalnew delhi-11002992, vrindavan apartmentgali no. 4, krishna nagar,safdarjung enclavenew delhi-110029New DelhiDELHI110029India	Ph: 9990167888	NA	drku93@gmail.com
1181	CTRI/2009/091/001051	Dr Shailesh Singh	Associate Vice President DRA and R&D	Ajanta Pharma Ltd, Advent	Ajanta Pharma Ltd, Advent 43 AB/44CD, Charkop Industrial Estate,Kandivli (West) Mumbai MAHARASHTRA 400 067 IndiaAjanta Pharma Ltd, Advent 43 AB/44CD, Charkop Industrial Estate,Kandivli (West) Mumbai MAHARASHTRA 400 067 IndiaMumbaiMAHARASHTRA400 067India	Ph: 022-66062112	Ph: 022-66062100	shaileshs@ajantapharma.com
1183	CTRI/2009/091/001053	Dr Shailesh Singh	Associate Vice President DRA and R&D	Ajanta Pharma Ltd, Advent	Ajanta Pharma Ltd, Advent 43 AB/44CD, Charkop Industrial Estate,Kandivli (West) Mumbai MAHARASHTRA 400 067 IndiaAjanta Pharma Ltd, Advent 43 AB/44CD, Charkop Industrial Estate,Kandivli (West) Mumbai MAHARASHTRA 400 067 IndiaMumbaiMAHARASHTRA400 067India	Ph: 022-66062112	Ph: 022-66062100	shaileshs@ajantapharma.com
1188	CTRI/2009/091/001058	Padmini Devi	NA	NA	Department of PharmacologySt johns medical collegeBangaloreKARNATAKA560034India	Ph: 08022065045	NA	p_nidhin@hotmail.com
1189	CTRI/2009/091/001059	NA	NA	NA	NA	NA	NA	NA
1190	CTRI/2009/091/001060	NA	NA	NA	NA	NA	NA	NA
1196	CTRI/2009/091/001067	Dr Rajendra C Rane	Sr. Vice President	Intas Pharma	Intas PharmaceuticalsChinubhai CentreAshram Road,Ahmedabad As aboveAhmadabadGUJARAT380009India	Ph: 26576655	Ph: 26576616	rane@intaspharma.com
1210	CTRI/2009/091/001081	NA	NA	NA	NA	NA	NA	NA
1213	CTRI/2009/091/001085	Dr Rajendra C Rane	Sr Vice President	Intas Pharma	Intas Pharmaceuticals Ltd Chinubhai Center Ashram Road Ahmadabad Intas Pharmaceuticals Ltd Chinubhai Center Ashram Road Ahmadabad AhmadabadGUJARAT380009India	Ph: 26576655	Ph: 26576616	rane@intaspharma.com
1215	CTRI/2009/091/001087	Dr Rajendra C Rane	Sr Vice President	Intas Pharma	Intas Pharmaceuticals Limited 2nd Floor Chinubhai Center Ashram Road AhmedabadAhmadabadGUJARAT380009India	Ph: 26576655	Ph: 26576616	rane@intaspharma.com
1216	CTRI/2009/091/001088	Dr Jai Bhagwan Sharma	Additional Professor	All India Institute of Medical Sciences	Room no. 3082 III rd FloorTeaching Block, Deptt. of obs. and gynaeNew DelhiDELHI110029India	Ph: 011-26589665	Ph: 01126588663	jbsharma2000@gmail.com
1232	CTRI/2010/091/000006	Dr Alpeshkumar Patel	Principal Investigator	Zydus Research Centre	Zydus Research Centre. Survey No. 396/403, Opp. Sarvotam Hotel, Nr. Nova Petrochemicals, Sarkhej-Bavla N.H. No. 8A, Village: Moraiya, Ahmedabad Ahmadabad Zydus Research Centre. Survey No. 396/403, Opp. Sarvotam Hotel, Nr. Nova Petrochemicals, Sarkhej-Bavla N.H. No. 8A, Village: Moraiya, Ahmedabad AhmadabadAhmadabadGUJARAT382213India	Ph: 91-2717-250801	Ph: 91-2717-250606	alpeshkumarpatel@zyduscadila.com
1234	CTRI/2010/091/000008	Dr Manjunath K	Clinical Pharmacologist	Lambda Therapeutic Research Limited,	Lambda Therapeutic Research Limited,Near Silver Oak Club, S.G. Highway, AhmadabadGUJARAT380 061India	Ph: 91-79-40202052	Ph: 91-79-40202022	manjunathk@lambda-cro.com
1236	CTRI/2010/091/000010	NA	NA	NA	Not ApplicableN/AIndia	NA	NA	NA
1238	CTRI/2010/091/000012	Dr Deepali Mittal	Deputy General Manager	Project Leader	Plot no 11,Sector 44GurgaonHARYANA122001India	NA	NA	deepali.mittal@lglsi.com
1244	CTRI/2010/091/000020	Dr Binod K PATRO	Principal Investigator	School of Public Health Chandigarh	Postgraduate Institute of Medical Education & Research (PGIMER)ChandigarhCHANDIGARH160012India	Ph: 911712755222	Ph: 911123365792	patrobinod@yahoo.co.in
1246	CTRI/2010/091/000022	DrRakesh Sahay	Principal Investigator	Osmania General Hospital	2nd Floor, Golden Jubilee Block, Afzalgunj, HyderabadANDHRA PRADESH500012India	Ph: 919849597507	Ph: 914024616687	sahayrk@gmail.com
1247	CTRI/2010/091/000023	DR R K JENA	NA	NA	Professor & Head - Department of Clinical Haematology S C B Medical College & Hospital, Cuttack Orissa.CuttackORISSA753007India	Ph: 06712410664	Ph: NIL	rkjena@msn.com
1248	CTRI/2010/091/000024	Dr C S Yajnik	Principal Investigator	KEM Hospital,- Research Centre,	6th Banoo Coyaji Building,Sardar Moodliar Road, Rastha Pet,PuneMAHARASHTRA411011India	Ph: 912026111958	Ph: 912026111958	csyajnik@hotmail.com
1251	CTRI/2010/091/000028	Dr Prashant Bhatia	Principal Investigator	Sunflag Hospital and Research Centre	Sunflag Hospital & Research CentreSector 16-A, Faridabad ? 121 002, Haryana, INDIAFaridabadHARYANA121002India	Ph: 9810232197	NA	drpbhatia@gmail.com
1252	CTRI/2010/091/000029	Dr Arani Chatterjee	Sr Vice President	Panacea Biotec Ltd	B-1 Extn/G-3, Mohan Co-op. Indl. Estate,Mathura Road, New DelhiDELHI110044India	Ph: 01141679000	Ph: 01141578085	aranichatterjee@panaceabiotec.com
1254	CTRI/2010/091/000031	Dr Arani Chatterjee	Sr Vice President	Panacea Biotec Ltd	B-1 Extn/G-3, Mohan Co-op. Indl. Estate,Mathura Road, New DelhiDELHI110044India	Ph: 01141679000	Ph: 01141578085	aranichatterjee@panaceabiotec.com
1255	CTRI/2010/091/000032	Dr Arani Chatterjee	Sr VP	Panacea Biotec LTD	B-1 Extn/G-3, Mohan Co-op. Indl. Estate, Mathura Road, New DelhiDELHI110044India	Ph: 1141679000	Ph: 01141578085	aranichatterjee@panaceabiotec.com
1257	CTRI/2010/091/000034	NA	NA	NA	NA	NA	NA	NA
1260	CTRI/2010/091/000037	Dr Lalit Kumar	NA	NA	Room no 234, second floor, Department of Medical Oncology, AIIMS, Ansari nagar, New DelhiSouthDELHI110029India	Ph: 01126593405	Ph: 011-26588863	lalitaiims@yahoo.com
1266	CTRI/2010/091/000044	Dr Ajay Kumar	Prinicipal Investigator	Diabetes Care & Research Centre	Diabetes Care & Research CentreG.C -1B, Near OverbridgeNot ApplicableN/A800020India	Ph: 06122350434	Ph: 06122357332	drajaykr@yahoo.com
1268	CTRI/2010/091/000046	NA	NA	NA	NA	NA	NA	NA
1273	CTRI/2010/091/000053	Dr Ravindra Mittal	Medical Advisor & Head - Regulatory Affairs	Cadila Healthcare Limited	Cadila Healthcare Ltd.Zydus Tower, Satellite Cross RoadsAhmadabadGUJARAT380015India	Ph: 07926868926	Ph: 07926862362	r.mittal@zyduscadila.com
1275	CTRI/2010/091/000055	Dr Ravindra Mittal	Medical Advisor & Head - Regulatory Affairs	Cadila Healthcare Limited	Cadila Healthcare Ltd.Zydus Tower, Satellite Cross RoadsAhmadabadGUJARAT380015India	Ph: 07926868926	Ph: 07926862362	r.mittal@zyduscadila.com
1276	CTRI/2010/091/000056	Jayshree Mahesh	NA	NA	Quintiles Research India Pvt Limited2/11 Moosa Street,T.NagarChennaiTAMIL NADU600017 India	Ph: 91-9884060369	Ph: 044-42604369	jayshree.mahesh@quintiles.com
1278	CTRI/2010/091/000059	NA	NA	NA	Not ApplicableN/AIndia	NA	NA	NA
1279	CTRI/2010/091/000063	Aadil Manzoor	Sr. Clin. Project Manager	IQVIA RDS (India) Private Limited	IQVIA RDS (India) Private Limited4th Floor, Nitesh Time Square,BangaloreKARNATAKA560001India	Ph: 080-66552087	Ph: 080-66552010	aadil.manzoor@quintiles.com
1280	CTRI/2010/091/000064	Dr Parvez Kosgi	Head RLS Clinical Trial	Reliance Life Sciences Pvt. Ltd.	Reliance Life Sciences Pvt Ltd,Dhirubhai Ambani Life Sciences Centre R-282 TTC Area of MIDC Rabale Navi MumbaiThaneMAHARASHTRA400701India	Ph: 02240678000	Ph: 02240678299	parvez.kosgi@relbio.com
1284	CTRI/2010/091/000068	Dr Arun Bhatt	President	Clininvent research pvt ltd	A-103, Everest ChambersMarol Naka, Andheri (E)MumbaiMAHARASHTRA400 059India	Ph: 022-67818666	NA	arunbhatt@clininvent.com
1287	CTRI/2010/091/000071	NA	NA	NA	NA	NA	NA	NA
1289	CTRI/2010/091/000073	NA	NA	NA	Not ApplicableN/AIndia	NA	NA	NA
1291	CTRI/2010/091/000076	Dr Vijaya jaiswal	Vice President Medical Services	Troikaa Pharmaceuticals Limited	Troikaa Pharmaceuticals LimitedCommerce House 1, Satya Marg, BodakdevAhmadabadGUJARAT380054India	Ph: 079-26856242	Ph: 079-26856246	vijayajaiswal@troikaapharma.com
1292	CTRI/2010/091/000077	Dr Chandrakant Thorat Dr Harshad G Argekar	NA	NA	Dr. Thorat, Dept. of Orthopaedics, Government Medical College, Aurangabad - 431 003Dr. Argekar, Dept. of Orthopaedic, Criticare Hospital & Research Centre, Plot No. 38/39, Main Gulmohar Road, J.V.P.D. Scheme, Andheri (West), Mumbai MumbaiMAHARASHTRA431 003 & 400 049India	Ph: 09820654780	NA	argekar@gmail.com
1293	CTRI/2010/091/000078	DrMala Dharmalingam	Director	Bangalore endocrinology and diabetes research center	Bhagwan Mahaveer Jain Hospital, Department of Endocrinology,Millers road, VasanthnagarBangaloreKARNATAKA560 052India	Ph: 080-65965758	Ph: 080-41131390	mala_endo@rediffmail.com
1297	CTRI/2010/091/000082	Dr Manjunath K	Principal Investigator	Lambda Therapeutic Research Limited	Lambda Therapeutic Research Limited,Near Silver Oak Club, S.G. Highways, AhemadabadAhmadabadGUJARAT380015India	Ph: 91-79-40202052	Ph: 91-79-40202022	manjunathk@lambdacro.com
1302	CTRI/2010/091/000087	Dr M L Shukla	Principal Investigator	NA	Shuklas Hospital, M. G. RoadNot ApplicableN/A394602India	Ph: 02622220235	NA	drshukla99@yahoo.co.in
1307	CTRI/2010/091/000092	NA	NA	NA	NA	NA	NA	NA
1308	CTRI/2010/091/000093	NA	NA	NA	Not ApplicableN/AIndia	NA	NA	NA
1310	CTRI/2010/091/000095	Dr Nikhil Gokhale	Ophthalmologist	Gokhale Eye Hospital	Gokhale Eye Hospital,1st Floor, Anant Building, Near Portuguese Church, Above UCO Bank, Gokhale Road South, Dadar West, MumbaiMumbaiMAHARASHTRA400028India	Ph: 9820154362	Ph: 022-24315666	nikgokhale@yahoo.com
1311	CTRI/2010/091/000096	Dr Sanjay Maroo	General Manager	Troikaa Pharmaceuticals Limited	Medical Services Department, Troikaa Pharmaceuticals Limited Commerce House- 1, Satya Marg, BodakdevAhmadabadGUJARAT380 054India	Ph: 07926856242	Ph: 079-26856246	sanjaymaroo@troikaapharma.com
1313	CTRI/2010/091/000098	Dr Sreenivasa Murthy	Clinical research coordinator	Lifecare clinic and research center	LIFECARE CLINIC AND RESEARCH CENTRE ,No.2253 MCN ComplexBangaloreKARNATAKA560092India	Ph: 080-41735500	Ph: 080-23630055	dreams607@yahoo.com
1314	CTRI/2010/091/000099	Dr Jigna Shah	Professor & HOD	Civil Hospital	Department of Oral Diagnosis and Radiology, Government Dental College & hospitalCivil Hospital Campus, Asarwa, AhmadabadGUJARAT380016India	Ph: 9825016968	NA	jignasathya@gmail.com
1317	CTRI/2010/091/000102	Dr Nita Bhandari	Project Director	Centre for Health Research and Development, Society For Applied Studies	1st Floor, 45 Kalu SaraiCentre for Health Research and Development, Society for Applied Studies,45 Kalu Sarai,First Floor, 45 Kalu SaraiCentre for Health Research and Development, Society for Applied Studies,45 Kalu Sarai,New DelhiDELHI110 016India	Ph: 01146043751	Ph: 01126513952	nita.bhandari@sas.org.in
1322	CTRI/2010/091/000107	Dr R H Jani	Sr. Vice President, Clinical R&D	Cadila Healthcare Limited	Zydus Cadila House,2nd FloorPlot No. 360, TPS 5, Service road, Vile Parle (East)MumbaiMAHARASHTRA400057India	Ph: 91-22-26186052	Ph: 91-22-26151735	rhjani@zyduscadila.com
1323	CTRI/2010/091/000108	Dr RH Jani	Sr. Vice President, Clinical R&D	Cadila Healthcare Limited	Zydus Cadila HousePlot No. 360, TPS 5, Service Road, Vile Parle (East)MumbaiMAHARASHTRA400057India	Ph: 022-26186052	Ph: 022-26151735	rhjani@zyduscadila.com
1325	CTRI/2010/091/000110	Murugananthan K	Head-Clinical Development	Novartis Healthcare Private Limited,	Novartis Healthcare Private Limited, Medical Department,Sandoz House,Shiv Sagar Estate,Dr. Annie Besant Road,Worli, Mumbai Ã¢Â€Â“ 400 018MaharashtraMumbaiMAHARASHTRA 400 018India	Ph: 022-24958545	NA	murugananthan.k@novartis.com
1329	CTRI/2010/091/000114	NA	NA	NA	Not ApplicableN/AIndia	NA	NA	NA
1333	CTRI/2013/02/003425	Renu Sinha	Associate Professor	AIIMS, New Delhi	S-2, First Floor OPD BlockS-2, First Floor OPD BlockNew DelhiDELHI110029India	Ph: 011-26252858	NA	renuagarwal4@rediffmail.com
1337	CTRI/2010/091/000122	Dr Milan Satia	CEO	Ethicare Clinical Trial Services	11, Devipark,B/h Lake View Appt., Vastrapur AhmadabadGUJARAT380054India	Ph: 09825585119	NA	milansatia@ethicare-cro.com
1341	CTRI/2010/091/000126	Dr Shailesh Singh	Vice President	NA	Advent Ajanta Pharma Ltd43 AB 44 BCD Charkop Industrial Estate Kandivli(W)MumbaiMAHARASHTRA400067India	Ph: 02266062111	NA	shailesh.singh@ajantapharma.com
1342	CTRI/2010/091/000127	Dr Harshad Argekar Dr Ramesh Sen Dr Anil Baburao Dhule	NA	NA	Criticare Hospital & Research Centre,Plot No. 38/39, Main Gulmohar Road, J.V.P.D. Scheme, Andheri (West); Additional Professor, Dept. of orthopedics, PGIMER, Chandigarh; Lecturer- Dept. of Orthopaedic, Govt. Medical College, AurangabadMumbaiMAHARASHTRA400 049India	Ph: 9820654780	NA	argekar@gmail.com
1347	CTRI/2010/091/000132	Dr Ravi R Kasliwal	Chairman- Clinical & Preventive Cardiology and Community Outreach	Department of Cardiology, Medanta - The Medicity	Medanta Heart Institute - The Medicity, Sector 38,GurgaonHARYANA122001India	Ph: 0124-4141414	Ph: 0124-4834111	rrkasliwal@hotmail.com
1353	CTRI/2010/091/000140	NA	NA	NA	NA	NA	NA	NA
1354	CTRI/2010/091/000141	Dr Shailesh Singh	Associate Vice President DRA and R&D	Ajanta Pharma Ltd, Advent	Ajanta Pharma Ltd., Advent43/44, ABCD, Charkop Industrial Estate, Kandivli (W)MumbaiMAHARASHTRA400 067India	Ph: 022-66062112	Ph: 022-66062100	shaileshs@ajantapharma.com
1357	CTRI/2010/091/000144	NA	NA	NA	Not ApplicableN/AIndia	NA	NA	NA
1358	CTRI/2010/091/000145	Dr Nikhil Tandon	Professor Dept of Endocrinology and Metabolism,	All India Institute of Medical Sciences,	Room no.311 ,Biotechnology Block,Ansari Nagar,New DelhiDELHI110029India	Ph: 911126593433	Ph: 911126589674	nikhil_tandon@hotmail.com
1362	CTRI/2010/091/000149	Monika Tandon MD DM	NA	NA	Clinical Pharmacology UnitRanbaxy Research Laboratories, Fortis Hospital Complex Not ApplicableN/A121002India	Ph: 0120- 240 3989	Ph: 0120- 240 3989	monika.tandon@ranbaxy.com
1364	CTRI/2010/091/000151	NA	NA	NA	Not ApplicableN/AIndia	NA	NA	NA
1365	CTRI/2010/091/000152	Dr VH Basavaraj	Professor of Medicine	NA	Vydehi Hospital, 82, EPIP Area, White Field, Bangalore.BangaloreKARNATAKA560066India	Ph: 919880205953	Ph: 918028412956	drbasavarajvh@gmail.com
1366	CTRI/2010/091/000153	Dr George Dsouza	NA	NA	St. Johns Medical College HospitalDepartment of Medicine, St. John?s Medical College, Sarjapur RoadBangaloreKARNATAKA560 034India	Ph: 918022065353	Ph: 918025501144	dsouza.ga@gmail.com
1370	CTRI/2010/091/000157	Dr Mamta V Manglani	Principal Investigator	LTM Medical college and General hospital	LTM Medical college and General hospital, SionMumbaiMAHARASHTRA400022India	Ph: 9821322071	NA	mmanglani@hotmail.com
1371	CTRI/2010/091/000158	NA	NA	NA	NA	NA	NA	NA
1373	CTRI/2010/091/000160	NA	NA	NA	NA	NA	NA	NA
1377	CTRI/2010/091/000164	Dr RHJani	Sr. Vice President, Clinical R&D	NA	Cadila Healthcare limited, Zydus Cadila HousePlot No. 360, TPS 5, Service Road, Vile Parle (East)MumbaiMAHARASHTRA400057India	Ph: 91-22-26186052	Ph: 91-22-26151735	rhjani@zyduscadila.com
1378	CTRI/2010/091/000165	Dr RH Jani	Sr. Vice President, Clinical R&D	Cadila Healthcare Limited	Zydus Cadila House,Plot No. 360, TPS 5, Service Road, Vile Parle (East)MumbaiMAHARASHTRA400057India	Ph: 91-22-26186052	Ph: 91-22-26151735	rhjani@zyduscadila.com
1379	CTRI/2010/091/000166	Dr RHJani	Sr. Vice President, Clinical R&D	NA	Cadila Healthcare Limited, Zydus Cadila HousePlot No. 360, TPS 5, Service Road, Vile Parle (East)MumbaiMAHARASHTRA400057India	Ph: 91-22-26186052	Ph: 91-22-26151735	rhjani@zyduscadila.com
1380	CTRI/2010/091/000167	Dr RH Jani	Sr. Vice President, Clinical R&D	Cadila healthcare Ltd	Zydus Cadila house,Plot No. 360, TPS 5, Service Road, Vile Parle (East) MumbaiMAHARASHTRA400057India	Ph: 91-22-26186052	Ph: 91-22-26151735	rhjani@zyduscadila.com
1382	CTRI/2010/091/000169	Dr Milan Satia	CEO	Ethicare Clinical Trial Services	11, deviparkB/h Lake View Appt., Vastrapur AhmadabadGUJARAT380054India	Ph: 09825585119	NA	milansatia@ethicare-cro.com
1384	CTRI/2010/091/000171	DRSUDHINDRA MOHAN BHATTACHARYA	NA	NA	S.C.DAS MEMORIAL MEDICAL AND RESEARCH CENTER52, JODHPUR PARKKolkataWEST BENGAL700068India	Ph: 033-24836330	NA	drsudhindra54@gmail.com
1385	CTRI/2015/10/006235	Alka Kriplani	Professor and Head	All India Institute of Medical Sciences, New Delhi	3081, 3rd floor, Teachimg block, Department of Obstetrics & Gynaecology, AIIMS, Ansari NagarC-II/25, AIIMS Campus, Ansari Nagar EastNew DelhiDELHI110029India	Ph: 011-26589883	Ph: 011-26588641	kriplanialka@gmail.com
1386	CTRI/2010/091/000173	Dr Alfred Augustine	NA	NA	Kasturba Medical College Hospital, first floor, Room no 11,surgery OPD, Attavar, BangaloreKARNATAKA575 001India	Ph: 919845004790	Ph: 918244255655	alfred.augustine@manipal.edu
1387	CTRI/2010/091/000174	Dr Mahip Saluja	NA	NA	Associate Professor, department of pulmonary medicine, Subharti medical college MerrutDepartment of pulmonary medicine MeerutUTTAR PRADESH250001India	Ph: 09837360657	NA	drmahip@hotmail.com
1389	CTRI/2010/091/000176	Dr Rajendra C Rane	Sr Vice President	Intas Pharma	Intas Pharmaceuticals Chinubhai Centre Ashram Road Ahmedabad Intas Pharmaceuticals Chinubhai Centre Ashram Road Ahmedabad AhmadabadGUJARAT380009India	Ph: 26576655	Ph: 26576616	rane@intaspharma.com
1390	CTRI/2010/091/000177	Dr Brijesh Arora	NA	NA	Department of Medical OncologyTata Memorial HospitalMumbaiMAHARASHTRA400012India	Ph: 02224177220	Ph: 02224146937	brijesharora@rediffmail.com
1395	CTRI/2010/091/000182	Dr Ravindra Mittal	NA	NA	Cadila Healthcare LtdZydus Tower Satellite Cross RoadsAhmadabadGUJARAT380015India	Ph: 07926868926	Ph: 07926862362	r.mittal@zyduscadila.com
1409	CTRI/2010/091/000197	NEERJA BHATLA	Professor	NA	ROOM NO.3101 THIRD FLOOR, DEPTT. OF OBS. AND GYNAE. New DelhiDELHI110029India	Ph: 01126594991	Ph: 01126588641	neerjabhatla@rediffmail.com
1410	CTRI/2010/091/000198	Dr Shailesh Singh	Associate Vice President DRA and R&D	Ajanta Pharma Ltd, Advent	Ajanta Pharma Ltd., Advent43/44, ABCD, Charkop Industrial Estate, Kandivli (W)MumbaiMAHARASHTRA400 067India	Ph: 022-66062112	Ph: 022-66062100	shaileshs@ajantapharma.com
1412	CTRI/2010/091/000200	Dr D Raghunadharao	Professor	Department of Medical Oncology	Nizams Institute of Medical SciencesPanjaguttaHyderabadANDHRA PRADESH500 082India	Ph: 91-40-23489000	NA	telerama@rediffmail.com
1413	CTRI/2010/091/000201	Dr C K Ponde	Principal Investigator	P. D. Hinduja National Hospital & Medical Research Centre	P. D. Hinduja National Hospital & Medical Research Centre,Veer Savarkar Marg, Mahim,MumbaiMAHARASHTRAMumbai - 400016India	Ph: 919820186502	Ph: 912224440425	ckpshekhar@yahoo.co.in
1415	CTRI/2010/091/000203	Dr Anit Singh	Assistant Medical Director	NA	Bharat Biotech Int.Ltd.Genome Valley, Shameerpet, Hyderabad HyderabadANDHRA PRADESH500 078India	Ph: 04023480567	Ph: 04023480560	anits@bharatbiotech.com
1416	CTRI/2010/091/000204	Dr Santhosh Kumar	Asst. Medical Director	NA	Genome ValleyShameerpetHyderabadHyderabadANDHRA PRADESH500078India	Ph: 914023480567	Ph: 914023480560	madhusudhansk@bharatbiotech.com
1424	CTRI/2010/091/000212	NA	NA	NA	NA	NA	NA	NA
1425	CTRI/2010/091/000213	Dr Santhosh Kumar M	Assistant Medical Director	NA	Bharat Biotech Intl LtdGenome Valley, Shameerpet, Hyderabad HyderabadANDHRA PRADESH500078India	Ph: 04023480567	Ph: 04023480560	madhusudhansk@bharatbiotech.com
1426	CTRI/2010/091/000214	Dr. G. Sampath	NA	NA	Deputy Civil Surgeon, Institute of Preventive MedicineHyderabadANDHRA PRADESH500143India	Ph: +919912277002	Ph: +914027567894	gadeysampath@yahoo.co.uk
1443	CTRI/2010/091/000233	NA	NA	NA	NA	NA	NA	NA
1447	CTRI/2010/091/000237	Dr Rajendra H Jani	Senior Vice President	Cadila Healthcare Limited	Clinical ResearchZydus Cadila House Plot No 360 TPS 5 Service RoadVile Parle East MumbaiMAHARASHTRA400057 India	Ph: 912226186057	Ph: 912226151735	clinical@zyduscadila.com
1448	CTRI/2010/091/000238	Dr RH Jani	Senior Vice President	Cadila Healthcare Limited	Zydus Cadila HousePlot No 360 TPS 5 Service Road Vile Parle EastMumbaiMAHARASHTRA400057India	Ph: 91226186057	Ph: 91226151735	rhjani@zyduscadila.com
1454	CTRI/2010/091/000245	Dr Anil Pareek	President - Medical Affairs and Clinical Research	NA	142-ABKandivli Inductrial EstateKandivli WestMumbaiMumbaiMAHARASHTRA400067India	Ph: 022-66474641	Ph: 022-61113150	anil.pareek@ipca.com
1462	CTRI/2010/091/000253	NA	NA	NA	NA	NA	NA	NA
1463	CTRI/2010/091/000254	Shilpi Ray	NA	NA	Biogen Idec Biotech India Pvt. Ltd.Vatika Towers, B Block, 14th Floor, Sec 54, Golf Course Sector Road,GurgaonHARYANA122001India	Ph: +91-124-4572300	Ph: +91-124-4572333	shilpi.ray@biogenidec.com
1464	CTRI/2010/091/000255	Dr Dinesh C Doval	Doctor	NA	Rajiv Gandhi Cancer Institute & Research CentreSector- 5, Rohini, New Delhi - 110 085 New DelhiDELHI110 085India	Ph: 911127051011	Ph: 911127931342	dcdoval@gmail.com
1467	CTRI/2010/091/000258	NA	NA	NA	NA	NA	NA	NA
1483	CTRI/2010/091/000275	Dharmesh Domadia	Head Clinical Pharmacology	NA	Veeda Clinical Research Pvt. LtdShivalik Plaza-A, Near I.I.M., AmbawadiAhmadabadGUJARAT380 015India	Ph: 079-30013000	Ph: 079-30013010	dharmesh.domadia@veedacr.com
1484	CTRI/2010/091/000276	NA	NA	NA	NA	NA	NA	NA
1485	CTRI/2010/091/000277	NA	NA	NA	NA	NA	NA	NA
1487	CTRI/2010/091/000279	Dr Shailesh Singh	Associate Vice President DRA and R&D	Ajanta Pharma Ltd, Advent	Ajanta Pharma Ltd., Advent43/44, ABCD, Charkop Industrial Estate, Kandivli (W)MumbaiMAHARASHTRA400 067India	Ph: 022-66062112	Ph: 022-66062100	shaileshs@ajantapharma.com
1488	CTRI/2010/091/000280	Dr Shailesh Singh	Associate Vice President DRA and R&D	Ajanta Pharma Ltd, Advent	Ajanta Pharma Ltd., Advent43/44, ABCD, Charkop Industrial Estate, Kandivli (W)MumbaiMAHARASHTRA400 067India	Ph: 022-66062112	Ph: 022-66062100	shaileshs@ajantapharma.com
1489	CTRI/2010/091/000282	Subhra Lahiri	NA	NA	Associate Vice President - Clinical ResearchAXIS Clinicals Ltd, 1-121/1, MiyapurHyderabadANDHRA PRADESH500050India	Ph: 914040408035	Ph: 914040408003	Subhra.L@AxisClinicals.Com
1490	CTRI/2010/091/000283	Dr Mudgal Kothekar MD	Associate Vice President Clinical Development	NA	17/B, Mahal Industrial Estate, Mahakali Caves Road, Andheri East.MumbaiMAHARASHTRA400093India	Ph: 912266455645	NA	Clinical.Trials@sparcmail.com
1492	CTRI/2010/091/000285	NA	NA	NA	Not ApplicableN/AIndia	NA	NA	NA
1495	CTRI/2010/091/000288	Dr Ritika Bajaj	Associate Director	Biogen	Flat 902, Tower -18. The close South , Nirvana country , Sector-50, Gurgaon , Haryana -122002GurgaonHARYANA122002India	Ph: 9717004620	NA	ritika.bajaj@biogen.com
1496	CTRI/2011/07/001888	Dr Ripal Gharia	Scientist I (Manager)	NA	Torrent Research CentreVillage: BhatGandhinagarGUJARAT382428India	Ph: 079-23969100	Ph: 079-23969135	ripalgharia@torrentpharma.com
1500	CTRI/2010/091/000293	Dr Rajiv Joshi	Principal Investigator	NA	C.L.A.I.M.S. Pvt Ltd, 4th Floor, B wing, Modi House,C-10, Dalia Industrial Estate, New Link Road, Andheri(W),MumbaiMAHARASHTRA400058India	Ph: 66758851	Ph: 66758854	rsjdr@rediffmail.com
1507	CTRI/2010/091/000301	Dr Preethi Shivyogi	NA	NA	Lotus Labs Pvt. Ltd.100 ft. road, 3rd Block KoramangalamBangaloreKARNATAKA560034India	Ph: 91-80-22370912	Ph: 91-80-22370911	preethishivyogi@lotuslabs.com
1514	CTRI/2010/091/000308	Dr Sudeep Das	Consultant	Narayana Nethralaya	Narayana Nethralaya121/C, 1st R Block,Chord Road, RajajinagarBangaloreKARNATAKA560010India	Ph: 08066121326	Ph: 08023572633	drsudeepdas@gmail.com
1522	CTRI/2010/091/000317	NA	NA	NA	NA	NA	NA	NA
1529	CTRI/2011/11/002109	Dr Sonia Agarwal	Principal Investigator	Consultant	Ethika Clinical Research CentrePrakruti Hospital, Siddeshwar Arcade,ThaneMAHARASHTRA400605India	Ph: 9122-253-86760	Ph: 9122-253-86760	soniyapagarwal@yahoo.com
1534	CTRI/2010/091/000329	Dr Shailesh Singh	Associate Vice President DRA and R&D	Ajanta Pharma Ltd, Advent	Ajanta Pharma Ltd., Advent43/44, ABCD, Charkop Industrial Estate, Kandivli (W)MumbaiMAHARASHTRA400 067India	Ph: 022-66062112	Ph: 022-66062100	shaileshs@ajantapharma.com
1538	CTRI/2010/091/000335	NA	NA	NA	Not ApplicableN/AIndia	NA	NA	NA
1540	CTRI/2012/06/002723	Dr Manoj Karwa	Head- Project Planning and Management	NA	Auriga Research Ltd.3/15 Kirti Nagar Industrial AreaNew Delhi-110015New DelhiDELHI110015India	Ph: 9313367656	NA	manojkarwa@aurigaresearch.com
1545	CTRI/2010/091/000343	Sheetal Suresh	NA	NA	ICON Clinical Research, RMZ Business Millenia ParkBuilding 3 A, 2nd Floor, 143, Dr.M.G. R. RoadChennaiTAMIL NADU600096India	Ph: 91-44-43902973	Ph: 91-44-43902801	Sheethal.suresh@iconplc.com
1550	CTRI/2010/091/000349	Dr Deepali Mittal	NA	NA	LG House, Plot no 11Sector 44GurgaonHARYANA122001India	Ph: 0124-4830000	Ph: 0124-4001146	deepali.mittal@lglsi.com
1554	CTRI/2010/091/000353	DrMita Nandy	NA	NA	LG House, Plot # 11Sector - 44GurgaonHARYANA122 001India	Ph: 0124-4830000	Ph: 0124-4001146	mita.nandy@lglsi.com
1557	CTRI/2010/091/000356	Dr. Nithya Gogtay	NA	NA	Department of Clinical PharmacologySeth G S Medical College and KEM HospitalMumbaiMAHARASHTRA400012India	Ph: 022 24174420	Ph: 022 24112871	njgogtay@hotmail.com
1561	CTRI/2010/091/000360	NA	NA	NA	NA	NA	NA	NA
1565	CTRI/2010/091/000364	Dr Mita Nandy	NA	NA	LG House, plot # 11Sector - 44GurgaonHARYANA122001India	Ph: 0124-4830000	Ph: 0124-4001146	mita.nandy@lglsi.com
1573	CTRI/2010/091/000373	Dr Ashok Kumar	Professor	NA	Deptt. of Obstetrics & GynaecologyMaulana Azad Medical College and Lok Nayak HospitalNew DelhiDELHI110002India	Ph: 01123235823	NA	ash64kr@yahoo.com
1579	CTRI/2010/091/000381	Dr Tapan Saikia	NA	NA	Dept. Of Medical Oncology, Prince Aly Khan Hospital,Aga Hall, Nesbit Road, Mazagaon, Mumbai -400010MumbaiMAHARASHTRA400010India	Ph: 91-9819330553	NA	tapan.saikia@gmail.com
1585	CTRI/2010/091/000387	NA	NA	NA	Not ApplicableN/AIndia	NA	NA	NA
1588	CTRI/2010/091/000390	Swapnali Raut	Compliance Oversight Lead	Representing Pfizer Limited	Pfizer Limited, Patel Estate, Off S. V. Road, Jogeshwari West, Mumbai, MAHARASHTRA, 400 102, India C/O Wyeth Limited, 6th Floor, Platina, Plot No C-59, G Block, Bandra-Kurla Complex, Bandra (E), Mumbai 400098.MumbaiMAHARASHTRA400 102India	Ph: 91-9821415224	Ph: 91-22-26525993	Swapnali.raut@pfizer.com
1589	CTRI/2010/091/000391	Mr Robert Fernandez	Sr Manager, Clinical Operations	PRA International	B 402, Business SquareAndheri Kurla Road, ChakalaNILMumbaiMAHARASHTRA400 093India	Ph: 226171015	Ph: 912266171001	fernandezrobert@praintl.com
1598	CTRI/2010/091/000407	NA	NA	NA	NA	NA	NA	NA
1600	CTRI/2010/091/000410	NA	NA	NA	NA	NA	NA	NA
1604	CTRI/2010/091/000415	SK Maulik	NA	NA	Department of PharmacologyAll India Institute of Medical SciencesNew DelhiDELHI110029India	Ph: 01126593540	Ph: 01126588641	skmaulik@gmail.com
1606	CTRI/2010/091/000417	Dr Sanjiv Saxena	Consultant Nephrologist	NA	Department of Nephrology Pushpawati Singhania Research Institute, Sheikh Sarai, Phase II,New Delhi-110017, India New DelhiDELHI110017India	Ph: 91-9810139839	Ph: 91-11-29250548	drsanjivsaxena@rediffmail.com
1608	CTRI/2010/091/000419	Dr Aseem Bhatnagar	Scientist E	NA	Department of Nuclear Medicine, Institute of Nuclear Medicine & Allied Sciences (INMAS)Brig. S.K. Mazumdar Marg, New DelhiDELHI110 054India	Ph: 011-23905172	Ph: 011-23919509	assem_bhatnagar@indiatimes.com
1611	CTRI/2010/091/000422	Dr Rajendra C Rane	Sr Vice President	Intas Pharma	Intas Pharmaceuticals Chinubhai Centre Ashram Road Ahmedabad Intas Pharmaceuticals Chinubhai Centre Ashram Road Ahmedabad AhmadabadGUJARAT380009India	Ph: 26576655	Ph: 26576616	rane@intaspharma.com
1612	CTRI/2010/091/000423	Dr Rajendra C Rane	Sr Vice President	Intas Pharma	Intas Pharmaceuticals Ltd Chinubhai Center Ashram Road Ahmadabad Intas Pharmaceuticals Ltd Chinubhai Center Ashram Road Ahmadabad AhmadabadGUJARAT380009India	Ph: 26576655	Ph: 26576616	rane@intaspharma.com
1614	CTRI/2010/091/000425	Dr Rajendra C Rane	Sr Vice President	Intas Pharma	Intas Pharmaceuticals LtdChinubhai Center Ashram RoadAhmadabadGUJARAT380009India Intas Pharmaceuticals LtdChinubhai Center Ashram RoadAhmadabadGUJARAT380009India AhmadabadGUJARAT380009India	Ph: 26576655	Ph: 26576616	rane@intaspharma.com
1615	CTRI/2010/091/000426	SR Ravikiran	NA	NA	Assistant Professor, Department of PediatricsKVG Medical CollegeNot ApplicableN/A574327India	Ph: 9480238528	NA	ravisaralaya@gmail.com
1618	CTRI/2010/091/000429	NA	NA	NA	Not ApplicableN/AIndia	NA	NA	NA
1619	CTRI/2010/091/000430	NA	NA	NA	Not ApplicableN/AIndia	NA	NA	NA
1620	CTRI/2010/091/000431	Dr Shailesh Singh	Vice President Medical/Regulatory Affair	Ajanta Pharma Ltd, Advent	Ajanta Pharma Ltd., Advent,Ajanta Pharma Ltd, Advent 43AB/44BCD, Charkop Industrial Estate,Kandivli (W)MumbaiMAHARASHTRA400 067India	Ph: 02266062111	NA	shailesh.singh@ajantapharma.com
1622	CTRI/2010/091/000433	Dr DC Doval	NA	NA	Senior Consultant Director of Medical Oncology Rajiv Gandhi Cancer Institute & Research Centre RohiniNew DelhiDELHI110085India	Ph: 011-47022428	Ph: 011-27051037	dcdoval@gmail.com
1625	CTRI/2010/091/000437	NA	NA	NA	Not ApplicableN/AIndia	NA	NA	NA
1629	CTRI/2010/091/000441	Dr Atul Sharma	NA	NA	Dr. B.R.A Institute Rotary Cancer Hospital, All India Institute of Medical SciencesNew DelhiDELHI110029India	Ph: 01126589490	Ph: 01126588663	atul1@hotmail.com
1633	CTRI/2010/091/000445	Dr Shailesh Singh	Associate Vice President DRA and R&D	Ajanta Pharma Ltd, Advent	Ajanta Pharma Ltd., Advent43/44, ABCD, Charkop Industrial Estate, Kandivli (W)MumbaiMAHARASHTRA400 067India	Ph: 022-66062112	Ph: 022-66062100	shaileshs@ajantapharma.com
1654	CTRI/2010/091/000479	NA	NA	NA	NA	NA	NA	NA
1661	CTRI/2010/091/000486	NA	NA	NA	NA	NA	NA	NA
1671	CTRI/2010/091/000496	Dr Arani Chatterjee	Sr Vice President	Panacea Biotec Ltd	B-1 Extn/G-3, Mohan Co-op. Indl. Estate,Mathura RoadNew DelhiDELHI110044India	Ph: 91-11-41678000	Ph: 91-11-41578085	aranichatterjee@panaceabiotec.com
1672	CTRI/2010/091/000497	Dr Anand Parthasarathy	Consultant	Vasan Eye Care hospital	Eye OPD, Cornea dept , Vasan Eye hospital 120 A, Bazzar road, SaidapetChennaiTAMIL NADU600015India	Ph: 9791071248	Ph: 044-43933175	p.anand9@gmail.com
1673	CTRI/2010/091/000498	Dr Arani Chatterjee	Sr Vice President	Panacea Biotec Ltd	B-1 Extn/G-3, Mohan Co-op Indl. EstateMathura RoadNew DelhiDELHI110044India	Ph: 91-11-41678000	Ph: 91-11-41578085	aranichatterjee@panaceabiotec.com
1675	CTRI/2010/091/000500	NA	NA	NA	NA	NA	NA	NA
1676	CTRI/2010/091/000502	NA	NA	NA	NA	NA	NA	NA
1678	CTRI/2010/091/000504	Dr Amol Sonawane Dr Shashank D Patil Dr Ajay Boralkar	NA	NA	Mauli Hospital, Hari Dhara Complex, Anjurphata, Bhiwandi; Ayush Hospital, 2nd Floor, Radha Nagar Shopping Centre, Kalyan (W);Government Medical College, Aurangabad, MaharashtraMumbaiMAHARASHTRA421308India	Ph: 9820957970	NA	dramolsonawane@rediffmail.com
1683	CTRI/2010/091/000509	Dr Ravindra Mittal	Medical Advisor & Head-Regulatory Affairs	NA	Cadila Healthcare Ltd.Zydus Tower, Satellite Cross Road.AhmadabadGUJARAT380015India	Ph: 07926868926	Ph: 07926862362	r.mittal@zyduscadila.com
1685	CTRI/2011/10/002068	Dr Maddury Jyotsna	NA	NA	Associate professorDepartment of cardiologyNizams institute of medical sciences(NIMS)PunjaguttaHyderabadANDHRA PRADESH500 082India	Ph: 040-23300483	Ph: 040-23300483	mail2jyotsna@rediffmail.com
1691	CTRI/2010/091/000518	Dr Shailesh Singh	Vice President Medical/Regulatory Affair	Ajanta Pharma Ltd, Advent	Ajanta Pharma Ltd., Advent,Ajanta Pharma Ltd, Advent 43 AB/44BCD, Charkop Industrial Estate, Kandivli (West) MumbaiMumbaiMAHARASHTRA400 067India	Ph: 02266062111	NA	shailesh.singh@ajantapharma.com
1692	CTRI/2010/091/000519	Dr R H Jani	Sr. Vice President, Clinical R&D	NA	Cadila Healthcare Limited, Zydus Cadila HousePlot No. 360, TPS 5, Service Rd, Vile Parle (E)MumbaiMAHARASHTRA400057India	Ph: 91-22-26186057	Ph: 91-22-26151735	rhjani@zyduscadila.com
1696	CTRI/2010/091/000523	Jennifer Solo	CRA	Alcon Labs Pvt Ltd	Unit no 502, Tower D , RMZ InfinityOld Madras Road BangaloreKARNATAKA560016India	Ph: 80-4006-4647	Ph: 80-4006-4800	jennifer.solo@alconlabs.com
1701	CTRI/2010/091/000528	NA	NA	NA	Not ApplicableN/AIndia	NA	NA	NA
1705	CTRI/2010/091/000532	Archana Naik	Clinical Project Manager	Quintiles Research India Pvt Ltd	Quintiles Research (India) Pvt. Limited4th Floor, Nitesh Time Square, 8, M.G. Road, BangaloreKARNATAKA560001India	Ph: 08066552077	Ph: 08066552010	archana.naik@quintiles.com
1708	CTRI/2010/091/000535	NA	NA	NA	NA	NA	NA	NA
1722	CTRI/2010/091/000551	Shriprasad Joshi	NA	NA	Quintiles Research (India) Private Limited301-A-1, Leela Business Park, M V Road, Andheri (East)MumbaiMAHARASHTRA400059India	Ph: 022-66774242	Ph: 022-66774343	shriprasad.joshi@quintiles.com
1723	CTRI/2010/091/000552	-	NA	NA	Not Applicable N/A - India	Ph: -	Ph: -	-
1728	CTRI/2011/05/001742	Dr Keyur Parikh	Principal Investigator	The Heart Care Clinic	201, Balleshwar Avenue, Opp. Rajpath Club, S.G. Highway, AhmedabadAhmadabadGUJARAT380015India	Ph: 07926872622	Ph: 07926872620	keyur.parikh@heartcareclinic.org
1732	CTRI/2010/091/000563	Dr Shailesh Singh	Associate Vice President DRA and R&D	Ajanta Pharma Ltd, Advent	Ajanta Pharma Ltd., Advent,43/44, ABCD, Charkop Industrial Estate, Kandivli (W)MumbaiMAHARASHTRA400 067India	Ph: 022-66062112	Ph: 022-66062100	shaileshs@ajantapharma.com
1733	CTRI/2010/091/000565	Dr Sanjiv Sharma	Professor & Head	NA	Dept.of Cardiac RadiologyAll India Institute of Medical Sciences, Ansari NagarNew DelhiDELHI110029India	Ph: 011-26594759	Ph: 26588641	meetisv@yahoo.com
1745	CTRI/2010/091/000580	Dr Manisha Sahay	Prof. and Head Dept. of Nephrology	Osmania General Hospital	Osmania General HospitalDepartment of Nephrology, QQDC Building, 3rd Floor, Afzalgunj, Hyderabad Ã¢Â€Â“ 500012, India. MumbaiMAHARASHTRA400051India	NA	NA	drmanishasahay@gmail.com
1747	CTRI/2010/091/000582	NIL	NA	NA	Not ApplicableN/AIndia	NA	NA	NA
1751	CTRI/2010/091/000586	Dr Shailesh Singh	Vice President Medical/Regulatory Affair	Ajanta Pharma Ltd, Advent	Ajanta Pharma Ltd., AdventAjanta Pharma Ltd, Advent 43AB/44BCD, Charkop Industrial Estate, Kandivli (W)MumbaiMAHARASHTRA400 067India	Ph: 02266062111	NA	shailesh.singh@ajantapharma.com
1753	CTRI/2010/091/000588	Dr Shailesh Singh	Vice President Medical/Regulatory Affair	Ajanta Pharma Ltd, Advent	Ajanta Pharma Ltd., Advent43AB/44BCD, Charkop Industrial Estate, Kandivli (W)MumbaiMAHARASHTRA400 067India	Ph: 02266062111	NA	shailesh.singh@ajantapharma.com
1756	CTRI/2010/091/000591	Dr Arani Chatterjee	Sr Vice President	Panacea Biotec Ltd	B-1 Extn/G-3, Mohan Co-op. Indl. Estate,Mathura RoadNew DelhiDELHI110044India	Ph: 91-1141679000	Ph: 91-11-41578085	aranichatterjee@panaceabiotec.com
1760	CTRI/2010/091/000595	Not Applicable	NA	NA	Not Applicable400080Other	NA	NA	pjoshi@its.jnj.com
1773	CTRI/2010/091/000608	Dr. S. Dattatreya Rao M.D	NA	NA	Consultant PhysicianSri Venkateswara Ayurvedic Hospital Not ApplicableN/A517 507India	Ph: 09291333655	NA	dattatreyadr1@gmail.com
1774	CTRI/2010/091/000609	Dr Manish Mistry	Medical Director	Novartis India Ltd	Sandoz House, Shiv Sagar Estate, Dr A B Road, WorliMumbaiMAHARASHTRA400018India	Ph: 02224958303	NA	manish.mistry@novartis.com
1775	CTRI/2010/091/000610	Mr Rajesh C N	Asst. General Manager	Lambda Therapeutic Research Ltd	Lambda Therapeutic Research LimitedPlot No. 38, Near Silver Oak Club, S. G. Highway, GotaAhmadabadGUJARAT380061India	Ph: 079-40202020	Ph: 079-40202022	rajeshcn@lamda-cro.com
1776	CTRI/2010/091/000612	Dr. Arani Chatterjee	NA	NA	B-1 Extn/G-3, Mohan Co-op. Industrial Estate, Mathura RoadNew DelhiDELHI110044India	Ph: 011-41679000	Ph: 011-41578085	aranichatterjee@panaceabiotec.com
1781	CTRI/2010/091/000617	Dr K V V Prasad	Professor	NA	SDM College of Dental Sciences & HosptialSatturDharwadKARNATAKA580009India	Ph: 08362468142	Ph: 08362467612	kakarlap@hotmail.com
1782	CTRI/2011/05/001736	Ravinder Tyagi	Senior Clinical Research Associate	Johnson and johnson Limited	Global Clinical Operations, Johnson and Johnson LimitedLBS marg, Mulund westMumbaiMAHARASHTRA400080India	Ph: 02225644441	Ph: 02225628053	rtyagi1@its.jnj.com
1783	CTRI/2010/091/000619	Swapnali Raut	Compliance Oversight Lead	Representing Pfizer Limited	Compliance Oversight Lead, Pfizer Limited, Patel Estate, Off S. V. Road, Jogeshwari West, Mumbai, MAHARASHTRA, 400 102, India C/O Wyeth Pharmaceuticals India Private Limited (a subsidiary of Pfizer Inc.) , 6th Floor, Platina, Plot No C-59, G Block, Bandra-Kurla Complex, Bandra (E), Mumbai 400098.MumbaiMAHARASHTRA400 102India	Ph: 91-9821415224	Ph: 91-22-26525993	Swapnali.raut@pfizer.com
1785	CTRI/2010/091/000621	NA	NA	NA	NA	NA	NA	NA
1786	CTRI/2011/06/001831	Dr TC Raghuram	Director, Medical Affairs	NA	Virchow Biotech Pvt Ltd,Plot no. 319 & 320, Swami Ayyappa Housing Society, Near YSR statue MadhapurHyderabadANDHRA PRADESH500 081India	NA	NA	tcraghuram@gmail.com
1787	CTRI/2010/091/000623	Dr Ajay Kumar	Principal Investigator	Diabetes Care & Research Centre	Diabetes Care & Research CentreG.C -1B, Near OverbridgeNot ApplicableN/A800020India	Ph: 0612-2350434	Ph: 0612-2357332	drajaykr@yahoo.com
1791	CTRI/2010/091/000627	NA	NA	NA	Not ApplicableN/AIndia	NA	NA	NA
1795	CTRI/2010/091/000631	NA	NA	NA	NA	NA	NA	NA
1797	CTRI/2011/09/002012	Dr Deven Parmar	Vice President - Global Clinical Research, Wockhardt Limited	Wockhardt Limited	Wockhardt TowersBandra Kurla Complex, Bandra - E,Mumbai - 400051Wockhardt TowersBandra Kurla Complex, Bandra - E,Mumbai - 400051MumbaiMAHARASHTRA400051India	Ph: 02226594444	Ph: 02226523885	devenp@wockhardt.com
1804	CTRI/2010/091/000641	NA	NA	NA	NA	NA	NA	NA
1821	CTRI/2010/091/000661	Drsantosh	Assistant Medical Director	NA	Bharat Biotech Int LtdGenome Valley, Shameerpet,HyderabadANDHRA PRADESH500078India	Ph: 04023480567	Ph: 04023480560	madhusudhansk@bharatbiotech.com
1823	CTRI/2010/091/000665	Murugananthan K	Head-Clinical Development	NA	Novartis Healthcare Private Limited, Medical Department,Sandoz House,Shiv Sagar Estate,Dr. Annie Besant Road,Worli, Mumbai MumbaiMAHARASHTRA400 018India	Ph: 022-24958545	NA	murugananthan.k@novartis.com
1831	CTRI/2010/091/000679	NA	NA	NA	NA	NA	NA	NA
1834	CTRI/2011/07/001922	Dr Uma Sundar	Professor	Lokmanya Tilak Municipal Medical College & Lokmanya Tilak Municipal General Hospital Sion Mumbai	Department of Neurology Services Internal MedicaineLokmanya Tilak Municipal Medical College & Lokmanya Tilak Municipal General Hospital Sion MumbaiMumbaiMAHARASHTRA400022India	NA	NA	umasundar2@rediffmail.com
1835	CTRI/2010/091/000683	Sunil Garg	Senior Manager- Clinical Operations	Kendle India Pvt Ltd	Unit No-002, Ground Floor, Tower C, Cyber Park, Sector 39 GurgaonHARYANA122001India GurgaonHARYANA122001India	Ph: 0124-4536300	NA	sgarg@incresearch.com
1840	CTRI/2010/091/001027	Radhika Sreedharan	Compliance Oversight Lead	Representing Pfizer Limited	Pfizer Limited, Patel Estate, Off S. V. Road, Jogeshwari West, Mumbai, MAHARASHTRA, 400 102, India MumbaiMAHARASHTRA400102India	Ph: 91-9940660408	Ph: 91-22-26525993	radhika.sreedharan@pfizer.com
1842	CTRI/2010/091/001029	Murugananthan K	Head-Clinical Development	Novartis Healthcare Private Limited	Novartis Healthcare Private Limited, Medical Department,Sandoz House,Shiv Sagar Estate,Dr. Annie Besant Road,Worli, Mumbai MumbaiMAHARASHTRA400 018India	Ph: 022-24958545	NA	murugananthan.k@novartis.com
1843	CTRI/2010/091/001030	Dr. Naseem Shah	NA	NA	CHIEF, Centre for Dental Education & Research, All India Institute of Medical Sciences, New DelhiDELHI110029India	Ph: 91-11 26589304	Ph: 91 11 26589304	nasemys@gmail.com
1845	CTRI/2010/091/001032	Dr. Arvind Goregaonkar / Dr. Sunil Shetty & Dr. Anil Baburao Dhule	NA	NA	LTMMC & LTMGH, Sion, Mumbai / Adarsh Nagar (Jain Health Care Clinic), Worli, MumbaiGovt. Medical College, AurangabadMumbaiMAHARASHTRA400 022, 400 025India	Ph: 9821351787, 9821288076 & 9823078631	NA	abgortho@hotmail.com, dr_sunilshetty@yahoo.co.in, dranilbdhule@gmail.com
1846	CTRI/2011/06/001844	Dr Denis Xavier	Professor and Head, Dept. of Pharmacology	NA	St Johns Medical College Principal Investigator - NIH Center of Excellence Coordinator Division of Clinical Trials St Johns Research Institute St Johns National Academy of Health Sciences Bangalore BangaloreKARNATAKA560034India	NA	NA	drdenisxavier@hotmail.com
1848	CTRI/2010/091/001036	Debasish Hota	NA	NA	Department of Pharmacology,PN Chhuttani Block, PGIMERChandigarhCHANDIGARH160012India	Ph: 01722755244	Ph: 01722744401	debhota@gmail.com
1858	CTRI/2010/091/001046	Dr PK Jain	NA	NA	Professor & H.O.D,Department of Medicine, M.L.B.(Maharani Laxmi Bai) Medical College & Hospital ,JhansiJhansiUTTAR PRADESH284002India	Ph: 09415030010	NA	pramodkr_jain@yahoo.com
1862	CTRI/2014/09/005027	Dr Vrisha Madhuri	professor and Head	Christian Medical College Vellore	Paediatric Orthopaedics unit Christian Medical College VelloreVelloreTAMIL NADU632004India	Ph: 04162282081	Ph: 04162232035	madhuriwalter@cmcvellore.ac.in
1866	CTRI/2010/091/001055	Dr Ravindra Mittal	NA	NA	Cadila Healthcare Ltd.Zydus Tower, Satellite Cross RoadsAhmadabadGUJARAT380015India	Ph: 07926868926	Ph: 07926862362	r.mittal@zyduscadila.com
1867	CTRI/2012/01/002346	NA	NA	NA	NA	NA	NA	NA
1869	CTRI/2010/091/001058	Kanchan Tyagi	NA	NA	Project Leader, MACR, Ranbaxy Research Laboratories, Ltd Plot No.77-B, Sector-18, IFFCO Road GurgaonHARYANA122015 India	Ph: +911244194218	Ph: +911244107000	kanchan.tyagi@ranbaxy.com
1871	CTRI/2012/09/003033	NA	NA	NA	NA	NA	NA	NA
1874	CTRI/2010/091/001063	Dr Sanjeev Hegde	Head Clinical Development	Reliance Life Science Pvt. Ltd	Dhirubhai Ambani Life Sciences Centre Plot No. R 282 TTC Area of MIDCThane Belapur Road Rabale Navi Mumbai ThaneMAHARASHTRA400701India	Ph: 02267678208	Ph: 02267678222	sanjeev.hegde@relbio.com
1876	CTRI/2011/05/001716	NA	NA	NA	NA	NA	NA	NA
1879	CTRI/2010/091/001068	NA	NA	NA	NA	NA	NA	NA
1884	CTRI/2010/091/001073	Swapnali Raut	Compliance Oversight Lead	Representing Pfizer Limited	Pfizer Limited, Patel Estate, Off S. V. Road, Jogeshwari West, Mumbai, MAHARASHTRA, 400 102, India C/O Wyeth Limited, 6th Floor, Platina, Plot No C-59, G Block, Bandra-Kurla Complex, Bandra (E), Mumbai 400098.MumbaiMAHARASHTRA400102India	Ph: 91-9821415224	Ph: 91-22-26525993	Swapnali.raut@pfizer.com
1885	CTRI/2010/091/001074	Swapnali Raut	Compliance Oversight Lead	Representing Pfizer Limited	Pfizer Limited, Patel Estate, Off S. V. Road, Jogeshwari West, Mumbai, MAHARASHTRA, 400 102, India C/O Wyeth Pharmaceuticals India Private Limited (a subsidiary of Pfizer Inc.) , 6th Floor, Platina, Plot No C-59, G Block, Bandra-Kurla Complex, Bandra (E), Mumbai 400098.MumbaiMAHARASHTRA400102India	Ph: 91-9821415224	Ph: 91-22-26525993	Swapnali.raut@pfizer.com
1887	CTRI/2010/091/001077	NA	NA	NA	Not ApplicableN/AIndia	NA	NA	NA
1888	CTRI/2010/091/001078	Dr M Vijay Kumar Dr Yatish Kumar HM Dr Shishir Shetty	NA	NA	MNJ Institute of Oncology & Regional Cancer Centre, Red Hills, Hyderabad. Sanjan Cancer Clinic, 361/A, Venkatadri Complex, 8th main, 4th block, 3rd Stage, Bhaveshwaranagar, BangaloreRajawadi Hospital, MumbaiMumbaiMAHARASHTRA400 077India	Ph: 9820102145	NA	drshishir@hotmail.com
1891	CTRI/2010/091/001081	Dr Mudgal Kothekar MD	Associate Vice President Clinical Development	NA	17/B, Mahal Industrial Estate, Mahakali Caves Road, Andheri East.MumbaiMAHARASHTRA400093India	Ph: 912266455645	NA	Clinical.Trials@sparcmail.com
1892	CTRI/2011/06/001838	NA	NA	NA	NA	NA	NA	NA
1895	CTRI/2010/091/001086	DrALKakrani	HOD- Department of Medicine	Padmashree Dr.D.Y.Patil Pratishthan Hospital and Research Centre	HOD- Department of Medicine, Padmashree Dr.D.Y.Patil Pratishthan Hospital and Research Centre, Sant Tukaram Nagar, Pimpri,Pune.PuneMAHARASHTRA411018India	Ph: 020-27420185	NA	kakrani@hotmail.com
1896	CTRI/2011/05/001757	Dr Kiran Marthak	Director	NA	Veeda Clinical Research Pvt Ltd, Nilkamal House, Ground FloorPlot no 77/78, Road no 13-14, MIDC, Andheri MumbaiMAHARASHTRA400093India	NA	NA	kiran.marthak@veedacr.com
1899	CTRI/2010/091/001090	Sunita Taneja	NA	NA	Society for Essential Health Action and Training45, Kalu SaraiNew DelhiDELHI110016India	Ph: 01146043751-55	Ph: 01146043756	drsunita.taneja@gmail.com
1902	CTRI/2010/091/001093	Nitya Pandita	Clinical Trial Lead	NA	Biogen Idec Biotech India Pvt. Ltd. Vatika Towers, B Block, 12th Floor, Sec 54, Golf Course RoadGurgaonHARYANA122002India	Ph: 01244572349	Ph: 911244572370	nitya.pandita@biogenidec.com
1904	CTRI/2010/091/001095	Arvind Bagga	Professor	NA	3053, Teaching BlockDepartment of Pediatrics, All India Institute of Medical Sciences, Ansari NagarNew DelhiDELHI110029India	Ph: 011-26593472	Ph: 011-26588480	arvindbagga@hotmail.com
1905	CTRI/2010/091/001096	Dr. P. Abraham	NA	NA	P D Hinduja HospitalMahimMumbaiMAHARASHTRA400016India	Ph: 022-24447104	NA	dr_pabraham@hindujahospital.com
1906	CTRI/2010/091/001097	Dr Ganapathi Bantwal	Professor	St.Johns Medical College hospital	Department of Endocrinology2nd floor,Doctors Block,Sarjapur Road,BangaloreKARNATAKA560034India	Ph: 08022065649	Ph: 08025503261	mallyaganapathi@rediffmail.com
1907	CTRI/2010/091/001098	NA	NA	NA	NA	NA	NA	NA
1914	CTRI/2010/091/001106	Dr Deepak Bhambe	NA	NA	NARENDRA PRAKASH HEALTH CARE CENTER,DA-3/A, MAIN SHAKAR PUR,LAXMINAGAR,New DelhiDELHI110 092India	Ph: +919654807949	NA	drdeepakdhambe@gmail.com
1915	CTRI/2010/091/001107	Dr Umakanth Patil	Professor & Head Pharmacology	SS Medical College & Research Center	SS Medical College & Research Center,Department of Pharmacology, Room number- 1,NH 4 BypassDavanagereDavanagereKARNATAKA577005India	Ph: 919886767811	NA	drpatilun@yahoo.co.in
1918	CTRI/2010/091/001110	Dr. Sanjay Kalra	NA	NA	Bharti HospitalWazer Chand Colony, Kunjpura RoadKarnalHARYANA132001India	Ph: +91-184-2268585	Ph: +91-184-4046554	brideknl@gmail.com
1923	CTRI/2010/091/001115	NA	NA	NA	NA	NA	NA	NA
1924	CTRI/2010/091/001116	Dr Mudgal Kothekar MD	Associate Vice President Clinical Development	Sun Pharma Advanced Research Company Limited	17/B, Mahal Industrial Estate, Mahakali Caves Road, Andheri East.MumbaiMAHARASHTRA400093India	Ph: 912266455645	NA	Clinical.Trials@sparcmail.com
1926	CTRI/2010/091/001118	Dr Ravindra Mittal	NA	NA	Cadila Healthcare Ltd.Zydus Tower, Satellite Cross RoadsAhmadabadGUJARAT380015India	Ph: 07926868926	Ph: 07926862362	r.mittal@zyduscadila.com
1927	CTRI/2010/091/001119	Dr Ravindra Mittal	NA	NA	Cadila Healthcare Ltd.Zydus Tower, Satellite Cross RoadAhmadabadGUJARAT380015India	Ph: 07926868926	Ph: 07926862362	r.mittal@zyduscadila.com
1929	CTRI/2010/091/001121	Dr Shailesh Singh	Associate Vice President DRA and R&D	Ajanta Pharma Ltd, Advent	Ajanta Pharma Ltd., Advent,43/44, ABCD, Charkop Industrial Estate, Kandivli (W)MumbaiMAHARASHTRA400 067India	Ph: 022-66062112	Ph: 022-66062100	shaileshs@ajantapharma.com
1930	CTRI/2010/091/001122	Dr Mudgal Kothekar MD	Associate Vice President Clinical Development	Sun Pharma Advanced Research Company Limited	17/B, Mahal Industrial Estate, Mahakali Caves Road, Andheri East.MumbaiMAHARASHTRA400093India	Ph: 912266455645	NA	Clinical.Trials@sparcmail.com
1932	CTRI/2011/04/001690	NA	NA	NA	NA	NA	NA	NA
1933	CTRI/2010/091/001125	NA	NA	NA	Not ApplicableN/AIndia	NA	NA	NA
1936	CTRI/2010/091/001128	Dr Anit Singh	NA	NA	Assistant Medical Director, Clinical & Regulatory Affairs Dept, Bharat Biotech.HyderabadANDHRA PRADESH500078India	Ph: 914023480567	Ph: 914023480560	anits@bharatbiotech.com
1937	CTRI/2012/12/003273	Dr Anup Anvikar	Scientist D	National Institute of Malaria Research	National Institute of Malaria ResearchSector 8DwarkaNew DelhiNational Institute of Malaria ResearchSector 8DwarkaNew Delhi New DelhiDELHI110077India	Ph: 01125307122	Ph: 01125361090	anvikar@gmail.com
1941	CTRI/2012/02/002447	Dr Sharad Agarkhedkar	Professor and Head	Department of Pediatrics	Padmashree Dr. D. Y. Patil Medical College Hospital, Pimpri PuneMAHARASHTRA411018India	Ph: 91-20-24459570	Ph: 91-20-27420439	ashalaka@rediffmail.com
1943	CTRI/2010/091/001135	Dr Sudeep Gupta	NA	NA	Department of Medical OncologyTata Memorial Hospital, Mumbai-400012, India MumbaiMAHARASHTRA632004India	Ph: 022-24177201	Ph: 02224177201	sudeepgupta04@yahoo.com
1944	CTRI/2010/091/001136	Dr Shailesh Singh	Associate Vice President DRA and R&D	Ajanta Pharma Ltd, Advent	Ajanta Pharma Ltd., Advent,43/44, ABCD, Charkop Industrial Estate, Kandivli (W)MumbaiMAHARASHTRA400 067India	Ph: 022-66062112	Ph: 022-66062100	shaileshs@ajantapharma.com
1946	CTRI/2010/091/001138	Dr.Deepak Bhambe	NA	NA	NARENDRA PRAKASH HEALTHCARE CLINICALDA/3-A,MAIN SHAKARPUR MARKET,OPP.NATHU SEETS.New DelhiDELHI110092India	Ph: 09654807949	NA	drdeepakbhambe@gmail.com
1949	CTRI/2010/091/001144	Dr Rajat Hazra	Sr. Manager - Project Manager	NA	7th Floor, Tower D, Unitech Cyber Park, Sector-39 GurgaonHARYANA122001India	NA	NA	rhazra@clinirx.com
1950	CTRI/2010/091/001145	NA	NA	NA	NA	NA	NA	NA
1958	CTRI/2010/091/001153	Amit Nasa	Project Leader	Ranbaxy Research Laboratories	Project Leader, Ranbaxy Laboratories Ltd.Plot No.77-B, Sector-18, IFFCO Road GurgaonHARYANA122015 India	Ph: 01244194344	Ph: 01244016855	amit.nasa@ranbaxy.com
1959	CTRI/2010/091/001154	Dr.Deepak Bhambe	NA	NA	NARENDRA PRAKASH HEALTHCARE CLINICALDA/3-A,MAIN SHAKARPUR MARKET,OPP.NATHU SEETS.New DelhiDELHI110092India	Ph: 09654807949	NA	drdeepakbhambe@gmail.com
1965	CTRI/2010/091/001160	Dr K S Ram	NA	NA	Elegance Skin and Hair Clinic,32-C, Sona Bhan Complex, Rashtrapathi Road, Secunderabad HyderabadANDHRA PRADESH500003India	Ph: 040-27707744	Ph: -	drksram@gmail.com
1966	CTRI/2010/091/001161	Dr Maya Vedamurthy	NA	NA	RSV Clinic,259/3, Kilpauk Garden Road, Kilpauk ChennaiChennaiTAMIL NADU600010India	Ph: 044-26453373	Ph: 044-42857296	mayavedamurthy@yahoo.com
1977	CTRI/2010/091/001177	NA	NA	NA	NA	NA	NA	NA
1978	CTRI/2010/091/001178	Dr Sanjay Maroo	Sr GM	NA	Troikaa Pharmaceuticals LimitedCommerce House- 1, Satya Marg, BodakdevAhmadabadGUJARAT380 054India	Ph: 79-26856242	NA	sanjaymaroo@troikaapharma.com
1979	CTRI/2010/091/001179	Dr Sanjay Maroo	Sr.GM	Medical services Department	Troikaa Pharmaceuticals LimitedCommerce House 1 BodakdevAhmadabadGUJARAT380054India	Ph: 079-26856242	Ph: 079-26856246	medicalservices@troikaapharma.com
1981	CTRI/2010/091/001181	NA	NA	NA	NA	NA	NA	NA
1982	CTRI/2010/091/001182	NA	NA	NA	NA	NA	NA	NA
1986	CTRI/2010/091/001186	Dr Anoop Misra	NA	NA	FORTIS Flt.Lt. Rajan Dhall HospitalSector B, Pocket 1, Aruna Asaf Ali Marg, Vasant KunjNew DelhiDELHI110070India	Ph: 011-42776222	Ph: 011-26588297	anoopmisra@gmail.com
1991	CTRI/2011/07/001861	Mr Robert Fernandez	Sr Manager, Clinical Operations	PRA International	PRA International - India,B 402, Business Square Andheri Kurla Road, ChakalaNILMumbaiMAHARASHTRA400093India	Ph: 2266171015	Ph: 2266171001	fernandezrobert@praintl.com
1994	CTRI/2010/091/001196	Amit Nasa	Project Leader	Ranbaxy Research Laboratories	Project Leader, Ranbaxy Laboratories Ltd.Plot No.77-B, Sector-18, IFFCO Road GurgaonHARYANA122015 India	Ph: 01244194344	Ph: 01244016855	amit.nasa@ranbaxy.com
2010	CTRI/2010/091/001213	NA	NA	NA	Not ApplicableN/AIndia	NA	NA	NA
2022	CTRI/2018/02/011794	Dr Pradip Sambarey	Professor and Head, Department of OBGYN	B.J. Medical college and Sassoon General Hospitals, Pune	B.J.Medical College and Sassoon General HospitalsJai Prakash Narayan RoadPuneMAHARASHTRA411001India	Ph: 020-26052419	Ph: 020-26125432	drsambarey@yahoo.co.in
2029	CTRI/2010/091/001232	NA	NA	NA	NA	NA	NA	NA
2032	CTRI/2010/091/001235	Dr Shobha Broor	NA	INCLEN Trust	2nd Floor, F-1/5, Okhla Industrial Area, Phase-INew DelhiDELHI110020India	Ph: 911147730000	Ph: 911147730001	shobha.broor@gmail.com
2035	CTRI/2010/091/001238	NA	NA	NA	NA	NA	NA	NA
2037	CTRI/2011/10/002066	Dr G Karthikeyan	Additional Professor	AIIMS	Department of Cardiology All India Institute of Medical SciencesAnsari NagarNew DelhiDELHI110029India	Ph: 011-26594464	Ph: 26588641	karthik_2010@hotmail.com
2042	CTRI/2010/091/001245	NA	NA	NA	NA	NA	NA	NA
2044	CTRI/2010/091/001247	Dr Mrs Chanda Kulkarni	Prof & Head Div of Clinical Pharmacology	NA	St Johns Medical College Koremangala Banglore 560034St Johns Medical College Koremangala Banglore 560034BangaloreKARNATAKA560034India	Ph: 08022065045	NA	drchandakulkarni@gmail.com
2053	CTRI/2010/091/001256	Dr.Nambiath Sujata	NA	NA	Max Hospital1, press enclave road, saketNew DelhiDELHI110017India	Ph: 09999109402	NA	drnambiath@yahoo.com
2054	CTRI/2010/091/001257	Dr Nihal Thomas	Principal Investigator	Christian Medical College Hospital	Department of Endocrinology-VelloreTAMIL NADU 632004India	Ph: 04162282528	Ph: 04164200844	nihal_thomas@yahoo.com
2058	CTRI/2010/091/001261	Dr Arani Chatterjee	Sr Vice President	Panacea Biotec Ltd	B-1 Extn/G-3, Mohan Co-op Indl. EstateMathura RoadNew DelhiDELHI110044India	Ph: 91-11-41678000	Ph: 91-11-41578085	aranichatterjee@panaceabiotec.com
2060	CTRI/2010/091/001263	NA	NA	NA	NA	NA	NA	NA
2065	CTRI/2010/091/001268	Dr Shailesh Singh	Associate Vice President DRA and R&D	Ajanta Pharma Ltd, Advent	Ajanta Pharma Ltd, Advent43/44,ABCD,Charkop Industrial Estate, Kandivli (West)MumbaiMAHARASHTRA400 067India	Ph: 022-66062112	Ph: 022-66062100	shaileshs@ajantapharma.com
2069	CTRI/2010/091/001273	Dr Anit Singh	Assistant Medical Director	NA	Bharat Biotech Int. LtdGenome Valley, Shameerpet, Hyderabad HyderabadANDHRA PRADESH500078India	Ph: 04023480567	Ph: 014023480560	anits@bharatbiotech.com
2071	CTRI/2010/091/001276	NA	NA	NA	NA	NA	NA	NA
2073	CTRI/2010/091/001278	Dr Arani Chatterjee	Sr Vice President	Panacea Biotec Ltd	B-1 Extn/G-3, Mohan Co-op. Indl. EstateMathura RoadNew DelhiDELHI110044India	Ph: 91-11-41678000	Ph: 91-11-41578085	aranichatterjee@panaceabiotec.com
2076	CTRI/2010/091/001281	Dr Suresh H Advani	Director, Department of Oncology	Jaslok Hospital & Research Centre	Jaslok Hospital & Research Centre 15, Dr. G. Deshmukh Marg, Mumbai-400026, India.MumbaiMAHARASHTRA400026India	Ph: 91-22-66573232	Ph: 91-22-23520508	shadvani2000@yahoo.com
2078	CTRI/2010/091/001285	Dr Jyoti Ramesh Chandran	NA	NA	Chandra VillaBehind KSEB ChungamPO:West HillKozhikodeKERALA673005India	Ph: 04952381133	Ph: 04952351140	drjyotichandran@gmail.com
2082	CTRI/2010/091/001290	dr deeba shafi	NA	NA	602,Jairaj CHS,Opposite Income tax bldg no13.bandra kurla complex,Bandra (east)MumbaiMAHARASHTRA400051India	Ph: 022 26591247,09820045199	Ph: 22617386	deebashafi@gmail.com
2083	CTRI/2012/02/002415	Dr Shilpa Rao	Professor, Department of Surgery	Seth G. S. Medical College and K. E. M. Hospital	Department of Surgery, Seth G. S. Medical College and KEM Hospital, Parel, Mumbai 400012MumbaiMAHARASHTRA400012India	Ph: 919821114002	NA	ateeshilpa@gmail.com
2086	CTRI/2010/091/001294	Dr Shailesh Singh	Vice President Medical & Regulatory Affair	Ajanta Pharma Ltd, Advent	Ajanta Pharma Ltd, Advent43AB/44 BCD,Charkop Industrial Estate,Kandivli (W)MumbaiMAHARASHTRA400 067India	Ph: 02266062111	NA	shailesh.singh@ajantapharma.com
2087	CTRI/2010/091/001295	NA	NA	NA	Not ApplicableN/AIndia	NA	NA	NA
2089	CTRI/2010/091/001297	NA	NA	NA	NA	NA	NA	NA
2090	CTRI/2010/091/001298	John Luke	Associate Director, CTM	NA	ICON Clinical Research India Pvt. Ltd., Sharada Towers, 2nd Floor, Nandidurg Road, Bangalore Ã¢Â€Â“ 560046. Karnataka, IndiaBangaloreKARNATAKA560046India	Ph: 080-40394063	Ph: 080-41535656	john.luke@iconplc.com
2091	CTRI/2010/091/001299	Dr Partha Gokhale	Head - Clinical Operations	Boehringer Ingelheim India Pvt. Ltd.	Boehringer Ingelheim India Pvt. Ltd.1102, 11th Floor, Hallmark Business Plaza,Guru Nanak Hospital Road, Near Guru Nanak Hospital,Bandra (East)MumbaiMAHARASHTRA400051India	Ph: 02226456477	Ph: 02226456163	partha.gokhale@boehringer-ingelheim.com
2092	CTRI/2010/091/001300	Dr. S.P. Kulkarni	NA	NA	Agarwal HospitalNaupada, Gokhale road, ThaneMAHARASHTRA400602India	Ph: 9821317524	NA	NA
2094	CTRI/2010/091/001302	Dr B Somaraju	Chairman and Managing Director	NA	CARE Hospital, Division of Cardiology6-3-248/1/1A, Road No. 1, Banjara Hills HyderabadANDHRA PRADESH500031India	Ph: 04066515002	Ph: 04023300795	drbsomaraju@gmail.com
2099	CTRI/2010/091/001307	NA	NA	NA	NA	NA	NA	NA
2110	CTRI/2015/01/005366	Dr K Ilango	Professor & Dean	Interdisciplinary School of Indian System of Medicine, SRM University	Interdisciplinary School of Indian System of Medicine, SRM University, SRM University, SRM Nagar, KattankulathurKancheepuramTAMIL NADU603 203India	Ph: 9444144120	NA	ilangok67@gmail.com
2111	CTRI/2010/091/001319	Swapnali Raut	Compliance Oversight Lead	Representing Pfizer Limited	Pfizer Limited, Patel Estate, Off S. V. Road, Jogeshwari West, Mumbai, MAHARASHTRA, 400 102, India C/O Wyeth Limited, 6th Floor, Platina, Plot No C-59, G Block, Bandra-Kurla Complex, Bandra (E), Mumbai 400098.MumbaiMAHARASHTRA400 102India	Ph: 91-9821415224	Ph: 91-022-26525993	Swapnali.raut@pfizer.com
2117	CTRI/2010/091/001325	DrShailesh Singh	Vice President Medical/Regulatory Affair	Ajanta Pharma Ltd, Advent	Ajanta Pharma Ltd., AdventAjanta Pharma Ltd, Advent43AB/44BCD,Charkop Industrial Estate,Kandivli (W)MumbaiMAHARASHTRA400 067India	Ph: 02266062111	NA	shailesh.singh@ajantapharma.com
2124	CTRI/2010/091/001332	NA	NA	NA	Not ApplicableN/AIndia	NA	NA	NA
2129	CTRI/2010/091/001337	Not Applicable	NA	NA	Not ApplicableNAOther	NA	NA	notapplicable@notapplicable.na
2139	CTRI/2010/091/001348	Dr Varada Bidargaddi	Director Operations and Medical Affairs	Director Operations	Kentron Biotechnology, No. 68, 1st Floor, 15th Cross, RT Nagar, Bangalore1st Block, R. T. NagarBangaloreKARNATAKA560032India	Ph: 08023630763	Ph: 08023631763	varada.bidargaddi@kentron.co
2145	CTRI/2010/091/001354	NA	NA	NA	Not ApplicableN/AIndia	NA	NA	NA
2151	CTRI/2010/091/001360	NA	NA	NA	NA	NA	NA	NA
2152	CTRI/2010/091/001361	NA	NA	NA	NA	NA	NA	NA
2153	CTRI/2010/091/001362	Dr Janaviculam Sankaran Rajkumar	Principal Investigator	NA	Chairman and Chief SurgeonLifeline Multispeciality Hospitals, 5/639, Rajiv Gandhi Salai, Perugudi, Chennai-600 096, IndiaChennaiTAMIL NADU600 096India	Ph: 42454545	NA	chairman@lifelinehospitals.com
2158	CTRI/2012/03/002520	Dr Manjunath Shenoy	MD dermatology	NA	Department of Dermatology, Yenepoya Medical College, DerelakatteBangaloreKARNATAKA575018India	Ph: 08242204670	Ph: 08242202193	manjunath576117@gmail.com
2159	CTRI/2010/091/001368	Dr Ravindra Mittal	Medical Advisor & Head - Regulatory Affairs	NA	Cadila Healthcare Ltd.Zydus Tower, Satellite Cross RoadsAhmadabadGUJARAT380015India	Ph: 07926868926	Ph: 07926862362	r.mittal@zyduscadila.com
2162	CTRI/2013/05/003616	Seema Bawangade	Assistant Manager	Wockhardt Limited	Wockhardt Limited Wockhardt Towers, Bandra Kurla complex Bandra (east), Mumbai MumbaiMAHARASHTRA400 051India	Ph: 02267086649	NA	sbawangade@wockhardt.com
2166	CTRI/2011/12/002181	NA	NA	NA	NA	NA	NA	NA
2171	CTRI/2010/091/001381	Swapnali Raut	Director-Compliance Oversight	Representing Pfizer Limited	Pfizer Limited, Patel Estate, Off S. V. Road, Jogeshwari West, Mumbai, MAHARASHTRA, 400 102, India C/O Wyeth Limited, 6th Floor, Platina, Plot No C-59, G Block, Bandra-Kurla Complex, Bandra (E), Mumbai 400098.MumbaiMAHARASHTRA400102India	Ph: 91-9821415224	Ph: 91-22-26525993	Swapnali.raut@pfizer.com
2176	CTRI/2010/091/001386	Dr Bipin Sethi	Sr. Consultant Endocrinologist/Head of the Department	NA	Care Hospital,Endocrinology department, Road No.1, Banjara Hills,HyderabadANDHRA PRADESH500 034India	Ph: 9848021482	Ph: 04066258792	bipinkumarsethi@yahoo.co.uk
2184	CTRI/2017/12/010935	Rohan Panjari	In-House Clinical Research Associate	Pharmaceutical Research Associates India Pvt. Ltd	The Qube, A-603, C.T.S. No. 1498, A/2 M.V. Road, Marol, Andheri (East) Mumbai (Suburban)MumbaiMAHARASHTRA400 059India	Ph: 2271234112	Ph: 2271234198	panjarirohan@prahs.com
2187	CTRI/2012/02/002467	Dr Lourduaj John De Britto	Scientist E	Clinical Epidemiology & Chemotherapy	Vector Control Research Centre Indian Council of Medical Research Medical Complex Indira Nagar Vector Control Research Centre Indian Council of Medical Research Medical Complex Indira NagarPondicherryPONDICHERRY605006India	Ph: 0413-2279155	Ph: 0413-2272041	rljbritto@gmail.com
2188	CTRI/2010/091/001399	NA	NA	NA	NA	NA	NA	NA
2189	CTRI/2010/091/001400	Abhishek Das	Sr Clin Project Mgr	Quintiles Research India Pvt.	Ltd., 2B, Nitesh Broadway,9/3, M.G. Road, BangaloreKARNATAKA560001India	Ph: 08066552035	Ph: 08041156255	abhishek.das@quintiles.com
2190	CTRI/2010/091/001402	Mr Robert Fernandez	Sr Manager, Clinical Operations	PRA International	B 402, Business Square, Andheri Kurla Road, NILMumbaiMAHARASHTRA400093India	Ph: 2266171015	Ph: 2266171001	fernandezrobert@praintl.com
2194	CTRI/2010/091/001406	DR ATUL SHARMA	NA	NA	ROOM NO 229,2ND FLOOR IRCH,AIIMSANSARI NAGARNew DelhiDELHI110029India	Ph: 01126589490	Ph: 01126589490	atul1@hotmail.com
2197	CTRI/2010/091/001409	NA	NA	NA	NA	NA	NA	NA
2198	CTRI/2010/091/001410	Kapil Dev Jhawar	Senior Clinical Project Manager	Quintiles Research (India) Pvt Ltd	Quintiles Research (India) Pvt Ltd.B-101-106,Shapath IV, Opp: Karnavati ClubAhmadabadGUJARAT380051India	Ph: 917966303319	Ph: 917966303366	Kapil.jhawar@quintiles.com
2201	CTRI/2010/091/001413	Dr Mudgal Kothekar MD	Associate Vice President Clinical Development	Sun Pharma Advanced Research Company Limited	17/B, Mahal Industrial Estate, Mahakali Caves Road, Andheri East.MumbaiMAHARASHTRA400093India	Ph: 912266455645	NA	Clinical.Trials@sparcmail.com
2227	CTRI/2011/07/001856	Dr CR Srinivas	Principal investigator	NA	18, Cowley Brown road,RS Puram, CoimbatoreCoimbatoreTAMIL NADU641 002India	NA	NA	chakravarthi.srinivas@yahoo.com
2229	CTRI/2010/091/001443	Dr Rajendra C Rane	Sr Vice President	Intas Pharma	Intas Pharmaceuticals Ltd Chinubhai Center Ashram Road Ahmadabad Intas Pharmaceuticals Ltd Chinubhai Center Ashram Road Ahmadabad AhmadabadGUJARAT380009India	Ph: 26576655	Ph: 26576616	rane@intaspharma.com
2232	CTRI/2010/091/002809	Dr Partha Gokhale	Head, Clinical Operations	Boehringer Ingelheim India Pvt. Ltd.	Boehringer Ingelheim India Pvt. Ltd.1102, 11th Floor, Hallmark Business Plaza,Guru Nanak Hospital Road, Near Guru Nanak Hospital,Bandra (East), Mumbai 400 051Mumbai (Suburban)MAHARASHTRA400051India	NA	NA	partha.gokhale@boehringer-ingelheim.com
2233	CTRI/2010/091/002807	Dipika Sur	Scientist-F	National institute of cholera and enteric diseases(NICED)	P-33,CIT RoadScheme-XM, BeliaghataKolkataWEST BENGAL700010India	Ph: 91-33-2336-3374	Ph: 91-33-2363-5066	dipikasur@hotmail.com
2237	CTRI/2010/091/001449	DrShailesh Singh	Vice President Medical/Regulatory Affair	Ajanta Pharma Ltd, Advent	Ajanta Pharma Ltd, Advent43AB/44BCD, Charkop Industrial Estate,Kandivli (West)MumbaiMAHARASHTRA400 067India	Ph: 02266062111	NA	shailesh.singh@ajantapharma.com
2240	CTRI/2010/091/001451	NA	NA	NA	NA	NA	NA	NA
2241	CTRI/2011/05/001713	Dr Bankim Chauhan	Senior Project Manager	Trident Clinical Research India Pvt. Ltd.	Trident Clinical Research India Pvt. Ltd. Office No. 4, 3rd Floor, BIZ Park, Road No 16U, Wagle Estate, MIDC, Thane (West) ThaneMAHARASHTRA400604 India	Ph: 022-25800414	Ph: 02225800417	bchauhan@tridentclinicalresearch.com
2243	CTRI/2010/091/001454	Dr Shailesh Singh	Associate Vice President DRA and R&D	Ajanta Pharma Ltd, Advent	Ajanta Pharma Ltd., Advent43/44, ABCD, Charkop Industrial Estate, Kandivli (West)MumbaiMAHARASHTRA400 067India	Ph: 022-66062112	Ph: 022-66062100	shaileshs@ajantapharma.com
2245	CTRI/2010/091/001456	Dr Shailesh Singh	Associate Vice President DRA and R&D	Ajanta Pharma Ltd, Advent	Ajanta Pharma Ltd, Advent43/44, ABCD, Charkop Industrial Estate, Kandivli (West)MumbaiMAHARASHTRA400 067India	Ph: 022-66062112	Ph: 022-66062100	shaileshs@ajantapharma.com
2247	CTRI/2010/091/001458	Dr Sanjiv Shah	NA	NA	Diabetes Action Centre1, Sameer Apartment, Mathuradas Road, Kandivli (West), .MumbaiMAHARASHTRA400 067India	Ph: 9820196066	Ph: 022-28629176	diabetesmumbai@gmail.com
2248	CTRI/2010/091/001459	Dr Shailesh Singh	Associate Vice President DRA and R&D	Ajanta Pharma Ltd, Advent	Ajanta Pharma Ltd., Advent43/44, ABCD,Charkop Industrial Estate, Kandivli (West) MumbaiMAHARASHTRA400 067India	Ph: 022-66062112	Ph: 022-66062100	shaileshs@ajantapharma.com
2251	CTRI/2010/091/001462	NA	NA	NA	NA	NA	NA	NA
2252	CTRI/2010/091/001463	Jennifer Stocks-Assistant Director Clinical Operations	NA	NA	Supernus Pharmaceuticals Inc.1550 East Gude DriveNot ApplicableN/A201307India	Ph: 00-301- 838-2520	Ph: 00-301- 838-2504	NA
2262	CTRI/2010/091/001474	Dr Veeraswamy Seshiah	Coordinating Investigator	V Seshiah Diabetes Research Institute	Balaji Diabetes Care Centre,729 PH Road Aminjikarai,ChennaiChennaiTAMIL NADU600029India	NA	NA	vseshiah@gmail.com
2263	CTRI/2011/04/001684	Dr Tanvi Shah	Ass. Rsrch Sntst	NA	Clinical Research Department, Zydus Research CentreSarkhej-Bavla N. H. No. 8 A, MoraiyaAhmadabadGUJARAT382 213India	Ph: 912717250801	NA	tanvishah@zyduscadila.com
2266	CTRI/2010/091/001478	Dr Rakesh Chopra	Senior Medical Oncologist	NA	Department of OncologyIndra Prastha Apollo Hospital,Sarita Vihar, Mathura Road,Delhi-110076New DelhiDELHI110076India	Ph: 011-26925825	Ph: 011-41677024	rakc1@rediffmail.com
2267	CTRI/2010/091/001479	Dr S V Malgi Dr Nivedita Moulik Dr Deepak Bhosale	NA	NA	Head of Unit - Medicine,Maa Municipal Hospital and Shri Venkatesh Nursing Home, Chembur, Mumbai 400 074; Deogiri Diabetes Centre, 46, Samta Nagar, AurangabadMumbaiMAHARASHTRA400 074; 400 022India	Ph: 9821051687	NA	drmalgi@rediffmail.com
2268	CTRI/2010/091/001480	DrBIJU GEORGE	NA	NA	Department of Haematology, Room no:03,Christian Medical CollegeVelloreTAMIL NADU632004India	Ph: 2282352	Ph: 2226449	biju@cmcvellore.ac.in
2275	CTRI/2010/091/001488	Dr. Om Prakash	NA	NA	Consultant, Department of Anaesthesiology and Pain Management: Max Superspeciality Hospital (West Block)1, Press Enclave Road ; SaketNew DelhiDELHI110017India	Ph: +91 9910300237	NA	dromprakas@gmail.com
2277	CTRI/2010/091/001491	Hiren Thakkar	Proj Director	Quintiles	B-101-106,Shappath IV, Opp: Kamavati ClubSarkhej-Gandhinagar RoadAhmadabadGUJARAT380051India	Ph: 917966303380	Ph: 917966303366	Hiren.Thakkar@quintiles.com
2287	CTRI/2012/02/002409	NA	NA	NA	NA	NA	NA	NA
2288	CTRI/2011/07/001919	Dr Raja Narayanan	Associate Opthalmologist	L.V.Prasad Eye Institute	Kallam Anji Reddy CampusBanjara HillsHyderabadANDHRA PRADESH500034India	Ph: 040-30612618	Ph: 040-23548271	narayanan@lvpei.org
2291	CTRI/2010/091/001507	Dr Shilpi Dhawan	NA	NA	6-3-865, 3rdfloor , Madhupala Towers , Global Medical Affairs Dr Reddys Laboratories Ltd, Ameerpet HyderabadANDHRA PRADESH500016India	Ph: 040-30783221	Ph: 040-66511536	shilpid@drreddys.com
2295	CTRI/2015/01/005397	Prof G P Dubey	Professor of Eminence	Interdisciplinary School of Indian System of Medicine, SRM University	Interdisciplinary School of Indian System of Medicine, SRM University, Kattankulathur, Tamil NaduKancheepuramTAMIL NADU603 203India	Ph: 9450963942	NA	gpdubey13@gmail.com
2300	CTRI/2010/091/002816	NA	NA	NA	NA	NA	NA	NA
2306	CTRI/2010/091/002822	Dr Mudgal Kothekar MD	Associate Vice President Clinical Development	Sun Pharma Advanced Research Company Limited	17/B, Mahal Industrial Estate, Mahakali Caves Road, Andheri East.MumbaiMAHARASHTRA400093India	Ph: 912266455645	NA	Clinical.Trials@sparcmail.com
2308	CTRI/2010/091/002824	Not Applicable	NA	NA	Not Applicable Johnson & Johnson LtdNot ApplicableN/ANot Applicable India	NA	NA	Not@applicable.com
2312	CTRI/2010/091/002828	NA	NA	NA	NA	NA	NA	NA
2317	CTRI/2015/01/005351	Prof G P Dubey	Professor of Eminence	Interdisciplinary School of Indian System of Medicine	Interdisciplinary School of Indian System of MedicineSRM University, KattankulathurKancheepuramTAMIL NADU603 203India	Ph: 9450963942	NA	gpdubey13@gmail.com
2322	CTRI/2010/091/002918	Rajesh CN	Asst General Manager	NA	Lambda Therapeutic Research Ltd.,Near Gujarat High Court,S.G. Highway, Gota,AhmadabadGUJARAT380061India	Ph: 079-40202051	Ph: 079-40202022	rajeshcn@lambda-cro.com
2325	CTRI/2015/01/005365	Dr K Ilango	Professor & Dean	Interdisciplinary School of Indian System of Medicine	Interdisciplinary School of Indian System of Medicine, SRM University, KattankulathurKancheepuramTAMIL NADU603 203 India	Ph: 9444144120	NA	ilangok67@gmail.com
2330	CTRI/2010/091/002926	Dr Srikant KV	Principal Investigator	NA	Bhagwan Mahaveer Jain heart centre,MillerÃ¢Â€Â™s road, Vasanthnagar,BangaloreBangaloreKARNATAKA560052India	Ph: 08041999300	NA	srikanth_kv@rediffmail.com
2336	CTRI/2010/091/002933	Dr D C Doval	Consultant	Rajiv Gandhi Cancer Institute and Research Center	Rajiv Gandhi Cancer Institute and Research Center, Sector-5, RohiniNew DelhiDELHI110085India	NA	NA	dcdoval@gmail.com
2340	CTRI/2011/06/001824	Dr Amit Qamra	Senior Medical Manager	Roche Products (India) Pvt. Ltd.	165, The View, Dr.Annie Besant RoadWorli, Mumbai-400018MumbaiMAHARASHTRA400018India	Ph: 022-24941414	Ph: 022-24949500	amit.qamra@roche.com
2342	CTRI/2010/091/002939	Dr Satish Masavkar Dr Anil Baburao Dhule Dr Amit K Bali	NA	NA	Ashirwad Hospital, Rajiv Sadan, Opp. Sion Railway Station, Sion; Dhule Hospital, AurangabadRajawadi Hospital, GhatkoparMumbaiMAHARASHTRA400 022; 400 077India	Ph: 9869055473	NA	drmsatish@gmail.com
2349	CTRI/2010/091/002947	Dr Sanjay Maroo	General Manager	Troikaa Pharmaceuticals Limited	Troikaa Pharmaceuticals LimitedCommerce House 1, Satya Marg, Opp. Rajvansh Apartment, Bodakdev.AhmadabadGUJARAT380054India	Ph: 079-26856242	Ph: 079-26856246	medicalservices@troikaapharma.com
2351	CTRI/2010/091/002949	Mamta Madaan	Senior Clinical Trial Lead	Biogen Idec Biotech India Pvt. Ltd.	Vatika Towers B Block 12th Floor Sector 54 Golf Course RoadGurgaonHARYANA122022India GurgaonHARYANA122002India	Ph: 0124-4572314	Ph: 0124-4572333	mamta.madaan@biogenidec.com
2354	CTRI/2012/03/002518	Dr Josemund MENEZES	Regional Director, Clinical Development	Sanofi Pasteur India Pvt Ltd	54/A, Sir Mathuradas Vasanji Road,Andheri (East)Mumbai IndiaMumbaiMAHARASHTRA400093India	Ph: 912228278024	Ph: 91222831675	Josemund.menezes@sanofipasteur.com
2355	CTRI/2010/091/002953	Dr Mudgal Kothekar MD	Associate Vice President Clinical Development	Sun Pharma Advanced Research Company Limited	17/B, Mahal Industrial Estate, Mahakali Caves Road, Andheri East.17/B, Mahal Industrial Estate, Mahakali Caves Road, Andheri East.MumbaiMAHARASHTRA400093India	Ph: 912266455645	NA	Clinical.Trials@sparcmail.com
2363	CTRI/2010/091/002961	Dr Rajendra A Badwe	Director	Department of Surgical Oncology Breast Unit and Working Group	Tata Memorial Hospital,Dr. E. Borges Road,Parel, Mumbai - 400 012Maharashtra, IndiaMumbaiMAHARASHTRA400 012India	Ph: 2224139318	Ph: 2224154005	badwera@gmail.com
2365	CTRI/2011/05/001765	TUKARAM E JAMALE	Senior Resident	Dept of Nephrology, Seth GSMC and KEM Hospital	Wd no 34A, 3rd floor, old hospital building,Dept of Nephrology, Seth GS Medical college & KEM Hospital, PARELMumbaiMAHARASHTRA400012India	Ph: 022-24132118	Ph: 24136338	tukaramjamale@yahoo.co.in
2369	CTRI/2010/091/002967	NA	NA	NA	NA	NA	NA	NA
2374	CTRI/2010/091/002972	Dr Shailesh Singh	Vice President Medical/Regulatory Affair	Ajanta Pharma Ltd, Advent	Ajanta Pharma Ltd, Advent43AB/44BCD, Charkop Industrial Estate,Kandivli (West)MumbaiMAHARASHTRA400 067India	Ph: 022-66062111	NA	shailesh.singh@ajantapharma.com
2375	CTRI/2013/03/003470	Dr Dharmesh Domadia	Principal Investigator	Veeda Clinical Research	Veeda Clinical ResearchShivalik Plaza A, Near IIM, AmbawadiAhmadabadGUJARAT380015India	Ph: 079-30013060	NA	Dharmesh.domadia@veedacr.com
2376	CTRI/2010/091/002974	Dr Shailesh Singh	Associate Vice President DRA and R&D	Ajanta Pharma Ltd, Advent	Ajanta pharma Ltd, Advent43/44,ABCD,Charkop industrial Estate Kandivli (West)MumbaiMAHARASHTRA400 067India	Ph: 022-66062112	Ph: 022-66062100	shaileshs@ajantapharma.com
2377	CTRI/2011/06/001849	NA	NA	NA	NA	NA	NA	NA
2378	CTRI/2010/091/002976	Dr Shailesh Singh	Associate vice president DRA and R&D	Ajanta Pharma ltd,Advent	Ajanta Pharma Ltd., Advent, 43/44, ABCD, Charkop IndustrialEstate, Kandivli (W)MumbaiMAHARASHTRA400 067IndiaAjanta Pharma Ltd., Advent, 43/44, ABCD, Charkop IndustrialEstate, Kandivli (W)MumbaiMAHARASHTRA400 067IndiaMumbaiMAHARASHTRA400 067India	Ph: 022-66062112	Ph: 022-66062100	shaileshs@ajantapharma.com
2379	CTRI/2010/091/002977	NA	NA	NA	NA	NA	NA	NA
2389	CTRI/2011/04/001666	Pravesh Kaushik	NA	Quintiles Research India (Pvt) Ltd	Assoc Manager - Clinical Operations, Quintiles Research India (Pvt) Ltd., DLF Square, 8th Floor, DLF City Phase II, Jacaranda Marg, M - BlockGurgaonHARYANA122002India	Ph: 911246755814	Ph: 911246755959	Pravesh.Kaushik@quintiles.com
2390	CTRI/2011/05/001774	Dr Anirban Chatterjee	Prinicipal Investigator	NA	Apollo Hospital, Bannerghatta Road,BangaloreKARNATAKA560076India	Ph: 080-41206229	Ph: 080-41463151	dranirbanchatterjee@yahoo.com
2391	CTRI/2011/11/002160	NA	NA	NA	NA	NA	NA	NA
2392	CTRI/2010/091/002990	NA	NA	NA	NA	NA	NA	NA
2393	CTRI/2011/04/001692	Pravesh Kaushik	NA	Quintiles Research India (Pvt) Ltd.	Associate Manager, Quintiles Research India (Pvt) Ltd., DLF Square, 8th Floor, Jacaranda Marg, M - BlockGurgaonHARYANA122002India	Ph: 911246755814	Ph: 911246755959	Pravesh.Kaushik@quintiles.com
2394	CTRI/2010/091/002992	Dr Madhavi Kodru	NA	NA	Wellquest Clinical Research, Mirra Kamshetty Mall (3rd and 4th Floor)Ramanthapur, Ranga Reddy DistrictHyderabadANDHRA PRADESH500 013India	Ph: 00919885572369	NA	madhavilatha.kodru@piramal.com
2398	CTRI/2010/091/002997	NA	NA	NA	NAMeerutUTTAR PRADESHNAIndia	NA	NA	NA@its.jnj.com
2399	CTRI/2014/12/005276	Dr Jeevan Sharma	Director, Ayurveda expert	Baijnath Pharamaceuticals Pvt. Ltd.	Baijnath Pharmaceuticals Pvt. Ltd.Paprola, Distt. KangraKangraHIMACHAL PRADESH176 115India	NA	NA	baijnath.phar@gmail.com
2401	CTRI/2010/091/003003	Murugananthan K	Head-Clinical Development	NA	Novartis Healthcare Private Limited, Medical Department,Sandoz House,Shiv Sagar Estate,Dr. Annie Besant Road,Worli, Mumbai MumbaiMAHARASHTRA400 018India	Ph: 02224958545	NA	murugananthan.k@novartis.com
2405	CTRI/2010/091/003007	NA	NA	NA	NA	NA	NA	NA
2407	CTRI/2010/091/003010	Dr Uday Khopkar	NA	NA	Seth GS Medical College &KEM Hospital,Department of DermatologyFirst Floor,Skin OPD No. 117, ParelMumbaiMAHARASHTRA400012India	Ph: 022-24136051	Ph: 022-24143435	drkhopkar@gmail.com
2408	CTRI/2010/091/003011	Dr J Kavitha	NA	NA	4, Kalaimagal st,Amritha nagarPondicherryPONDICHERRY605009India	Ph: 09486113815	NA	drkarunya@gmail.com
2413	CTRI/2010/091/003016	Dr Vijaya Jaiswal	Vice President Medical Services	NA	Troikaa Pharmaceuticals Ltd.Commerce House-1, Opp Rajvansh Tower Off. Judges BunglowsAhmadabadGUJARAT380054India	Ph: 079-26856242	Ph: 079-26856246	vijayajaiswal@troikaapharma.com
2427	CTRI/2010/091/003031	Dr. Balaji Chinnasami	NA	NA	No.5, Adhilaxmi Flats, Balaji Street, Rajaji nagar, VillivakkamChennaiTAMIL NADU600049India	Ph: 04426507434	Ph: 04427455106	balajictriumphants@gmail.com
2437	CTRI/2010/091/003041	Savitri Sharma	NA	NA	L V Prasad Eye InstitutePatiaNot ApplicableN/A751024India	Ph: 0674-3987129	Ph: 0674-3987130	savitri@lvpei.org
2441	CTRI/2010/091/006067	Not applicable	NA	NA	Not applicableNot applicableOther	NA	NA	not@applicable.com
2442	CTRI/2010/091/003045	Dr Sandeep S Sidhu	NA	NA	Dept of GastroenterologyDMC and HospitalLudhianaPUNJAB141001India	Ph: 01614687340	Ph: 01612302620	dmcgastro@in.com
2445	CTRI/2010/091/003049	DrSanjay Gupta	Chief Operating officer	Asiatic Clinical Research Pvt. Ltd.	169/53, 14th main road, 1st Block east, JayanagarBangaloreKARNATAKA560 011India	Ph: 91-41681122	Ph: 91-41213841	sanjay@asiaticlinical.com
2446	CTRI/2010/091/003050	Dr Sanjay Maroo	NA	NA	Troikaa Pharmaceuticals Ltd.Commerce House-1Opp Rajvansh Tower Off. Judges BunglowsAhmadabadGUJARAT380054India	Ph: 079-26856242	Ph: 079-26856246	medicalservices@troikaapharma.com
2453	CTRI/2011/04/001667	Ataali shaikh	General Manager	Kendle India	General Manager, India Asia Pacific, Kendle Unit 002, Ground Floor, Tower C, Unitech Cyber Park, Sector- 39,GurgaonHARYANA122001India	Ph: 01244536357	NA	shaikh.ataali@kendle.com
2458	CTRI/2010/091/003064	Dr Anand Pandit	NA	NA	KEM HospitalRastapeth, PunePuneMAHARASHTRA411011India	Ph: 020-66037342	Ph: 020-26125603	kemhrc@vsnl.net
2465	CTRI/2010/091/006069	Dr Vijay G Ghoni	Additional Professor	NA	Adarsh Nagar (Jain Health Care Clinic), Worli. ; Government Medical College, AurangabadDept of Orthopaedic, PGIMER, ChandigarhMumbaiMAHARASHTRA400 025; 431 003; India	Ph: 09815712727	NA	vijaygoni@gmail.com
2468	CTRI/2010/091/006072	Swapnali Raut	Director-Compliance Oversight	Representing Pfizer Limited	Pfizer Limited, Patel Estate, Off S. V. Road, Jogeshwari West, Mumbai, MAHARASHTRA, 400 102, India C/O Wyeth Pharmaceuticals India Private Limited (a subsidiary of Pfizer Inc.) , 6th Floor, Platina, Plot No C-59, G Block, Bandra-Kurla Complex, Bandra (E), Mumbai 400098.MumbaiMAHARASHTRA400102India	Ph: 91-9821415224	Ph: 91-22-26525993	Swapnali.raut@pfizer.com
2475	CTRI/2010/091/006081	Dr Vihang Vahia	Consultant Psychiatrist	None	261, D.N.RoadFortMumbaiMAHARASHTRA400001India	Ph: 022-22612596	Ph: 022-24468649	vvahia@hotmail.com
2479	CTRI/2010/091/006085	Dr Rajendra C Rane	Sr Vice President	Intas Pharma	Intas Pharmaceuticals LtdChinubhai Center Ashram RoadAhmadabadGUJARAT380009India Intas Pharmaceuticals LtdChinubhai Center Ashram RoadAhmadabadGUJARAT380009India AhmadabadGUJARAT380009India	Ph: 26576655	Ph: 26576616	rane@intaspharma.com
2480	CTRI/2010/091/006086	Dr Rajendra C Rane	Sr Vice President	Intas Pharma	Intas Pharmaceuticals Ltd Chinubhai Center Ashram Road Ahmadabad Intas Pharmaceuticals Ltd Chinubhai Center Ashram Road Ahmadabad AhmadabadGUJARAT380009India	Ph: 26576655	Ph: 26576616	rane@intaspharma.com
2489	CTRI/2012/01/002388	Sandhya Venkatswami	Senior Resident	Sri Ramachandra University	Department of DermatologyNo 1, Sri Ramachandra NagarSri Ramachandra UniversityChennaiTAMIL NADU600116India	Ph: 9841232369	NA	sandhyavenkatswami@yahoo.com
2492	CTRI/2014/05/004636	DrBetsy Joseph	senior lecturer	Noorul islam college of dental science, kerala university	KP 1/11,Kamalnagar,Nalanchira POThiruvananthapuramKERALA695015India	Ph: 04712590138	NA	jobets121@yahoo.com
2497	CTRI/2010/091/006110	Dr Shashank Rohatagi	NA	NA	Piramal Life Sciences Limited, 1 Nirlon Complex,off Western ExpressHighway, Goregaon (E),MumbaiMAHARASHTRA400063India	Ph: 02230818111	NA	shashank.rohatagi@piramal.com
2503	CTRI/2010/091/006116	Dr Shailesh Singh	Vice President Medical/Regulatory Affair	Ajanta Pharma Ltd, Advent	Ajanta Pharma Ltd, Advent 43/44,ABCD,Charkop Industrial Estate,Kandivli (West) MumbaiMAHARASHTRA400 067India	Ph: 02266062111	NA	shailesh.singh@ajantapharma.com
2514	CTRI/2011/04/001657	Ataali shaikh	General Manager	Kendle India	General ManagerKendle India Pvt Ltd. Unit 002, Ground Floor, Tower C, Cyber Park, Sector 39,GurgaonHARYANA122001India	Ph: 911244536357	Ph: 911244536301	shaikh.ataali@kendle.com
2516	CTRI/2011/04/001686	NA	NA	NA	NA	NA	NA	NA
2517	CTRI/2011/06/001814	NA	NA	NA	Not ApplicableN/AIndia	NA	NA	NA
2520	CTRI/2011/08/001972	NA	NA	NA	NA	NA	NA	NA
2524	CTRI/2010/091/006138	NA	NA	NA	Not ApplicableN/AIndia	NA	NA	NA
2525	CTRI/2010/091/006139	Dr.Deepak Bhambe	NA	NA	NARENDRA PRAKASH HEALTHCARE CLINICALDA/3-A,MAIN SHAKARPUR MARKET,OPP.NATHU SEETS.New DelhiDELHI110092India	Ph: 09654807949	NA	drdeepakbhambe@gmail.com
2527	CTRI/2010/091/006141	Dr Sunita Rajadhyaksha	NA	NA	OncoRx Pharma Pvt Ltd, 85 Mittal Chambers, Opp Inox Theater, Nariman Point , Mumbai 400021MumbaiMAHARASHTRA400021India	Ph: 02232092464	Ph: 02222022380	sunita.rajadhyaksha@oncorxindia.com
2528	CTRI/2011/10/002087	Dr Anil Kukreja	Director - Medical Affairs	Head Medical Department	Roche Products (India) Pvt.Ltd.The View, 2nd Floor,165, Dr. Annie Besant Road,Worli, Mumbai 400 018MumbaiMAHARASHTRA400018India	Ph: 02224941414	Ph: 02224949500	anil.kukreja@roche.com
2531	CTRI/2011/091/000001	Dr Vijaya Jaiswal	NA	NA	Commerce House1 Opp Rajvansh TowerOff Judges BunglowsAhmadabadGUJARAT380054India	Ph: 0792685624245	Ph: 07926856246	Vijayajaiswal@troikaapharma.com
2537	CTRI/2011/05/001744	Dr Chakrapani Bhardwaj	consultant Physician and cardiologist	NA	3/1140, Vasundhra,GhaziabadUTTAR PRADESH201012India	Ph: 0120-2698167	NA	drchakrapanibhardwaj@gmail.com
2538	CTRI/2011/091/000008	NA	NA	NA	NA	NA	NA	NA
2539	CTRI/2011/091/000009	Dr.Deepak Bhambe	NA	NA	NARENDRA PRAKASH HEALTHCARE CLINICDA/3-A,MAIN SHAKARPUR MARKET,OPP.NATHU SEETS.New DelhiDELHI110092India	Ph: 09654807949	NA	drdeepakbhambe@gmail.com
2540	CTRI/2011/091/000010	Dr.Deepak Bhambe	NA	NA	NARENDRA PRAKASH HEALTHCARE CLINICDA/3-A,MAIN SHAKARPUR MARKET,OPP.NATHU SEETS.New DelhiDELHI110092India	Ph: 09654807949	NA	drdeepakbhambe@gmail.com
2541	CTRI/2011/04/001672	Dr Mukta Sachdev	Principal Investigator	KMC	Mezzanine Floor, Classic Court 9/1, Richmond Road BangaloreKARNATAKA560025India	Ph: 918040917253	Ph: 918041125934	mukta.sachdev@mscr.in
2543	CTRI/2011/05/001734	NA	NA	NA	NA	NA	NA	NA
2544	CTRI/2011/05/001772	Dr M B Agarwal	Hematologist, Hemato - Oncologist	NA	Hematology Centre, Ghamat Lodge, II Floor, 804 A,Dr. B R Ambedkar Road, Dadar TT,MumbaiMAHARASHTRA400 014India	Ph: 02224146959	NA	mbagarwal@hotmail.com
2546	CTRI/2011/07/001896	NA	NA	NA	NA	NA	NA	NA
2549	CTRI/2011/091/000028	Dr T C Raghuram	NA	NA	Virchow Biotech Pvt. LtdPlot no. 319 and 320, Swami Ayyapa Housing SocietyMadhapurHyderabadANDHRA PRADESH500 081India	Ph: 91-40-23378888	Ph: 91-40-233324255	tcraghuram@gmail.com
2551	CTRI/2011/091/000030	Dr Vijaya Jaiswal	Vice President, Medical Services	NA	Troikaa Pharmaceuticals Ltd.Commerce House-1, Opp Rajvansh Tower Off. Judges BunglowsAhmadabadGUJARAT380054India	Ph: 079-26856242	Ph: 079-26856246	vijayajaiswal@troikaapharma.com
2556	CTRI/2011/05/001759	Shaju Jacob P	Associate Professor	Chhattisgarh Dental College and Research Institute	Chhattisgarh Dental College and Research InstituteSundraRajnandgaonCHHATTISGARH491441India	Ph: 07744281930	Ph: 07744281930	shajujacob@yahoo.com
2561	CTRI/2011/06/001809	Dr Ashok Vaid	Oncologist	Medanta Cancer Institute,	Dept of Medical and Hemato Oncology, Medanta Cancer Institute,Medanta Cancer Institute,Medanta The Medicity, Sector 38, Gurgaon- 122001, Haryana, IndiaGurgaonHARYANA122001India	Ph: 9810212235	NA	Ashok.Vaid@Medanta.org
2565	CTRI/2013/10/004056	Rimpi Singla	Senior Research Associate	Deptt of Obstetrics and Gynaecology, PGIMER	sector-12, PGIMERChandigarhCHANDIGARH160012India	Ph: 01722756345	Ph: 01722747909	sukantgarg@yahoo.com
2566	CTRI/2011/091/000045	Dr Manjusha Patankar	Director	Clinical Medicine Infomatics India Pvt. Ltd.	Clinical Medicine Infomatics (India) Pvt. Ltd.Bungalow No. 11, Shreesh Society, Hazuri Dargah Road, Thane WestThaneMAHARASHTRA586103India	Ph: 918689901144	NA	cmiphase3@gmail.com
2568	CTRI/2011/091/000047	Dr. Anil Singh	NA	NA	Associate Professor, Dept of Pharmaoclogy, M. P. Shah Medical CollegeJamnagarGUJARAT361008India	NA	NA	docanil71@yahoo.co.in
2569	CTRI/2011/08/001946	Dr Devendra Save	Consultant Psychiatrist	NA	Karuna Hospital, Borivali, MumbaiMumbaiMAHARASHTRA400092India	NA	NA	devendra.save@yahoo.in
2576	CTRI/2011/05/001754	Swapnali Raut	Compliance Oversight Lead	Representing Pfizer Limited	Pfizer Limited, Patel Estate, Off S. V. Road, Jogeshwari West, Mumbai, MAHARASHTRA, 400 102, India C/O Wyeth Limited, 6th Floor, Platina, Plot No C-59, G Block, Bandra-Kurla Complex, Bandra (E), Mumbai 400098.MumbaiMAHARASHTRA400 102India	Ph: 91-9821415224	Ph: 91-22-26525993	Swapnali.raut@pfizer.com
2581	CTRI/2011/091/000060	Sandeep Nair	Project Manager - Clinical Operations	Boehringer Ingelheim India Pvt. Ltd.	Boehringer Ingelheim India Pvt. Ltd., 1102, 11th Floor, Hallmark Business PlazaGuru Nanak Hospital Road, Near Guru Nanak Hospital, Bandra (East)MumbaiMAHARASHTRA400051India	Ph: 02226456477	Ph: 02226456163	sandeep.nair@boehringer-ingelheim.com
2585	CTRI/2011/091/000065	Dr Shailesh Mehta	Vice President	GlaxoSmithKline	Dr. Annie Besant RoadMumbaiMAHARASHTRA400030IndiaMumbaiMAHARASHTRA400030India	Ph: 00912224959611	Ph: 00912224951326	shailesh.i.mehta@gsk.com
2589	CTRI/2012/03/002495	Dr Mudgal Kothekar MD	Associate Vice President Clinical Development	Sun Pharma Advanced Research Company Limited	17/B, Mahal Industrial Estate, Mahakali Caves Road, Andheri East.17/B, Mahal Industrial Estate, Mahakali Caves Road, Andheri East.MumbaiMAHARASHTRA400093India	Ph: 912266455645	NA	Clinical.Trials@sparcmail.com
2590	CTRI/2012/01/002370	Dr Anand V Tendulkar	Manager - Medical	Emcure Pharmaceuticals Ltd,	Survey No. 255/2, Phase I, Rajiv Gandhi IT Park,MIDC, Hinjewadi, PunePuneMAHARASHTRA411057India	Ph: 020-39821000	Ph: 020-39821019	Anand.Tendulkar@emcure.co.in
2591	CTRI/2011/07/001909	Prasad Rao Gundugurti	Director and Consultant Psychiatrist	Asha Hospital	Asha Hospital, Institute of Medical Psychology Counselling and Psychotherapy298 Road No. 14HyderabadANDHRA PRADESH500034India	Ph: 914066752222	NA	prasad40@gmail.com
2592	CTRI/2012/02/002403	Prasad Rao Gundugurti	Director and Consultant Psychiatrist	Asha Hospital	Asha Hospital, Institute of Medical Psychology Counselling and Psychotherapy298, Road No. 14Banjara Hills HyderabadANDHRA PRADESH500034India	Ph: 91-40-66752222	NA	prasad40@gmail.com
2594	CTRI/2013/02/003429	Dr Srinivasa Rao Maddury	Senior Consultant Cardiologist	Care Hospital Nampally	Care Hospital Nampally, Exhibition RoadHyderabadANDHRA PRADESH5000001India	Ph: 040-30417777	NA	maddurysrinivas@hotmail.com
2596	CTRI/2011/09/002007	Swapnali Raut	Compliance Oversight Lead	Representing Pfizer Limited	Pfizer Limited, Patel Estate, Off S. V. Road, Jogeshwari West, Mumbai, MAHARASHTRA, 400 102, India C/O Wyeth Limited, 6th Floor, Platina, Plot No C-59, G Block, Bandra-Kurla Complex, Bandra (E), Mumbai 400098.MumbaiMAHARASHTRA400 102India	Ph: 91-9821415224	Ph: 91-22-26525993	Swapnali.raut@pfizer.com
2597	CTRI/2011/091/000077	Dr Mudgal Kothekar MD	Associate Vice President Clinical Development	Sun Pharma Advanced Research Company Limited	17/B, Mahal Industrial Estate, Mahakali Caves Road, Andheri East.MumbaiMAHARASHTRA400093India	Ph: 912266455645	NA	Clinical.Trials@sparcmail.com
2613	CTRI/2011/091/000093	Prof V Seshiah	Chairman	Dr V Seshiah Diabetes Research Institute	Dr V Seshiah Diabetes Research Institute, 729 P H Road, AminjikaraiChennaiTAMIL NADU600 029India	Ph: 044-26641414	Ph: 044-26640660	vseshiah@gmail.com
2617	CTRI/2011/091/000099	Dr Rajiv Yeravdekar	NA	NA	Dean, Faculty of Health sciences, Symbiosis International UniversitySenapati Bapat Road, PunePuneMAHARASHTRA411004India	Ph: 02025658012	NA	dean@sihspune.org
2623	CTRI/2011/04/001705	Swapnali Raut	Compliance Oversight Lead	Representing Pfizer Limited	Pfizer Limited, Patel Estate, Off S. V. Road, Jogeshwari West, Mumbai, MAHARASHTRA, 400 102, India C/O Wyeth Limited, 6th Floor, Platina, Plot No C-59, G Block, Bandra-Kurla Complex, Bandra (E), Mumbai 400098.MumbaiMAHARASHTRA400 102India	Ph: 91-9821415224	Ph: 91-22-26525993	Swapnali.raut@pfizer.com
2626	CTRI/2011/091/000108	DrTSAKishore	Deputy General Manager	Biological E. Limited	Overall Trial Coordinator, Biological E. Limited, 18/1&3, Azamabad Azamabad, Hyderabad-500020HyderabadANDHRA PRADESH500020India	Ph: 914030214046	Ph: 914027675003	kishore.tsa@biologicale.co.in
2629	CTRI/2013/09/003957	Kapil Arora	Associate Manager	Apothecaries Private Limited	579, Devli, East Sainik FarmNew DelhiDELHI110062India	Ph: 01124502551	NA	kapil.arora@apothecaries.net
2634	CTRI/2011/091/000118	Dr Raka Jain	Professor	All India Institute of Medical Sciences, New Delhi	Dr. Raka Jain, Professor, National Drug Dependence Treatment Centre,Rm. No. 4090, Department of Psychiatry, Teaching Block, AIIMS, Ansari Nagar, New Delhi-110029 New DelhiDELHI110029India	Ph: 91-11-26593595	Ph: 91-11-26588663	rakajain2009@gmail.com
2638	CTRI/2011/05/001771	Dr Alok Srivastava	Head-Department of Haematology	Christian Medical College,Vellore,	Dr. Alok SrivastavaHead-Department of HaematologyChristian Medical College,Vellore, Tamil Nadu-632004VelloreTAMIL NADU632004India	Ph: 0416-2282892	Ph: 0416-2282035	aloks@cmcvellore.ac.in
2643	CTRI/2011/08/001975	NA	NA	NA	NA	NA	NA	NA
2644	CTRI/2011/11/002177	NA	NA	NA	NA	NA	NA	NA
2649	CTRI/2013/04/003545	Dr Dileep Kadam	Prof andHead Dept of Medicine	NA	BJMCCTU 1st floor, Pathology MuseumJai Prakash narayan roadPuneMAHARASHTRA411001India	Ph: 02026052419	Ph: 02026125432	dileep.kadam@gmail.com
2654	CTRI/2011/091/000140	Dr Ravindra Mittal	Medical Advisor & Head - Regulatory Affairs	NA	Cadila Healthcare Ltd., Zydus Tower, Satellite Cross Roads, Ahmedabad - 380015, Gujarat, India. AhmadabadGUJARAT380015India	Ph: 079-26868211	Ph: 079-26862362	r.mittal@zyduscadila.com
2655	CTRI/2011/091/000141	Dr Ravindra Mittal	Medical Advisor & Head - Regulatory Affairs	NA	Cadila Healthcare Ltd.Zydus Tower, Satellite Cross Roads, Ahmadabad - 380015.AhmadabadGUJARAT380015India	Ph: 079-26868211	Ph: 079-26862362	r.mittal@zyduscadila.com
2662	CTRI/2011/091/000148	NA	NA	NA	NA	NA	NA	NA
2663	CTRI/2011/091/000149	Dr Aseem Bhatnagar	Scientist E	Institute of Nuclear Medicine & Allied Sciences	Department of Nuclear Medicine Scientist F INMASBrig SK Mazumdar MargNew DelhiDELHI110 054India	Ph: 01123905172	Ph: 01123919509	assem_bhatnagar@indiatimes.com
2665	CTRI/2011/10/002042	Dr Deven Parmar	Vice President - Global Clinical Research, Wockhardt Limited	Wockhardt Limited	Wockhardt TowersBandra Kurla Complex, Bandra - E,Mumbai 400 051Wockhardt TowersBandra Kurla Complex, Bandra - E,Mumbai 400 051MumbaiMAHARASHTRA400051India	Ph: 912226596401	Ph: 912226523885	devenp@wockhardt.com
2667	CTRI/2012/09/002953	NA	NA	NA	NA	NA	NA	NA
2669	CTRI/2013/10/004099	Dr Anant Bagul	Principle investigator	Chaitanya Hospital and NURSING HOME	Chaitanya hospital,rahi sakha apartment 133 sinhgad road parvati puneChaitanya hospital,rahi sakha apartment 133sinhgad road parvati punePuneMAHARASHTRA411009India	Ph: 08087799091	Ph: 02024329666	anantbagul@yahoo.com
2670	CTRI/2013/10/004109	Dr Anant Bagul	Principal Investigator	Chaitanya Hospital and NURSING HOME	Chaitanya HospitalRahi-sakha Apartment133 SINHGAD ROAD PARVATIChaitanya HospitalRahi-sakha Apartment133 SINHGAD ROAD PARVATIPuneMAHARASHTRA411009India	Ph: 08087799091	Ph: 02024329666	anantbagul@yahoo.com
2671	CTRI/2011/091/000159	Anant Bagul	PI	Principle investigator	Chaitanya Hospital, Rahi-sakha ApartmentPuneMAHARASHTRA411030India	Ph: 02024328600	Ph: 02024329666	anantbagul@yahoo.com
2672	CTRI/2013/10/004098	Dr Anant Bagul	Principle Investigator	Chaitanya Hospital and NURSING HOME	Chaitanya Hospital Rahi Sakha Apartment 133 sinhgad road parvati puneChaitanya Hospital Rahi Sakha Apartment 133 sinhgad road parvati punePuneMAHARASHTRA411009India	Ph: 08087799091	Ph: 02024329666	anantbagul@yahoo.com
2674	CTRI/2013/10/004105	Dr Anant Bagul	Principal Investigator	Chaitanya Hospital and NURSING HOME	Chaitanya Hospital Rahi Sakha appartment 133 sinhgad road parvati puneChaitanya Hospital Rahi Sakha appartment 133 sinhgad road parvati punePuneMAHARASHTRA411009India	Ph: 08087799091	Ph: 02024329666	anantbagul@yahoo.com
2681	CTRI/2011/091/000169	Dr Sonar Mahesh	Sr. Lecturer	M.G.M. Dental College and Hospital	M.G.M. Dental College and HospitalSector 18, KamotheMumbaiMAHARASHTRA410209India	Ph: 919920282005	Ph: -	maheshsonar@yahoo.com
2686	CTRI/2011/05/001745	Kapil Arora	Senior Regulatory Executive	Apothecaries Private Limited	Senior Regulatory Executive,579, Devli East Sainik FarmsNew DelhiDELHI110062India	Ph: 011-24502551	NA	Kapil.Arora@apothecaries.net
2689	CTRI/2013/04/003590	Dr Parvez Kosgi	Head RLS clinical Trial	Reliance Life Sciences Pvt.Ltd	Dhirubhai Ambani Life Sciences Centre R-282 TTC Area of MIDC Rabale Navi MumbaiThaneMAHARASHTRA400701India	Ph: 02240678000	Ph: 02240678299	parvez.kosgi@relbio.com
2694	CTRI/2011/091/000182	Dr CB Tripathi	Professor and Head	GMC BHAVNAGAR	Dept. of Pharmacology, Govt. Medical CollegeBehind S.T. Bus Stand, Jail RoadBhavnagarGUJARAT364001India	Ph: 09825951678	Ph: 02782422011	cbrtripathi@yahoo.co.in
2696	CTRI/2011/12/002199	Dr Hemraj B Chandalia	Principal Investigator	Diabetes Endocrine Nutrition Management & Research Centre,	104 Lady Ratan Tata Medical Centre M. Karve RoadMumbaiIndia.MumbaiMAHARASHTRA400021India	Ph: 022-22871613	Ph: 022-22840255	denmarc100@gmail.com
2699	CTRI/2011/091/000187	Dr Ajay Puri	Professor and Head of Surgical Oncology	Tata Memorial Hospital	Room No. 93, Bone & Soft Tissue Department, Ground Floor, Main BuildingTata Memorial Hospital, Dr E Borges Marg, ParelMumbaiMAHARASHTRA400012India	Ph: 022-24177000	Ph: 022-24146937	docpuri@gmail.com
2701	CTRI/2011/091/000189	Dr Ajay Puri	Professor and Head of Surgical Oncology	Tata Memorial Hospital	Room No. 93, Bone & Soft Tissue Department, Ground Floor, Main Building Tata Memorial Hospital, Dr E Borges Marg, ParelMumbaiMAHARASHTRA400012India	Ph: 022-24177000	Ph: 022-24146937	docpuri@gmail.com
2708	CTRI/2015/07/005987	Dr A Ramachandran	MD	Diabetes Hospitals	Dr.A. Ramachandrans Diabetes Hospitals, No.28, Marshalls Road, EgmoreChennaiTAMIL NADU600 008India	Ph: 914428582003	Ph: 914442146652	ramachandran@vsnl.com
2712	CTRI/2011/091/000202	Dr T C Raghuram	NA	NA	Virchow Biotech Pvt. Ltd.Flat No. 101 & 102, Rams Enclave, Near Gokul Theatre,, ErragaddaHyderabadANDHRA PRADESH500018India	Ph: 040-23800924	Ph: 040-23800825	tcraghuram@gmail.com
2713	CTRI/2011/11/002119	Dr Bipin Sethi	Principal Investigator	Care Hospital	Care Hospital,6-3-24812, Road No.1, Banjara HilllsHyderabadANDHRA PRADESH500034India	Ph: 04066258792	Ph: 04066258792	bipinkumarsethi@yahoo.co.uk
2714	CTRI/2011/091/000204	Dr. Ronnie George	NA	NA	Vision Research Foundation18 College RoadChennaiTAMIL NADU600 006India	Ph: (044) 2827 1616	Ph: (044) 2825 4180	drg@snmail.org
2717	CTRI/2011/091/000207	Dr. Arani Chatterjee	NA	NA	B-1 Extn/G-3, Mohan Co-op. Industrial Estate, Mathura Road New DelhiDELHI110 044India	Ph: 011-41679000	Ph: 011-41578085	aranichatterjee@panaceabiotec.com
2718	CTRI/2011/091/000208	Dr Ajay Mehta	Director, Department of Surgical Oncology	Director, Department of Surgical Oncology	Director, Department of Surgical Oncology, Central India Cancer Research InstituteP11, West High Court Road, Shankar Nagar Nagpur 440010, MaharashtraNagpurMAHARASHTRA440010India	Ph: 9823190192	Ph: -	ajayonco@hotmail.com
2724	CTRI/2011/091/000216	Dr Jhuma Biswas Assistant Professor Dept of Obs Gyn	NA	NA	Institute of Post Graduate Medical Education & Research,244, A.J.C. Bose Road, Kolkata-700 020.KolkataWEST BENGAL700020India	Ph: 033-22041100	NA	drjhumabiswas@yahoo.in
2726	CTRI/2011/07/001915	Dr Sanjay Hake	Project Manager- Clinical OperationsProject Manager- Clinical Operations	Boehringer Ingelheim India Pvt. Ltd.	1102, 11th Floor, Hallmark Business Plaza,Guru Nanak Hospital Road, Near Guru Nanak Hospital ,Bandra (East), Mumbai, Maharashtra- MumbaiMAHARASHTRA400 051 India	Ph: 02226456484	Ph: 02226456163	sanjay.hake@boehringer-ingelheim.com
2732	CTRI/2011/10/002054	ProfDr Tapan Kumar Pal	Director	Jadavpur University	Bioequivalence Study Centre, Dept. of Pharmaceutical Technology, Jadavpur University,KolkataWEST BENGAL700032India	Ph: 9830036297	Ph: 03324146186	tkpal12@gmail.com
2734	CTRI/2011/07/001891	Dr Pawan Kumar Gupta	Director - Medical Services	Stempeutics Research Pvt. Ltd.	Stempeutics Research Pvt. Ltd.Akshay Tech Park, No. 72 & 73, 2nd Floor, EPIP Zone, Phase I-Area, WhitefieldBangaloreKARNATAKA560066India	Ph: 91-80-39992405	Ph: 91-80-39992402	pawan.kumarg@manipal.edu
2735	CTRI/2011/091/000227	Dr. Amitabh Dutta	NA	NA	Sir Ganga Ram Hospital, Old Rajinder NagarNew DelhiDELHI110060India	Ph: 01142252513	Ph: 01125861002	duttaamitabh@yahoo.co.in
2741	CTRI/2012/01/002334	ProfDr Tapan Kumar Pal	Director	NA	Bioequivalence Study Centre,Dept. of Pharmaceutical Technology, Jadavpur University,KolkataWEST BENGAL700032India	Ph: 9830036297	Ph: 03324146266	tkpal12@gmail.com
2742	CTRI/2011/04/001695	Dr Vineet Ahuja	Associate Professer	NA	Departement of Gastroenterology and Human Nutrition Unit,AIIMS,New DelhiNew DelhiDELHI110029India	Ph: 9868397206	NA	vins_ahuja@hotmail.com
2751	CTRI/2011/091/000243	Dr Purva mathur	NA	NA	Room 212 IIed Floor,department Of Lab. MedicineJ.P.N.A.T.C. AIIMSNew DelhiDELHI110029India	Ph: 01126731268	Ph: 01126731268	purvamathur@yahoo.co.in
2755	CTRI/2011/06/001841	DrMahesh Padsalge	(MD) medicine, consultant Physician	NA	SHIVAM CLINIC AND RESEARCH CENTRENo: 23, Ambika Shopping Centre,Sector- 8, Nerul ( west)MumbaiMAHARASHTRA400706India	Ph: 022-27719497	Ph: 022-27719497	drmaheshpadsalge@gmail.com
2756	CTRI/2011/03/001650	NA	NA	NA	NA	NA	NA	NA
2757	CTRI/2011/091/000249	Dr Subramanian Sundaram	Consultant Oncologist	Consultant Oncologist	V.S. Hospital, No.13, East Spurtank Road, ChetpetNILChennaiTAMIL NADU600 031India	Ph: 04442001000	Ph: 044-28191021	clinicalresearch.vsh@gmail.com
2760	CTRI/2011/05/001756	Dr R Varadarajulu	Senior Consultant-Neurology	NA	Dr. R. VaradarajuluNo 416, 4th Cross, 2nd Block, Kalyan NagarBangaloreKarnataka - 560 043IndiaNo 416, 4th Cross, 2nd Block, Kalyan NagarBangaloreKARNATAKA560 043India	Ph: 91-9880101778	Ph: 91-80-41791001	varadarajuludr@gmail.com
2762	CTRI/2011/07/001887	NA	NA	NA	NA	NA	NA	NA
2771	CTRI/2011/05/001724	Vaibhav S Pawar	Associate Project Manager	Jubilant Clinsys Ltd.	Jubilant Clinsys Ltd. Flat no. 301 Pachpakhadi Sneh-Bandh Co-op. Hsg. Soc. Ltd.Plot No. 31, RSC - 18, Yashodhan Nagar (Mhada - Layout)ThaneMAHARASHTRA400606India	Ph: 91-22-25811935	Ph: 91-22-25811935	vaibhav_pawar@clinsys.com
2775	CTRI/2012/04/002552	Dr Ambrish Srivastava	General Manager	Torrent Pharmaceuticals Ltd., India	Torrent Pharmaceuticals Ltd., Torrent Research Centre,Village: Bhat, Dist: Gandhinagar-GandhinagarGUJARAT382428India	Ph: 07923969100	Ph: 07923969135	ambrishsrivastava@torrentpharma.com
2777	CTRI/2011/07/001930	Dr Raju Titus Chacko	Prinicpal Investigator	Christian Medical College	Ida Scudder RoadVelloreVelloreTAMIL NADU632004 Tamil NaduIndia	Ph: 914162283040	Ph: 914164203200	rchacko@cmcvellore.ac.in
2779	CTRI/2011/04/001682	NA	NA	NA	NA	NA	NA	NA
2783	CTRI/2011/05/001767	Shaju Jacob P	Associate Professor	Chhattisgarh Dental College and Research Institute	SundraRajnandgaonRajnandgaonCHHATTISGARH491441India	Ph: 9893490795	Ph: 07744281930	shajujacob@yahoo.com
2784	CTRI/2013/04/003536	Dr Sandeep Seth	Additional Professor	AIIMS	Department of CardiologyAll India Institute of Medical SciencesNew DelhiDELHI110029India	Ph: 01126593322	Ph: 01126588663	drsandeepseth@hotmail.com
2785	CTRI/2011/10/002084	Priya Dsouza	Compliance Oversight Lead	Representing Pfizer Limited	Pfizer Limited, Patel Estate, Off S. V. Road, Jogeshwari West, Mumbai, MAHARASHTRA, 400 102, India MumbaiMAHARASHTRA400 102India	Ph: 91-9987764530	Ph: 91-22-26525993	Priya.Dsouza@Pfizer.com
2786	CTRI/2011/03/001655	NA	NA	NA	NA	NA	NA	NA
2791	CTRI/2018/02/012187	Dr C Gopalan	President, Nutrition Foundation of India	NA	C Â– 13, Qutab Institutional Area, New Delhi 110016.SouthDELHI110016India	Ph: 011-26962615	Ph: 011-26857814	nutritionfoundationofindia@gmail.com
2797	CTRI/2011/04/001689	Dr Ravindra Mittal	NA	NA	Medical Advisor & Head - Regulatory Affairs,Cadila Healthcare Ltd.Zydus Tower, Satellite Cross Roads, AhmedabadAhmadabadGUJARAT380015India	Ph: 079-26868211	Ph: 079-26862362	r.mittal@zyduscadila.com
2798	CTRI/2012/06/002750	Jayanti Vasekar	Director	Quintiles Navigating the new health	Quintiles Navigating the new health301-A-1 Leela Business ParkMV RoadAndheri EastMumbaiMumbaiMAHARASHTRA400059India	Ph: 912020266087	Ph: 912027032536	jayanti.mathur@quintiles.com
2802	CTRI/2011/03/001653	Dr Arani Chatterjee	Senior Vice President	NA	Senior Vice President-CRDB-1 Extn/G-3, Mohan Co-op. Industrial Estate, Mathura Road New DelhiNew DelhiDELHI110044India	Ph: 011-41679000	Ph: 011-41578085	aranichatterjee@panaceabiotec.com
2804	CTRI/2011/06/001777	Swapnali Raut	Compliance Oversight Lead	Representing Pfizer Limited	Pfizer Limited, Patel Estate, Off S. V. Road, Jogeshwari West, Mumbai, MAHARASHTRA, 400 102, India C/O Wyeth Pharmaceuticals India Private Limited (a subsidiary of Pfizer Inc.) , 6th Floor, Platina, Plot No C-59, G Block, Bandra-Kurla Complex, Bandra (E), Mumbai 400098.MumbaiMAHARASHTRA400 102India	Ph: 91-9821415224	Ph: 91-022-26525993	Swapnali.raut@pfizer.com
2810	CTRI/2011/05/001752	Dr Mahesh Suryavanshi	Head Medical Affair	Novartis	Novartis Heathcare Private LimitedSandoz House, Dr. Annie Besant Road, Worli,MumbaiMAHARASHTRA400018India	Ph: 912224958568	Ph: 912224954112	mahesh.suryavanshi@novartis.com
2813	CTRI/2011/04/001659	Dr Surendra Borgharkar	Medical Advisor	Sun Pharmaceutical Industries Ltd.	Sun Pharmaceutical Industries Ltd.Acme Plaza, Andheri Kurla Road, Andheri East,Mumbai Â– 400059.MumbaiMAHARASHTRA400059India	Ph: 02266969696	Ph: 02228212010	medical.services@sunpharma.com
2814	CTRI/2011/07/001870	Nishant Naniah	Associate Clinical Team Lead	NA	Quintiles Research Private LimitedFourth Floor, Nitesh Timessquare, NO 8 M.G. RoadBangaloreKARNATAKA560011India	Ph: 919986660974	Ph: 918066552018	nishant.naniah@quintiles.com
2815	CTRI/2011/04/001669	Mr Ataali Shaikh	General Manager	Kendle India	General Manager, Kendle India Pvt Ltd.Unit 002, Ground Floor,Tower C, Cyber Park, Sector 39,Gurgaon-122001Haryana, IndiaKendle India Pvt Ltd.Unit 002, Ground Floor,Tower C, Cyber Park, Sector 39,Gurgaon-122001GurgaonHARYANA122001India	Ph: 911244536300	Ph: 1244536301	shaikh.ataali@kendle.com
2816	CTRI/2011/04/001664	NA	NA	NA	NA	NA	NA	NA
2819	CTRI/2011/05/001711	Dr Dharmesh Domadia	Prinicipal Investigator	Veeda Clinical Research Pvt. Ltd.	Veeda Clinical Research Pvt. Ltd.Shivalik Plaza-A, Near I.I.M., AmbawadiAhmedabad Â– 380 015, IndiaAhmadabadGUJARAT380 015India	Ph: 91-79-30013000	Ph: 91-79-30013010	dharmesh.domadia@veedacr.com
2822	CTRI/2011/11/002118	NA	NA	NA	NA	NA	NA	NA
2827	CTRI/2011/08/001963	NA	NA	NA	NA	NA	NA	NA
2839	CTRI/2011/05/001733	Dr Tanveer Maksud	Medical Oncologist	Medical Oncologist	Medical Oncologist, Oncology Department,Bharat Cancer Hospital and Research Institute,Opp HP Petrol Pump, Surat Bardoli Road, Saroli, Surat395010,Gujarat, IndiaNILSuratGUJARAT395010India	Ph: 02612641000	Ph: 02612641004	tanveermaksud@yahoo.com
2840	CTRI/2011/10/002049	Dr Vinod Malik	Consulatant and vice chairman, Deptt. of surgery	NA	Dr Vinod Malik, Consulatant and vice chairman, Deptt. of surgery, Sir Ganga Ram Hospital, Old Rajinder Nagar, New DelhiNew DelhiDELHI110060India	Ph: 011-42251358	Ph: 011-25861002	svmalik@yahoo.com
2842	CTRI/2011/03/001651	Dr Mudgal Kothekar MD	Associate Vice President Clinical Development	Sun Pharma Advanced Research Company Limited	17/B, Mahal Industrial Estate, Mahakali Caves Road, Andheri East.MumbaiMAHARASHTRA400093India	Ph: 912266455645	NA	Clinical.Trials@sparcmail.com
2851	CTRI/2011/09/002030	MONIKA ABBI	Research Scientist	NA	Research Scientist, Medical Affairs and Clinical Research, Ranbaxy Research Laboratories, Ltd GurgaonHARYANA122015India	Ph: 01244194218	NA	monika.abbi@ranbaxy.com
2853	CTRI/2011/04/001674	Dr Suresh Hariraram Advani	Director, Department of Oncology	Principal Investigator	Dr. Suresh Hariram AdvaniDirector, Department of Oncology,Jaslok Hospital & Research Centre 15, Dr. G. Deshmukh Marg,Mumbai,Maharashtra-400026MumbaiMAHARASHTRA400026India	Ph: 91-22-66573232	Ph: 91-22-23520508	shadvani2000@yahoo.com
2854	CTRI/2011/04/001680	geeta jagannath doppa	associate professor	K.V.G.Medical college	associate professordept of Obstet and GynecK.V.G.Medical CollegeSulliaDakshina KannadaKARNATAKA574327India	Ph: 08257234263	Ph: 08257233408	geetadoppa@rediffmail.com
2855	CTRI/2011/05/001768	Dr Vaijayanti Gaikwad	Consultant Investigator	Standev Research Pvt. Ltd.	A1-104, Jagruti C.H.S,Kajupada, Barvenagar, Ghatkopar,(West) MunbaiMumbaiMAHARASHTRA400086India	Ph: 09769660448	NA	drvag1069@gmail.com
2865	CTRI/2011/04/001673	Dr Sadashiv Bhole	Urologist	Urologist	Ketaki Nursing Home and Urology Center,Beside Suretech Hospital, Dhantoli,Nagpur NILNagpurMAHARASHTRA440012India	Ph: 9822041307	NA	sadashivbhole@gmail.com
2869	CTRI/2011/04/001661	DrRakesh Patel	Principal Investigator	NIL	Principal InvestigatorLambda Therapeutic Research Pvt Ltd Opp Gujarat High court Ahmedabad.AhmadabadGUJARAT386001India	Ph: 079402022287	Ph: 07940202021	rakesh.patel@lambda-cro.com
2871	CTRI/2011/04/001668	NA	NA	NA	NA	NA	NA	NA
2877	CTRI/2011/04/001676	Dr Shashikant Janardan Apte	NA	NA	Dr. Shashikant Janardan Apte Head of the Department Hematology & Bone Marrow Unit Room No:09, Opd No:09 Sahyadri Speciality Hospital, 30C , Erandawane , Karve Road,Pune-411 004, MAHARASHTRA, India PuneMAHARASHTRA411004India	Ph: 91-9822404983	Ph: 91-20-25459117	shashikant.apte@gmail.com
2878	CTRI/2011/05/001719	NA	NA	NA	NA	NA	NA	NA
2885	CTRI/2011/07/001871	DRTRAJKUMAR	PROFESSOR AND HEAD, DEPT. OF MOLECULAR ONCOLOGY	CANCER INSTITUTE (WIA)	CANCER INSTITUTE (WIA)ADYARCHENNAIChennaiTAMIL NADU600020India	Ph: 04422350340	Ph: 04424912085	drtrajkumar@gmail.com
2886	CTRI/2011/04/001683	Ataali shaikh	General Manager	Kendle India	General Manager, Kendle India Pvt Ltd.Unit 002, Ground Floor,Tower C, Cyber Park, Sector 39,Kendle India Pvt Ltd.Unit 002, Ground Floor,Tower C, Cyber Park, Sector 39,Gurgaon-122001Haryana, IndiaTel: +91-124-4536 300GurgaonHARYANA122001India	Ph: 911244536300	Ph: 911244536301	shaikh.ataali@kendle.com
2887	CTRI/2011/04/001691	Dr Ranjan Rawal	Head Of Department	NA	Dept of Dermatology, V.S. Hospital, Skin OPD, 1st Floor, Ellis Bridge, AhmedabadAhmadabadGUJARAT380006India	Ph: 07926577621	Ph: 07926577622	ranjancraval@gmail.com
2892	CTRI/2011/08/001951	Dr S Rajasekaran	Director and Head	Ganga Hospital	313 Mettupalayam RoadCoimbatore313 Mettupalayam RoadCoimbatoreCoimbatoreTAMIL NADU641043India	Ph: 91-422-2485000	Ph: 91-422-2451444	sr@gangahospital.com
2894	CTRI/2011/04/001687	Dr Sushma S Nayak	Lecturer	KLE VK Institute of Dental Sciences, KLE University	Department of Public Health Dentistry, KLE VK Institute of Dental Sciences, KLE University BelgaumBelgaumKARNATAKA590010India	NA	NA	dr_sushmanayak@yahoo.co.in
2898	CTRI/2011/07/001879	NA	NA	NA	NA	NA	NA	NA
2899	CTRI/2011/06/001788	Dr Harishkumar Lalan MBBS MD	Principal Investigator	NA	Raptim Research Ltd.A-226, M.I.D.C. T.T.C. Industrial Area,Mahape,Navi Mumbai-400 701Tel.: +91 22 2778 1889ThaneMAHARASHTRA400701India	NA	NA	harishkumar.lalan@raptimresearch.com
2900	CTRI/2011/06/001781	NA	NA	NA	NA	NA	NA	NA
2902	CTRI/2011/04/001675	DrTSA Kishore	Overall Trial Coordinator	Biological E.Limited	Biological E.Limited18/1&3, AzamabadHyderabadANDHRA PRADESH500020India	Ph: 04030214046	Ph: 04027675003	kishore.tsa@biologicale.co.in
2903	CTRI/2011/05/001732	Ravinder Tyagi	Senior Clinical research associate	NA	Johnson and Johnson Limited, 4th Floor DLF cyber city Phase 3 GurgaonGurgaonHARYANA122002India	NA	NA	rtyagi1@its.jnj.com
2904	CTRI/2011/04/001681	DrTSA Kishore	Overall Trial Coordinator	Biological E Limited	Biological E.Limited,18/1&3, AzamabadHyderabadANDHRA PRADESH500020India	Ph: 04030214046	Ph: 04027675003	kishore.tsa@biologicale.co.in
2908	CTRI/2011/08/001962	NA	NA	NA	NA	NA	NA	NA
2915	CTRI/2011/05/001769	Dr Viral Shah	Medical Director	Spectrum Clinical Research Pvt. Ltd.	401 - Kshamalaya Building,4th Floor, 37 - New Marine Lines,MumbaiMumbaiMAHARASHTRA400020India	Ph: 022-40645101	Ph: 022-66155567	vshah@spectrumcr.com
2922	CTRI/2011/04/001698	Bharti Daswani	Associate Professor	B. J. Medical College, Pune	Department of Pharmacology,BJ Medical College,PunePuneMAHARASHTRA411001India	Ph: 9421965337	NA	daswani_bharti@rediffmail.com
2929	CTRI/2011/04/001699	Rajesh Khadgawat	Associate Professor	All India Institute of medical Sciences (AIIMS)	Dept of Endocrinology and Metabolism,All India Institute of medical Sciences (AIIMS)Ansari nagar,New DelhiSouthDELHI110029India	Ph: 919891418190	NA	rajeshkhadgawat@hotmail.com
2930	CTRI/2011/05/001730	Dr S V Kulkarni	Consultant Physician	Kulkarni Nursing Home	Kulkarni Nursing Home-144, LBS Nagar, Khopoli, Dist- Raigad Maharashtra, India-410203. RaigarhMAHARASHTRA410203India	Ph: 9325008557	NA	drcsvk61@rediffmail.com
2933	CTRI/2011/05/001735	Amit Nasa	Gorup Leader	NA	Ranbaxy Laboratories LimitedResearch and Development, Medical Affairs and Clinical Research77 B, Sector 18, IFFCO Road, Udyog Vihar Industrial AreaGurgaonHARYANA122015India	Ph: 01244194344	Ph: 01244107000	amit.nasa@ranbaxy.com
2935	CTRI/2012/03/002468	Dr Gunaseelan Rajan	President	Chennai Dental Research Foundation	56, Dr R K Salai6th floorMylaporeChennaiChennaiTAMIL NADU600004India	NA	NA	gunaseelanrajan@gmail.com
2936	CTRI/2011/07/001926	NA	NA	NA	NA	NA	NA	NA
2937	CTRI/2011/04/001700	Dr Ravindra Mittal	Medical Advisor & Head - Regulatory Affairs	NA	Cadila Healthcare Ltd.Zydus Tower, Satellite Cross Roads, AhmedabadAhmadabadGUJARAT380015India	Ph: 079-26868211	Ph: 079-26862362	r.mittal@zyduscadila.com
2938	CTRI/2011/07/001927	NA	NA	NA	NA	NA	NA	NA
2939	CTRI/2011/08/001935	NA	NA	NA	NA	NA	NA	NA
2943	CTRI/2011/06/001832	Dr Shashikant Apte	HOD of Hematology Department and BMT Unit	Sahyadri Speciality Hospital	Sahyadri Speciality Hospital, 30C, Erandawane, Karve Road, PuneMAHARASHTRA411004India	Ph: 91-9822404983	Ph: 91-20-25459117	shashikant.apte@gmail.com
2948	CTRI/2011/05/001726	NA	NA	NA	NA	NA	NA	NA
2950	CTRI/2011/05/001720	NA	NA	NA	NA	NA	NA	NA
2951	CTRI/2012/07/002811	NA	NA	NA	NA	NA	NA	NA
2953	CTRI/2011/12/002306	Dr Yogendra N Keche	Lecturer	Smt Kashibai Navale Medical College and Hospital	Department of Pharmacology Smt Kashibai Navale Medical College and Hospital PuneMAHARASHTRA411041India	Ph: 02024106148	Ph: 02024393884	drynkeche@gmail.com
2957	CTRI/2012/02/002452	NA	NA	NA	NA	NA	NA	NA
2959	CTRI/2011/12/002218	Arani Chatterjee	senior vice president-clinical research	Panacea biotec ltd	B-1 Extn/G-3, Mohan Co-op. Indl. Estate,Mathura RoadNew DelhiB-1 Extn/G-3, Mohan Co-op. Indl. Estate,Mathura RoadNew DelhiNew DelhiDELHI110044India	NA	NA	aranichatterjee@panaceabiotec.com
2960	CTRI/2011/05/001714	Dr Surinder M Sharma	MD, Director, Ortho Anesthesia	Bone and Joint Institute	Medanta Bone and Joint Institute Medanta The Medicity, Sector 38, Gurgaon, Haryana 122001, IndiaMedanta Bone and Joint Institute Medanta The Medicity, Sector 38, Gurgaon, Haryana122001, IndiaGurgaonHARYANA122001India	Ph: 012444114411	Ph: 012448381111	drsms1@gmail.com
2961	CTRI/2011/07/001897	Parthasarathi Bhattacharyya	Principal Investigator	Consultant	Institute of Pulmocare and ResearchAK-46, Salt LakeKolkataWEST BENGAL700091India	Ph: 03323212919	Ph: 03323580424	parthachest@yahoo.com
2963	CTRI/2011/06/001834	Dr Sumit Arora	Director	NA	Parexel International Synchron Pvt. Ltd., MFAR Silver Line Tech ParkPlot #180, 3rd floor, EPIP II Phase, WhitefieldBangaloreKARNATAKA560066India	Ph: 08040538111	Ph: 08040956536	sumit.arora@parexel.com
2965	CTRI/2011/08/001937	NA	NA	NA	NA	NA	NA	NA
2968	CTRI/2011/05/001725	Sandeep Nair	Project Manager - Clinical Operations	Sponsor	Boehringer Ingelheim India Pvt. Ltd., 1102, 11th Floor, Hallmark Business Plaza Guru Nanak Hospital Road, Near Guru Nanak Hospital, Bandra (East)MumbaiMumbaiMAHARASHTRA400051India	Ph: 02226456477	Ph: 02226456163	sandeep.nair@boehringer-ingelheim.com
2970	CTRI/2012/02/002406	Dr Vipul prajapati	Scientist I	torrent research center	Torrent Pharmaceuticals Ltd,Torrent Research CentreVillage: BhatGandhinagar -382428 Torrent Research CentreVillage: BhatGandhinagar -382428 GandhinagarGUJARAT382428India	Ph: 7923969100-173	Ph: 917923969135	vipulprajapati@torrentpharma.com
2973	CTRI/2011/05/001740	Dr Jatin Kothari	Consultant Nehrologist and Transplant Physician , 214/107	P. D. Hinduja National Hospital and Research Center , 290/145	P. D. Hinduja National Hospital and Research Center , Veer Savarkar Marg, Mahim,City: MumbaiState: MumbaiPostal Code: 400016Country: IndiaMumbaiMAHARASHTRA400016India , 380/190	Ph: 91-9820121010 , 480/240	Ph: 91-22-24447225	jatin_kothari@yahoo.com
2976	CTRI/2011/12/002225	Dr Priyanka Chauhan	Head Clinical Operations	NA	Veeda Clinical Research Pvt Ltd, Nilkamal House, Ground Floor,Plot no 77/78, Road no 13-14,MIDC, Andheri (E), Mumbai, IndiaVeeda Clinical Research Pvt Ltd, Nilkamal House, Ground Floor,Plot no 77/78, Road no 13-14,MIDC, Andheri (E), Mumbai, IndiaMumbaiMAHARASHTRA400093India	Ph: 02230033030	Ph: 02230033001	priyanka.chauhan@veedaoncology.com
2977	CTRI/2011/09/002016	Murugananthan K	Head-Clinical Development	NA	Novartis Healthcare Pvt Ltd, part of 601 & 701,Inspire BKC, G BlockBKC Main RoadBandra Kurla Complex Bandra (East) Mumbai Ã¢Â€Â“ 400 051Maharashtra MumbaiMAHARASHTRA400051India	Ph: 02250243544	NA	murugananthan.k@novartis.com
2978	CTRI/2011/09/002006	Dr Suresh Balkrishna Patankar	Investigator	Chairman of AMAI Trust	AMAI TRUSTS ACE HOSPITAL,32/2A,Erandwane,Near Mehendale garage ,OPP Abhishek Hotel,Gulwani maharaj road ,Pune PuneMAHARASHTRA411004India	Ph: 02025434063	Ph: 912025423253	suresh_iou@yahoo.com
2979	CTRI/2011/05/001743	Dr Vijay Kher	Chairman	Medanta - The Medicity	Division of Nephrology and Renal Transplant MedicineMedanta Kidney & Urology InstituteSector -38GurgaonHARYANA122001India	Ph: 9811054118	NA	vijay.kher@medanta.org
2985	CTRI/2011/05/001723	NA	NA	NA	NA	NA	NA	NA
2988	CTRI/2011/05/001722	NA	NA	NA	NA	NA	NA	NA
2992	CTRI/2011/05/001721	Dr Rajiv Joshi	Principal Investigator	NA	C.L.A.I.M.S. Pvt. Ltd.4th Floor, B wing, Modi HouseC-10, Dalia Industrial Estate,New Link Road, Andheri (W)Mumbai 4th Floor, B wing, Modi HouseC-10, Dalia Industrial Estate,New Link Road, Andheri (W)Mumbai MumbaiMAHARASHTRA400058India	Ph: 66758851	Ph: 66758854	rsjdr@rediffmail.com
2993	CTRI/2011/05/001764	DrHarishkumar Lalan	Principle Investigator	NA	Raptim Research Ltd.A-226, M.I.D.C., T.T.C., Industrial Area,Mahape, Navi MumbaiThaneMAHARASHTRA400701India	Ph: 09820703576	NA	harishkumar.lalan@raptimresearch.com
2999	CTRI/2011/08/001969	Gourisankar Kamilya	Associate Professor	B.S. Medical College, Bankura	123, Aelite Housing3, Bidhan Sishu SaraniKolkata _700 054Dept. Of Obstetrics and GynaecologyB.S.Medical CollegeBankura West BengalBankuraWEST BENGAL700054India	Ph: 09433122643	NA	drgkamilya@gmail.com
3002	CTRI/2011/05/001748	NA	NA	NA	NA	NA	NA	NA
3004	CTRI/2012/05/002673	NA	NA	NA	NA	NA	NA	NA
3005	CTRI/2011/06/001805	NA	NA	NA	NA	NA	NA	NA
3007	CTRI/2011/05/001728	Dr Piyush Agarwal	DGM, Medical Services	Glenmark Pharmaceuticals Ltd	Glenmark House, B D Sawant Marg, Chakala, Andheri(East), MumbaiMumbai (Suburban)MAHARASHTRA400099India	Ph: 022-40189999	NA	piyusha@glenmarkpharma.com
3014	CTRI/2011/05/001761	Dr Bhaumik Mody	Manager	Principal Investigator	Cadila Pharmaceuticals Ltd.1389, Trasad Road,Dholka-387810A/802, Royal Chinmay TowerOpp IOC petrol pumpBesdie Platinum PlazaOff Judges Bunglow RoadBodakdev, Ahmedabad-380054AhmadabadGUJARAT380054India	Ph: 9825060463	NA	bhaumik.mody@cadilapharma.co.in
3016	CTRI/2011/07/001903	Dr Ashish Bavdekar	Consultant Pediatric Gastroenterologist & Consultant in Pediatric Research, Department of Pediatrics	NA	K.E.M. Hospital, Rasta Peth, Pune PuneMAHARASHTRA411011India	Ph: 02066037342	NA	bavdekar@vsnl.com
3017	CTRI/2011/07/001920	Dr Ajay Chandanwale	Orthopeadician	NA	Dept. of Orthopaedics,GRant Medical College and J J group of Hospitals,Byculla, MumbaiMumbaiMAHARASHTRA400008India	Ph: 09420697474	NA	drasc62@rediffmail.com
3018	CTRI/2011/07/001857	NA	NA	NA	NA	NA	NA	NA
3022	CTRI/2011/05/001753	Dr Nevin Kishore	Senior Consultant- Internal Medicine	Max Super Speciality Hospital	Max Super Speciality Hospital,1-Press Enclave Road,Saket, New Delhi-110017SouthDELHI110017India	Ph: 91-9818138111	Ph: 91-11-26565060	nevin.kishore@maxhealthcare.com
3023	CTRI/2011/06/001775	Dr Rangaraju Ranga Rao	Consultant & HOD	NA	Department of Medical OncologyArtemis Health InstituteSector - 51Gurgaon - 122001GurgaonHARYANA122001India	Ph: 98190297787	NA	ranga_rr@vsnl.net
3027	CTRI/2012/01/002315	Dr Anil Pareek	President	Ipca Laboratories Ltd	Ipca Laboratories Ltd142- AB, Kandivali Industrial Estate,Kandivali (W), Mumbai142- AB, Kandivali Industrial Estate,Kandivali (W), Mumbai - 400067Mumbai (Suburban)MAHARASHTRA400067India	Ph: 02266474641	Ph: 0226113150	anilpareek@ipca.com
3028	CTRI/2012/01/002373	NA	NA	NA	NA	NA	NA	NA
3031	CTRI/2012/02/002444	Dr Arani Chatterjee	Senior Vice President	NA	Panacea Biotec Ltd,B-1 Ext/G-3, Mohan Cooperative Industrial Estate,Mathura Road, New Delhi-110044New DelhiDELHI110044India	Ph: 011-41679000	Ph: 011-41578085	aranichatterjee@panaceabiotec.com
3033	CTRI/2011/07/001873	Dr Parthasarathi Bhattacharyya	Principal Investigator	Consultant	Off Address:Institute of Pulmocare &Research.CB-16, Salt Lake KolkataWEST BENGALKolkata-700091India	Ph: 03323212919	Ph: 03323580424	parthachest@yahoo.com
3037	CTRI/2011/06/001843	Dr Vikas Kohli	Senior Consultant - Fetal, Neonatal & Pediatric Cardiologist	NA	Indraprastha Apollo Hospitals Sarita Vihar, Delhi-Mathura RoadNew DelhiNew DelhiDELHI110076India	NA	NA	vkohli_md@yahoo.com
3042	CTRI/2011/06/001846	NA	NA	NA	NA	NA	NA	NA
3043	CTRI/2011/07/001855	DrAnit Singh	MBBS, MD , â‰¤50 to >18, 150, 50	, â‰¤18 to > 6, 150, 50	Bharat Biotech International LtdGenome Valley, TurkapallyShameerpet MandalRanga Reddy District Andhra PradeshHyderabadANDHRA PRADESH500 078India , â‰¤6 to â‰¥1, 150, 50	Ph: , 450, 150	NA	anits@bharatbiotech.com
3044	CTRI/2011/06/001795	Urmila Thatte	Professor and Head	Seth GS Medical College and KEM Hospital	Department of Clinical Pharmacology1st floor New MS BuildingSeth GS Medical College and KEM Hospital Parel Mumbai Department of Clinical Pharmacology1st floor New MS BuildingSeth GS Medical College & KEM Hospital Parel MumbaiMumbai (Suburban)MAHARASHTRA400012India	Ph: 022-24133767	NA	urmilathatte@gmail.com
3046	CTRI/2011/06/001796	Sindhu John	Clinical Project lead	NA	Johnson and Johnson Ltd.,Global Clinical Operations9th Floor, Sigma,Hiranandani Gardens, Powai,MumbaiMAHARASHTRA400076India	Ph: 25715555	NA	sjohn2@its.jnj.com
3047	CTRI/2011/05/001762	Dr Jayesh Kothari	Principal Investigator	NA	Skin Clinic, No. 301, Manasa Bhavan, RNT Marg, Indore 452001IndoreMADHYA PRADESH452001India	Ph: 9827035681	Ph: 07312513392	kotharidrjayesh@gmail.com
3048	CTRI/2011/05/001758	Dr Raghvendra Topkhane	Professor and Head	Karanataka Institute of Medical Sciences, Hubli	Department of Dermatology and VulneriologyKarnataka Institute of Medical Sciences, HubliDharwadKARNATAKA580022India	Ph: 09845089897	NA	raghutoph@gmail.com
3050	CTRI/2011/05/001766	Shaju Jacob P	Associate Professor	Chhattisgarh Dental College and Research Institute	Chhattisgarh Dental College and Research Institute, Sundra, Rajnandgaon, Chhattisgarh, IndiaRajnandgaonCHHATTISGARH491441India	Ph: 07744281930	Ph: 07744281930	shajujacob@yahoo.com
3059	CTRI/2012/02/002399	Dr Shailesh Mehta	Vice President	GlaxoSmithKline	Dr. Annie Besant RoadMumbaiMAHARASHTRA400030India	Ph: 00912224959611	Ph: 00912224951326	shailesh.i.mehta@gsk.com
3062	CTRI/2011/08/001958	Prasanna C Ganapathi MD	Associate Manager Ã¢Â€Â“ Research & Development (Clinical)	Biocon Limited	Biocon Ltd, 20th KM Hosur Road, Electronic City, Bangalore KARNATAKA560100India BangaloreKARNATAKA560100India	Ph: 080-28085334	Ph: 08028085323	Prasanna.ganapathi@biocon.com
3063	CTRI/2011/12/002248	Dr Sanjay Hake	Project Manager- Clinical Operations	NA	1102 11th FloorHallmark Business PlazaGurunanak Hospital RoadNear Gurunanak HospitalBandra EastMumbai MumbaiMAHARASHTRA400 051India	NA	NA	sanjay.hake@boehringer-ingelheim.com
3066	CTRI/2011/05/001770	Dr Picklu Chaudhuri	Associate professor	NRS medical College,Kolkata.	Shyamvihar,Ph1,bl-2,flat 2C,RFF2, Raghunathpore, Kolkata.KolkataWEST BENGAL700059India	Ph: 033-25797827	NA	picklu.chaudhuri@gmail.com
3067	CTRI/2011/07/001885	Niranjan Y	PhD Scholar	NA	PhD Scholar Â– Department of KayachikitsaInstitute for Post Graduate Teaching and Research in AyurvedaGujarat Ayurved UniversityJamnagarJamnagarGUJARAT361008India	Ph: 9601997107	NA	ayurniranjan@gmail.com
3082	CTRI/2011/06/001837	Dr Suresh Hariram Advani	Director, Department of Oncology	NA	Director, Department of Oncology Jaslok Hospital & Research Centre 15, Dr. G. Deshmukh Marg, City: MumbaiState: MaharashtraPostal Code: 400026Country: IndiaMumbai (Suburban)MAHARASHTRA400026India	Ph: 91-22-66573232	Ph: 91-22-23520508	shadvani2000@yahoo.com
3087	CTRI/2011/07/001900	Anurita Majumdar	Medical Director	Eli Lilly and Company	Plot #92, Sector 32,Institutional AreaGurgaonHARYANA122001India	Ph: 0111242823064	Ph: 0111242823013	majumdaran@lilly.com
3088	CTRI/2011/07/001866	Anurita Majumdar	Medical Director	Eli Lilly	Plot #92, Sector 32, Institutional AreaGurgaonHARYANA122001India	Ph: 0111242823064	Ph: 0111242823013	majumdaran@lilly.com
3090	CTRI/2011/06/001787	Pawan Bhusari	Sr. Manager Clinical Operations	NA	Sristek Consulting Pvt LtdDLF Cyber city 3rd block 8th floor gachibowli, HyderabadHyderabadANDHRA PRADESH500019India	Ph: 04066129512	NA	pawanbhusari@sristek.com
3099	CTRI/2011/06/001821	NA	NA	NA	NA	NA	NA	NA
3100	CTRI/2011/06/001799	Mahesh Shinde	Principle Investigator	Quintiles Research (India) Private Ltd.	501-A-1, Leela Business ParkM.V. Road, Andheri (East),Mumbai Not ApplicableN/A400 059India	Ph: 912266774242	Ph: 912266774343	Mahesh.shinde@quintiles.com
3103	CTRI/2011/06/001852	Tapankumar M Shah	Clinical Monitor Local	Boehringer Ingelheim India Pvt Ltd	Boehringer Ingelheim India Pvt. Ltd.1102, 11th Floor, Hallmark Business Plaza,Guru Nanak Hospital Road, Near Guru Nanak Hospital,Bandra EastMumbaiMAHARASHTRA400051India	Ph: 02226456477	Ph: 02226456163	tapankumar.shah@boehringer-ingelheim.com
3106	CTRI/2011/06/001794	Dr Nithya Gogtay	Associate Professor	NIL	Department of Clinical Pharmacology, 1st Floor, Multistorey Building, Seth GS Medical College and KEM Hospital, Parel, MumbaiNILMumbaiMAHARASHTRA400012India	Ph: 91-22-24174420	Ph: 91-22-24112871	njgogtay@hotmail.com
3107	CTRI/2011/06/001842	Dr BK Srinivasa Sastry	Consultant Cardiologist	NA	CARE Hospitals, Exhibition Road, Nampally, HyderabadHyderabadANDHRA PRADESH500001India	NA	Ph: 04024608525	bkssastry@hotmail.com
3108	CTRI/2011/06/001818	Dr Anand V Tendulkar	Manager - Medical	NA	Emcure Pharmaceuticals Ltd,Rajiv Gandhi IT Park Phase I, MIDC, HinjwadiPunePuneMAHARASHTRA411057India	Ph: 020-39821000	Ph: 020-39821019	Anand.Tendulkar@emcure.co.in
3109	CTRI/2011/06/001806	Dr Mangala Lahkar	Prof.& Head Dept.of Pharmacology	NA	Prof.& Head Dept.of PharmacologyGuwahati Medical CollegeGuwahatiKamrupASSAM781032India	NA	NA	dr_mlahkar@rediffmail.com
3110	CTRI/2011/06/001801	Mahesh Shinde	Principal Investigator/MD	NA	Quintiles Research (India) Private Ltd.501-A-1, Leela Business ParkM.V. Road, Andheri (East),Mumbai MumbaiMAHARASHTRA400 059India	Ph: 912266774242	Ph: 912266774343	Mahesh.shinde@quintiles.com
3111	CTRI/2011/06/001797	Dr A K Singh	Principal & Professor & Head, Department of Kayachikitsa	NA	Department of Kayachikitsa,Shubhdeep Ayurved Medical College,IndoreIndoreMADHYA PRADESH452020India	Ph: 08022169999	NA	doctoraksingh@yahoo.com
3112	CTRI/2011/06/001819	Dr Anand V Tendulkar	Manager - Medical	NA	Emcure Pharmaceuticals Ltd,Rajiv Gandhi IT Park Phase I, MIDC, HinjwadiPunePuneMAHARASHTRA411057India	Ph: 020-39821000	Ph: 020-39821019	Anand.Tendulkar@emcure.co.in
3114	CTRI/2011/06/001803	Dr Urmila Thatte	Professor and Head	NIL	Department of Clinical Pharmacology, 1st floor, New Multistorey Building, Seth GS Medical College and KEM Hospital,Parel, Mumbai-400 012MumbaiMAHARASHTRA400012India	Ph: 91-22-24133767	Ph: 91-22-24112871	urmilathatte@gmail.com
3117	CTRI/2011/10/002039	Dr S Dattatreya Rao	MD	Gnanaganga Ayurvedic Trust Hospital /Research Center	Consultant PhysicianSri Venkateswara Ayurvedic Hospital ChittoorANDHRA PRADESH517 507India	Ph: 9291333655	NA	kanalakr@yahoo.com
3119	CTRI/2011/07/001868	Dr Chandrashekar Bolmall	Senior Scientific Manager	Biocon Research Limited	Biocon Research Limited Ã¢Â€Â“ SEZ Unit, Plot No: 2 & 3, Phase IV-BIA, Bommasandra-Jigani Link Road, Bangalore, India BangaloreKARNATAKA560 099India	Ph: 8028085305	Ph: 8028085323	chandrashekar.bolmall@biocon.com
3120	CTRI/2011/06/001804	Dr Sharda More	Lecturer, Department of Agad Tantra	NA	Shuvdeep Ayurved Medical college & Hospital, IndoreIndoreMADHYA PRADESH452020India	Ph: 08022169999	NA	drshardamore@gmail.com
3121	CTRI/2012/01/002350	Dr Narasimhaswamy M S	Professor	Mandya Institute of Medical Sciences, mandya.	Department of Surgery, Mandya Institute of Medical Sciences, MandyaMandyaKARNATAKA571401India	Ph: 08232-231001	Ph: 08232-231001	drnarasimhaswamymandya@gmail.com
3122	CTRI/2012/01/002349	Dr Narasimhaswamy M S	Professor	NA	Department of Surgery, Mandya Institute of Medical Sciences, Mandya MandyaKARNATAKA571401India	Ph: 08232-231001	Ph: 08232-231001	drnarasimhaswamymandya@gmail.com
3123	CTRI/2012/03/002513	Sharma Surendra Kumar	Professor and HOD	All India Institute of Medical Sciences	Dept of MedicineAll India Institute of Medical SciencesAnsari nagarNew Delhi110608New DelhiDELHI110608India	Ph: 01126593303	Ph: 01126589898	sksharma@aiims.ac.in
3124	CTRI/2011/06/001820	Dr Anand V Tendulkar	Manager - Medical	NA	Emcure Pharmaceuticals Ltd,Rajiv Gandhi IT Park Phase I, MIDC, HinjwadiPuneMAHARASHTRA411057India PuneMAHARASHTRA411057India	Ph: 020-39821000	Ph: 020-39821019	Anand.Tendulkar@emcure.co.in
3125	CTRI/2011/06/001817	Mahesh Shinde	Principal Investigator/MD	Quintiles	Quintiles Research (India) Private Ltd.501-A-1, Leela Business ParkM.V. Road, Andheri (East),Mumbai MumbaiMAHARASHTRA400 059India	Ph: 912266774242	Ph: 912266774343	Mahesh.shinde@quintiles.com
3126	CTRI/2012/08/002890	Mr Lokesh Chaudhari	trial coordinator for Indian Sites	Manager, Clinical Operations, PRA India.	PRA Health SciencesA 602 A 603 CTS No 1498 A/2 M.V. Road, Marol Ã¢Â€Â¢ Andheri EastMumbaiMAHARASHTRA400 059India	Ph: 91-22-71234116	Ph: 91-22-71234198	pandotratarun@praintl.com
3129	CTRI/2011/06/001808	Vinay Nandimath	Clinical Project Manager	NA	Quintiles Research India Pvt LtdB 101-106, Shapath IV, S G Road,Ahmedabad 380051, IndiaAhmadabadGUJARAT380051India	Ph: 079-66303315	Ph: 079-66303366	vinay.nandimath@quintiles.com
3132	CTRI/2011/10/002074	Dr Mohan Pai	Medical Director	Mangalor Heart Centre	No.8, City Point, Kodialbail, Mangalore.BangaloreKARNATAKA575003India	Ph: 09845083135	NA	mohanpaik@rediffmail.com
3145	CTRI/2016/10/007356	Samir Malhotra	Additional Professor	PGIMER	PGIMER,sector 12ChandigarhSector 12160012ChandigarhCHANDIGARH160012India	Ph: 01722755243	NA	smal.pgi@gmail.com
3151	CTRI/2011/07/001865	Anil Kukreja	Director-Medical Affairs	NA	Roche Products (India) Pvt. Ltd.Â“The ViewÂ”, 2nd Floor165, Dr. Annie Besant Road, Worli, MumbaiMumbaiMAHARASHTRA400 018India	Ph: 022-24941414	Ph: 022-24949500	anil.kukreja@roche.com
3152	CTRI/2011/07/001906	Dr Ram Dhongade	President- Sant Dnyaneshwar Medical Education Research Centre	NA	Sant Dnyaneshwar Medical Education Research Centre695/A Sadashiv Peth Opp Vijay Talkies Laxmi RoadPune- 411030PuneMAHARASHTRAPune- 411030India	Ph: 020-24457234	Ph: 020-24450378	ramdhongade@hotmail.com
3162	CTRI/2011/07/001859	Dr Puneet Agarwal	Consultant Neurologist	NA	Max Super Speciality Hospital Saket New DelhiNew DelhiDELHI110017India	Ph: 91-11-66115050	Ph: 91-11-66116677	pgpuneet@gmail.com
3164	CTRI/2011/12/002236	NA	NA	NA	NA	NA	NA	NA
3169	CTRI/2011/10/002060	Dr Nagashayana G	Principal investigator	Lotus Labs Pvt. Ltd., Centre for Clinical and Pharmaceutical Research	Lotus Labs Pvt. Ltd.,Centre for Clinical and Pharmaceutical ResearchNo. 07, Jasma Bhavan RoadMillers Tank Bed Area, Opp. Gurunanak BhavanVasanthanagar, Bangalore Ã¯Â¿Â½ 560 052 IndiaBangaloreKARNATAKA560 052India	Ph: 91-808022370912	NA	nagashayana_g@lotuslabs.com
3178	CTRI/2011/12/002257	NA	NA	NA	NA	NA	NA	NA
3181	CTRI/2011/06/001828	DrSatyajeet Misra	Assistant Professor, Anaesthesia	Sree Chitra Tirunal Institute for Medical Sciences and Technology, Trivandrum	Department of AnaesthesiaSree Chitra Tirunal Institute for Medical Sciences and Technology, TrivandrumThiruvananthapuramKERALA695011India	Ph: 9995360956	Ph: 0471-2446433	misrasatyajeet@gmail.com
3197	CTRI/2011/11/002103	Dr Alok Srivastava	Country PI	Head of Department	Deparment of HematologyCMC, Vellore, IndiaVelloreTAMIL NADU632004India	Ph: 914162282352	Ph: 914162226499	aloks@cmcvellore.ac.in
3199	CTRI/2011/07/001905	Swapnali Raut	Director-Compliance Oversight	Representing Pfizer Limited	Pfizer Limited, Patel Estate, Off S. V. Road, Jogeshwari West, Mumbai, MAHARASHTRA, 400 102, India C/O Wyeth Limited, 6th Floor, Platina, Plot No C-59, G Block, Bandra-Kurla Complex, Bandra (E), Mumbai 400098.MumbaiMAHARASHTRA400102India	Ph: 91-9821415224	Ph: 91-022-26525993	Swapnali.raut@pfizer.com
3209	CTRI/2011/07/001858	Dr Rajnish Nagarkar	Consultant	Curie Manavata Cancer Centre	Curie Manavata Cancer Centre, Opposite Mahamarg Bus Stand, Mumbai Naka, NashikNashikMAHARASHTRA422004India	Ph: 0253-2592666	NA	drrajnagarkar@yahoo.co.in
3211	CTRI/2013/07/003797	Dr Manjula	Vice President, Medical Services	Micro Labs Limited, Bangalore	27, Race Course Road, BangaloreBangaloreKARNATAKA560001India	Ph: 08022370451	NA	drmanjula@microlabs.in
3218	CTRI/2011/12/002217	Dr G S Toteja	Scientist F	Indian Council of Medical Research	Indian Council of Medical Research Ramalingaswami BhawanAnsari Nagar New DelhiSouthDELHI110029India	NA	Ph: 011-23731633	gstoteja@gmail.com
3236	CTRI/2011/11/002139	Pradeep Kumar P	Senior Resident	Government Medical College Hospital, Thiruvananthapuram	Department of Medical Gastroenterology, Medical College Hospital, ThiruvananthapuramThiruvananthapuramKERALA695011India	Ph: 9447005706	NA	pksoli@yahoo.co.in
3238	CTRI/2011/07/001878	Prashant Gudadhe	Project manager	Lambda Therapeutic Research pvt Ltd	Lambda Therapeutic Research pvt Ltd,MumbaiNILMumbaiMAHARASHTRA400614India	NA	NA	prashantgudadhe@lambda-cro.com
3240	CTRI/2011/07/001902	Dr Sukanya Mitra	Professor	Government Medical College and Hospital, Sector-32, Chandigarh	Department of Anaesthesia and Intensive CareGovernment Medical College and Hospital Sector 32 ChandigarhChandigarhCHANDIGARH160012India	Ph: 01722706618	NA	drsmitra12@yahoo.com
3241	CTRI/2011/08/001957	Dr Anit Singh	Asst. Medical Director	Bharat Biotech International Ltd	Bharat Biotech International LtdGenome Valley, Shameerpet MandalHyderabad, Andhra PradeshHyderabadANDHRA PRADESH500 078India	Ph: 04023480567	Ph: 04023480560	anits@bharatbiotech.com
3243	CTRI/2011/08/001934	Dr Alpeshkumar Patel MD	Principal Investigator	Lambda Therapeutic Research Ltd	Lambda Therapeutic Research Ltd.,Plot No. 38, Near Silver Oak Club S. G. Highway, Gota, Ahmedabad - 380 061Gujarat, INDIA AhmadabadGUJARAT380061India	Ph: 07940202282	Ph: 07940202021	alpeshpatel@lambda-cro.com
3247	CTRI/2011/12/002247	Murugananthan K	Head- Cinical Development	Novartis Healthcare Private Limited	Novartis Healthcare Private Limited, Medical Department,Sandoz House,Shiv Sagar Estate,Dr. Annie Besant Road,Worli, Mumbai Ã¯Â¿Â½ 400 018MaharashtraMumbaiMAHARASHTRA400 018India	Ph: 022-24958545	NA	murugananthan.k@novartis.com
3248	CTRI/2012/03/002490	Dr AP Dubey	Professor & Head	Maulana Azad Medical College & LNJP Hosptial, New Delhi	Dr. AP DubeyProfessor & Head Department of Pediatrics Maulana Azad Medical College & LNJP HospitalBahadur Shah Zafar MargDelhiCentralDELHI110002India	Ph: 9868604303	NA	apdubey52@rediffmail.com
3250	CTRI/2011/08/001943	Dr Suresh Hariram Advani	Director, Department of Oncology	NA	Jaslok Hospital & Research Centre 15, Dr. G. Deshmukh Marg, City: MumbaiState: MaharashtraPostal Code: 400026Country: India MumbaiMAHARASHTRA400026India	Ph: 91-22-66573232	Ph: 91-22-23520508	shadvani2000@yahoo.com
3252	CTRI/2011/11/002150	Dr Parthasarathi Bhattacharyya	Principal Investigator	Institute of Pulmocare & Research	AK 46 Salt LakeCB 16 Salt Lake Kolkata 700064KolkataWEST BENGALKolkata 700091India	Ph: 03323215152	Ph: 03323580424	parthachest@yahoo.com
3253	CTRI/2013/03/003504	Dr Ashish Indani	Trial Coordinator	Genelife Clinical Research	33 34 37 Cine Wonder mallKapurbawdi GB road ThaneMAHARASHTRA400607India	Ph: 02265242666	Ph: 02225841316	ashishi@genelifecr.com
3270	CTRI/2011/07/001901	Dr Sukanya Mitra	Professor	NA	Department of Anaesthesia and Intensive CareGovernment Medical College and Hospital Sector32 ChandigarhChandigarhCHANDIGARH160012India	Ph: 01722706618	NA	drsmitra12@yahoo.com
3278	CTRI/2011/08/001936	Dr Pawan Kumar Gupta	Director - Medical Services	Stempeutics Research Pvt. Ltd	Stempeutics Research Pvt. LtdAkshay Tech Park, No. 72 & 73, 2nd Floor, EPIP Zone, Phase I-Area, WhitefieldBangaloreKARNATAKA560066India	Ph: 91-80-39992405	Ph: 91-80-39992402	pawan.kumarg@manipal.edu
3279	CTRI/2011/08/001976	Swapnali Raut	Director-Compliance Oversight	Representing Pfizer Limited	Pfizer Limited, Patel Estate, Off S. V. Road, Jogeshwari West, Mumbai, MAHARASHTRA, 400 102, India C/O Wyeth Limited, 6th Floor, Platina, Plot No C-59, G Block, Bandra-Kurla Complex, Bandra (E), Mumbai 400098.MumbaiMAHARASHTRA400102India	Ph: 91-9821415224	Ph: 91-22-26525993	Swapnali.raut@pfizer.com
3292	CTRI/2011/12/002309	NA	NA	NA	NA	NA	NA	NA
3300	CTRI/2011/08/001966	Dr Reyazulla M A	Assistant Professor	V S Dental College & Hospital	V S Dental College & HospitalK R RoadV V PuramBangaloreBangaloreKARNATAKA560004India	Ph: 09341242944	NA	reyazullama@yahoo.co.in
3302	CTRI/2011/08/001977	Dr S Thanikachalam	Chairman and Director Cardiac Care Centre	Sri Ramachandra University	Sri Ramachandra University1, Ramachandra Nagar, Porur, Chennai-600116, India.Sri Ramachandra University1, Ramachandra Nagar, Porur, Chennai-600116, India.ChennaiTAMIL NADU600116India	Ph: 04424766991	Ph: 04424766990	stsrmc@yahoo.com
3303	CTRI/2011/08/001952	Dr Mridu Ashok Kaushal	Principal Investigator	Dr. Mukta Sachdev Clinic	Dr. Mukta Sachdev Clinic,36/1, 7th Cross ,1st Main, Cambridge Layout,BangaloreDr. Mukta Sachdev Clinic,36/1, 7th Cross ,1st Main, Cambridge Layout,BangaloreBangaloreKARNATAKA560008India	Ph: 919886125442	Ph: 9141725415	mrids09@gmail.com
3309	CTRI/2011/11/002149	Dr Prof Mahesh Verma	Director-Principal	NA	Maulana Azad Institute of Dental Sciences, Bahadur Shah Zafar MargCentralDELHI110002India	Ph: 23233925	Ph: 23217081	dpmaids@gmail.com
3310	CTRI/2011/08/001948	Joshi S A	Asistant Professor	Shri Bhausaheb Govt. Medical College, Dhule(MS)	110- Pratik Apartment, Balappa Coloney, Ashok Nagar, Dhule (Maharashtra)424001.Dept. of Anaesthesia, Shri Bhausaheb Govt. Medical College, Civil Hospital campus, Dhule (Maharashtra)-424001 DhuleMAHARASHTRA424001India	Ph: 02562-246489	Ph: --	suchita_khadke@rediffmail.com
3314	CTRI/2011/07/001924	Dr Varun Dhir	Assistant Professor, Internal medicine	Postgraduate institute of medical education and research (PGIMER)	Department of Internal medicinePGIMERChandigarhCHANDIGARH160012India	Ph: 0172-2756070	Ph: 0172-2745078	varundhir@gmail.com
3315	CTRI/2011/08/001942	Anurita Majumdar	Medical Director	Eli Lilly	Plot #92, Sector 32, Institutional AreaGurgaonHARYANA122011India	Ph: 0111242823013	Ph: 0111244753012	majumdaran@lilly.com
3317	CTRI/2011/10/002053	Dr George DSouza	Professor and Head-Dept. of Respiratory Medicine	St. JohnÂ’s Medical College Hospital	Sarjapur RoadBangaloreKARNATAKA560034India	Ph: 918022065353	Ph: 918025501144	dsouza.ga1975@gmail.com
3322	CTRI/2012/12/003245	aparna sinha	Senior Consultant	Institute of Minimal Access, Metabolic and Bariatric Surgery Max Super Speciality Hospital	Institute of Minimal Access, Metabolic and Bariatric SurgeryMax Super Speciality Hospital2 Press Enclave RoadSaketNew Delhi 1100172 Press Enclave RoadSaketNew Delhi 110017SouthDELHI91110025India	Ph: 09810035503	Ph: 09810035503	apsin@hotmail.com
3329	CTRI/2011/08/001959	Dr Mamta Singh	Senior Manager	INC Research	INC GVKBIO Pvt Ltd 14th Floor, Tower B, Building No 14 DLF Cyber City, Phase III GurgaonGurgaonHARYANA122002India GurgaonHARYANA122002India	Ph: 911244642400	Ph: 911244642401	masingh@incresearch.com
3332	CTRI/2011/10/002093	Dr Annappa Kamath	Portfolio Director - PORTFOLIO LEADERSHIP Group	PAREXEL International Clinical Research Private Limited	IndiQube Alpha, Plot No. 19/4 & 27, 1st Floor, A Wing, Panathur Cross, Marathahalli Ã¢Â€Â“ Sarjapur Outer Ring Road, Kadubisanahalli, Varthur Hobli, Bengaluru Ã¢Â€Â“ 560087, Karnataka, INDIABangaloreKARNATAKA560087India	Ph: 080-40659311	Ph: 080-67169301	Annappa.Kamath@parexel.com
3333	CTRI/2014/10/005112	Balendra Pratap Singh	Assistant Professor	King Georges Medical University, Lucknow	Department of Prosthodontics, Faculty of Dental Sciences, King Georges Medical University, Chowk, LucknowLucknowUTTAR PRADESH226003India	Ph: 09839121151	NA	balendra02@yahoo.com
3339	CTRI/2011/12/002193	Dr K venkatesh	Professor, Dept of Surgery	Gandhi Medical College and Hospital	Gandhi Medical College and Hospital,SecundrabadGandhi Medical College and Hospital,SecundrabadHyderabadANDHRA PRADESH500003India	Ph: 040275055566	NA	kakollu58@yahoo.com
3345	CTRI/2011/09/002009	Dr S Thanikachalam	Chairman and Director Cardiac Care Centre	Sri Ramachandra University	Sri Ramachandra University 1, Ramachandra Nagar, Porur, Chennai-600116, Tamilnadu, India.1, Ramachandra Nagar, Porur, Chennai-600116, Tamilnadu, India. ChennaiTAMIL NADU600116India	Ph: 04424766991	Ph: 04424766990	stsrmc@yahoo.com
3349	CTRI/2013/08/003896	NA	NA	NA	NA	NA	NA	NA
3356	CTRI/2011/08/001947	Samrat Ganguly	Post Graduate Trainee	Kolkata Medical College	Project roomDepartment of PediatricsKolkata Medical College88, College streetKolkataSamrat Gangulyc/o-Pradip Kumar BiswasAvisek Sarani GherabaganP.O.-BandelDist-Huglipin-712123West BengalIndiaDist.- HooghlyKolkataWEST BENGAL700073India	Ph: 9477412643	NA	1samratganguly@gmail.com
3368	CTRI/2012/08/002873	NA	NA	NA	NA	NA	NA	NA
3369	CTRI/2011/12/002209	NA	NA	NA	NA	NA	NA	NA
3371	CTRI/2011/12/002201	Murugananthan K	Head- Clinical Development,	Novartis Healthcare Private Limited	Novartis Healthcare Private Limited, Medical Department,Sandoz House,Shiv Sagar Estate,Dr. Annie Besant Road,Worli, Mumbai Ã¯Â¿Â½ 400 018MaharashtraMumbaiMAHARASHTRA400 018India	Ph: 022-24958545	NA	murugananthan.k@novartis.com
3372	CTRI/2011/09/002015	Swapnali Raut	Director-Compliance Oversight	Representing Pfizer Limited	Pfizer Limited, Patel Estate, Off S. V. Road, Jogeshwari West, Mumbai, MAHARASHTRA, 400 102, India C/O Wyeth Pharmaceuticals India Private Limited (a subsidiary of Pfizer Inc.) , 6th Floor, Platina, Plot No C-59, G Block, Bandra-Kurla Complex, Bandra (E), Mumbai 400098.MumbaiMAHARASHTRA400102India	Ph: 91-9821415224	Ph: 91-22-26525993	Swapnali.raut@pfizer.com
3374	CTRI/2011/09/002010	Dr Shyamlal Singh Yadav	PhD Scholar	IPGT and RA	Department of Rasashastra and Bhaishajya KalpanaInstitute for Post Graduate Teaching and Research in Ayurveda,Gujarat Ayurved University,JamnagarRoom no 83PG Boys hostelInstitute for Post Graduate Teaching and Research in Ayurveda,Gujarat Ayurved University,Gujarat Ayurved UniversityJamnagarJamnagarGUJARAT361008India	Ph: 09913376548	NA	drshyamlal80@gmail.com
3377	CTRI/2011/09/002003	Dr Kuntal Ghosh	PhD Scholar	IPGT and RA	Dept of KayachikitsaIPGT and RAGujarat Ayurved UniversityJamnagarRoom no 98PG Boys HostelIPGT and RAGujarat Ayurved UniversityJamnagarJamnagarGUJARAT361008India	Ph: 09727221291	NA	vaidyakuntal@gmail.com
3378	CTRI/2011/08/001956	NA	NA	NA	NA	NA	NA	NA
3386	CTRI/2011/11/002108	Parthasarathi Bhattacharyya	Principal Investigator	Institute of Pulmocare & Research	AK 46, Salt Lake.Sector IICB 16, Salt Lake, Sector I.KolkataWEST BENGALKolkata 700091India	Ph: 03323215152	Ph: 03323580424	parthachest@yahoo.com
3388	CTRI/2012/12/003179	Dr Vrisha Madhuri	Professor and Head	CHRISTIAN MEDICAL COLLEGE, VELLORE	Dr. Vrisha Madhuri, Head of the department, Paediatric Orthopaedic Unit, Christian Medical College, VelloreVelloreTAMIL NADU632004India	Ph: 0416-2284388	NA	madhuriwalter@cmcvellore.ac.in
3390	CTRI/2012/12/003180	Dr Tejpal Gupta	Associate Professor and Radiation Oncologist	Tata Memorial Centre Tata Memorial Hospital and ACTREC	Dept. of Radiation Oncology, Tata Memorial Centre (TMC)Advanced Centre for Treatment, Research and Education in Cancer (ACTREC), KhargharNavi MumbaiMAHARASHTRA410210India Dept of Radiation Oncology, Tata Memorial Centre (TMC)Advanced Centre for Treatment, Research and Education in Cancer (ACTREC), KhargharNavi MumbaiMAHARASHTRA410210India RaigarhMAHARASHTRA410208India	Ph: 022-27405057	Ph: 27405061	tgupta@actrec.gov.in
3391	CTRI/2012/08/002931	Dr Girish Rajadhyaksha	Professor	B.Y.L. Nair Charitable Hospital, Mumbai	B.Y.L. Nair Charitable Hospital, Dept. of Medicine - 104, College building, 1st floor, Dr.Anand Rao Nair Marg,Mumbai Central East, Opp. Maratha Mandir Theater, Mumbai Central - 400008MumbaiMAHARASHTRA400008India	Ph: 09821695349	NA	girishraj63@hotmail.com
3395	CTRI/2011/09/002018	Dr Jagadish M Deshpande	Principal Investigator	Enterovirus Research centre	DirectorEnterovirus Research centreHaffkine Institute CompoundAcharya Donde MargParel,MumbaiMumbaiMAHARASHTRA400012India	Ph: 09820189329	NA	deshpandejm@icmr.org.in
3396	CTRI/2011/08/001955	Shiv Sajan Saini Praveen Kumar	Professor	PGIMER	Neonatal UnitDept of PediatricsPGIMERChandigarhChandigarhCHANDIGARH160012India	Ph: 0172-2755308	Ph: 91-172-2744401	drpkumarpgi@gmail.com
3399	CTRI/2012/07/002796	NA	NA	NA	NA	NA	NA	NA
3400	CTRI/2011/10/002038	Mr Tapankumar Shah	Project Manager - Clinical Operations	Boehringer Ingelheim India Pvt. Ltd.	Boehringer Ingelheim India Pvt. Ltd.1102, 11th Floor, Hallmark Business Plaza,Guru Nanak Hospital Road, Near Guru Nanak Hospital,Bandra (East), Mumbai.MumbaiMAHARASHTRA400 051India	Ph: 022-26456477	Ph: 022-26456163	tapankumar.shah@boehringer-ingelheim.com
3408	CTRI/2012/10/003047	Dr Mahesh Suryavanshi	Head Medical Affair	Novartis Healthcare Private Limited	Sandoz House, 4th floor,Dr. Annie Besant Road, WorliMumbaiMAHARASHTRA400018India	Ph: 02224978000	NA	mahesh.suryavanshi@novartis.com
3410	CTRI/2011/11/002110	NA	NA	NA	NA	NA	NA	NA
3413	CTRI/2011/09/001989	Dr Shailesh Singh	Associate Vice President DRA and R&D	Ajanta Pharma Ltd, Advent	Ajanta Pharma Ltd, Advent 43 AB/44CD, Charkop Industrial Estate,Kandivli (West) MumbaiMAHARASHTRA400 067India	Ph: 022-66062111	NA	shailesh.singh@ajantapharma.com
3416	CTRI/2011/08/001971	Santosh Varughese	Associate Professor	Christian Medical College	Department of NephrologyChristian Medical CollegeIda Scudder RoadVellore- 632004IndiaVelloreTAMIL NADU632004India	Ph: 91-04162282053	Ph: 91-416-2232035	santosh@cmcvellore.ac.in
3417	CTRI/2011/11/002129	Dr Nilanjan Saha	Vice President Clinical Pharmacology & Development	Ranbaxy Laboratories Limited	Medical Affairs & Clinical Research77-B IFFCO Road Sector 18Udyog Vihar Industrial Area GurgaonGurgaonHARYANA122015India	Ph: 911244194340	Ph: 911244016855	nilanjan.saha@ranbaxy.com
3419	CTRI/2012/09/002959	Dr Girish Rajadhyaksha	Professor	B.Y.L. Nair Charitable Hospital, Mumbai	B.Y.L. Nair Charitable Hospital, Dept. of Medicine - 104, College building, 1st floor, Dr.Anand Rao Nair Marg,Mumbai Central East, Opp. Maratha Mandir Theater, Mumbai Central - 400008MumbaiMAHARASHTRA400008India	Ph: 09821695349	Ph: 02225883888	girishraj63@hotmail.com
3420	CTRI/2011/11/002102	Dr Rajesh Nair	Consultant	Mar Augustine Golden Jubilee Hospital	Dept. of General Medicine, Mookkannoor (PO) Angamaly Ernakulam DistrictErnakulamKERALA683577India	Ph: 0484-2616869	NA	rnairdr@yahoo.co.in
3427	CTRI/2011/08/001980	Dr Suchita JoshiKhadke	Assistant Professor	S B H Govt. Medical College, Dhule (Maharashtra) Â– 424001.	110- Pratik Apartment, Balappa Coloney, Ashok Nagar, Dhule (Maharashtra)-424001.Dept. of Anaesthesiology, S B H Govt. Medical College, Dhule (Maharashtra) Â– 424001.DhuleMAHARASHTRA91India	Ph: 02562-246489	Ph: 02562-239202	suchita_khadke@rediffmail.com
3431	CTRI/2012/01/002321	Dr Alok Kumar	DIrector General Incharge	Central Council for Research in Homoeopathy	Central Council for Research in Homoeopathy, 61- 65, Institutional Area Opp. D -Block Janakpuri New Delhi India Central Council for Research in Homoeopathy, 61- 65, Institutional Area Opp. D -Block Janakpuri New Delhi India South WestDELHI110058India	Ph: 01128525523	Ph: 01128521060	ccrhindia@gmail.com
3432	CTRI/2012/01/002316	Dr Alok Kumar	Director General- Incharge	Central Council for Research in Homoeopathy	Central Council for Research in Homoeopathy, 61- 65, Institutional Area Opp. D -Block Janakpuri New Delhi India South WestDELHI110058India	Ph: 01128525523	Ph: 01128521060	ccrhindia@gmail.com
3437	CTRI/2011/12/002203	Dr Debasish Hota	Associate Professor	Department of Pharmacology, PGIMER	Room No. 4040, Dept of Pharmacology, PN Chhuttani Block, PGIMER,Sector-12 ChandigarhTF-8PGIMER Campus,Sector-12Chandigarh-160012ChandigarhCHANDIGARH160012India	Ph: 0172-2755244	Ph: 0172-2744401	debhota@gmail.com
3439	CTRI/2012/05/002626	Dr Sutapa B Neogi	Additional Professor	Indian Institute of Public Health	Indian Institute of Public Health - DelhiPlot No. 47Sector 44Institutional AreaGurgaonGurgaonHARYANA122002India	Ph: 9818408670	NA	sutapa.bneogi@iiphd.org
3443	CTRI/2011/12/002188	Dr Jayshree Chimanbhai Patel	Resident Doctor, M D Pharmacology	Government Medical College, Bhavnagar	Department of Pharmacology, Government Medical College, BhavnagarDepartment of Pharmacology, Government Medical College, BhavnagarBhavnagarGUJARAT364001India	Ph: 09558177380	Ph: 0278-2422011	dr_jayshreepatel@yahoo.com
3445	CTRI/2011/12/002249	Dr kevinkumar Kansagra	Associate Research Scientist,	Cadila Healthcare Limited	Zydus Research Centre, Cadila Healthcare LimitedSurvey No. 396/403, Sarkhej-Bavla N.H. No. 8A, MoraiyaCadila Healthcare LimitedZydus Cadila House,Plot No. 360, TPS 5, Dayaldas Road - Service Road CrossingVile Parle (E)Mumbai-400057, IndiaAhmadabadGUJARAT382213India	Ph: 02717665555	Ph: 02717665355	kevinkumarKansagra@zyduscadila.com
3447	CTRI/2012/07/002844	Rajat Gupta	Principal Investigator	MEDANTA THE MEDICITY	MEDANTA THE MEDICITYSECTOR-38GURGAONHARYANAGurgaonHARYANA122001India	NA	NA	rajat.gupta@medanta.org
3451	CTRI/2012/03/002497	Dr Mudgal Kothekar MD	Associate Vice President Clinical Development	Sun Pharma Advanced Research Company Limited	17/B, Mahal Industrial Estate, Mahakali Caves Road, Andheri East.MumbaiMAHARASHTRA400093India	Ph: 912266455645	NA	Clinical.Trials@sparcmail.com
3453	CTRI/2011/09/001998	Gaurav Jain	Assistant Professor	Teerthankar Mahaveer Medical college	Department of anaesthesia, Teerthankar Mahaveer Medical college, Delhi Road, Bagarpur, MoradabadE-203,Faculty block, Teerthankar Mahaveer Medical College, Delhi Road, Bagarpur,MoradabadMoradabadUTTAR PRADESH244001India	Ph: 915912360170	NA	gauravhld@gmail.com
3454	CTRI/2011/08/001978	Dr Indu P S	Associate Professor	Govt Medical College, Trivandrum	Anandam, PKRA- A-43NAVAMI GARDENSSreekaryam.P.OTrivandrum-695017Kerala Dept of Community MedicineGovt Medical CollegeTrivandrum-695011KeralaThiruvananthapuramKERALA695017India	Ph: 09495980886	Ph: 04712448825	indupsanil@hotmail.com
3459	CTRI/2011/09/002001	NA	NA	NA	NA	NA	NA	NA
3467	CTRI/2012/01/002358	Saikat Das	Assistant Professor	Christian Medical College Vellore	Department of Radiation OncologyChristian Medical College VelloreVellore VelloreTAMIL NADU632004India	Ph: 04162282046	Ph: 04162235555	saikat@cmcvellore.ac.in
3468	CTRI/2011/10/002065	KS Veeresh BPharm	Associate Clinical Team Lead	Quintiles Research (India) Private Limited	4th Floor, Nitesh Time Square8, M. G. RoadBangalore 560001, INDIABangaloreKARNATAKA560001India	Ph: 918066552069	Ph: 918095502193	veeresh.swamy@quintiles.com
3471	CTRI/2011/09/001984	NA	NA	NA	NA	NA	NA	NA
3472	CTRI/2011/09/001985	NA	NA	NA	NA	NA	NA	NA
3473	CTRI/2011/11/002107	Dr Pawan Kumar Gupta	Director - Medical Services	Stempeutics Research Pvt. Ltd.	Stempeutics Research Pvt LtdAkshay Tech Park,No. 72 & 73, 2nd Floor,EPIP Zone, Phase I-AreaWhitefield, Bangalore - 560066IndiaBangaloreKARNATAKA560 066India	Ph: 91-80-39992405	Ph: 91-80-39992402	pawan.gupta@stempeutics.com
3482	CTRI/2011/09/002004	NA	NA	NA	NA	NA	NA	NA
3483	CTRI/2011/09/001990	NA	NA	NA	NA	NA	NA	NA
3485	CTRI/2011/09/001993	NA	NA	NA	NA	NA	NA	NA
3488	CTRI/2014/03/004445	Dr Puneet Garg	Director	Biomed Private Limited	C-96,Bulandshahr Road Indl. AreaGhaziabadUTTAR PRADESH201009India	Ph: 0120-6451780	Ph: 0120-2702333	bmvaccine@yahoo.com
3489	CTRI/2011/10/002079	Arijit Ghosh	Assistant Professor	Nilratan Sircar Medical College	Dept of PharmacologyNilratan Sircar Medical CollegeKolkata-700014KolkataWEST BENGAL700014India	Ph: 09874727137	Ph: 033-22658179	drarijitghosh@gmail.com
3490	CTRI/2011/10/002072	NA	NA	NA	NA	NA	NA	NA
3491	CTRI/2012/07/002832	Samir Malhotra	Additional Professor	PGIMER	Department of PharmacologyPGIMERSector 12ChandigarhChandigarhCHANDIGARH160012India	Ph: 0172-2755243	Ph: 0172-2744401	smal.pgi@gmail.com
3494	CTRI/2011/09/002024	NA	NA	NA	NA	NA	NA	NA
3495	CTRI/2011/09/001987	Anurita Majumdar	Medical Director	Eli Lilly and Company India Pvt. Ltd.	Eli Lilly and Company India Pvt. Ltd.Plot #92, Sector 32, Institutional Area, GurgaonGurgaonHARYANA122001India	Ph: 0124-4753000	Ph: 0124-4753013	majumdar_anurita@lilly.com
3498	CTRI/2011/12/002229	Dr Ritika Bajaj	Associate Director	Biogen	Flat 902, Tower -18. The close South , Nirvana country , Sector-50, Gurgaon , Haryana -122002GurgaonHARYANA122002India	Ph: 9717004620	NA	ritika.bajaj@biogen.com
3502	CTRI/2011/09/001991	NA	NA	NA	NA	NA	NA	NA
3508	CTRI/2011/12/002230	Dr S K kabra	Professor	All India Institute of Medical Sciences	Department of PediatricsAIIMSNew Delhi New DelhiDELHI110029India	Ph: 1126594610	Ph: 01126588941	skkabra@hotmail.com
3512	CTRI/2012/01/002379	Dr Smita Pattanaik	Assistant Professsor	PGIMER, Chandigarh	Dept of PharmacologyPN Chhuttani Block.PGIMER, ChandigarhChandigarhCHANDIGARH160012India	Ph: 0172-2755240	NA	drs_pattanaik@yahoo.com
3514	CTRI/2011/12/002308	Vijayalakshmi Bhatia	Professor	Sanjay Gandhi Postgraduate Institute of Medical Sciences	Dept of endocrinology, Sanjay Gandhi Postgraduate Institute of Medical Sciences, Raebareli Road, LucknowRaebareli Road, LucknowLucknowUTTAR PRADESH226014India	Ph: 91-522-2494380	Ph: 91-522-2668017	vbhatia@sgpgi.ac.in
3516	CTRI/2011/10/002037	Gaurav Jain	Assistant Professor	Teerthankar Mahaveer Medical College	Department of Anaesthesia, Teerthankar Mahaveer Medical College, Delhi Road, Bagarpur, MoradabadE-203,Faculty block, Teerthankar Mahaveer Medical College, Delhi Road, Bagarpur, MoradabadMoradabadUTTAR PRADESH244001India	Ph: 2360170	NA	gauravhld@gmail.com
3521	CTRI/2011/11/002155	Dr SPS Gaur	Sr.Dy.Director & Head,	Central Drug research Institute, lucknow	Clinical & Experimental Medicine Division,Central Drug Research InstituteChattar Manzil Palace, 1 M.G. Marg, Lucknow, LucknowUTTAR PRADESH226001India	Ph: 0522-2612411	Ph: 05222623405	sps_gaur@cdri.res.in
3522	CTRI/2012/11/003160	Tarun Pandotra	Director, Clinical Operations	PRA International	B 402, Business Square, Andheri Kurla RoadChakala, Andheri (E)Mumbai (Suburban)MAHARASHTRA400093India	Ph: 02240309578	Ph: 02240309134	PandotraTarun@praintl.com
3523	CTRI/2011/10/002086	DrPankaj Hari	Additional Professor	AIIMS	Room no 3061,3rd floor teaching block,Dept of Pediatrics(Nephrology)AIIMSSouthDELHI110029India	Ph: 01126594858	NA	pankajhari@hotmail.com
3524	CTRI/2012/12/003169	Mr Tarun Pandotra	Director, Clinical Operations	PRA International	B 402, Business Square, Andheri Kurla Road, Chakala, Andheri (E)Mumbai (Suburban)MAHARASHTRA400093India	Ph: 912240309578	Ph: 912240309134	PandotraTarun@praintl.com
3529	CTRI/2011/09/002002	Dr Sukhpal Kaur	Lecturer	NINE,PGIMER	National Institute of Nursing Eduaction, PGIMERChandigarhCHANDIGARH160012India	Ph: 9888536964	Ph: 01722744401	sukhpal.trehan@yahoo.in
3535	CTRI/2011/09/002014	Dr Sukhpal Kaur	Lecturer	PGIMER	National Institute of Nursing Eduaction, PGIMER Sector 12ChandigarhCHANDIGARH160012India	Ph: 9888536964	Ph: 01722744401	sukhpal.trehan@yahoo.in
3540	CTRI/2011/11/002147	Dr R H Jani	Sr Vice President	Cadila Healthcare Limited	Cadila Healthcare LimitedZydus Cadila House,Plot No. 360, TPS 5, Dayaldas Road - Service Road CrossingVile Parle (E)Mumbai-400057, IndiaZydus Research Centre, Survey No. 396/403,Sarkhej-Bavla N.H. No. 8A,Moraiya, Ahmedabad-382213 Gujarat, IndiaMumbaiMAHARASHTRA400057India	Ph: 91-22-26186052	Ph: 91-22-26151735	rhjani@zyduscadila.com
3548	CTRI/2011/12/002202	Dr Girish Bakshi	Associate Professor Surgery	Grant Medical College and Sir J J Group of hospitals	Department of surgery,Grant Medical College and Sir J J Group of hospitalsBycullaMumbaiByculla,Mumbai-400008MumbaiMAHARASHTRA400008India	NA	NA	gdbakhshi@yahoo.com
3556	CTRI/2011/09/002029	Dr Milind Kumar	Associate Professor and Head	Malabar cancer centre Thalassery	Department of RadiotherapyMalabar Cancer CentreP O MozhikkaraThalasseryKannur KannurKERALA670103India	Ph: 9656830039	Ph: 04902355880	drmilindkumar@yahoo.com
3567	CTRI/2011/10/002073	NA	NA	NA	NA	NA	NA	NA
3579	CTRI/2011/12/002215	Dr Mamata Hebbal	Reader	KLE VK Institute of Dental Sciences	Dept of Public Health DentistryKLE VK Institute of Dental Sciences, KLE UniversityBelgaum -590010BelgaumKARNATAKA590010India	NA	NA	drmamatahebbal@rediffmail.com
3585	CTRI/2011/10/002092	NA	NA	NA	NA	NA	NA	NA
3587	CTRI/2012/04/002617	Dr Sanjeev Nimbkar	Senior Site Manager	NA	Bristol Myers Squibb India Pvt Ltd. Ã¢Â€Â˜AÃ¢Â€Â™ wing , 1st floor , Shivasagar Estate , Dr Annie Besant Road , Worli Mumbai , India Pin Ã¢Â€Â“ 400018 MumbaiMAHARASHTRA400018India	Ph: 66534200	NA	sanjeev.nimbkar@bms.com
3590	CTRI/2011/10/002076	Sunil Garg	Senior Manager	NA	INC GVK Bio Pvt Ltd. 14th Floor, Tower B, Building No 14DLF Cyber City, Phase III, Gurgaon 122002, Haryana (INDIA)GurgaonHARYANA122002India	Ph: 0124-4642469	Ph: 0124-4642401	sgarg@incresearch.com
3591	CTRI/2011/09/002033	Dr Manjunath K	Assistant General Manager	Lambda Therapeutic Research Limited	Lambda Therapeutic Research Limited,Near Silver Oak Club, S.G. Highway, Ahmedabad, Gujarat, India.AhmadabadGUJARAT380061India	Ph: 91-79-40202052	Ph: 91-79-40202022	manjunathk@lambda-cro.com
3592	CTRI/2011/09/002031	Dr Swagata Ganguly	Assistant Professor	Calcutta School of Tropical Medicine	108,Chittaranjan Avenue,KolkataKolkataWEST BENGAL700 073India	Ph: 03322414915	Ph: 913322414915	swagatamedicine@gmail.com
3594	CTRI/2012/08/002857	NA	NA	NA	NA	NA	NA	NA
3596	CTRI/2012/01/002332	DR SIDDHARTHA SHARMA	REGISTRAR	GOVERNMENT MEDICAL COLLEGE AND ASSOCIATED HOSPITALS, JAMMU	DEPARTMENT OF ORTHOPAEDIC SURGERYGOVERNMENT MEDICAL COLLEGE AND ASSOCIATED HOSPITALSBAKSHINAGARJAMMUJammuJAMMU & KASHMIR180001India	NA	NA	sids82@gmail.com
3600	CTRI/2012/01/002367	Dr V Mohan	Principal Investigator	Madras Diabetic research Foundation	6B, Conran Smith Road,GopalapuramChennaiTAMIL NADU600 086India	Ph: 28352634	Ph: 914428350935	drmohans@vsnl.net
3606	CTRI/2011/12/002241	Dr Jyothydev Keshavdev	Principal Investigator	Jothydevs Diabetes & Research Center	JDC Junction, Road ,Muduvanmugal, Konkalam ThiruvananthapuramKERALA695 032India	Ph: 9895040055	Ph: 914716540055	jothydev@gmail.com
3611	CTRI/2012/01/002340	Prof Dr Tapan Kumar Pal	Director	Jadavpur University	Bioequivalence Study Centre, Department of Pharmaceutical Technology, Jadavpur University, Kolkata, India.KolkataWEST BENGAL700032India	Ph: 03324146967	Ph: 03324146266	tkpal12@gmail.com
3619	CTRI/2011/11/002138	Dr Bill Brashier	Head Molecular and Clinical Research in Respiratory Disease	Chest Research Foundation	Chest Research Foundation, Survey No 15, Marigold complex,Behind Gold Adlabs,Kalyaninagar,Pune,Maharashtra Ã¢Â€Â“ 411014PuneMAHARASHTRA411044India	Ph: 9823834593	Ph: 020-27035371	bbrashier@crfindia.com
3621	CTRI/2012/03/002502	Dr Pranjal Bordoloi	Head- Medical Services	IBPL	Intas Biopharmaceuticals LtdSafal Pegasus 904-909A Block Nr. Prahlad Nagar GardenAnand Nagar SatelliteAhmedabad 380015AhmadabadGUJARAT380015India	Ph: 07966074100	NA	pranjal.bordoloi@intasbiopharma.co.in
3627	CTRI/2012/02/002426	Nalini Anand	Professor of Obs and Gynec	M P Shah Medical College	Obs and Gynec dept, G G HospitalM P Shah Medical collegeJamnagarJamnagarGUJARAT361008India	Ph: 9824213693	NA	docnalini.anand@gmail.com
3629	CTRI/2011/11/002148	DrGNageswar Rao	Associate Professor	Kalinga Institute of Medical sciences	Kalinga Institute of Medical sciences & Pradyumna Bala Hospital,Patia,Bhubaneswar-751024.OrissaKalinga Institute of Medical sciences & Pradyumna Bala Hospital,Patia,Bhubaneswar-751024.OrissaKhordhaORISSA751024India	Ph: 09437170193	NA	drgnagesh@yahoo.com
3630	CTRI/2011/11/002151	NA	NA	NA	NA	NA	NA	NA
3640	CTRI/2011/10/002056	Ms Seema Bawangade	Assistant Manager	NA	Wockhardt LimitedWockhardt TowersBandra Kurla ComplexBandra EastMumbai MumbaiMAHARASHTRA400 051India	NA	NA	sbawangade@wockhardt.com
3642	CTRI/2011/11/002122	NA	NA	NA	NA	NA	NA	NA
3646	CTRI/2011/11/002115	NA	NA	NA	NA	NA	NA	NA
3652	CTRI/2012/01/002362	Dr RMeena	Ph.D scholar (full time)	NATIONAL INSTITUTE OF SIDDHA	no.5/10,evallappan street, sundarambal nagar, tambaram sanatorium, chennai-47.National institute of siddha,tambaram sanatorium,chennai-47.KancheepuramTAMIL NADU600047India	Ph: 9444088634	NA	meena_r83@yahoo.com
3655	CTRI/2011/11/002114	NA	NA	NA	NA	NA	NA	NA
3658	CTRI/2011/10/002080	Dr Sah Gaurang Krishna	Principal Investigator (MBBS, MD Dermatology)	CIDP Biotech India Pvt. Ltd.	3rd Floor, Max Medcentre, N-110, Panschsheel Park, New Delhi, IndiaSouthDELHI110017India	Ph: 01140793385	Ph: 01140793386	gaurangkrishna3@gmail.com
3666	CTRI/2011/11/002098	NA	NA	NA	NA	NA	NA	NA
3668	CTRI/2012/05/002630	NA	NA	NA	NA	NA	NA	NA
3682	CTRI/2011/11/002143	Ms Seema Bawangade	Assistant Manager	Wockhardt Limited	WOCKHARDT LIMITEDWockhardt TowersBandra Kurla ComplexBandra (E)MumbaiIndia.MumbaiMAHARASHTRA400 051India	NA	NA	sbawangade@wockhardt.com
3684	CTRI/2011/11/002140	Dr Atul sharma	Additional Professor	All India Institute of Medical Sciences	Room no 229 2nd floor,Deptt of Medical Oncology,Institute Rotary Cancer Hospital ,All India Institute of Medical SciencesMedical Oncology,Institute Rotary Cancer Hospital ,All India Institute of Medical SciencesNew DelhiDELHI110029India	Ph: 01126589490	Ph: 01126589490	atul1@hotmail.com
3686	CTRI/2012/11/003153	Dr Satyen Parida	Asst Prof Anesthesiology	JIPMER Puducherry	Dept of Anesthesiology and Critical CareJIPMERPuducherryPondicherryPONDICHERRY605006India	Ph: 9940973502	NA	jipmersatyen@gmail.com
3687	CTRI/2011/11/002145	Dr Shyam Sundar	Principal and Coordinating Investigator	Kala-Azar Medical Research Centre	Rambagh Road, Muzaffarpur,MuzaffarpurBIHAR842001India	Ph: 0621-2287570	Ph: 0542-2368912	doctorshyamsundar@gmail.com
3688	CTRI/2011/12/002279	Murugananthan K	Head-Clinical Development	NA	Novartis Healthcare Private Limited, Medical Department,Sandoz House,Shiv Sagar Estate,Dr. Annie Besant Road,Worli, Mumbai,MaharashtraMumbaiMAHARASHTRA400018India	Ph: 022-24958545	NA	murugananthan.k@novartis.com
3690	CTRI/2011/11/002116	Dr Sanjay Maroo	GM - Medical services	Troikaa Pharmaceuticals Ltd.	Troikaa Pharmaceuticals Ltd. Commerce House-1Opp Rajvansh TowerOff. Judges BunglowsAhmadabadGUJARAT380054India	Ph: 079-26856242	Ph: 079-26856246	medicalservices@troikaapharma.com
3693	CTRI/2014/11/005189	NA	NA	NA	NA	NA	NA	NA
3700	CTRI/2011/11/002124	Dr Mudgal Kothekar MD	Associate Vice President Clinical Development	Sun Pharma Advanced Research Company Limited	17/B, Mahal Industrial Estate, Mahakali Caves Road, Andheri East.MumbaiMAHARASHTRA400093India	Ph: 912266455645	NA	Clinical.Trials@sparcmail.com
3703	CTRI/2011/11/002173	Dr Nitin Kulkarni	Project Manager	VIMTA LABS LTD.	CRPVG Division, VIMTA LABS LTD., 142, IDA, PHASE-II, CHERLAPALLYHyderabadANDHRA PRADESH500051India	Ph: 04027264141	NA	nitin.kulkarni@vimta.com
3709	CTRI/2012/07/002773	NA	NA	NA	NA	NA	NA	NA
3729	CTRI/2012/02/002413	Santosh Jamboti	Clinical Trial Manager - Medpace Clinical Research India Pvt. Ltd.	Medpace Clinical Research India Pvt. Ltd.	Reliable Plaza, Plot no. K-10Kalwa Industrial Area, Thane-Belapur Road, Airoli, Navi Mumbai MumbaiMAHARASHTRA400708India	Ph: 02267863000	Ph: 02267868009	s.jamboti@medpace.com
3738	CTRI/2012/02/002446	Dr Mukund Zarapkar	Vice President	LifeSan Clinical Research, division of Centaur Pharmaceuticals Pvt. Ltd.	Centaur House, 5th Floor, Near Hotel Grand Hyatt, Vakola, Santacruz [East], Mumbai MumbaiMAHARASHTRA400055India	Ph: 912266499154	Ph: 912266499239	drzarapkar@lifesan.in
3739	CTRI/2012/07/002804	Dr Anil Kukreja	Director Ã¢Â€Â“ Medical Affairs	Roche Products (India) Pvt. Ltd	The View, 2nd Floor,165, Dr. Annie Besant Road,WorliMumbaiMAHARASHTRA400018India	Ph: 02224941414	Ph: 02224949500	anil.kukreja@roche.com
3745	CTRI/2011/11/002128	Dr Suneel Vartak	Principal Investigator	Skin Clinic	Skin Clinic,18 Dehabanu Complex,Near Bytco Point,Nasik Road NashikMAHARASHTRA422101India	Ph: 9423971385	NA	suneel.vartak@gmail.com
3747	CTRI/2012/11/003152	Dr C S Pramesh	Principal Investigator	NA	Tata Memorial Hospital, Dr Ernest Borges Marg, Parel, Mumbai MumbaiMAHARASHTRA400012India	Ph: 022-24177070	Ph: 022-24168604	cspramesh@gmail.com
3752	CTRI/2011/11/002154	Dr Mudgal Kothekar MD	Associate Vice President Clinical Development	Sun Pharma Advanced Research Company Limited	17/B, Mahal Industrial Estate, Mahakali Caves Road, Andheri East.MumbaiMAHARASHTRA400093India	Ph: 912266455645	NA	Clinical.Trials@sparcmail.com
3753	CTRI/2012/01/002328	Dr Parthasarathi Bhattacharyya	Principal Investigator	Institute of Pulmocare & Research	Ak-46, Salt LakeCB-16, Salt Lake.Kolkata-700064.KolkataWEST BENGAL700091India	Ph: 03323215152	Ph: 03323580424	parthachest@yahoo.com
3754	CTRI/2012/01/002364	Dr Uday Ambi	Assistant professor	S N Medical college	c-17 staff qtrs,S N Medical college campusnavanagar, BagalkotDept.of AnaesthesiologyS N Medical collegeNavanagar,BagalkotBagalkotKARNATAKA587102India	Ph: 9880570780	NA	udayambi@ymail.com
3760	CTRI/2011/12/002182	Debasis Ray	Assistant Professor	Agartala Govt. Medical College	Department of PharmacologyAgartala Govt. Medical College.Po.Kunjaban. Agartala Tripura pin 799006West TripuraTRIPURA799006India	Ph: 09436125100	Ph: 0381-2356701	contactdebasisray@gmail.com
3763	CTRI/2012/01/002337	Sedat Altug	Medical Director	Eli Lilly and Company India Private Limited	Eli Lilly and Company India Private Limited, Plot No. 92, Sec- 32,GurgaonGurgaonHARYANA122001India	Ph: 0124-4753000	Ph: 0124-4753013	altug_sedat@lilly.com
3764	CTRI/2011/11/002153	NA	NA	NA	NA	NA	NA	NA
3767	CTRI/2011/12/002231	Dr Lalit Mohan Sharma	Lead Principal Investigator Senior Consultant Oncologist	Bhagwan Mahaveer Cancer Hospital and Research Centre	Bhagwan Mahaveer Cancer Hospital and Research Centre,J.L.N. Marg, Malviya Nagar, Jaipur (Rajathan).JaipurRAJASTHAN302017India	Ph: 919928602244	Ph: 0141-2709716	Drlalit2003@yahoo.com
3768	CTRI/2011/11/002163	NA	NA	NA	NA	NA	NA	NA
3771	CTRI/2012/01/002357	Dr Rupinder Pal Singh Chahal	Consultant	Sir ganga Ram Hospital	Room 1412, Department of Spine SurgerySir ganga ram HospitalNew DelhiOld Rajinder NagarNew Delhi 110060CentralDELHI110060India	Ph: 9212545550	NA	rupinder72@hotmail.com
3773	CTRI/2012/05/002660	Dr Suresh Maroli	Clinical Research Services Group	Reliance Life Sciences Pvt. Ltd.	Reliance Life Sciences Pvt. Ltd., Dhirubhai Ambani Life Sciences Centre,Plot R-282 TTC Area of MIDC,Rabale, Navi Mumbai 400 701 IndiaNot ApplicableThaneMAHARASHTRA400 701 India	Ph: 912267678731	Ph: 912267678299	suresh.maroli@relbio.com
3774	CTRI/2011/12/002232	Dr Prashant A Pandya	General Manager Ã¢Â€Â“ Clinical Research Services	Reliance Life Sciences Pvt Ltd	Reliance Life Sciences Pvt Ltd Dhirubhai Ambani Life Sciences Centre R 282 TTC Area of MIDC Rabale Navi MumbaiThaneMAHARASHTRA400 701India	Ph: 02240678236	Ph: 02240678299	prashant.pandya@relbio.com
3780	CTRI/2011/12/002234	Dr Parvez Kosgi	Head - RLS Trials	Reliance Life Sciences Pvt Ltd	Reliance Life Sciences Pvt Ltd Dhirubhai Ambani Life Sciences Centre R 282 TTC Area of MIDC Rabale MumbaiThaneMAHARASHTRA400 701India	Ph: 02240678258	NA	Parvez.kosgi@relclin.com
3785	CTRI/2011/11/002161	NA	NA	NA	NA	NA	NA	NA
3787	CTRI/2012/12/003242	NA	NA	NA	NA	NA	NA	NA
3788	CTRI/2012/01/002352	Shoibal Mukherjee	VP, Medical	Quintiles Research (India) Private Limited	Quintiles Research (India) Private Limited8th Floor, DLF SquareM Block, Jacaranda MargDLF City Phase IIGurgaon, HaryanaIndia - 122002Quintiles Research (India) Private Limited8th Floor, DLF SquareM Block, Jacaranda MargDLF City Phase IIGurgaon, HaryanaIndia - 122002GurgaonHARYANA122002India	Ph: 07838652395	Ph: 01246755959	shoibal.mukherjee@quintiles.com
3794	CTRI/2012/11/003143	Dr Vrisha Madhuri	Prof and Head of the Unit	Christian Medical College, Vellore	Paediatric Orthopaedic Unit, Christian Medical College, Vellore India VelloreTAMIL NADU632004India	Ph: 04162282171	NA	madhuriwalter@cmcvellore.ac.in
3800	CTRI/2011/11/002156	NA	NA	NA	NA	NA	NA	NA
3811	CTRI/2011/11/002165	Dr Raj Bhagat	Chest Physician	Dr. BhagatÃ¢Â€Â™s Allergy- Asthma Clinic & Respiratory Care Centre	Ã¢Â€ÂœPathikÃ¢Â€Â, Dashaporwad Society, Gajarawala FlatÃ¢Â€Â™s Lane, B/h. Paldi Bus Stand, Paldi, Ahmedabad 380007NILAhmadabadGUJARAT380007India	Ph: 09824031368	Ph: -	rajpurvi@yahoo.com
3816	CTRI/2011/11/002178	Gaurav Jain	Assistant Professor	Teerthankar Mahaveer Medical college	Department of Anaesthesia, Teerthankar Mahaveer Medical College, Delhi road, BagarpurE-203,Faculty block, Teerthankar Mahaveer Medical College, Delhi Road, Bagarpur, MoradabadMoradabadUTTAR PRADESH244001India	Ph: 9936871711	NA	gauravhld@gmail.com
3818	CTRI/2011/11/002179	Dr Vanita Sabhahit	Manager Medical Affairs and Clinical Operation	Biocon Limited	Biocon Limited 20th km Hosur RoadElectronics City BangaloreKARNATAKA560100India	Ph: 08028087513	Ph: 08028082080	vanita.sabhahit@biocon.com
3823	CTRI/2012/07/002760	Dr Mudgal Kothekar MD	Associate Vice President Clinical Development	Sun Pharma Advanced Research Company Ltd	17/B, Mahal Industrial Estate, Mahakali Caves Road, Andheri East.MumbaiMAHARASHTRA400093India	Ph: 912266455645	NA	Clinical.Trials@sparcmail.com
3824	CTRI/2011/12/002296	NA	NA	NA	NA	NA	NA	NA
3828	CTRI/2015/04/005671	NA	NA	NA	NA	NA	NA	NA
3831	CTRI/2012/01/002392	Shoma Das	Project Manager-Clinical Operations	Boehringer-Ingelheim India Pvt Ltd	1102, 11th Floor, Hallmark business Plaza,Gurunanak Hospital Road, Bandra (East), Mumbai 400 051, India Mumbai (Suburban)MAHARASHTRA400051India	Ph: 022-26456477	NA	shoma.das@boehringer-ingelheim.com
3846	CTRI/2011/11/002176	NA	NA	NA	NA	NA	NA	NA
3849	CTRI/2011/12/002238	Dr AlpeshKumar Patel	Principal Investigator	Zydus Research Centre	Zydus Research Centre,Cadila Healthcare Limited,Survey No. 396/403, Opp. Sarvotam Hotel, Nr. NovaPetrochemicals,Sarkhej-Bavla N.H. No. 8A, Moraiya, Ahmedabad-382213 Gujarat,IndiaCadila Healthcare Limited ,Zydus Cadila House,TPS 5, Service road,Vile Parle(E),Mumbai400057AhmadabadGUJARAT382213 India	Ph: 91-2717-665555	Ph: 91-2717-665355	AlpeshkumarJPatel@zyduscadila.com
3855	CTRI/2012/01/002331	Shoibal Mukherjee	VP, Medical	IQVIA RDS (India) Private Limited	IQVIA RDS (India) Private Limited,8th Floor, DLF SquareM Block, Jacaranda MargDLF City Phase IIGurgaon, HaryanaIndia 122002 Quintiles Research (India) Private Limited,8th Floor, DLF SquareM Block, Jacaranda MargDLF City Phase IIGurgaon, HaryanaIndia - 122002 GurgaonHARYANA122002India	Ph: 07838652395	Ph: 01246755959	shoibal.mukherjee@quintiles.com
3860	CTRI/2011/12/002312	Dr Khaled Mohsin Badaam	Assistant Professor	Government Medical College, Aurangabad	Department of Physiology,Government Medical College,Panchakki Road,AurangabadMAHARASHTRA431001India	Ph: 02402402412	NA	khalid_badaam@yahoo.com
3862	CTRI/2012/02/002445	Dr Prashant Pandya	DGM - Advanced Development	Reliance Clinical Research Services Division of Reliance Life Sciences Pvt Ltd	Clinical Research Services Group,Reliance Life Sciences Pvt. Ltd.,Dhirubhai Ambani Life Sciences Centre,R-282, TTC Area of MIDC, Thane Belapur Road, Rabale, Navi Mumbai Ã¢Â€Â“ 400 701NAThaneMAHARASHTRA400 701India	Ph: 912267678206	Ph: 912267678299	Prashant.Pandya@relbio.com
3865	CTRI/2012/01/002351	Shoibal Mukherjee	VP, Medical	Quintiles Research (India) Private Limited	Quintiles Research (India) Private Limited8th Floor, DLF SquareM Block, Jacaranda MargDLF City Phase IIGurgaon, HaryanaIndia - 122002Quintiles Research (India) Private Limited8th Floor, DLF SquareM Block, Jacaranda MargDLF City Phase IIGurgaon, HaryanaIndia - 122002GurgaonHARYANA122002India	Ph: 07838652395	Ph: 01246755959	shoibal.mukherjee@quintiles.com
3866	CTRI/2011/12/002220	Dr Deepak C Chilkoti	Head-Clinical Operations	Fortis Clinical Research Ltd	Fortis Clinical Research LtdSunflag Hospital & Research CentreSector 16-A, Faridabad Ã¢Â€Â“ 121 002, Haryana, INDIATel: +91-129-4090 900FaridabadHARYANA121002India	Ph: 0129-4090900	NA	Deepak.chilkoti@fortis-cro.com
3870	CTRI/2012/02/002424	Murugananthan K	Head-Clinical Development	Novartis Healthcare Private Limited	Novartis Healthcare Private Limited, Medical Department,Sandoz House,Shiv Sagar Estate,Dr. Annie Besant Road,Worli, Mumbai Ã¢Â€Â“ 400 018MaharashtraMumbaiMAHARASHTRA400 018India	Ph: 022-24958545	NA	murugananthan.k@novartis.com
3871	CTRI/2013/02/003396	Sumit Sinha	Assistant Professor	JPNA Trauma Center, All Institute of Medical Science	Room No 307,IIIrd Floor,Department of neurosurgery,JPNA Trauma Center,All India Institute of Medical Sciences New DelhiDELHI110029India	Ph: 011-26131172	Ph: 01126106826	sumitaiims@yahoo.com
3885	CTRI/2011/12/002224	NA	NA	NA	NA	NA	NA	NA
3891	CTRI/2013/05/003709	Dr K S Sangolli	Asst.Prof,Dept of Shalakyatantra	KLEU Shri BMK Ayurved Medical College	KLE Ayurved Hospital, Dept of Shalakya tantra (ENT OPD Room No.16) Shahapur, BelgaumKLEU Shri BMK Ayurved Medical College, Shahapur, BelgaumBelgaumKARNATAKA590003India	Ph: 09448266969	Ph: 08312424157	drksskle@gmail.com
3894	CTRI/2011/12/002233	Dr Ashish Bavdekar	Associate Professor	NA	Vadu Rural Health Program,Shirdi Sai Baba Rural Hospital,Vadu Budruk Village,Shirur Block, Pune District,Pin- 412216PuneMAHARASHTRA412216India	Ph: 02066037342	Ph: 02026125603	bavdekar@vsnl.com
3895	CTRI/2012/01/002385	Dr Alpeshkumar Patel	Principle Investigator	Zydus Research Centre	Zydus Research Centre, Cadila Healthcare LimitedSurvey No. 396/403, Opp. Sarvotam Hotel, Nr. Nova Petrochemicals,Sarkhej-Bavla N.H. No. 8A, Moraiya, AhmedabadGujarat, India Cadila Healthcare Limited,Zydus Cadila House, TPS 5, Service road,Vile Parle(E),Mumbai 400057AhmadabadGUJARAT382213 India	Ph: 912717665555	Ph: 912717665355	alpeshkumarJpatel@zyduscadila.com
3897	CTRI/2012/03/002519	Dr Krishnan Vijayan	Consultant Neurologist	Kovai Medical Center and Hospital Ltd	Kovai Medical Center and Hospital Ltd3209, Avanashi road, Coimbatore- 641014Tamilnadu, IndiaCoimbatoreTAMIL NADUCoimbatore- 641014India	Ph: 09842155101	NA	kalyani_vijayan@rediffmail.com
3902	CTRI/2012/05/002622	Dr Malabika Roy	Scientist F	Indian Council of Medical Research	Ansari Nagar New DelhiSouthDELHI110029India	Ph: 011-26588965	Ph: 011-26588755	malaroy69@gmail.com
3903	CTRI/2011/12/002226	Swapnali Raut	Compliance Oversight Lead	Representing Pfizer Limited	Pfizer Limited, Patel Estate, Off S. V. Road, Jogeshwari West, Mumbai, MAHARASHTRA, 400 102, India C/O Wyeth Limited, 6th Floor, Platina, Plot No C-59, G Block, Bandra-Kurla Complex, Bandra (E), Mumbai 400098.MumbaiMAHARASHTRA400102India	Ph: 91-9821415224	Ph: 91-22-26525993	Swapnali.raut@pfizer.com
3904	CTRI/2011/12/002237	Dr Vanita Sabhahit	Manager Medical Affairs and Clinical Operation	Biocon Limited	Biocon Ltd 20th km Hosur Road Electronics City POBangaloreKARNATAKA560100India	Ph: 08028087513	Ph: 08028082080	vanita.sabhahit@biocon.com
3905	CTRI/2012/01/002323	Swapnali Raut	Director-Compliance Oversight	Representing Pfizer Limited	Pfizer Limited, Patel Estate, Off S. V. Road, Jogeshwari West, Mumbai, MAHARASHTRA, 400 102, India C/O Wyeth Limited, 6th Floor, Platina, Plot No C-59, G Block, Bandra-Kurla Complex, Bandra (E), Mumbai 400098.MumbaiMAHARASHTRA400102India	Ph: 91-9821415224	Ph: 91-22-26525993	Swapnali.raut@pfizer.com
3908	CTRI/2012/05/002705	Dr Ritika Bajaj	Associate Director	Biogen	Flat 902, Tower -18. The close South , Nirvana country , Sector-50, Gurgaon , Haryana -122002GurgaonHARYANA122002India	Ph: 9717004620	NA	ritika.bajaj@biogen.com
3909	CTRI/2012/05/002645	Prof MD Gupte	Director	National Institute of Epidemiology	National Institute of Epidemiology (NIE),Indian Council of Medical Research (ICMR),R-127, TNHB, Ayapakkam,ChennaiChennaiTAMIL NADU600077India	Ph: 91-44-26136204	Ph: 91-44-26820464	directorne@dataone.in
3913	CTRI/2011/12/002245	Dr Sanjay Hake	Project Manager- Clinical Operations	Boehringer Ingelheim India Pvt. Ltd.	1102 11th Floor Hallmark Business Plaza Gurunanak Hospital Road Near Gurunanak Hospital Bandra East MumbaiMAHARASHTRA400 051India	Ph: 02226456484	Ph: 02226456163	sanjay.hake@boehringer-ingelheim.com
3915	CTRI/2012/05/002659	Dr Nilanjan Sengupta	Associate Professor	Associate Professor , Dept of Endocrinology	Dept of EndocrinologyNilratan Sircar Medical CollegeKolkataKolkataWEST BENGAL700014India	NA	NA	drnilanjansengupta@gmail.com
3938	CTRI/2011/12/002251	Dr K Ezhil Vendhan	Chief Consultant-Ophthamology, Medical Director-Vinayaka Mission Hospital	Vinayaka Mission Hospital	Vinayaka Mission HospitalNH-47, Sankari Main RoadVeerapandi PostSalemSalemTAMIL NADU636308India	Ph: 0427-3982000	Ph: 0427-3982299	hospitaleye@gmail.com
3943	CTRI/2012/01/002333	SAMEER BAKHSHI	ADDITIONAL PROFESSOR	ALL INDIA INSTITUTE OF MEDICAL SCIENCES (AIIMS)	DEPARTMENT OF MEDICAL ONCOLOGY,INSTITUTE ROTARY CANCER HOSPITAL (IRCH), ALL INDIA INSTITUTE OF MEDICAL SCIENCES (AIIMS)SouthDELHI110029India	Ph: 9868398312	NA	sambakh@hotmail.com
3945	CTRI/2011/12/002273	NA	NA	NA	NA	NA	NA	NA
3946	CTRI/2012/01/002319	NA	NA	NA	NA	NA	NA	NA
3947	CTRI/2012/04/002568	Salman Anzer	Reginal Manager	Alcon Laboratories	3rd Floor, Crescent 4, Prestige Shantiniketan, Whitefield, Bangalore BangaloreKARNATAKA560048India	Ph: 08067886047	NA	salman.anzer@alconlabs.com
3955	CTRI/2011/12/002304	NA	NA	NA	NA	NA	NA	NA
3959	CTRI/2012/01/002338	Dr Rajesh Kumawat	Associate Director & Head of Clinical Research Unit	Lupin Limited	Novel Drug Discovery and Development (NDDD) Lupin Limited (Lupin Research Park) 46A/47A, Village Nande, Mulshi taluka, PunePuneMAHARASHTRA411042India	Ph: 020-66749400	Ph: 020-66749560	rajeshkumawat@lupinpharma.com
3971	CTRI/2013/01/003318	Dr Sameer I Dani	Interventional Cardiologist	Head of Cardiology Department	Life Care Institute of Medical Sciences & ResearchNear Sardar Patel Statue,Stadium Road,AhmedabadLife Care Institute of Medical Sciences & ResearchNear Sardar Patel Statue,Stadium Road,AhmedabadAhmadabadGUJARAT380013India	Ph: 0796460322	NA	drsameerdani@gmail.com
3973	CTRI/2011/12/002260	Dr Sanjeev Sinha	Additional Professor	AIIMS	Dr Sanjeev Sinha, MDAdditional ProfessorDepartment of Medicine, All India Institute of Medical Sciences, Ansari Nagar, New Delhi CentralDELHI110029India	Ph: 26594440	Ph: 26588866	sanjusinha@hotmail.com
3976	CTRI/2011/12/002280	NA	NA	NA	NA	NA	NA	NA
3982	CTRI/2016/05/006964	Neelima Mishra	ScientistD	National Institute of Malaria Research	National Institute of Malaria Research Sector 8, Dwarka Sector 8, Dwarka New DelhiDELHI110077India	Ph: 91-11-25307333	Ph: 91-11-25361090	neelima.nimr@gmail.com
3991	CTRI/2015/08/006083	Dr TPDas	Consultant in Retina and Vitreous Services	L.V.Prasad Eye Institute	L.V.Prasad Eye Institute, Patia,Bhubaneswar-751024,Odisha,IndiaL.V.Prasad Eye Institute, Patia,Bhubaneswar-751024,Odisha,IndiaPuriORISSA751024India	Ph: 0674-3987201	Ph: 0674-3987130	tpd@lvpei.org
3996	CTRI/2012/01/002343	NA	NA	NA	NA	NA	NA	NA
4000	CTRI/2012/03/002498	Dr Sandip Shah	Consultant	Vedanta Institute of Medical Science	Vedanta Institute of Medical Science Stadium Commerce College Road, Navrangpura, AhmedabadAhmadabad AhmadabadGUJARAT380009India	Ph: 07940042223	NA	sandip60@yahoo.com
4003	CTRI/2011/12/002303	Dr Vanita Sabhahit	Manager, Clinical Operations and Medical Affairs	Biocon Limited	Biocon Limited, 20th KM, Hosur Road, Electronics City,Bangalore, IndiaBangaloreKARNATAKA560100India	Ph: 080-28087513	NA	vanita.sabhahit@biocon.com
4007	CTRI/2012/01/002371	NA	NA	NA	NA	NA	NA	NA
4010	CTRI/2012/04/002594	Dr Saswati Maiti	Resident Trainee	Burdwan Medical College	Department of Obstetrics and Gynaecology,Burdwan Medical College,Burdwan 713104sameBarddhamanWEST BENGAL713104India	NA	NA	maiti.saswati@gmail.com
4016	CTRI/2012/04/002571	DRSUDHINDRA MOHAN BHATTACHARYA	CONSULTANT OBSTETRICIAN AND GYNAECOLOGIST; PROFESSOR.	S.C.DAS MEMORIAL MEDICAL AND RESEARCH CENTER; KPC MEDICAL COLLEGE. KOLKATA	FLAT-4. MOHONA5, NEW RAIPURKOLKATA- 70008452, JODHPUR PARKKOLKATA- 700068KolkataWEST BENGAL700084India	Ph: 033-24303400	NA	drsudhindra54@gmail.com
4022	CTRI/2012/08/002891	Dr Pradeep Das	Director	Rajendra Memorial Research Institute of Medical Sciences	Rajendra Memorial Research Institute of Medical Sciences, (Indian Council of Medical Research) Agam Kuan, PatnaPatnaBIHAR800 007India	Ph: 0612-2636651	Ph: 0612-2634379	drpradeep.das@gmail.com
4030	CTRI/2012/01/002347	Dr Sharif Tadvi	Principal Investigator	NA	Indravati Hospital, Airoli Sector 3, navi Mumbai,ThaneMAHARASHTRA400708India	Ph: 9321555561	NA	shariftadvi55@gmail.com
4032	CTRI/2012/01/002344	NA	NA	NA	NA	NA	NA	NA
4038	CTRI/2012/01/002330	Dr Medha Mohta	Reader	University College of Medical Sciences and Guru Teg Bahadur Hospital	Department of Anaesthesiology and Critical Care,University College of Medical Sciences and Guru Teg Bahadur Hospital EastDELHI110095India	Ph: 9868399626	NA	medhamohta@hotmail.com
4051	CTRI/2012/01/002329	Dr TSA Kishore	General Manager	Biological E. Limited	Biological E.Limited, 18/1&3, AzamabadHyderabadANDHRA PRADESHIndia HyderabadANDHRA PRADESH500020India	Ph: 04030214046	Ph: 04027675003	kishore.tsa@biologicale.co.in
4056	CTRI/2012/03/002517	Dr Vishnu Bhat	Professor and Head	JIPMER	Department of Paediatrics,JIPMERPondicherryPONDICHERRY605006India	Ph: 09842351282	NA	drvishnubhat@yahoo.com
4059	CTRI/2012/01/002345	Dr Sah Gaurang Krishna	Principal Investigator (MBBS, MD Dermatology)	CIDP Biotech India Pvt. Ltd.	3rd Floor, Max Medcentre, N-110, Panchsheel Park, New Delhi-110017SouthDELHI110017India	Ph: 01140793385	Ph: 01140793386	gaurangkrishna3@gmail.com
4062	CTRI/2012/01/002355	Chandrika Arora	Director - Quality Assurance	Quintiles Research India Pvt. Ltd.	#10, Brigade South Parade 1st Floor, M.G. RoadBangaloreKARNATAKA560 001India	Ph: 080-67994002	Ph: 080-41156255	chandrika.arora@quintiles.com
4077	CTRI/2012/02/002397	Dr B S Chakraborty	Sr. Vice President	CRO Cadila Pharmaceuticals Limited	1389 Trasad Road Dholka AhmadabadGUJARAT387810 India	Ph: 221481	Ph: 220315	drb.chakraborty@cadilapharma.co.in
4082	CTRI/2012/05/002676	NA	NA	NA	NA	NA	NA	NA
4088	CTRI/2012/08/002846	NA	NA	NA	NA	NA	NA	NA
4090	CTRI/2012/07/002757	Dr Sheila Bhave	Principal Investigator	KEM Hospital and Research Centre	Department of Pediatrics, KEM Hospital and Research Centre, Rasta PethPuneMAHARASHTRA411001India	Ph: 9823091871	NA	sheilabhave@yahoo.co.in
4092	CTRI/2012/01/002390	NA	NA	NA	NA	NA	NA	NA
4097	CTRI/2012/01/002391	Dr Amitabh Dutta	Consultant	Department of Anaesthesiology Pain and Perioperative Medicine Sir Ganga Ram Hospital	Sir Ganga Ram Hospital Old Rajinder NagarSir Ganga Ram hospital Old Rajinder NagarCentralDELHI110060India	Ph: 01142252513	Ph: 01125861002	duttaamitabh@yahoo.co.in
4098	CTRI/2012/02/002405	NA	NA	NA	NA	NA	NA	NA
4102	CTRI/2015/12/006452	Dr Mudgal Kothekar MD	Associate Vice President Clinical Development	Sun Pharma Advanced Research Company Ltd	17/B, Mahal Industrial Estate, Mahakali Caves Road, Andheri East.MumbaiMAHARASHTRA400093India	Ph: 912266455645	NA	Clinical.Trials@sparcmail.com
4105	CTRI/2012/02/002440	Dr Deepak Bhambe	Consultant Physician	NARENDRA PRAKASH HEALTHCARE CENTER	DA-3/A, MAIN SHAKAR PUR, OPP NATHU SWEETS,BEHIND POLICE BOOTH,LAXMINAGAR,DELHI.New DelhiDELHI110092India	Ph: 09654807949	NA	dr.deepakbhambe@gmail.com
4108	CTRI/2012/02/002433	Dr Srikanth Tripathy	Principal investigator	National AIDS Research Institute	73 G Block MIDC Bhosari PuneMAHARASHTRA411026India	Ph: 020-27331200	Ph: 91-20-27121071	stripathy@nariindia.org
4112	CTRI/2012/01/002361	NA	NA	NA	NA	NA	NA	NA
4118	CTRI/2012/01/002354	DrVenkata Raghava Mohan MD MPH	Associate Professor	Christian Medical College	Department of Community Health,Christian Medical College Bagayam. VelloreTAMIL NADU632002India	Ph: 4162284207	Ph: 4162262268	venkat@cmcvellore.ac.in
4126	CTRI/2012/02/002417	Dr Balasubramanyam	Professor & Head Unit II	St Johns Medical College	St Johns Medical College Hospital, Sarjapur Main Road, Koramangala, Bangalore BangaloreKARNATAKA560034India	Ph: 09341229263	NA	drbalaam@gmail.com
4129	CTRI/2012/07/002784	Dr Ashwin K Panchasara	First year post graduate student.	Government Medical College Bhavnagar	Department of Pharmacology Government Medical College and Sir Takhtasinghji General Hospital Bhavnagar 364001 (Gujarat) IndiaDepartment of Pharmacology Government Medical College and Sir Takhtasinghji General Hospital Bhavnagar 364001 (Gujarat) IndiaBhavnagarGUJARAT364001India	Ph: 09979087250	NA	ashwin_panchasara@yahoo.com
4131	CTRI/2012/04/002553	Anish Keepanasseril	Assistant Professor	JIPMER	Department of Obstetrics and GynecologyJIPMERPondicherryPondicherryPONDICHERRY605005India	Ph: 8903307141	NA	keepan_r@yahoo.com
4135	CTRI/2012/02/002411	Dr Thara Rangaswamy	Director of SCARF (Schizophrenia Research Foundation)Mental Health Centre	Schizophrenia Research Foundation	Schizophrenia Research Foundation (SCARF), R/7A, north main Road, Anna Nagar (West Extension), Chennai, Tamil Nadu, IndiaSchizophrenia Research Foundation (SCARF), R/7A, north main Road, Anna Nagar (West Extension), Chennai, Tamil Nadu, IndiaChennaiTAMIL NADU600101India	Ph: 914426153971	Ph: 914443538110	thara@scarfindia.org
4137	CTRI/2012/04/002560	Dr Pawan Kumar Gupta	Director Medical Services	Stempeutics Research Pvt. Ltd.	Stempeutics Research Pvt. Ltd.Akshay Tech Park,No. 72 & 73, 2nd Floor,EPIP Zone, Phase I-AreaWhitefield, BangaloreBangaloreKARNATAKA560066India	Ph: 080-39992405	Ph: 080-39992402	pawan.kumarg@manipal.edu
4140	CTRI/2012/02/002401	NA	NA	NA	NA	NA	NA	NA
4145	CTRI/2012/02/002438	DrUK Misra	Professor	Sanjay Gandhi Post-graduate Institute of medical sciences, Lucknow	Dr U.K. Misra, MD, DM Prof. & Head,Dept. of Neurology, SGPGIMS, LucknowDr U.K. Misra, MD, DM Prof. & Head,Dept. of Neurology, SGPGIMS, LucknowLucknowUTTAR PRADESH226014India	Ph: 8004904627	NA	ukmisra@sgpgi.ac.in
4149	CTRI/2014/07/004799	Prof A Ramachandran	President	India Diabetes Research Foundation	No 28 Marshalls RoadEgmore Chennai ChennaiTAMIL NADU600008India	NA	NA	ramachandran@vsnl.com
4150	CTRI/2012/02/002395	Vijayalakshmi Bhatia	Professor	Sanjay Gandhi Postgraduate Institute of Medical Sciences	Department of endocrinology, SGPGIMS, Raebareli Road, Lucknow LucknowUTTAR PRADESH226014India	Ph: 91-522-2494380	Ph: 91-522-2668017	vbhatia@sgpgi.ac.in
4156	CTRI/2012/03/002480	Mr Manish Yadav	Vice President- CRO	Cadila Pharmaceuticals Limited	1389, Trasad Road, DholkaAhmadabadGUJARAT387 810India	Ph: 912714221481	Ph: 912714220315	manish.yadav@cadilapharma.co.in
4165	CTRI/2012/02/002456	Dr Venkat	Consultant- Dermatologist, Dermatopathologist, Hair transplant surgeon	MCI No: 20033	Dr. Venkat Charmalaya-centre for advanced dermatology, 3437,1st G cross, 7th main, Subbanna Garden, Vijaynagar,Bangalore 560040BangaloreKARNATAKA560040India	Ph: 080-23392788	NA	mysorevenkat@hotmail.com
4169	CTRI/2012/07/002833	Proff U k misra	head of the department	head	department of neurology sgpgims raebarelly road lucknow department of neurology sgpgims raebarelly road lucknowLucknowUTTAR PRADESH226014India	Ph: 8004904627	NA	drukmisra@rediffmail.com
4172	CTRI/2012/09/002981	Rajnish Joshi	Principal Investigator	St. Johns Research Institute	Division of Clinical TrialsSt Johns Research InstituteSt Johns National Academy of Health SciencesKoramangala,BangaloreBangaloreKARNATAKA560034India	Ph: 917152284341	NA	rjoshimgims@gmail.com
4182	CTRI/2012/05/002697	Vijay Viswanathan	Managing Director	MV Hospital for Diabetes and Diabetes Research Centre	4 West Mada Church StreetRoyapuramChennai 4 West Mada Church StreetRoyapuramChennai ChennaiTAMIL NADU600013India	Ph: 25954913	Ph: 25954919	drvijay@mvdiabetes.com
4187	CTRI/2012/02/002428	Dr Vanita Sabhahit	Manager, Clinical Operations and Medical Affairs	Biocon Limited	Biocon Limited,20th KM, Hosur Road,Electronics City, BangaloreBangaloreKARNATAKA560100India	Ph: 080-28087513	NA	vanita.sabhahit@biocon.com
4188	CTRI/2012/02/002410	Dr Priyanka Chauhan	Head Clinical Operation	Veeda Oncology	Veeda Oncology,Nilkamal House, Ground Floor,Plot no 77/78, Road no 13-14,MIDC, Andheri (E), Mumbai,IndiaVeeda Oncology,Nilkamal House, Ground Floor,Plot no 77/78, Road no 13-14,MIDC, Andheri (E), Mumbai,IndiaMumbaiMAHARASHTRA400093India	Ph: 91-22-30033030	Ph: 91-22-30033001	priyanka.chauhan@veedaoncology.com
4190	CTRI/2012/11/003135	NA	NA	NA	NA	NA	NA	NA
4191	CTRI/2012/05/002709	NA	NA	NA	NA	NA	NA	NA
4203	CTRI/2012/02/002425	Samiksha Bhattacharjee	2nd Prof MBBS Student	Agartala Govt. Medical College	Department of PharmacologyAgartala Govt Medical CollegePo Kunjaban Agartala TripuraWest TripuraTRIPURA799006India	Ph: 09774429767	Ph: 0381-2356701	samagmc@gmail.com
4204	CTRI/2012/04/002557	Shoma Das	Project Manager-Clinical Operations	Boehringer-Ingelheim India Pvt Ltd	1102, 11th Floor, Hallmark business Plaza, Gurunanak Hospital Road, Bandra (East), Mumbai 400 051, India Mumbai (Suburban)MAHARASHTRA400051India Mumbai (Suburban)MAHARASHTRA400051India	Ph: 02226456477	NA	shoma.das@boehringer-ingelheim.com
4205	CTRI/2012/10/003041	Dr Prof Debasish Maji	Principal Investigator	Calcutta Diabetes and Endocrine Foundation	Diabetes and Endocrine clinic11/7A, J.K. Pal roadKolkataWEST BENGAL700038India	Ph: 919830109775	Ph: 913324785976	d.maji50@gmail.com
4209	CTRI/2012/07/002761	Dr Arvind Bagga	Professor	AIIMS, New Delhi	room no-3053, Third FloorDept. of Pediatrics, AIIMS, Ansari NagarNot ApplicableN/A110029India SouthDELHI110029India	Ph: 01126593472	Ph: 01126588480	arvindbagga@hotmail.com
4213	CTRI/2012/03/002473	Dr S Balamurugan	Principal Investigator	Chest Research Centre	Chest Research CentreNo.2,First Cross Street,Janaki Nagar Extension,ValasaravakkamChennaiTAMIL NADU600087India	Ph: 04424862202	Ph: 04424862202	dr.s.bala@gmail.com
4225	CTRI/2012/03/002470	Alka Kriplani	Professor	All India Institute of Medical Sciences, New Delhi, India	3081, 3rd floor, Teaching Block, AIIMS, Ansari Nagar EastC-II/25, AIIMS Campus, Ansari Nagar EastNew DelhiDELHI110029India New DelhiDELHI110029India	Ph: 91-11-26594933	Ph: 91-11-26588641	kriplanialka@gmail.com
4227	CTRI/2012/03/002485	Dr Mudgal Kothekar MD	Associate Vice President Clinical Development	Sun Pharma Advanced Research Company Ltd.	17/B, Mahal Industrial Estate, Mahakali Caves Road, Andheri East.MumbaiMAHARASHTRA400093India	Ph: 912266455645	NA	Clinical.Trials@sparcmail.com
4228	CTRI/2012/02/002423	Nishant Naniah	Associate Clinical Project Manager	Quintiles Research Private Limited	Quintiles Research Private Limited Fourth Floor, NiteshTimessquare, NO 8 M.G. RoadBangaloreKARNATAKA560011India	Ph: 919986660974	Ph: 918066552018	nishant.naniah@quintiles.com
4229	CTRI/2012/10/003062	DrVanita Noronha	assitant professor in medical oncology	Tata Memorial Hospital	Tata memorial hospitalDr.Eborges road ,Pvt.opd no :- 18parel mumbaiDr.Eborges road ,Pvt.opd no :- 18parel mumbai-400012MumbaiMAHARASHTRA400012India	Ph: 024177214	Ph: 2171734	vanita.noronha@gmail.com
4245	CTRI/2012/04/002554	Shoma Das	Project Manager-Clinical Operations	Boehringer-Ingelheim India Pvt Ltd	1102, 11th Floor, Hallmark business Plaza, Gurunanak Hospital Road, Bandra (East), Mumbai 400 051, India Mumbai (Suburban)MAHARASHTRA400051India	Ph: 02226456477	NA	shoma.das@boehringer-ingelheim.com
4248	CTRI/2012/08/002859	NA	NA	NA	NA	NA	NA	NA
4254	CTRI/2012/09/003013	NA	NA	NA	NA	NA	NA	NA
4256	CTRI/2012/06/002737	Murugananthan K	Head-Clinical Development	Novartis Healthcare Private Limited,	Novartis Healthcare Private Limited, Medical Department,Sandoz House,Shiv Sagar Estate,Dr. Annie Besant Road,Worli, Mumbai Ã¢Â€Â“ 400 018MaharashtraMumbaiMAHARASHTRA400 018India	Ph: 022-24958545	NA	murugananthan.k@novartis.com
4261	CTRI/2012/03/002486	Swapnali Raut	Compliance Oversight Lead	Representing Pfizer Limited	Pfizer Limited, Patel Estate, Off S. V. Road, Jogeshwari West, Mumbai, MAHARASHTRA, 400 102, India C/O Wyeth Pharmaceuticals India Private Limited (a subsidiary of Pfizer Inc.) , 6th Floor, Platina, Plot No C-59, G Block, Bandra-Kurla Complex, Bandra (E), Mumbai 400098.MumbaiMAHARASHTRA400102India	Ph: 91-9821415224	Ph: 91-22-26525993	Swapnali.raut@pfizer.com
4262	CTRI/2012/02/002454	Rajeev Zachariah	Consultant	Christian Medical College, Vellore	Well Baby ClinicDepartment of Child HealthChristian Medical CollegeVelloreVelloreTAMIL NADU632004India	Ph: 0416-228-2052	Ph: 0416-228-2486	wellcome@cmcvellore.ac.in
4263	CTRI/2012/03/002479	DR Arvind Bagga	Professor	All India Institute Of Medical Sciences	3053, teaching block, third floor, ansari nagar, AIIMS, New delhiSouthDELHI110029India	Ph: 01126593472	Ph: 01126588480	arvindbagga@hotmail.com
4270	CTRI/2012/03/002471	Dr Subhasish Kamal Guha	Professor Department of Tropical Medicine Calcutta School of Tropical Medicine Kolkata	Calcutta School of Tropical Medicine	Calcutta School of Tropical Medicine Kolkata73Calcutta School of Tropical Medicine Kolkata73KolkataWEST BENGAL700073India	Ph: 03322573461	NA	drskguha@gmail.com
4271	CTRI/2012/09/002998	Dr Ravindra Sarnaik	Consultant Pulmonologist	Leela More Chest Clinic	Leela More Chest Clinic, 57 North Avenue, Dhantoli, Nagpur 440012, MaharashtraNagpurMAHARASHTRA440012India	Ph: 9107122436384	Ph: 9107122420373	lmccnagpur@yahoo.com
4281	CTRI/2013/10/004044	Sujata Siwatch	Senior Research Associate	PGIMER, Chandigarh	Obstetrics and Gynecology, PGIMER, ChandigarhChandigarhCHANDIGARH160012India	NA	NA	siwatch1@yahoo.com
4287	CTRI/2012/02/002460	Dr Vandana Shah	Consulting dental surgeon	Brij Dental clinic	NO. 7-8, Surya Flatd A, Opp. Swaminarayan Nagar, Nizampura,VadodaraVadodaraGUJARAT390002India	Ph: 0265-2773106	NA	brijdentalclinic@rediffmail.com
4289	CTRI/2012/04/002604	NA	NA	NA	NA	NA	NA	NA
4292	CTRI/2012/05/002644	Dr Sunil Narayan	Professor & Head, Neurology	JIPMER	Department of Neurology, Jawaharlal Institute of Postgraduate Medical Education and Research, Gorimedu, PondicherryPondicherryPONDICHERRY605006India	Ph: 09443617120	Ph: 04132297280	sunil.narayan@jipmer.edu.in
4294	CTRI/2012/03/002529	NA	NA	NA	NA	NA	NA	NA
4295	CTRI/2012/03/002511	NA	NA	NA	NA	NA	NA	NA
4296	CTRI/2012/02/002458	Dr Manoj Naik	Chief Manager Ã¢Â€Â“ Clinical Research, Medical Services Division	Abbott Healthcare Private Limited	Abbott Healthcare Private LimitedD Mart Building,Goregaon Mulund Link RoadMulund West,Mumbai- 400 080NAMumbaiMAHARASHTRAMumbai- 400 080India	Ph: 9323154214	NA	manoj.naik@abbott.in
4299	CTRI/2012/03/002500	Manish Budkul	Associate Clinical Project Manager	Quintiles Research India Pvt. Ltd.	301-A-1- Leela Business Park,M. V. Road, Andheri (E),MumbaiMumbaiMAHARASHTRA400059India	Ph: 9713115600	Ph: 2266466434	manish.budkul@quintiles.com
4305	CTRI/2012/03/002472	NA	NA	NA	NA	NA	NA	NA
4307	CTRI/2012/03/002487	NA	NA	NA	NA	NA	NA	NA
4314	CTRI/2012/07/002842	Tarun Jeloka	Sr Consultant Nephrologist	Aditya Birla Memorial Hospital	Aditya Birla Memorial HospitalPuneThergaonPunePuneMAHARASHTRA411033India	Ph: 30717703	NA	tjeloka@yahoo.com
4320	CTRI/2012/05/002685	Dr Nageswara Rao Koneti	Pediatric Cardiologist	Care Hospitals	Care Hospitals.Pediatric Cardiology Department.Road No:1, Banjara Hills,Hyderabad-500034India.HyderabadANDHRA PRADESH500034India	NA	NA	drkoneti@yahoo.com
4322	CTRI/2012/03/002477	NA	NA	NA	NA	NA	NA	NA
4327	CTRI/2012/04/002547	Jogikalmat Krithikadatta	Research Consultant	Chennai Dental Research Foundation	Chennai Dental Research Foundation# 56, Dr. R. K. Salai, 6th Floor,Mylapore, Tamil Nadu, Chennai ChennaiTAMIL NADU600004India	Ph: 9840111369	NA	drkrithikadatta@hotmail.com
4339	CTRI/2012/04/002574	Suman Kanungo	Scientist-B	National institute of cholera and enteric disease(NICED)	P-33, CIT ROAD SCHEME XM BELIAGHATA KOLKATA - 700010P-33, CIT ROAD SCHEME XM P.O.BOX 177 BELIAGHATA KOLKATA - 700010 .KolkataWEST BENGAL700010India	Ph: 913323705533	Ph: 91-33-23505066	sumankanungo@gmail.com
4341	CTRI/2012/03/002504	Dr Dipika Sur	Scientist F	NATIONAL INSTITUTE OF CHOLERA AND ENTERIC DISEASES	NATIONAL INSTITUTE OF CHOLERA AND ENTERIC DISEASES P-33, CIT ROAD SCHEME XM BELIAGHATA KOLKATA NATIONAL INSTITUTE OF CHOLERA AND ENTERIC DISEASES P-33, CIT ROAD SCHEME XM BELIAGHATA KOLKATA-700010 KolkataWEST BENGAL7000010India	Ph: 91-33-23505533	Ph: 91-33-23505066	dipikasur@hotmail.com
4344	CTRI/2012/06/002721	NA	NA	NA	NA	NA	NA	NA
4351	CTRI/2012/03/002508	Dr Surendra Borgharkar	Medical Advisor	Sun Pharmaceutical Industries Ltd.	Sun Pharmaceutical Industries Ltd.Acme Plaza, Andheri Kurla Road, Andheri East, Mumbai Ã¢Â€Â“ 400059. Maharashtra. India.MumbaiMAHARASHTRA400059India	Ph: 02266969696	Ph: 02228212010	medical.services@sunpharma.com
4366	CTRI/2012/03/002509	Abhishek Das	Clinical Project Manager	Quintiles Research (India) Pvt. Ltd.	2 B Nitesh Broadway, 9/3 M G Road,BangaloreBangaloreKARNATAKA560001India	Ph: 9886716682	Ph: 8041156255	abhishek.das@quintiles.com
4369	CTRI/2012/04/002563	NA	NA	NA	NA	NA	NA	NA
4375	CTRI/2012/04/002614	Dr Rajendarsingh Rajput	Hair Restorative Surgeon	NA	Dr. Rajesh Rajput Hair Restore201 A Wing, Gasper Enclave Pali Market Bandra West MumbaiMAHARASHTRA400050India	Ph: 022-26415298	NA	drrajeshrajput@gmail.com
4377	CTRI/2012/03/002510	Varun Dhir	Asst Professor	PGIMER, Chandigarh	#26, F Block, Department of Internal Medicine, PGIMER, ChandigarhChandigarhCHANDIGARH160012India	Ph: 91-8872229998	NA	varundhir@gmail.com
4382	CTRI/2012/04/002613	Dr Rajendrasingh Rajput	Hair Restorative Surgeon	Dr. Rajesh Rajput Hair Restore	Dr. Rajesh Rajput Hair Restore201, A Wing, Gasper Enclave, Pali Market, Bandra (West)MumbaiMAHARASHTRA400050India	Ph: 022-26415298	NA	drrajeshrajput@gmail.com
4385	CTRI/2012/07/002767	Rajiv Juneja	PI - Medanta	NA	Medanta-The MedicitySector Ã¢Â€Â“ 38, GurgaonHaryana , IndiaGurgaonHARYANA122 001India	Ph: 919717446423	NA	juneja@hotmail.com
4391	CTRI/2012/04/002592	Dr Sivarami Reddy	Professor and Head Dept of Plastic Surgery	Osmania Medical Collage & General Hospital	Osmania Medical College and Hospital,Hyderabad HyderabadANDHRA PRADESH500 012India	Ph: 24600121	NA	drvsrr@gmail.com
4392	CTRI/2012/04/002608	Dr Yatin Mehta	Chairman,Critical care and Anaesthesia	Medanta-The Medicity	Medanta-The Medicity,Sec-38,Gurgaon,HaryanaGurgaonHARYANA122001India	NA	Ph: 0124-4834468	yatin.mehta@medanta.org
4395	CTRI/2012/04/002575	Dr Surendra Borgharkar	Medical Advisor	Sun Pharmaceutical Industries Ltd.	Sun Pharmaceutical Industries Ltd.Acme Plaza, Andheri Kurla Road, Andheri East, Mumbai Ã¢Â€Â“ 400059. Maharashtra. India.MumbaiMAHARASHTRA400059India	Ph: 02266969696	Ph: 02228212010	medical.services@sunpharma.com
4413	CTRI/2012/11/003108	Dr Prem Pais	Lead Investigator and Co Chair of Steering Committee	St Johns National Academy of Health Sciences	St. Johns Medical College and Research InstituteSarjapur Road, KoramangalaBangaloreBangaloreKARNATAKA560034India	Ph: 08025523416	Ph: 08025633382	pais.prem@gmail.com
4414	CTRI/2012/04/002549	Dr Farida Modi	Consulting Dermatologist, Cosmetologist and Dermatosurgeon	Derma Care	Derma CareSkin Clinic and Cosmetic Centre5 Unity HouseAbove SBI 2nd FloorOpera HouseMumbaiMAHARASHTRA400 004India	Ph: 30020103	NA	faridasm@yahoo.com
4417	CTRI/2012/04/002611	Dr Anant Joshi	Specialist In Orthopaedics	Dr Anant JoshiÃ¢Â€Â™s Clinic	Dr Anant JoshiÃ¢Â€Â™s Clinic Shop # 168A Savitri SadanDr. Ambedkar Road Dadar EastMumbaiMAHARASHTRA400014India	Ph: 022-24143240	NA	asminst@yahoo.com
4428	CTRI/2012/04/002540	NA	NA	NA	NA	NA	NA	NA
4435	CTRI/2012/04/002596	Dr Cecil Ross	Professor & Head, Department of Medicine	St. Johns Medical College & Hospital	St. Johns Medical College & Hospital,Sarjapur Road, Bangaluru.BangaloreKARNATAKA560034India	Ph: 91-9448493705	Ph: 91-80-25501144	cecilross@bsnl.in
4442	CTRI/2012/04/002615	Dr Mudgal Kothekar MD	Associate Vice President Clinical Development	Sun Pharmaceutical Industries Ltd	17/B, Mahal Industrial Estate, Mahakali Caves Road, Andheri East.MumbaiMAHARASHTRA400093India	Ph: 912266455645	NA	Clinical.Trials@sparcmail.com
4444	CTRI/2014/10/005088	Dr Ambrish Srivastava	Assistant Vice President Clinical Research and Medical Affairs	Alkem Laboratories Limited	Alkem Laboratories Limited Alkem House Devashish Adjacent to Matulya Centre Senapati Bapat Marg Lower Parel Mumbai Pin Code 400013 Maharashtra INDIAAlkem Laboratories Limited Alkem House Devashish Adjacent to Matulya Centre Senapati Bapat Marg Lower Parel Mumbai Pin Code 400013 Maharashtra INDIAMumbaiMAHARASHTRA400013India	Ph: 022-39829572	Ph: 022-24903831	ambrish.srivastava@alkem.com
4446	CTRI/2012/05/002655	Prasann Bavania	Senior Research Associate	Accutest Research Laboratories (I) Pvt. Ltd.	Opp. Hotel Grand Bhagwati, S.G. Highway, Bodakdev, AhmedabadAhmadabadGUJARAT380059India	Ph: 07940029312-16	Ph: 07940029317	prasann.bavania@accutestindia.com
4448	CTRI/2012/05/002636	Sheejith K	Project Manager	Lambda Therapeutic Research Ltd.	Lambda Therapeutic Research Ltd. Plot No. 38, Near Silver Oak Club, S. G. Highway, Gota, Ahmedabad Ã¢Â€Â“ 380 061,Gujarat, IndiaNILAhmadabadGUJARAT380 061India	Ph: 917940202564	Ph: 917940202021	sheejith@lambda-cro.com
4458	CTRI/2012/05/002674	Dr Donald J Fernandes	Professor and Head	Kasturba Medical College and Hospital, Manipal University	Department of Radiotherapy and Oncology, Kasturba Medical College and Hospital, Manipal University, Manipal, Karnataka, IndiaUdupiKARNATAKA576104India	Ph: 08202922456	Ph: 918202571651	donaldjf@gmail.com
4462	CTRI/2012/05/002643	Dr Devendra Gupta	Associate Professor	SGPGI, Lucknow	Dept of Anesthesiology,SGPGI,Rae Bareilly Road,LucknowUTTAR PRADESH226014India	Ph: 8004904595	NA	dgupta@sgpgi.ac.in
4465	CTRI/2015/12/006466	chhavi sawhney	associate professor	JPNApex trauma Centre,AIIMS,New Delhi	Deptt. of AnaesthesiaJPNATCAIIMSNew DelhiNew DelhiDELHI110029India	Ph: 9868397816	NA	drchhavisawhney@gmail.com
4468	CTRI/2012/08/002907	Murugananthan K	Head-Clinical Development	Novartis Healthcare Private Limited,	Novartis Healthcare Private Limited, Medical Department,Sandoz House,Shiv Sagar Estate,Dr. Annie Besant Road,Worli, Mumbai MumbaiMAHARASHTRA400 018India	Ph: 022-24958545	NA	murugananthan.k@novartis.com
4470	CTRI/2012/05/002690	Dr Jaydip Biswas	Director	Chittaranjan National Cancer Institute, Kolkata	Chittaranjan National Cancer Institute37, S.P. Mukherjee Road, Kolkata KolkataWEST BENGAL700 026India	Ph: 91-33-2475-9313	Ph: 91-33-2475-7606	drjbiswas.cnci@gmail.com
4472	CTRI/2012/07/002756	NA	NA	NA	NA	NA	NA	NA
4474	CTRI/2012/05/002638	Dr Vrisha Madhuri	Professor and Head, Paediatric Orthopaedics,	Christian Medical College, Vellore,	Christian Medical College, Vellore,VelloreTAMIL NADU632004India	Ph: 04162282172	Ph: 04162232035	madhuriwalter@cmcvellore.ac.in
4475	CTRI/2012/04/002569	Dr Suneel Vartak	Prinicipal Investigator	Skin Clinic	Skin Clinic,18 Dehabanu Complex,Near Bytco Point,Nasik Road.NashikMAHARASHTRA422101India	Ph: 2466268	NA	suneel.vartak@gmail.com
4479	CTRI/2012/07/002772	Dr Ritika Bajaj	Associate Director	Biogen	Flat 902, Tower -18. The close South , Nirvana country , Sector-50, Gurgaon , Haryana -122002GurgaonHARYANA122002India	Ph: 9717004620	NA	ritika.bajaj@biogen.com
4480	CTRI/2012/05/002708	Dr Ritika Bajaj	Associate Director	Biogen	Flat 902, Tower -18. The close South , Nirvana country , Sector-50, Gurgaon , Haryana -122002GurgaonHARYANA122002India	Ph: 9717004620	NA	ritika.bajaj@biogen.com
4489	CTRI/2012/07/002798	Swapnali Raut	Compliance Oversight Lead	Representing Pfizer Limited	Pfizer Limited, Patel Estate, Off S. V. Road, Jogeshwari West, Mumbai, MAHARASHTRA, 400 102, India C/O Wyeth Pharmaceuticals India Private Limited (a subsidiary of Pfizer Inc.) , 6th Floor, Platina, Plot No C-59, G Block, Bandra-Kurla Complex, Bandra (E), Mumbai 400098.MumbaiMAHARASHTRA400102India	Ph: 91-9821415224	Ph: 91-22-26525993	Swapnali.raut@pfizer.com
4513	CTRI/2012/07/002765	Dr Dheeraj Shah	Associate Professor	University College of Medical Sciences & Guru Teg Bahadur Hospital Hospital	Department of Pediatrics University College of Medical Sciences & Guru Teg Bahadur Hospital, DelhiNorth EastDELHI110095India	Ph: 9868399792	NA	shahdheeraj@hotmail.com
4516	CTRI/2012/06/002731	NA	NA	NA	NA	NA	NA	NA
4518	CTRI/2012/05/002656	Dr Deepali Mittal	Deputy General Manager	LG Life Sciences India Pvt Ltd	Plot no 11, sector 44, GurgaonGurgaonHARYANA122001India	Ph: 0124-4830000	Ph: 0124-4001148	deepali.mittal@lglsi.com
4521	CTRI/2012/04/002582	Dr Dilip Mahalanabis	Director	Society for Applied Studies, Kolkata	CF-198, Salt Lake, Sector 1. Kolkata 700064KolkataWEST BENGAL700064India	Ph: 091-33-23588850	NA	sas_kolkata@vsnl.net
4527	CTRI/2012/04/002609	Dr Shailesh Singh	Associate Vice President DRA and R&D	Ajanta Pharma Ltd, Advent	Ajanta Pharma Ltd, Advent 43 AB/44CD, Charkop Industrial Estate,Kandivli (West) MumbaiMAHARASHTRA400 067IndiaMumbaiMAHARASHTRA400 067India	Ph: 022-66062111	NA	shailesh.singh@ajantapharma.com
4531	CTRI/2012/06/002741	Prasanth Ganesan	Assistant Professor	Cancer Institute	Assistant Professor, Cancer Institute (WIA), Adyar, ChennaiChennaiTAMIL NADU600036India	NA	NA	pg1980@gmail.com
4535	CTRI/2012/08/002854	NA	NA	NA	NA	NA	NA	NA
4536	CTRI/2012/07/002812	Samir Malhotra	Additional Professor	PGIMER	Department of Pharmacology 4th level, Research Block BPGIMERChandigarhCHANDIGARH160012India	Ph: 01722755243	NA	samirmalhotra345@yahoo.com
4537	CTRI/2012/04/002605	Dr Surinder Rana	Assistant Professor	PGIMER, Chandigarh	Department of Gastroenterology, PGIMER, ChandigarhChandigarhCHANDIGARH160012India	Ph: 91-172-2749123	NA	drsurinderrana@yahoo.co.in
4541	CTRI/2012/06/002727	NA	NA	NA	NA	NA	NA	NA
4542	CTRI/2012/05/002666	NA	NA	NA	NA	NA	NA	NA
4549	CTRI/2012/08/002900	NA	NA	NA	NA	NA	NA	NA
4551	CTRI/2012/04/002587	NA	NA	NA	NA	NA	NA	NA
4553	CTRI/2012/08/002921	Dr Neelima Mishra	Scientist D	National Institute of Malaria Research	National Institute of Malaria Research Sector 8 Dwarka New DelhiNational Institute of Malaria ResearchSector 8DwarkaNew DelhiSouth WestDELHI110 077India	Ph: 01125307333	Ph: 01125361090	neelima.nimr@gmail.com
4554	CTRI/2015/11/006358	Dr Mudgal Kothekar MD	Associate Vice President Clinical Development	Sun Pharma Advanced Research Company Ltd.	17/B, Mahal Industrial Estate, Mahakali Caves Road, Andheri East.MumbaiMAHARASHTRA400093India	Ph: 912266455645	NA	Clinical.Trials@sparcmail.com
4561	CTRI/2012/07/002794	Anup Thakar	Associate professor	IPGT and RA, Gujarat Ayurved University	Dept of PanchakarmaIPGT and RAGujarat Ayurved UniversityJamnagarGUJARAT361008India	Ph: 9427776660	NA	anup_thakar@yahoo.com
4563	CTRI/2012/06/002714	Saket J Thaker	Senior Resident	NIL	Currently Department of Clinical pharmacology Seth GSMC and KEMH Parel Mumbai Formerly Dept of Pharmacology C U Shah Medical college Surendranagar 363001 GUjaratMumbai (Suburban)MAHARASHTRA400012India	Ph: 09820599985	NA	saketthaker@gmail.com
4565	CTRI/2012/04/002616	Dr Sunita Rajadhyaksha	Medical Director	OncoRx Pharma Pvt. Ltd.	OncoRx Pharma Pvt Ltd, 85 Mittal Chambers, Opp Inox Theater, Nariman PointMumbaiMAHARASHTRA400021India	Ph: 02232092464	Ph: 02222022380	sunita.rajadhyaksha@oncorxindia.com
4566	CTRI/2013/10/004113	Dr S K Kar	DIRECTOR	Regional Medical Research Centre	Regional Medical Research Centre ICMR ChandrasekharpurBhubaneswarRegional Medical Research Centre ICMR ChandrasekharpurBhubaneswar 751023KhordhaORISSA751023India	Ph: 06742301332	NA	skk@icmr.org.in
4573	CTRI/2013/10/004121	Dr S K Kar	DIRECTOR	Regional Medical Research Centre	Regional Medical Research Centre ICMR Chandrasekharpur Bhubaneswar 751023KhordhaORISSAIndiaRegional Medical Research Centre ICMR Chandrasekharpur Bhubaneswar 751023KhordhaORISSA751023IndiaKhordhaORISSA751023India	Ph: 06742301332	NA	skk@icmr.org.in
4576	CTRI/2012/07/002836	Dr MB Agarwal	Principal Investigator	Haematology Centre	Haematology Centre804AAbove ING Vysya BankDr. B. Ambedkar RoadDadar T.TMumbaiMumbaiMAHARASHTRA400 014India	NA	NA	mbagarwal@hotmail.com
4584	CTRI/2012/05/002683	Ms Sushma Srikanth	Clinical Operations Manager	Novotech Clinical Research private limited	NovotechÃ‚Â® Unit# 1103, Level 11 Prestige Meridian-1 29,M.G.Road Bangalore,India Sushma.Srikanth@novotech-cro.com | direct: +91 80 4164 8994 | mobile: +91 988 0665889 BangaloreKARNATAKA560001India	NA	NA	Sushma.Srikanth@novotech-cro.com
4594	CTRI/2012/05/002684	NA	NA	NA	NA	NA	NA	NA
4598	CTRI/2012/05/002627	Dr Rachita Dhurat	Consultant Dermatologist	Dr Rachitas Skin Trichology & Aesthetic Centre	Dr RachitaÃ¢Â€Â™s Skin, Trichology & Aesthetic CentreShubham Flora, 204, Chembur Naka Opposite Chembur police stationMumbaiMAHARASHTRA400071India	Ph: 9870390057	NA	rachitadhurat@yahoo.co.in
4602	CTRI/2012/07/002817	Anand Pendse	Project Manager	Boehringer Ingelheim India Pvt. Ltd.	1102, 11th Floor, Hallmark Business Plaza, Guru Nanak Hospital Road, Near Guru NanakHospital, Bandra (EAST), Mumbai.IndiaMumbaiMAHARASHTRA400051India	Ph: 02226456484	Ph: 02226456163	anand.pendse.ext@boehringer-ingelheim.com
4608	CTRI/2012/06/002749	NA	NA	NA	NA	NA	NA	NA
4613	CTRI/2012/05/002689	SUDHINDRA MOHAN BHATTACHARYA	CONSULTANT OBSTETRICIAN & GYNAECOLOGIST;PROFESSOR	S.C.DAS MEMORIAL MEDICAL AND RESEARCH CENTER; KPC MEDICAL COLLEGE. KOLKATA	52, JODHPUR PARK52, JODHPUR PARKKOLKATA- 700068KolkataWEST BENGAL700068India	Ph: 919831079839	Ph: 033-24836330	drsudhindra54@gmail.com
4614	CTRI/2012/06/002716	Dr Nagalingeswaran Kumarasamy	Principal Investigator	YR Gaitonde Medical Educational & Research Foundation	YR Gaitonde Medical Educational & Research Foundation, Voluntary Health Services, Rajiv Gandhi Salai, Taramani, Chennai, India. ChennaiTAMIL NADU600113India	Ph: 919381006962	NA	kumarasamy@yrgcare.org
4619	CTRI/2012/05/002704	Sunil Garg	Senior Manager- Clinical Operations	Kendle India Pvt. Ltd.	Unitech Cyber Park,Tower C, Unit No.002, Ground Floor, Sector 39 GurgaonHARYANA122001India	Ph: 0124-4536300	NA	sgarg@incresearch.com
4621	CTRI/2012/05/002628	Shaju Jacob P	Professor	Chhattisgarh Dental College and Research Institute	Department of Periodontology, Room No 8Sundra, RajnandgaonRajnandgaonCHHATTISGARH491441India	NA	NA	shajujacob@yahoo.com
4623	CTRI/2012/08/002911	NA	NA	NA	NA	NA	NA	NA
4625	CTRI/2013/01/003317	Piyush Gupta	Professor	University College of Medical Sciences	Department Of PediatricsUniversity College of Medical Sciences & GTB HospitalDelhiR6A Dishad Garden ShahdaraDelhi 110095EastDELHI110095India	Ph: 9811597172	NA	prof.piyush.gupta@gmail.com
4637	CTRI/2012/05/002692	Sunil Garg	Senior Manager- Clinical Operations	Kendle India Pvt Ltd	Unit No-002, Ground floor, Tower C, Cyberpark, Sector 39GurgaonHARYANA122001India	Ph: 0124-4536300	NA	sgarg@incresearch.com
4639	CTRI/2012/09/002983	Dr Mudgal Kothekar MD	Associate Vice President - Clinical Development	Sun Pharma Advanced Research Company Limited	Sun Pharma Advanced Research Company Ltd.17-B, Mahal Industrial Estate, Off Mahakali Caves Road, Andheri (East), Mumbai 400093, India022 66455645MumbaiMAHARASHTRA400 093India	Ph: 02266455645	NA	clinical.trials@sparcmail.com
4644	CTRI/2012/07/002825	Dr Raghavendra Tophakhane	Professor and Head	Karnataka Institute of Medical Sciences	Department of Skin and STD, Karnataka Institute of Medical Sciences, HubliDharwadKARNATAKA580029India	Ph: 09448051470	NA	raghutoph@gmail.com
4650	CTRI/2012/05/002700	Samiksha Bhattacharjee	3rd Professional MBBS Student	Agartala Govt. Medical College	Department of Pharmacology Agartala Govt Medical College Po Kunjaban Agartala TripuraWest TripuraTRIPURA799006India	Ph: 09774429767	Ph: 0381-2356701	samagmc@gmail.com
4651	CTRI/2012/07/002791	Prof MD Gupte	Director (formerly officer in charge CJIL Field Unit, Avadi)	National Institute of Epidemiology	National Institute of Epidemiology(NIE), Indian Council of Medical Research(ICMR), R-127, TNHB, Ayapakkam, ChennaiChennaiTAMIL NADU600077India	Ph: 91-44-26136204	Ph: 91-44-26820464	directorne@dataone.in
4656	CTRI/2012/05/002653	NA	NA	NA	NA	NA	NA	NA
4658	CTRI/2012/08/002886	NA	NA	NA	NA	NA	NA	NA
4663	CTRI/2012/05/002688	Sunil Garg	Senior Manager- Clinical Operations	Kendle India Pvt Ltd	Unit No-002, Ground Floor, Tower C, Cyber Park, Sector 39 GurgaonHARYANA122001India	Ph: 0124-4536300	NA	sgarg@incresearch.com
4666	CTRI/2012/05/002694	siddhi hathiwala	post graduate	Manipal College of Dental Sciences, Manipal	Department of Public Health Dentistry, Manipal College of Dental Sciences, Madhavnagar, ManipalUdupiKARNATAKA576104India	Ph: 974154482	NA	siddhi_hathiwala@rediffmail.com
4667	CTRI/2012/05/002695	snehal patil	post graduate	manipal college of dental sciences manipal	department of public health dentistry manipal college of dental sciences madhav nagar manipal 576104UdupiKARNATAKA576104India	Ph: 09886815464	NA	snehal_2086@yahoo.com
4668	CTRI/2012/07/002769	NA	NA	NA	NA	NA	NA	NA
4669	CTRI/2012/08/002852	NA	NA	NA	NA	NA	NA	NA
4671	CTRI/2013/06/003749	Dr Deepali Mittal	Deputy General Manager	LG Life Sciences India Pvt Ltd	Plot no 11, Sector 44, GurgaonGurgaonHARYANA122001India	Ph: 0124-4830000	Ph: 0124-4001148	deepali.mittal@lglsi.com
4674	CTRI/2012/05/002702	Swapnali Raut	Compliance Oversight Lead	Representing Pfizer Limited	Pfizer Limited, Patel Estate, Off S. V. Road, Jogeshwari West, Mumbai, MAHARASHTRA, 400 102, India C/O Wyeth Pharmaceuticals India Private Limited (a subsidiary of Pfizer Inc.) , 6th Floor, Platina, Plot No C-59, G Block, Bandra-Kurla Complex, Bandra (E), Mumbai 400098.MumbaiMAHARASHTRA400102India	Ph: 91-9821415224	Ph: 91-22-26525993	Swapnali.raut@pfizer.com
4677	CTRI/2012/05/002691	Dr K Madhavi Latha	Principal Investigator	Piramal Clinical Research	Piramal Clinical Research, 3rd & 4th Floor, Mirrakamshetty Mall, Ramanthapur, R.R. District, Hyderabad, Andhra Pradesh 5000 013RangareddiANDHRA PRADESH5000 013India	Ph: 04027032627-235	NA	madhavilatha.kodru@piramal.com
4681	CTRI/2012/08/002845	Dr Sunita J Ramanand	Associate Professor	Govt. Medical College, Miraj	Department Of PharmacologyGovt. Medical College, MirajSangliMAHARASHTRA416410India	Ph: 09850547900	NA	pharmac.ctri@gmail.com
4685	CTRI/2012/07/002806	Dr Sunita J Ramanand	Associate Professor	Government Medical College, Miraj	Pandharpur Road, MirajSangliMAHARASHTRA416410India	Ph: 09850547900	NA	pharmac.ctri@gmail.com
4686	CTRI/2012/11/003121	Swapnali Raut	Compliance Oversight Lead	Representing Pfizer Limited	Pfizer Limited, Patel Estate, Off S. V. Road, Jogeshwari West, Mumbai, MAHARASHTRA, 400 102, India C/O Wyeth Pharmaceuticals India Private Limited (a subsidiary of Pfizer Inc.) , 6th Floor, Platina, Plot No C-59, G Block, Bandra-Kurla Complex, Bandra (E), Mumbai 400098MumbaiMAHARASHTRA400102India	Ph: 91-9821415224	Ph: 912226525993	Swapnali.raut@pfizer.com
4691	CTRI/2012/06/002736	Dr Mudgal Kothekar MD	Associate Vice President - Clinical Development	Sun Pharma Advanced Research Company Ltd.Ã‚	Sun Pharma Advanced Research Company Ltd.17-B, Mahal Industrial Estate, Off Mahakali Caves Road, Andheri (East), Mumbai 400093, India022 66455645MumbaiMAHARASHTRA400 093India	Ph: 02266455645	NA	clinical.trials@sparcmail.com
4692	CTRI/2012/07/002814	NA	NA	NA	NA	NA	NA	NA
4693	CTRI/2012/07/002797	NA	NA	NA	NA	NA	NA	NA
4702	CTRI/2012/08/002866	Vijay HADDA	Assistant Professor	Post Graduate Institute of Medical Education and Research, Chandigarh	Department of Internal Medicine, Post Graduate Institute of Medical Education and Research, ChandigarhChandigarhCHANDIGARH160012India	Ph: 919914177760	Ph: 0172-2744401	vijayhadda@yahoo.com
4710	CTRI/2012/06/002732	Dr PH Maniar	Dermatologist	Radiance Cosmetology Clinique	ChandraPushpa Gr Floor Opp Laxmi Shopping Centre Behind Mayur Furniture Near Ghatkopar Railway StationThaneMAHARASHTRA400 086India	Ph: 022-25134560	NA	radiance.clinic@hotmail.com
4714	CTRI/2012/06/002719	Dr Apurba Ghosh	Director	Institute of Child Health	Institute of Child Health 11, Dr Biresh Guha StreetKolkataWEST BENGALKolkata 700017India	Ph: 9830052887	NA	apurbaghosh@yahoo.com
4726	CTRI/2013/06/003788	DR Rajendra A Badwe	Director, TMC	Tata Memorail Centre	Tata Memorial HospitalDr. Ernest Borges MargParel, Mumbai 400012IndiaTata Memorial HospitalDr. Ernest Borges MargParel, Mumbai 400012IndiaMumbaiMAHARASHTRA400012India	Ph: 022-24168601	Ph: 022-24154005	badwera@gmail.com
4731	CTRI/2012/12/003205	Dr Amita Birla	Associate Director- Clinical Operations	Karmic Lifesciences	802, Bldg 3, Raheja Mindspace,Airoli SEZ, AiroliMumbaiMAHARASHTRA400708 India	Ph: 022-61170408	Ph: 022-61170499	amita.birla@karmiclifesciences.com
4745	CTRI/2012/06/002733	Chanderdeep Sharma	Senior Resident	DR RPGMC KANGRA (HP)	set No 112, Vivekanad hostel, DR RPGMC KANGRA Aat TANDA (HP)deptt of OBG , DR RPGMC KANGRA at Tanda (HP)KangraHIMACHAL PRADESH176001India	Ph: 91-9218925471	NA	cdsharma2005@yahoo.com
4759	CTRI/2012/07/002802	Dr Rajendra A Badwe	Director TMC	Tata memorial Centre	Tata Memorial HospitalDr.Ernest Borges MargParel MumbaiMaharashtra IndiaTata Memorial HospitalDr.Ernest Borges MargParel MumbaiMaharashtra IndiaMumbaiMAHARASHTRA400012India	Ph: 022-24168601	Ph: 022-24154005	badwera@gmail.com
4763	CTRI/2012/06/002745	Swapnali Raut	Compliance Oversight Lead	Representing Pfizer Limited	Pfizer Limited, Patel Estate, Off S. V. Road, Jogeshwari West, Mumbai, MAHARASHTRA, 400 102, India C/O Wyeth Pharmaceuticals India Private Limited (a subsidiary of Pfizer Inc.) , 6th Floor, Platina, Plot No C-59, G Block, Bandra-Kurla Complex, Bandra (E), Mumbai 400098.MumbaiMAHARASHTRA400102India	Ph: 91-9821415224	Ph: 91-22-26525993	Swapnali.raut@pfizer.com
4766	CTRI/2012/07/002828	Dr Sudhir V Nair	Asst Professor	Tata memorial Centre- ACTREC	Head and Neck Unit, Tata Memorial Centre (TMC)Advanced Centre for Treatment, Research & Education in Cancer (ACTREC), KhargharMumbaiMAHARASHTRA410210India Head and Neck Unit, Tata Memorial Centre (TMC)Advanced Centre for Treatment, Research & Education in Cancer (ACTREC), KhargharMumbaiMAHARASHTRA410210India RaigarhMAHARASHTRA410210India	Ph: 02227405064	Ph: 02227405064	snair@actrec.gov.in
4771	CTRI/2012/10/003071	Dr Ashish Gawde	Country Medical Director	Bayer Pharmaceuticals	Bayer Pharmaceuticals Pvt. Ltd., Kolshet Road, Thane (West) - 400607ThaneMAHARASHTRA400607India	Ph: 022-25311201	NA	ashish.gawde@bayer.com
4775	CTRI/2012/12/003191	Mr Tarun Pandotra	Director, Clinical Operations	PRA International	B 402, Business Square, Andheri Kurla Road, Chakala, Andheri (E)Mumbai (Suburban)MAHARASHTRA400093India	Ph: 912240309578	Ph: 912240309134	PandotraTarun@praIntl.com
4780	CTRI/2012/07/002822	NA	NA	NA	NA	NA	NA	NA
4791	CTRI/2012/07/002823	NA	NA	NA	NA	NA	NA	NA
4796	CTRI/2012/07/002779	Dr Anjali Lepcha	Associate Professor	Christian Medical College Vellore	Audiovestibular UnitDepartment of ENT Christian Medical CollegeVelloreVelloreTAMIL NADU632 004India	NA	NA	anjalilepcha@yahoo.com
4806	CTRI/2012/09/002957	Dr Sukhpal Kaur	Lecturer	Post Graduate Institute of Medical Education and Research	National Institute of Nursing Education, Post Graduate Institute of Medical Education and ResearchChandigarhCHANDIGARH160012India	Ph: 0172-2755256	Ph: 0172-2744401	sukhpal.trehan@yahoo.in
4816	CTRI/2013/05/003605	Anjolie Chhabra	Associate Professor Anaesthesiology	All India Institute of Medical Sciences	Deptt. of Anaesthesiology,All India Institute of Medical Sciences,Ansari Nagar,New DelhiNew DelhiDELHI110029India	Ph: 09868397814	Ph: 01126588641	anjolie5@hotmail.com
4818	CTRI/2012/06/002752	SUDHINDRA MOHAN BHATTACHARYA	CONSULTANT OBSTETRICIAN & GYNAECOLOGIST;PROFESSOR	KPC MEDICAL COLLEGE	S.C.DAS MEMORIAL MEDICAL AND RESEARCH CENTER52, JODHPUR PARKKOLKATA- 700068RAJA S.C. MULLICK ROADJADAVPURKOLKATA- 700032KolkataWEST BENGAL700068India	Ph: 033-24836330	NA	drsudhindra54@gmail.com
4824	CTRI/2012/09/003025	NA	NA	NA	NA	NA	NA	NA
4826	CTRI/2012/07/002764	Dr Vinay V Kumar	Senior Lecturer	M R Ambedkar Dental College and Hospital	37 LAZAR LAYOUTFRAZER TOWNBANGALOREINDIABangaloreKARNATAKA560005India	Ph: 9739209043	NA	veezo@rediffmail.com
4831	CTRI/2012/08/002917	Murugananthan K	Head-Clinical Development	Novartis Healthcare Private Limited	Novartis Healthcare Private Limited, Medical Department,Sandoz House,Shiv Sagar Estate,Dr. Annie Besant Road,Worli, MumbaiMumbaiMAHARASHTRA400018India	Ph: 022-24958545	NA	murugananthan.k@novartis.com
4836	CTRI/2012/07/002821	NA	NA	NA	NA	NA	NA	NA
4837	CTRI/2012/10/003039	Dr Bipin Kumar Sethi	Consultant Endocrinologist	CARE Hospital	6-3-248/1/1Ã‚Âª, Banjara HillsHyderabadANDHRA PRADESH500034India	Ph: 9848021482	Ph: 00914066258792	bipinkumarsethi@yahoo.co.uk
4838	CTRI/2012/09/003022	Rukamani Nair	Medical Superintendent	Bapu Nature Cure Hospital and Yogashram	Gandhi Nidhi Mayur Vihar Phase 1Gandhi Nidhi Mayur Vihar Phase 1New DelhiDELHI110091India	Ph: 9891775577	Ph: 01122795254	drrukamani@bnchy.org
4843	CTRI/2012/10/003072	Dr SunilMJain	Principal Investigator	TOTALL Diabetes Hormone Institute	A unit of Diabetes Thyroid Hormone Research Institute Pvt Ltd,BCM Health Island, PU4, Scheme 54, Behind Prestige Management Institute, Near Bombay HospitalIndoreMADHYA PRADESH452010India	Ph: 09826023182	Ph: 07312443241	sunilmjain@gmail.com
4847	CTRI/2013/10/004082	NA	NA	NA	NA	NA	NA	NA
4852	CTRI/2012/08/002875	Dr Kevinkumar Kansagra	Principal Investigator	Zydus Research Centre	Zydus Research Centre, Cadila Healthcare Limited Survey No. 396/403, Opp. Sarvotam Hotel, Nr. Nova Petrochemicals, Sarkhej-Bavla N.H. No. 8A, Moraiya, AhmedabadGujarat, India AhmadabadGUJARAT382213 India	Ph: 912717665555	Ph: 912717665355	kevinkumarkansagra@zyduscadila.com
4853	CTRI/2012/07/002810	Swapnali Raut	Director-Compliance Oversight	Representing Pfizer Limited	Pfizer Limited, Patel Estate, Off S. V. Road, Jogeshwari West, Mumbai, MAHARASHTRA, 400 102, India C/O Wyeth Pharmaceuticals India Private Limited (a subsidiary of Pfizer Inc.) , 6th Floor, Platina, Plot No C-59, G Block, Bandra-Kurla Complex, Bandra (E), Mumbai 400098.MumbaiMAHARASHTRA400102India	Ph: 91-9821415224	Ph: 91-22-26525993	Swapnali.raut@pfizer.com
4863	CTRI/2012/09/002976	Dr Kevinkumar Kansagra	Principal Investigator	Zydus Research Centre	Zydus Research Centre, Cadila Healthcare Limited Survey No. 396/403, Opp. Sarvotam Hotel, Nr. Nova Petrochemicals, Sarkhej-Bavla N.H. No. 8A, Moraiya, AhmedabadGujarat, India AhmadabadGUJARAT382213 India	Ph: 912717665555	Ph: 912717665355	kevinkumarkansagra@zyduscadila.com
4864	CTRI/2012/08/002874	Dr Kevinkumar Kansagra	Principal Investigator	Zydus Research Centre	Zydus Research Centre, Cadila Healthcare Limited Survey No. 396/403, Opp. Sarvotam Hotel, Nr. Nova Petrochemicals, Sarkhej-Bavla N.H. No. 8A, Moraiya, AhmedabadGujarat, India AhmadabadGUJARAT382213India	Ph: 912717665555	Ph: 912717665355	kevinkumarkansagra@zyduscadila.com
4867	CTRI/2012/07/002841	Dr Kevinkumar Kansagra	Principal Investigator	Zydus Research Centre	Zydus Research Centre, Cadila Healthcare Limited Survey No. 396/403, Opp. Sarvotam Hotel, Nr. Nova Petrochemicals, Sarkhej-Bavla N.H. No. 8A, Moraiya, AhmedabadGujarat, India AhmadabadGUJARAT382213India	Ph: 912717665555	Ph: 912717665355	kevinkumarkansagra@zyduscadila.com
4868	CTRI/2012/07/002815	Dr Kevinkumar Kansagra	Principal Investigator	Zydus Research Centre	Zydus Research Centre, Cadila Healthcare Limited Survey No. 396/403, Opp. Sarvotam Hotel, Nr. Nova Petrochemicals, Sarkhej-Bavla N.H. No. 8A, Moraiya, AhmedabadGujarat, India AhmadabadGUJARAT382213India	Ph: 912717665555	Ph: 912717665355	kevinkumarkansagra@zyduscadila.com
4869	CTRI/2012/11/003107	Mr Hiren Patel	Sr. Research Scientist	Lincoln Pharmaceuticals Ltd.	LINCOLN PHARMACEUTICALS LTD. (R&D)10,12,13, Trimul Estate,Nr. Khatraj Chokadi, Talu.:KalolPo.: Khatraj.GandhinagarGUJARAT382721India	Ph: 09825800168	NA	hiren.rnd@lincolnpharma.com
4872	CTRI/2012/08/002880	Dr Kevinkumar Kansagra	Principal Investigator	Zydus Research Centre	Zydus Research Centre, Cadila Healthcare Limited Survey No. 396/403, Opp. Sarvotam Hotel, Nr. Nova Petrochemicals, Sarkhej-Bavla N.H. No. 8A, Moraiya, AhmedabadGujarat, India AhmadabadGUJARAT382213India	Ph: 912717665555	Ph: 912717665355	kevinkumarkansagra@zyduscadila.com
4873	CTRI/2012/09/002992	Dr Kevinkumar Kansagra	Principal Investigator	Zydus Research Centre	Zydus Research Centre, Cadila Healthcare Limited Survey No. 396/403, Opp. Sarvotam Hotel, Nr. Nova Petrochemicals, Sarkhej-Bavla N.H. No. 8A, Moraiya, AhmedabadGujarat, IndiaAhmadabadGUJARAT382213India	Ph: 912717665555	Ph: 912717665355	kevinkumarkansagra@zyduscadila.com
4874	CTRI/2012/08/002888	Dr Kevinkumar Kansagra	Principal Investigator	Zydus Research Centre	Zydus Research Centre, Cadila Healthcare Limited Survey No. 396/403, Opp. Sarvotam Hotel, Nr. Nova Petrochemicals, Sarkhej-Bavla N.H. No. 8A, Moraiya, AhmedabadGujarat, IndiaAhmadabadGUJARAT382213India	Ph: 912717665555	Ph: 912717665355	kevinkumarkansagra@zyduscadila.com
4875	CTRI/2012/07/002818	Dr Kevinkumar Kansagra	Principal Investigator	Zydus Research Centre	Zydus Research Centre, Cadila Healthcare Limited Survey No. 396/403, Opp. Sarvotam Hotel, Nr. Nova Petrochemicals, Sarkhej-Bavla N.H. No. 8A, Moraiya, AhmedabadGujarat, IndiaAhmadabadGUJARAT382213India	Ph: 912717665555	Ph: 912717665355	kevinkumarkansagra@zyduscadila.com
4876	CTRI/2012/08/002926	Jothydev Kesavadev	CEO and Director	Jothydevs Diabetes and Research Centre	Jothydevs Diabetes and Research Centre JDC Junction Konkalam Road Mudavanmugal TrivandrumJothydevs Diabetes and Research Centre JDC Junction Konkalam Road Mudavanmugal TrivandrumThiruvananthapuramKERALA695032India	Ph: 09496246200	Ph: 04712356666	jothydev@gmail.com
4877	CTRI/2014/03/004469	Dr Deepak Thapa	Associate Professor	Government Medical College and Hospital Chandigarh	Department of Anaesthesia intensive care and pain managementGovernment Medical College and Hospital Sector-32 ChandigarhPh: 9646121524ChandigarhCHANDIGARH160030India	Ph: 9646121524	NA	dpkthapa@gmail.com
4887	CTRI/2012/09/002961	Dr Nikhil Sawant	Senior Vice President - Clinical Research	Glenmark Generics Ltd.India	Glenmark Generics Ltd.,Clinical Research Unit,D-508, T.T.C. Industrial Area,Turbhe, Navi MumbaiGlenmark House,B.D. Sawant Marg, Chakala, Off Western express highway, Andheri East 400099Mumbai (Suburban)MAHARASHTRA400705India	Ph: 02227611721	Ph: 02227680321	snikhil@glenmark-generics.com
4889	CTRI/2013/09/003977	NA	NA	NA	NA	NA	NA	NA
4896	CTRI/2013/05/003711	Arani Chatterjee	senior vice president-clinical research	Panacea biotec ltd	B-1 Extn/G-3, Mohan Co-op. Indl. Estate, Mathura Road B-1 Extn/G-3, Mohan Co-op. Indl. Estate, Mathura Road New DelhiDELHI110044India	Ph: 1141679000	Ph: 1141679070	aranichatterjee@panaceabiotec.com
4897	CTRI/2012/07/002786	Sonu Goel	Assistant Professor	PGIMER	School of Public HealthPGIMERChandigarhChandigarhCHANDIGARH160014India	NA	NA	sonugoel007@yahoo.co.in
4899	CTRI/2012/08/002850	Dr SPS Gaur	Chief Scientist and Head	CSIR-Central Drug research Institute, lucknow	Clinical & Experimental Medicine Division, CSIR-Central Drug ResearchInstitute. Chattar Manzil Palace, 1 M.G. Marg, Lucknow,Lucknow,IndiaLucknowUTTAR PRADESH226001India	Ph: 0522-2612411	Ph: 05222623405	sps_gaur@cdri.res.in
4902	CTRI/2012/07/002813	DrPradeep P Nair	Assistant Professor	Jawaharlal Institute of Post graduate Medical Education and Research	Department of NeurologyJIPMERPondicherryPondicherryPONDICHERRY605006India	Ph: 09489146560	NA	drpradeeppnair@rediffmail.com
4908	CTRI/2012/07/002785	Dr Hafizur Rahman	Assistant Professor	Department of Obstetrics and Gynecology	Department of Obstetrics & Gynecology, Sikkim Manipal Institute of Medical Sciences, 5th Mile, Tadong, GangtokEastSIKKIM737102India	Ph: 9733400336	NA	hafizezzy@gmail.com
4921	CTRI/2012/07/002783	Dr Alan Hatfield	Executive Vice President	Piramal Healthcare Limited	Clinical Research & DevelopmentPiramal Healthcare Limited1, Nirlon Complex, Off Western Express Highway, Goregaon (E), Mumbai, IndiaMumbai (Suburban)MAHARASHTRA400063India	Ph: 91-22-3027-5002	Ph: 91-22-3027-5111	alan.hatfield@piramal.com
4922	CTRI/2012/07/002787	Dr Alan Hatfield	Executive Vice President	Piramal Healthcare Limited	Clinical Research and DevelopmentPiramal Healthcare Limited 1, Nirlon Complex Goregaon (E), Mumbai 400 063, IndiaMumbai (Suburban)MAHARASHTRA400 063India	Ph: 91-22-3027-5002	Ph: 91-22-3027-5111	alan.hatfield@piramal.com
4923	CTRI/2013/02/003374	Dr P R Gupta	Proffesor Respiratory Diseases	SMS Medical College, Jaipur	A-66, Subhash Nagar Shopping Centre, Jaipur, Rajasthan, India. 302016JaipurRAJASTHAN302016India	Ph: 9414071748	NA	guptapr_dr@hotmail.com
4929	CTRI/2012/07/002820	NA	NA	NA	NA	NA	NA	NA
4931	CTRI/2013/01/003328	Swapnali Raut	Compliance Oversight Lead	Pfizer Limited	Pfizer Limited, Patel Estate, Off S. V. Road, Jogeshwari West, Mumbai, MAHARASHTRA, 400 102, IndiaC/O Wyeth Pharmaceuticals India Private Limited (a subsidiary of Pfizer Inc.) , 6th Floor, Platina, Plot No C-59, G Block, Bandra-Kurla Complex, Bandra (E), Mumbai 400098.MumbaiMAHARASHTRA400102India	Ph: 91-9821415224	Ph: 91-22-26525993	Swapnali.raut@pfizer.com
4961	CTRI/2012/08/002922	NA	NA	NA	NA	NA	NA	NA
4962	CTRI/2012/09/002962	Dr Neerja Bhatla	Professor, Department of Obstetrics & Gynaecology	All India Institute of Medical Sciences	3rd Floor, Room No. 3101, Teaching Block, All India Institute of Medical Sciences, Ansari NagarSouthDELHI110029India	Ph: 91-9868397304	Ph: 91-11-26588663	neerja.bhatla07@gmail.com
4985	CTRI/2014/03/004494	Dr Alok Srivastava	Professor Head	Christian Medical College, Vellore	Department of Haematology,Christian Medical College,Vellore 632004Tamil Nadu IndiaVelloreTAMIL NADU632004India	NA	Ph: 4162226449	aloks@cmcvellore.ac.in
4986	CTRI/2017/10/010159	Dr G Karthikeyan	Professor	AIIMS	Room no. 24, 7th Floor, Cardio-Thoracic Sciences Centre, AIIMS, Ansari NagarNew DelhiDELHI110029India	Ph: 011-26594464	Ph: 011-26588641	karthik2010@gmail.com
4996	CTRI/2012/07/002840	Dr Suresh Jain	Principal Investigator	Digestive Endoscopy Clinic & A Day Care Centre	103, Khopkar heights, opp YMCA Club, 383-A, Rasta Peth, Quarter gate punePuneMAHARASHTRA411011India	Ph: 9822335381	NA	scjdr@yahoo.com
5000	CTRI/2012/07/002835	NA	NA	NA	NA	NA	NA	NA
5025	CTRI/2012/10/003055	NA	NA	NA	NA	NA	NA	NA
5034	CTRI/2012/08/002848	Anurita Majumdar	Medical Director	Eli Lilly and Company India Pvt. Ltd.	Eli Lilly and Company India Pvt. Ltd.Plot 92, Sector 32GurgaonGurgaonHARYANA122001India	Ph: 0124-4753000	Ph: 0124-4753013	majumdar_anurita@lilly.com
5035	CTRI/2012/08/002851	Anurita Majumdar	Medical Director	Eli Lilly and Company India Private Limited	Eli Lilly and Company India Private Limited, Plot No. 92, Sec- 32,GurgaonGurgaonHARYANA122001India	Ph: 0124-4753000	Ph: 0124-4753013	majumdar_anurita@lilly.com
5041	CTRI/2012/12/003178	DIVYA GUPTA	JUNIOR RESIDENT	JIPMER	DEPARTMENT OF DERMATOLOGY, JIPMER, PONDICHERRY-605006PondicherryPONDICHERRY605006India	NA	NA	divya_gupta@ymail.com
5042	CTRI/2013/06/003768	Dr D Raghunadharao	Professor	NizamÃ¢Â€Â™s Institute of Medical Sciences	Dept. of Medical OncologyNizamÃ¢Â€Â™s Institute of Medical SciencesPunjagutta, HyderabadHyderabadANDHRA PRADESH500082India	NA	NA	telerama@rediffmail.com
5048	CTRI/2012/10/003035	Dr Raman Gangakhedkar	Scientist E	National AIDS Research Institute	73-G Block MIDC Bhosari PuneMAHARASHTRA411026India	Ph: 020-27331200	Ph: 91-20-27121071	rgangakhedkar@nariindia.org
5059	CTRI/2012/08/002915	MGRajanandh	Research scholar	SRM University, Chennai	SRM College of Pharmacy, SRM University, Kattankulathur, ChennaiKancheepuramTAMIL NADU603 203India	NA	NA	mgrpharm@gmail.com
5061	CTRI/2013/01/003301	Swapnali Raut	Compliance Oversight Lead	Representing Pfizer Limited	Pfizer Limited, Patel Estate, Off S. V. Road, Jogeshwari West, Mumbai, MAHARASHTRA, 400 102, India C/O Wyeth Pharmaceuticals India Private Limited (a subsidiary of Pfizer Inc.) , 6th Floor, Platina, Plot No C-59, G Block, Bandra-Kurla Complex, Bandra (E), Mumbai 400098.MumbaiMAHARASHTRA400102India	Ph: 91-9821415224	Ph: 91-22-26525993	Swapnali.raut@pfizer.com
5063	CTRI/2012/08/002872	Dr Mandeep Singh Dhingra MD	Chief Clinical Officer, Chief PV and CQA Officer	Shantha Biotechnics Limited	Shantha Biotechnics Limited, 3rd and 4th Floor, Vasantha Chambers, 5-10-173, Fateh Maidan Road, Basheer Bagh, Hyderabad.HyderabadANDHRA PRADESH500004India	Ph: 040-66301000	NA	drmandeep@shanthabiotech.co.in
5069	CTRI/2012/08/002881	DrRajiv Joshi	Principal Investigator	C.L.A.I.M.S. PVT.LTD	C.L.A.I.M.S. PVT.LTD 4th floor, B wing, Modi House,C-10, Dalia Industrial Estate,New Link Road, Andheri (W),MumbaiMAHARASHTRA400058India	Ph: 66758851	Ph: 66758854	rsjdr@rediffmail.com
5072	CTRI/2012/08/002893	Dr Rajiv Joshi	Principal Investigator	C.L.A.I.M.S. PVT.LTD	C.L.A.I.M.S. PVT.LTD 4th floor, B wing, Modi House,C-10, Dalia Ind estate,New Link Road, Andheri (W),MumbaiMAHARASHTRA400058India	Ph: 66758851	Ph: 66758854	rsjdr@rediffmail.com
5083	CTRI/2012/08/002906	DrRajiv Joshi	Principal Investigator	C.L.A.I.M.S. Pvt. Ltd.	C.L.A.I.M.S Pvt. Ltd. 4th Floor, B wing, Modi House,C-10, Dalia Industrial Estate,New Link Road, Andheri (W),MumbaiMAHARASHTRA400058India	Ph: 66758851	Ph: 66758854	rsjdr@rediffmail.com
5086	CTRI/2012/10/003036	Dr Prasad GM	Principal Investigator	Pranav Diabetes Center	Pranav Diabetes Center, #57/1, Nanda Complex, Ramamurthy Nagar Main Road, Banasawadi, BangalorePranav Diabetes Center, #57/1, Nanda Complex, Ramamurthy Nagar Main Road, Banasawadi, BangaloreBangaloreKARNATAKA560043India	Ph: 0973191163	Ph: 080-41626643	drgmprasad@gmail.com
5088	CTRI/2012/08/002899	Dr V Satya Suresh Attili	Principal Investigator	NA	BIBI General hospital and Cancer centre,16-3-991/1/c, Government Printing Press Hospital,Malakpet, HyderabadHyderabadANDHRA PRADESH500024India	Ph: 9246243034	Ph: 04024528144	sureshattili@yahoo.com
5104	CTRI/2012/08/002941	NA	NA	NA	NA	NA	NA	NA
5106	CTRI/2012/10/003059	NA	NA	NA	NA	NA	NA	NA
5107	CTRI/2012/09/003000	NA	NA	NA	NA	NA	NA	NA
5110	CTRI/2012/12/003272	Swapnali Raut	Compliance Oversight Lead	Pfizer Limited	Pfizer Limited, Patel Estate, Off S. V. Road, Jogeshwari West, Mumbai, MAHARASHTRA, 400 102, India C/O Wyeth Pharmaceuticals India Private Limited (a subsidiary of Pfizer Inc.) , 6th Floor, Platina, Plot No C-59, G Block, Bandra-Kurla Complex, Bandra (E), Mumbai 400098.MumbaiMAHARASHTRA400102India	Ph: 91-9821415224	Ph: 91-22-26525993	Swapnali.raut@pfizer.com
5120	CTRI/2012/08/002928	Sah Gaurang Krishna	Principal Investigator (MBBS, MD Dermatology)	CIDP Biotech India Pvt. Ltd.	3rd Floor, Max Medcentre, N-110, Panschsheel Park, New DelhiSouthDELHI110017India	Ph: 01140793385	Ph: 01140793386	gaurangkrishna3@gmail.com
5124	CTRI/2012/10/003060	MSJawahar	Scientist F	National Institute for Research in TB	National Institute for Research in TB, Indian Council of Medical Research,No:1, Mayor Sathyamoorthy Road, Chetpet, Chennai-31ChennaiTAMIL NADU600 031India	Ph: 04428369500	Ph: 04428362528	shaheedjawahar@gmail.com
5135	CTRI/2013/05/003611	Seema Bawangade	Asst. manager - Medical Affairs	Wockhardt Limited	Wockhardt LimitedWockhardt Towers,Bandra - Kurla Complex,Bandra (East) - MumbaiMumbaiMAHARASHTRA400 051India	NA	NA	SBawangade@wockhardt.com
5145	CTRI/2012/12/003201	Dr Milan Satia	Chief Executive Officer	Ethicare Clinical Trial Services	5/C, Vardan Tower, Nr. Vimal House, Vithakbhai Patel Colony, NavrangpuraAhmadabadGUJARAT380014India	Ph: 09825585119	NA	milansatia@ethicare-cro.com
5154	CTRI/2012/09/002989	Dr Chetan Patil	Principal Investigator	MD Medicine	Muktai Hospital, Plot no. 11,Opp. Fame Adlabs, Shivaji Nagar,Nashik Ã¢Â€Â“ Pune Road, Nashik Ã¢Â€Â“ 422001,Maharashtra, IndiaNashikMAHARASHTRA422001India	NA	NA	patilchetan@yahoo.com
5156	CTRI/2012/09/002988	Dr Chetan Patil	Principal Investigator	MD Medicine	Muktai Hospital, Plot no. 11, Opp. Fame Adlabs, Shivaji Nagar, Nashik Ã¢Â€Â“ Pune Road, Nashik Ã¢Â€Â“ 422001, Maharashtra, India NashikMAHARASHTRA422001India NashikMAHARASHTRA422001India	Ph: 0253-2422480	NA	patilchetan@yahoo.com
5158	CTRI/2012/08/002944	NA	NA	NA	NA	NA	NA	NA
5165	CTRI/2012/09/002994	Shoma Das	Project Manager-Clinical Operations	Boehringer-Ingelheim India Pvt Ltd	1102, 11th Floor, Hallmark business Plaza, Gurunanak Hospital Road, Bandra (East), Mumbai 400 051, India Mumbai (Suburban)MAHARASHTRA400051India	Ph: 02226456477	NA	shoma.das@boehringer-ingelheim.com
5166	CTRI/2013/01/003289	Dr Mudgal Kothekar MD	Associate Vice President - Clinical Development	Sun Pharma Advanced Research Company Ltd	Sun Pharma Advanced Research Company Ltd,17-B Mahal Industrial Estate, Mahakali Caves Road, Andheri (E), Mumbai Ã¢Â€Â“ 400 093IndiaSun Pharma Advanced Research Company Ltd,17-B Mahal Industrial Estate, Mahakali Caves Road, Andheri (E), Mumbai Ã¢Â€Â“ 400 093IndiaMumbaiMAHARASHTRA400 093India	Ph: 02266455645	NA	clinical.trials@sparcmail.com
5167	CTRI/2012/09/003002	Dr Thomas Alexander	Senior consultant and Interventional cardiologist	Kovai Medical Center and Hospital,	Kovai Medical Center and Hospital, P.B. No- 3209,Avanashi Road Coimbatore- 641014, Tamil Nadu, IndiaP.B. No- 3209,Avanashi Road Coimbatore- 641014, Tamil Nadu, IndiaChennaiTAMIL NADU641014India	Ph: 91-9791907685	Ph: 91-422-2627782	tomalex41@gmail.com
5170	CTRI/2012/10/003077	Dr Rane	Senior Vice President	Intas Pharmaceuticals Ltd	Medical Services DepartmentIntas Pharmaceuticals Ltd7th floorPremier House 1Gandhinagar Sarkhej Highway BodakdevAhmedabad IndiaAhmadabadGUJARAT380054India	Ph: 66117401	Ph: 26840224	rane@intaspharma.com
5172	CTRI/2012/11/003110	NA	NA	NA	NA	NA	NA	NA
5173	CTRI/2012/12/003209	Dr Preetha P R	Fellow in Clinical Embryology, Reproductive Medicine Unit	Christian Medical College, Vellore	Fellow in Clinical EmbryologyReproductive Medicine UnitChristian Medical CollegeVellore429 B1DOCTORS quartersBHAGAYAM Campus CMC Vellore.VelloreTAMIL NADU632004India	Ph: 04162283301	Ph: 0416-2232054	drpreethapr@gmail.com
5185	CTRI/2012/09/002974	Dr Khaled Mohsin Badaam	Assistant Professor	Government Medical College, Aurangabad	Department of Physiology, Government Medical College, Panchakki Road,AurangabadMAHARASHTRA431001India	Ph: 02402402412	NA	khalid_badaam@yahoo.com
5187	CTRI/2012/11/003101	NA	NA	NA	NA	NA	NA	NA
5188	CTRI/2015/01/005476	SHALINI GARG	PROF&HEAD	MAHARISHI MARKENDESHWAR UNIVERSITY MULLANA,AMBALA	DEPT OF PEDIATRIC AND PREVENTIVE DENTISTRYM M COLLEGE OF DENTAL SCIENCES AND RESEARCH MAHARISHI MARKENDESHWAR UNIVERSITY MULLANAAMBALADR ABHISHEK DHINDSA READERDEPT OF PEDIATRIC AND PREVENTIVE DENTISTRYM M COLLEGE OF DENTAL SCIENCES AND RESEARCH MAHARISHI MARKENDESHWAR UNIVERSITY AmbalaHARYANA130027India	Ph: 09215668621	NA	shaloosandeep@gmail.com
5202	CTRI/2012/09/003018	Dr Ramanjit Sihota	Professor of Ophthalmology	All India Institute of Medical Sciences	Room No. 495, 4th Floor,Administrative block,Dr. Rajendra Prasad Centre for Ophthalmic Sciences,All India Institute of Medical Sciences,Ansari NagarSouthDELHI110029India	Ph: 91-9899806749	NA	rjsihota@gmail.com
5205	CTRI/2012/09/002999	Dr Shrikant P Kasawlekar	Clinical Project Manager	IQVIA RDS (India) Private Limited	301-A-1,Leela Business Park MV Road, Andheri (East)Mumbai-400059MumbaiMAHARASHTRA400059India	Ph: 09920287330	Ph: 022-66466475	Shrikant.Kasawlekar@quintiles.com
5207	CTRI/2012/11/003120	Anitha Thomas	Assistant Professor Grade I	Christian Medical College, Vellore, India	Department of Obstetrics and Gynecology Unit IChristian Medical CollegeVellore-632004VelloreTAMIL NADU632004India	Ph: 9789683006	NA	anithomas@cmcvellore.ac.in
5212	CTRI/2012/09/002975	Dr Khaled Mohsin Badaam	Assistant Professor	Government Medical College, Aurangabad	Department of Physiology, Government Medical College, Panchakki Road,AurangabadMAHARASHTRA431001India	Ph: 02402402412	NA	khalid_badaam@yahoo.com
5218	CTRI/2016/06/007009	Neerja Bharti	Additional Professor	Postgraduate Institute of Medical Education and Research, Chandigarh	Department of Anaesthesia and Intensive Care, Postgraduate Institute of Medical Education and Research, Chandigarh-IndiaSector-12, ChandigarhChandigarhCHANDIGARH160012India	Ph: 9914209527	NA	bhartineerja@yahoo.com
5224	CTRI/2012/09/002985	Dr Khaled Mohsin Badaam	Assistant Professor	Government Medical College, Aurangabad	Department of Physiology, Government Medical College, Panchakki Road,AurangabadMAHARASHTRA431001India	Ph: 02402402412	NA	khalid_badaam@yahoo.com
5230	CTRI/2012/10/003069	NA	NA	NA	NA	NA	NA	NA
5242	CTRI/2012/09/003028	Dr Dilip Mahalanabis	Director	Society for Applied Studies	CF-198 Sector-1, Salt Lake, Kolkata 700064CF-198, Sector-1, Salt Lake, Kolkata-700064KolkataWEST BENGAL700064India	Ph: 091-33-23588850	NA	sas_kolkata@vsnl.net
5244	CTRI/2015/10/006310	Dr Akanksha Grace William	Clinical Pharmacologist and Rresearch Associate	Christian Medical College and Hospital, Ludhiana	Department of NeurologyCMC and Hospital brown road LudhianaDepartment of Neurology cmc and hosptial ludhiana LudhianaPUNJAB141008India	Ph: 8558827927	NA	akankshawilliam@gmail.com
5246	CTRI/2012/09/003005	Jacob John	Associate Professor	Christian Medical College	Department of Community Health, Christian Medical CollegeVelloreTAMIL NADU632002India	Ph: 04162284207	Ph: 04162262268	jacob@cmcsph.org
5251	CTRI/2012/09/003024	NA	NA	NA	NA	NA	NA	NA
5254	CTRI/2012/11/003146	Prakhar Gyanesh	Senior Resident	Sanjay Gandhi Postgraduate Institute, Lucknow	Room No 103;New Married PG hostel;SGPGI;Lucknow;Dept of Anaesthesiology,A- block,SGPGI,rae bareilly roadLucknowUTTAR PRADESH226014India	Ph: 08874869249	NA	prakhargyan@gmail.com
5264	CTRI/2012/09/003010	NA	NA	NA	NA	NA	NA	NA
5265	CTRI/2013/05/003606	DR SASWATA BHARATI	Assistant Professor	Department of Anesthesia	Department of AnesthesiaCalcutta National Medical College32, Gorachand RoadKolkataKolkataWEST BENGAL700014India	NA	NA	esbee77@gmail.com
5268	CTRI/2018/04/013128	Dr Dileep Kadam	Prof. & head, Dept of Medicine	B J Medical College & Sassoon General Hospital	BJMC CTU, B j medical college & Sassoon General hospital, Jai prakash narayan Road,PuneMAHARASHTRA411001India	NA	NA	dileep.kadam@gmail.com
5271	CTRI/2013/07/003838	NA	NA	NA	NA	NA	NA	NA
5274	CTRI/2014/01/004281	Dr BAkila	PhD Scholar	National Institute of Siddha	Department of MaruthuvamNational Institute of SiddhaTambaram SanatoriumChennai- 47ChennaiTAMIL NADU600047India	Ph: 9841545833	Ph: 044-22381314	drakila10@gmail.com
5283	CTRI/2012/12/003208	Dr Minish Jain	Consultant Medical Oncologist	Ruby Hall Clinic	Ruby Hall Clinic, 40 Sassoon Road, Pune 411001PuneMAHARASHTRA411001India	Ph: 02066455604	NA	minishjain009@gmail.com
5290	CTRI/2012/12/003268	Dr Shruthi Kulkarni	Senior Resident	St.Johns National Academy of Health Sciences	Department of Medicine,St.Johns medical college hospital,Sarjapur Road, Bangalore-560034BangaloreKARNATAKA560034India	Ph: 9886546210	NA	drshruthikulkarni@yahoo.com
5291	CTRI/2014/03/004497	Dr Shailesh Mehta	Vice President	GlaxoSmithKline	Dr Annie Besant Road,MumbaiMAHARASHTRA400030IndiaMumbaiMAHARASHTRA400030India	Ph: 00912224959611	Ph: 00912224951326	shailesh.i.mehta@gsk.com
5292	CTRI/2012/10/003048	Dr PP Bapsy	Medical Oncologist - Trial Coordinator	SMO Clinical Research (I) Pvt. Ltd.,	SMO Clinical Research (I) Pvt. Ltd.,#335, 14th Main, Sadashiva Nagar, RMV Extension, Bangalore BangaloreKARNATAKA560080India	Ph: 9845624793	Ph: 08041493777	ppbapsy@yahoo.com
5308	CTRI/2012/11/003156	Dr S K Garg	Head of Department of Social & Preventive Medicine	L.L.R.M Medical College	Department of Social and Preventive Medicine, L.L.R.M. Medical College CampusMeerutUTTAR PRADESH250004India	Ph: 01212601601	Ph: 01212601601	drgargfam@rediffmail.com
5310	CTRI/2012/10/003051	Dr Dharmesh Domadia	Head Clinical Pharmacology	Veeda Clinical Research Pvt Ltd	Veeda Clinical Reserach Pvt Ltd.Shivalik Plaza AAmbawadi Near IIMAAhmedbadAhmadabadGUJARAT380014India	Ph: 07930013060	Ph: 07930013010	dharmesh.domadia@veedacr.com
5312	CTRI/2012/10/003068	Sunil Garg	Director Clinical Operations	INC Research CDS Services Private Limited	14th Floor, Tower B, Building No 14,DLF Cyber City, Phase III,GurgaonNew DelhiDELHI122002India	Ph: 001244642400	NA	sgarg@incresearch.com
5316	CTRI/2018/04/013310	Deepti Simon	Assistant Professor	Govt. dental College, Trivandum	dept of OMFS Govt Dental college TrivandrumThiruvananthapuramKERALA695011India	Ph: 9847820966	NA	simondeepti@yahoo.co.in
5317	CTRI/2012/10/003056	Dr Deepak Sawhney	Principal Investigator	CRO Cadila Pharmaceuticals Limited	1389, Trasad Road, Dholka1389, Trasad Road, DholkaAhmadabadGUJARAT387810India	Ph: 09408604065	Ph: 02714-221848	deepak.sawhney@cadilapharma.co.in
5322	CTRI/2013/08/003897	Dr Vivek Kumar Sharma	Assistant Professor	JIPMER	Department of PhysiologyJIPMERPh- 9442529673Type V A / No 9, JIPMER campus, Pondicherry-605006PondicherryPONDICHERRY605006India	Ph: 9442529673	NA	drviveksharma@yahoo.com
5331	CTRI/2012/11/003111	DR D Haripriya PhD	Assistant Professor	SRM Medical college Hospital and Research Centre, SRM University, Kattankulathur.	Department of Medical Research,SRM Medical College Hospital and Research Centre, Kattankulathur.KancheepuramTAMIL NADU603203India	NA	NA	dhpsrm@yahoo.in
5336	CTRI/2012/10/003063	Dr Prakash G Venkat	Professor at osmania medical College and consultant Surgeon at S.V.pooja Hospital	S.V.Pooja Hospital	S.V.Pooja hospital, Hyderanagar,Hyderabad.HyderabadANDHRA PRADESH500072India	Ph: 09949028879	NA	gvprakash@rediffmail.com
5337	CTRI/2012/11/003138	Dr Saroja Kanti Mishra	Director Incharge	ISPAT General Hospital	ISPAT General HospitalGround Floor, Room No. 94, Administrative Block, Sector-19, RourkelaSundargarhORISSA769005India	Ph: 91-9937115150	Ph: 91-661-2510085	sarojrkl@gmail.com
5340	CTRI/2013/12/004253	DRHVETHA MERLIN KUMARI	LECTURER	NATIONAL INSTITUTE OF SIDDHA	NATIONAL INSTITUTE OF SIDDHA,TAMBARAM SANATORIUM,CHENNAIKancheepuramTAMIL NADU600047India	Ph: 9894782366	Ph: 044-22381314	dr.vetha@gmail.com
5341	CTRI/2012/12/003190	Sunil Garg	Director clinical Operations	Kendle India Pvt Ltd	Unit No-002,ground floor, Tower C, cyber park, sector 39, Gurgaon, HaryanaNew DelhiDELHI122001India	NA	NA	sgarg@incresearch.com
5345	CTRI/2012/09/003030	NA	NA	NA	NA	NA	NA	NA
5346	CTRI/2012/10/003065	NA	NA	NA	NA	NA	NA	NA
5348	CTRI/2012/10/003058	NA	NA	NA	NA	NA	NA	NA
5352	CTRI/2014/02/004382	NA	NA	NA	NA	NA	NA	NA
5354	CTRI/2012/11/003083	NA	NA	NA	NA	NA	NA	NA
5355	CTRI/2012/11/003105	Dr Aditi Baruah	Assistant Professor	Assam Medical College	Department of Pediatrics, Assam Medical College, Dibrugarh, AssamBorbari, Dibrugarh, AssamDibrugarhASSAM786002India	Ph: 9435031072	NA	dr_aditib@hotmail.com
5363	CTRI/2012/12/003207	Murugananthan K	Head-Clinical Development	Novartis Healthcare Private Limited,	Novartis Healthcare Private Limited, Medical Department,Sandoz House,Shiv Sagar Estate,Dr. Annie Besant Road,Worli, Mumbai MumbaiMAHARASHTRA400 018India	Ph: 022-24958545	NA	murugananthan.k@novartis.com
5364	CTRI/2013/02/003360	Dr Sandeep Singh Sidhu	Professor	D.M.C. and Hospital	Department of GastroenterolgyD.M.C. and Hospital,LudhianaDepartment of GastroenterolgyD.M.C. and Hospital,LudhianaLudhianaPUNJAB141001India	Ph: 9814025085	NA	dmcgastro@in.com
5381	CTRI/2012/11/003102	Dr Naseem Shah	Professor	NA	Department of Conservative dentistry & EndodonticsCentre for Dental Education & ResearchAll India Institute of medical SciencesSouthDELHI110029India	Ph: 26589304	Ph: 26588663	naseemys@gmail.com
5388	CTRI/2012/10/003078	NA	NA	NA	NA	NA	NA	NA
5395	CTRI/2012/10/003073	NA	NA	NA	NA	NA	NA	NA
5415	CTRI/2013/02/003395	Dr Borade Sanjio Bhimraoji	P.G. Student (J.R.I), Pharmacology	Dr. Panjabrao Alias Bhausaheb Deshmukh Memorial Medical College	1,Anand ,SBI Colony ,Jail Road ,Camp, Amravati.444602Dr. Panjabrao Alias BhausahebDeshmukh Memorial Medical College, Panchawati sq. Shivaji nagar, Amravati.444601AmravatiMAHARASHTRA444602India	Ph: 91-9422155028	Ph: 91-721-2661742	sanjiojayshree@yahoo.com
5420	CTRI/2012/11/003088	Dr Srikanth Tripathy	Scientist F	National AIDS Research Institute	73-G Block MIDC BhosariPuneMAHARASHTRA411026India PuneMAHARASHTRA411026India	Ph: 020-27331200	Ph: 91-20-27121071	stripathy@nariindia.org
5422	CTRI/2013/03/003444	Dr Shivani Acharya	Medical Monitor	Torrent Pharmaceuticals Limited	Torrent Pharmaceuticals Limited, Research Centre Village Bhat Dist Gandhinagar, Gujarat, GandhinagarGUJARAT382428India	Ph: 7698569031	Ph: 079-23969135	shivaniacharya@torrentpharma.com
5423	CTRI/2013/03/003445	Dr Purav Thakkar	Medical Monitor	Torrent Pharmaceuticals Limited	Torrent Pharmaceuticals LimitedResearch CentreVillage BhatDist GandhinagarGujarat, IndiaGandhinagarGUJARAT382428India	Ph: 9925082878	NA	puravthakkar@torrentpharma.com
5430	CTRI/2012/12/003200	NA	NA	NA	NA	NA	NA	NA
5433	CTRI/2013/02/003401	Dr Milan Satia	Chief Executive Officer	Ethicare Clinical Trial Services	5/C, Vardan Tower, Nr. Vimal House, Vithakbhai Patel Colony,NavrangpuraAhmadabadGUJARAT380014India	Ph: 09825585119	NA	milansatia@ethicare-cro.com
5434	CTRI/2012/11/003158	Dr Dilip R Karnad	Intensive Care Physician	Jupiter Hospital	On Eastern Express Highway - On service road - Near Cadbury Junction Thane West MumbaiOn Eastern Express Highway, Thane West Mumbai 400601 MumbaiMAHARASHTRA400605 India	Ph: 9892114002	NA	drkarnad@rediffmail.com
5440	CTRI/2012/11/003087	Dr Sundeep Salvi	Director	Chest Research Foundation	Chest Research Foundation, Marigold Premises, Survey No.15, Vadgaon Sheri, Kalyani Nagar,PunePuneMAHARASHTRA411 014India	Ph: 09921211000	NA	ssalvi@crfindia.com
5443	CTRI/2013/02/003388	Dr Anushka Patel	Chief Investigator, The George Institute for Global Health	George Institute For Global Health	The George Institute for Global Health,839C, Road No. 44AJubilee Hills | Hyderabad - | Andhra Pradesh IndiaHyderabadANDHRA PRADESH500 033 India	Ph: 04023558091	Ph: 04023541980	apatel@georgeinstitute.org
5444	CTRI/2012/11/003145	Nareshkumar Narayanwal	Clinical Project Manager	Quintiles Research (India) Private Limited	301-A-1, Leela Business ParkM V Road, Andheri (East) Mumbai 400059MumbaiMAHARASHTRA400 059India	Ph: 09833108504	NA	nareshkumar.narayanwal@quintiles.com
5454	CTRI/2012/12/003211	Dr Meenal C	Professor	Sri Venkateshwaraa Medical College and Research Centre	SVMCH&RC ROOM NO 114 Faculty blocK AriyurPondicherrySVMCH&RC Ariyur ROOM NO 114 Faculty blocK pondicherryPondicherryPONDICHERRY605102India	Ph: 09952355091	Ph: 04132644476	drnidhibansal@gmail.com
5455	CTRI/2014/03/004480	Dr Manish Kumar Shah	Head, Clinical Operations	Pfizer Limited	Head, Clinical Operations, Pfizer Limited, Patel Estate, Off S. V. Road, Jogeshwari West, Mumbai, MAHARASHTRA, 400 102, India C/O Wyeth Pharmaceuticals India Private Limited (a subsidiary of Pfizer Inc.) , 6th Floor, Platina, Plot No C-59, G Block, Bandra-Kurla Complex, Bandra (E), Mumbai 400098.MumbaiMAHARASHTRA400102India	Ph: 91-22-26574160	Ph: 1-22-26525993	Manishkumar.d.shah@pfizer.com
5459	CTRI/2012/10/003080	Dr Deepak Sawhney	Principal Investigator	CRO Cadila Pharmaceuticals Limited,	1389, Trasad Road, DholkaAhmadabadGUJARATAhmadabadGUJARAT387810India	Ph: 09408604065	Ph: 02714-221848	deepak.sawhney@cadilapharma.co.in
5469	CTRI/2013/09/003994	NA	NA	NA	NA	NA	NA	NA
5473	CTRI/2013/07/003793	Dr Anil Pareek	President, Medical Affairs and Clinical Research	Ipca Laboratories Ltd.	Ipca Laboratories Ltd, 142AB, Kandivli Industrial Estate, Kandivli(W), MumbaiMumbaiMAHARASHTRA400067India	Ph: 022-66474641	Ph: 022-28686954	anil.pareek@ipca.com
5475	CTRI/2012/12/003177	Dr R Rane	Sr. Vice President, Medical Services	Intas Pharmaceuticals Ltd	Medical Services DepartmentIntas Pharmaceuticals Ltd7th floor Premier house 1Gandhinagar sarkhej highway bodakdevAhmedabad 380054IndiaAhmadabadGUJARAT 380054India	Ph: 07966117401	Ph: 07926840224	rane@intaspharma.com
5476	CTRI/2015/06/005914	Mahesh Patil	Associate Project Manager	Boehringer-Ingelheim India Pvt. Ltd.	11th Floor, Hallmark Plaza, Near Guru Nanak Hospital, Guru Nanak Hospital Road, Bandra (East), MumbaiMumbai (Suburban)MAHARASHTRA400 051India	Ph: 02271456597	NA	mahesh.patil.ext@boehringer-Ingelheim.com
5479	CTRI/2013/09/003953	NA	NA	NA	NA	NA	NA	NA
5494	CTRI/2012/12/003186	Swapnali Raut	Compliance Oversight Lead	Pfizer Limited	Manager, IRMG, Pfizer Limited, Patel Estate, Off S. V. Road, Jogeshwari West, Mumbai, MAHARASHTRA, 400 102, IndiaC/O Wyeth Pharmaceuticals India Private Limited (a subsidiary of Pfizer Inc.) , 6th Floor, Platina, Plot No C-59, G Block, Bandra-Kurla Complex, Bandra (E), Mumbai 400098.MumbaiMAHARASHTRA400102India	Ph: 91-9821415224	Ph: 91-22-26525993	Swapnali.raut@pfizer.com
5503	CTRI/2013/02/003379	Sheena Sivanandan	Resident in Pediatrics	Government Medical College, Bhavnagar.	Room no 16, Dhanvantari PG Hostel no 1, Sir T Hospital campus, Bhavnagar.BhavnagarGUJARAT364002India	Ph: 9099021818	NA	sheena_sivanandan@yahoo.co.in
5518	CTRI/2013/05/003667	NA	NA	NA	NA	NA	NA	NA
5524	CTRI/2013/01/003296	Arun Menon	Senior Clinical Project Manager	Quintiles Research India Pvt Ltd	8, M.G. Road, 4th Floor, Nitesh TimesquareBangalore, Karnataka 560001,IndiaBangaloreKARNATAKA560001India	Ph: 91-9745679555	Ph: 02267624111	arun.menon@quintiles.com
5525	CTRI/2012/12/003198	Dr Nakul Sinha	Ex Prof. and Head, Cardiology, SGPGIMS; Currently Sr. Consultant, Sahara India Medical Institute	Sahara India Medical Institute, Lucknow	Sahara India Medical Institute, Viraj Khand, Gomti Nagar, LucknowLucknowUTTAR PRADESH226010India	Ph: 05226782137	Ph: 05226782110	sinha.nakul@gmail.com
5526	CTRI/2013/10/004055	Asmita M Rathore	Director professor ,	Maulana Azad Medical College,New Delhi	department of obstetrics and gynaecologymaulana azad medical collegelok nayak hospitalBahadurshah Zafar Marg, New DelhiCentralDELHI110002India	Ph: 09968604345	NA	asmita.rathore@yahoo.com
5527	CTRI/2012/12/003168	Dr Srikanth Tripathy	Scientist F	National AIDS Research Institute	73-G Block MIDC Bhosari PunePuneMAHARASHTRA411026India	Ph: 020-27331200	Ph: 91-44-22542939	stripathy@nariindia.org
5535	CTRI/2013/12/004244	Apurva Gawai	Medical Advisor	Novartis Healthcare Pvt. Ltd.	Novartis Healthcare Pvt. Ltd.Sandoz House, 7th floorShivsagar EstateDr. Annie Besant Road, Worli, Mumbai - 400018, IndiaNovartis Healthcare Pvt. Ltd.Sandoz House, 7th floorShivsagar EstateDr. Annie Besant Road, Worli, Mumbai - 400018, IndiaMumbaiMAHARASHTRA400018India	Ph: 09820992269	Ph: 02224970361	apurva.gawai@novartis.com
5539	CTRI/2012/11/003129	Dr Alok Srivastava MD FRACP FRCPA FRCP	Head Department of Hematology	Christian Medical College	Christian Medical College,IdaScudder Road, VelloreTAMIL NADU632 004India	Ph: 0416-2282352	Ph: 0416-2226449	aloks@cmcvellore.ac.in
5540	CTRI/2012/12/003185	Dr Kana Ram Jat	Assistant Professor	Govt. Medical College Hospital, sector-32, Chandigarh	Department of Pediatrics,D-Block, 4th Floor, Govt. Medical College Hospital, sector-32, ChandigarhChandigarhCHANDIGARH160030India	Ph: 9646121525	NA	drkanaram@gmail.com
5545	CTRI/2012/12/003165	Dr U K Misra	Professor and HOD	Sanjay Gandhi Postgraduate Institute of Medical Sciences (SGPGIMS)	Dept. of Neurology, C-Block, Sanjay Gandhi Postgraduate Institute ofMedical Sciences, Raebarely Road, LucknowLucknowUTTAR PRADESH226014India	Ph: 0522-2494167	Ph: 0522-2668811	drukmisra@rediffmail.com
5550	CTRI/2014/04/004518	NA	NA	NA	NA	NA	NA	NA
5555	CTRI/2013/02/003422	Dr Kumar Prabhash	Professor	Tata Memorial Hospital	Department of Medical Oncology,Tata Memorial Centre,Parel,Mumbai.MumbaiMAHARASHTRA400012India	Ph: 02224177000	NA	kp_prabhash@rediffmail.com
5561	CTRI/2013/01/003294	Swapnali Raut	Compliance Oversight Lead	Pfizer Limited	Manager, IRMG, Pfizer Limited, Patel Estate, Off S. V. Road, Jogeshwari West, Mumbai, MAHARASHTRA, 400 102, IndiaC/O Wyeth Pharmaceuticals India Private Limited (a subsidiary of Pfizer Inc.) , 6th Floor, Platina, Plot No C-59, G Block, Bandra-Kurla Complex, Bandra (E), Mumbai 400098.MumbaiMAHARASHTRA400102India	Ph: 91-9821415224	Ph: 91-22-26525993	Swapnali.raut@pfizer.com
5563	CTRI/2012/12/003257	Swapnali Raut	Compliance Oversight Lead	Pfizer Limited	Manager, IRMG, Pfizer Limited, Patel Estate, Off S. V. Road, Jogeshwari West, Mumbai, MAHARASHTRA, 400 102, IndiaC/O Wyeth Pharmaceuticals India Private Limited (a subsidiary of Pfizer Inc.) , 6th Floor, Platina, Plot No C-59, G Block, Bandra-Kurla Complex, Bandra (E), Mumbai 400098.MumbaiMAHARASHTRA400102India	Ph: 91-9821415224	Ph: 91-22-26525993	Swapnali.raut@pfizer.com
5564	CTRI/2013/01/003277	Rojo Joy	Fellow DM neonatology	JIPMER	Department of Pediatrics JIPMER,Pondicherry605006PondicherryPONDICHERRY605006India	Ph: 8903139893	NA	emailrojojoy@gmail.com
5583	CTRI/2012/11/003162	Dr Manisha Bisht	Associate Professor	Himalayan institute of medical sciences, HIHT university	Department of Pharmacology,Himalayan institute of medical sciences, HIHT university.Swami Ram Nagar,Doiwala, DehradunDehradunUTTARANCHAL248140India	NA	NA	manishabisht@yahoo.co.in
5609	CTRI/2013/09/004005	Dr Prashant Pandya	General Manager - Clinical development	Reliance Life Sciences Pvt.Ltd	Dhirubhai Ambani Life Sciences Centre R-282 TTC Area of MIDC Rabale Navi Mumbai ThaneMAHARASHTRA400701India	Ph: 02240678236	Ph: 02240678299	prashant.pandya@relbio.com
5610	CTRI/2012/12/003237	Dr Vijay P Mathur	Associate Professor	AIIMS	Department of Pedodontics and Preventive Dentistry, Centre for Dental Education and Research All India Institute of Medical SciencesAnsari Nagar, New Delhi SouthDELHI110029India	Ph: 011-26542491	Ph: 011-26588663	vijaymathur7@yahoo.com
5621	CTRI/2012/12/003252	NA	NA	NA	NA	NA	NA	NA
5623	CTRI/2013/04/003526	Pratyush Chaudhuri	Neurosurgeon	nirmal balrugnalaya	2nd floor , Laxmi Arcade, Salvi Stop RatnagiriRatnagiriMAHARASHTRA415639India	Ph: 9226711139	NA	pratyushchaudhuri@gmail.com
5633	CTRI/2012/12/003194	Dr Arvind Bagga	Professor	All India Institute of Medical Sciences	Professor of Pediatrics, Room No. 3053, Department of Pediatrics, All India Institute of Medical Sciences, Ansari NagarNew DelhiDELHI110029India New DelhiDELHI110029India	Ph: 011-26593472	NA	arvindbagga@hotmail.com
5637	CTRI/2013/09/003995	Dr Veena Ramanna	Project Director	Asiatic Clinical Research Pvt. Ltd.	169/53, 14 th Main road, 1st block east, Jayanagar, BANGALOREBangaloreKARNATAKA560 011India	Ph: 91-80-41681122	Ph: 91-80-41213841	sepsis-associates@asiaticlinical.com
5640	CTRI/2013/09/004013	Dr Rameshwari Singhal	Assistant Professor	Chhattarpati Shahuji Maharaj medical University	Department of Periodontics, Faculty of Dental Sciences, Chhattarpati Shahuji Maharaj medical University, LucknowLucknowUTTAR PRADESH226016India	NA	NA	rsinghal23@hotmail.com
5643	CTRI/2013/01/003331	Aseem Bhatnagar	Scientist F	Defence Research and Development Organisation	Institute of Nuclear Medicine and Allied SciencesDefence Research and Development Organisation Ministry of DefenceBrig SK Mazumdar MargNorthDELHI110054India	Ph: 23905172	Ph: 23919509	dr.aseembhatnagar@gmail.com
5646	CTRI/2013/09/003958	NA	NA	NA	NA	NA	NA	NA
5666	CTRI/2013/11/004133	Dr Sumit Saxena	Overall Trial Coordinator	Manager, Deptt of Clinical Research Venus Remedies Ltd	Venus Remedies Limited Hill Top Industrial Area, EPIP Phase1 Ex Jharmajri Village Bhatoli Kalan, Baddi (Dist Solan), Himachal Pradesh IndiaCorporate office: Venus Remedies Limited Plot No 51-52 Industrial Area Phase1 Panchkula (Haryana) 134113, IndiaSolanHIMACHAL PRADESH173205IndiaSolanHIMACHAL PRADESH173205India	Ph: 01795302021	Ph: 01795271272	manager1.crd@vmrcindia.com
5667	CTRI/2013/04/003549	Dr Parvez Kosgi	Head RLS clinical Trial	Reliance Life Sciences Pvt. Ltd	Dhirubhai Ambani Life Sciences Centre R-282 TTC Area of MIDC Rabale Navi Mumbai ThaneMAHARASHTRA400701India	Ph: 02240678000	Ph: 02240678299	parvez.kosgi@relbio.com
5673	CTRI/2013/05/003699	Dr Parvez Kosgi	Head RLS clinical Trial	Reliance Life Sciences Pvt. Ltd	Dhirubhai Ambani Life Sciences Centre R-282 TTC Area of MIDC Rabale Navi MumbaiThaneMAHARASHTRA400701India	Ph: 02240678000	Ph: 02240678299	parvez.kosgi@relbio.com
5707	CTRI/2013/01/003320	Aseem Bhatnagar	Scientist F	Defence Research and Development Organisation	Institute of Nuclear Medicine and Allied Sciences Defence Research and Development Organisation Ministry of Defence Brig SK Mazumdar MargNorthDELHI110054India	Ph: 23905172	Ph: 23919509	dr.aseembhatnagar@gmail.com
5716	CTRI/2012/12/003225	Dr Kevin Kumar Kansagra	Scientist	Zydus Research Centre	Zydus Research Centre, -- Survey No. 396/403, Sarkhej-Bavla N.H. No. 8A, Moraiya AhmadabadGUJARATAhmadabadGUJARAT382213India	Ph: 02717665555	Ph: 02717665355	kevinkumarkansagra@zyduscadila.com
5719	CTRI/2013/02/003350	Dr Shashank Shekhar	Assistant Professor	Dr RPGMC Tanda	Set 27, Block EType IVDr RPGMC TandaKangraKangraHIMACHAL PRADESH176001India	NA	NA	longshanks28@gmail.com
5721	CTRI/2013/01/003288	Dr Prema Prabhudev	Principal Investigator	S . S . Institute of Medical Sciences & Research Centre	S . S . Institute of Medical Sciences & Research Centre, NH4 Bypass road, Davangere - 577005, KarnatakaDavanagereKARNATAKA577005India	Ph: 9902063706	NA	drpremaprabhudev@gmail.com
5723	CTRI/2012/12/003247	NA	NA	NA	NA	NA	NA	NA
5724	CTRI/2013/03/003481	D BASKARAN	Scientist D	Tuberculosis Research Centre	Mayor V R Ramanathan Road,Chetput,Chennai.ChennaiTAMIL NADU600031India	Ph: 28369500	NA	baskar.d@trcchennai.in
5728	CTRI/2013/04/003550	Dr U K Misra	Professor and HOD	Sanjay Gandhi Postgraduate Institute of Medical Sciences	Dept. of Neurology, C-Block, Sanjay Gandhi Postgraduate Instituteof Medical Sciences, Raebarely Road, LucknowLucknowUTTAR PRADESH226014IndiaLucknowUTTAR PRADESH226014India	Ph: 0522-2494167	Ph: 0522-2668811	drukmisra@rediffmail.com
5735	CTRI/2018/02/011714	Dr Bipin Kumar Sethi	Consultant Endocrinologist	CARE Hospital,	Department of endocrinology, Door No 8-2-620/A, ground floor, Babu Khan ChambersRoad No. 10, Banjara HillsHyderabadANDHRA PRADESH500 034India	Ph: 04023315159	Ph: 04039310140	bipinkumarsethi@yahoo.co.uk
5736	CTRI/2013/02/003356	Aseem Bhatnagar	Scientist F	Defence Research and Development Organisation	Institute of Nuclear Medicine and Allied SciencesDefence Research and Development Organisation Ministry of DefenceBrig SK Mazumdar MargNorthDELHI110054India	Ph: 23905172	Ph: 23919509	dr.aseembhatnagar@gmail.com
5739	CTRI/2012/12/003267	Dr G Sethuraman	Additional Professor	All India Institute of Medical Sciences	Department of Dermatology VenereologyAll India Institute of Medical Sciences New Delhi 110029 India All India Institute of Medical SciencesAnsari NagarNew Delhi 110029 India South WestDELHI110029India	Ph: 911126594369	Ph: 911126588641	aiimsgsr@gmail.com
5741	CTRI/2013/03/003517	Dr Ramesh Bhat M	Professor and Head Of the Department	Father Muller Medical College	DermatologyFr Muller Medical College HospitalKankanady, MangaloreDakshina KannadaKARNATAKA575002India	Ph: 0824-2238261	Ph: 0824-2432652	rameshderma@gmail.com
5746	CTRI/2013/01/003281	Dr Sumitra Bakshi	Associate Professor	Department of Anesthesia, Critical Care and Pain,Tata Memorial Hospital,	1102, Gloriosa, Prin N.M.Kale Marg, Agar Bazar, Mumbai Dept of Anaesthesiology, Critical Care and Pain, Tata Memorial hospital Parel, Mumbai 400012 MumbaiMAHARASHTRA400028India Borges Road, Parel, Mumbai-12MumbaiMAHARASHTRA400012India	Ph: 9869334449	NA	sumitrabakshi@yahoo.in
5755	CTRI/2013/01/003291	Dr Sweta J Toshniwal	MDS,Postgraduatestudent	KLE,VK Institute of Dental Sciences	Dept of Public Health Dentistry,KLE,VK Institute of Dental Sciences,Nehru nagar,Belgaum, Karnataka.KLE,VK Institute of Dental Sciences,Nehru nagar,Belgaum, Karnataka.BelgaumKARNATAKA590010India	Ph: 08431887463	NA	sweta.toshniwal@gmail.com
5756	CTRI/2012/12/003240	Dr Manorama Deb	Director - Professor and HOD - Department of Microbiology	VMMC and Safdarjung Hospital	Department of MicrobiologyVMMC and Safdarjung HospitalNew DelhiSouthDELHI110029India	Ph: 011-26198412	NA	dr.manoramadeb@yahoo.com
5758	CTRI/2013/12/004263	Dr Rajendra A Badwe	Professor of Surgical Oncology and Director, Tata Memorial Centre, Mumbai	Tata Memorial Centre, Mumbai	Tata Memorial Hospital,Dr Ernest Borges Marg,Parel,Mumbai,India MumbaiMAHARASHTRA400012India	Ph: 91-22-24177000	Ph: 91-22-24154005	badwera@gmail.com
5760	CTRI/2015/05/005821	Murugananthan K	Head-Clinical Development	Novartis Healthcare Private Limited	Novartis Healthcare Private Limited, Medical Department,Sandoz House,Shiv Sagar Estate,Dr. Annie Besant Road,Worli, Mumbai.MumbaiMAHARASHTRA400 018India	Ph: 022-24958545	NA	murugananthan.k@novartis.com
5770	CTRI/2013/01/003290	Mr Anand Pendse	Project Manager - Clinical Operations	Boehringer Ingelheim (India) Pvt. Ltd	1102 11th Floor Hallmark Business Plaza Gurunanak Hospital RoadNear Gurunanak Hospital Bandra East MumbaiMumbaiMAHARASHTRA400 051IndiaMumbaiMAHARASHTRA400 051India	Ph: 919820563905	Ph: 912226456163	anand.pendse@boehringer-ingelheim.com
5772	CTRI/2013/03/003511	Dr Balram Bhargava	Non Invasive Cardiologist	All India Institute of Medical Sciences	1st Floor, Old OT Block,Opp. Directors BunglowAll India Institute of Medical SciencesNew DelhiDELHI110029India	NA	NA	balrambhargava@yahoo.com
5779	CTRI/2013/05/003708	Dr E Hemanth Raj	Chairman, Division of Surgical Oncology	Cancer Institute (WIA)	Dr.S.Krishnamurti Campus, No.18, Sardar Patel Road, Guindy, ChennaiChennaiTAMIL NADU600036India	Ph: 9840014505	Ph: 91-44-24912085	ehemanthraj@gmail.com
5782	CTRI/2013/01/003275	DrRajiv Joshi	Principal Investigator	C.L.A.I.M.S. Pvt. Ltd.	C.L.A.I.M.S. PVT.LTD 4th floor, B wing, Modi House,C-10, Dalia Industrial Estate,New Link Road, Andheri (W),MumbaiMAHARASHTRA400058India	Ph: 66758851	Ph: 66758854	rsjdr@rediffmail.com
5795	CTRI/2013/11/004173	Prof Dr Shubha N Mohite	Prof & HOD Anaesthesiology;	Dr. D.Y.Patil Medical College & Hospital,	Head Department of Anesthesiology, Dr. D. Y. Patil Medical College & Hospital, Nerul, Navi Mumbai MumbaiMAHARASHTRA400 076; India	Ph: 9820409985	NA	shubha.mohite@gmail.com
5796	CTRI/2013/01/003278	Dr Kevinkunmar Kansagra	Scientist	Zydus Research Centre	Clinical Research Department, Zydus Research Centre,CHL,Sarkhej-Bavla N.H. No. 8A, Moraiya AhmadabadGUJARAT AhmadabadGUJARAT382213India	Ph: 02717665555	Ph: 02717665355	kevinkumarkansagra@zyduscadila.com
5805	CTRI/2013/04/003602	Dr Archana Sharda	Senior lecturer	Paciic Dental College and Hospital,	Department of Public Health DentistryPaciic Dental College and Hospital Debari Udaipur Rajasthan India Debari Udaipur Rajasthan India UdaipurRAJASTHAN313024India	Ph: 09828568810	Ph: 02942491508	shardaarchana@yahoo.com
5820	CTRI/2013/01/003325	Dr Pooja Binnani Girdharilal	Consultant Nephrologist	Bhiwandi Dialysis Centre	Bhiwandi Dialysis Centre,Opposite Hindustani Masjid, Mandai, Bhiwandi, District: ThaneBhiwandi Dialysis Centre,Opposite Hindustani Masjid, Mandai, Bhiwandi, District: Thane.Maharashtra Ã¢Â€Â“ IndiaThaneMAHARASHTRA421308India	Ph: 9833164346	NA	pooja.binnani@yahoo.com
5827	CTRI/2014/11/005171	Dr Subramanian L	Chief Scientific Manager	Biocon Research Limited	Biocon House, Semicon Park, Electronic City Phase II, Electronic City, Bengaluru, Karnataka 560100BangaloreKARNATAKA560100India	Ph: 080-6775-5305	Ph: 080-28085323	subramanian.l101@biocon.com
5829	CTRI/2013/02/003340	Kanchan Tyagi	Project Leader	Ranbaxy Laboratories Ltd	Plot No 77B Sector 18 IFFCO Road GurgaonHARYANA122015India	Ph: 1244194218	Ph: 1244107000	kanchan.tyagi@ranbaxy.com
5839	CTRI/2013/02/003392	Dr Vanita Ahuja	Assistant Professor	NA	Department of Anaesthesia and Intensive CareGovernment Medical College and Hospital Sector 32 ChandigarhChandigarhCHANDIGARH160032India	Ph: 09646121649	NA	vanitaanupam@yahoo.co.in
5844	CTRI/2013/02/003366	Monika Obrah	Project Leader	Ranbaxy Research Laboratories	Group Leader, MACR, Ranbaxy Research Laboratories, Ltd Plot No.77-B, Sector-18, IFFCO Road GurgaonHARYANA122015India	Ph: 01244194200	Ph: 011244016855	monika.obrah@ranbaxy.com
5845	CTRI/2013/09/003999	NA	NA	NA	NA	NA	NA	NA
5847	CTRI/2013/02/003406	Dr Baidyanath Chakravarty	Director	Institute of Reproductive Medicine	11/11A, Block - L, Flat - 1A, Mayfair Road, KolkataHB-36/A/3, Sector - III, Salt Lake City, Kolkata, West BengalNorth Twentyfour ParganasWEST BENGAL700019India	Ph: 03323215125	NA	bncirm@yahoo.com
5850	CTRI/2013/04/003597	DrHeenopama Thakur	Senior Resident	Vir Chandra Singh Garhwali Govt. Institute of Medical Science and Research institute	DR.Heenopama Thakur,SR,Dept.of Pharmacology,VCSGGIMSR,Srikot-Srinagar,Pauri-GarhwalDR.Heenopama Thakur,SR,Dept.of Pharmacology,VCSGGIMSR,Srikot-Srinagar,Pauri-GarhwalGarhwalUTTARANCHAL246174India	Ph: 919458161509	Ph: 01346-244702	heenopama@gmail.com
5851	CTRI/2013/05/003688	Dr Aditi Chaturvedi	Associate Professor	Vir Chandra Singh Garhwali Government Institute of Medical Sciences and Research	Vir Chandra Singh Garhwali Government Institute of Medical Sciences and Research.Ganganali Srikot ,Srinagar. Garhwal-Uttarakhand-24617415, Balbir Road,entry from Teq Bahadur Road. DehradunDehradunUTTARANCHAL246174India	Ph: 9410507009	Ph: 01346244702	aditichaturvedi150@yahoo.com
5860	CTRI/2014/04/004551	Ritika Bajaj	Associate Director	Biogen	Flat 902, Tower -18. The close South , Nirvana country , Sect0r-50, Gurgaon , Haryana -122002GurgaonHARYANA122002India	Ph: 9717004620	NA	ritika.bajaj@biogen.com
5861	CTRI/2013/04/003599	Dr Vivek Trikha	Associate Professor, Orthopaedics,	JPN Apex Trauma Centre, A.I.I.M.S., New Delhi-110029	Room#318, Third Floor, JPNApex Trauma Centre, AIIMS, New DELHI-110029SouthDELHI110029India	Ph: 9868397123	NA	vivektrikha@gmail.com
5867	CTRI/2013/05/003678	Dr R H Jani	Senior Vice president	Cadila Healthcare Limited	Zydus Cadila House Plot No. 360, TPS 5, Service Road, Vile Parle (E) Mumbai MAHARASHTRA 400 057 India MumbaiMAHARASHTRA400057India	Ph: 26186052	Ph: 26151735	rhjani@zyduscadila.com
5868	CTRI/2014/01/004316	Harvinder Singh Chhabra	Chief of Spine Services	Indian Spinal Injuries Centre	Indian Spinal Injuries CentreSector C, Vasant KunjNew DelhiSector C, Vasant KunjNew Delhi- 100070South WestDELHI110070India	Ph: 011-42255356	Ph: 011-26898810	drhschhabra@isiconline.org
5870	CTRI/2014/05/004592	Dr Temsunaro Rongsen Chandola	Principal Investigator	Centre for Health Research and Development, Society for Applied Studies	680, Gali No. 5, Nai Basti, Devli Gaon.New DelhiDELHI110 062India	Ph: 01130672006	Ph: 01130672007	naro@sas.org.in
5878	CTRI/2013/02/003347	NA	NA	NA	NA	NA	NA	NA
5885	CTRI/2013/01/003334	NA	NA	NA	NA	NA	NA	NA
5888	CTRI/2013/02/003355	Aseem Bhatnagar	Scientist F	Defence Research and Development Organisation	Institute of Nuclear Medicine and Allied SciencesDefence Research and Development Organisation Ministry of DefenceBrig SK Mazumdar MargNorthDELHI110054India	Ph: 23905172	Ph: 23919509	dr.aseembhatnagar@gmail.com
5893	CTRI/2013/09/003992	Priya DSouza	Compliance Oversight Lead	Pfizer Limited	Pfizer Limited, Patel Estate, Off S. V. Road, Jogeshwari West, Mumbai, MAHARASHTRA, 400 102, IndiaMumbaiMAHARASHTRA400102India	Ph: 91-9987764530	Ph: 91-22-26788456	Priya.Dsouza@Pfizer.com
5906	CTRI/2013/05/003645	DR PICKLU CHAUDHURI	ASSOCIATE PROFESSOR	N.R.S MEDICAL COLLEGE,KOLKATA	SHYAMVIHAR,PHASE1,BLOCK2,FLAT 2C,RFF-2,RAGHUNATHPORE,KOLKATA-700059138,A.J.C BOSE ROAD,KOLKATA-700014.KolkataWEST BENGAL700059India	Ph: 9432277443	Ph: 22658179	picklu.chaudhuri@gmail.com
5907	CTRI/2013/05/003624	DR PICKLU CHAUDHURI	ASSOCIATE PROFESSOR	N.R.S MEDICAL COLLEGE,KOLKATA	SHYAMVIHAR,PHASE1,BLOCK2,FLAT 2C,RFF-2,RAGHUNATHPORE,KOLKATA-700059138,A.J.C BOSE ROAD,KOLKATA-700014.KolkataWEST BENGAL700059India KolkataWEST BENGAL700059India	Ph: 9432277443	Ph: 22658179	picklu.chaudhuri@gmail.com
5919	CTRI/2013/02/003359	Dr Milan Satia	Chief Executive Officer	Ethicare Clinical Trial Services	5/C, Vardan Tower, Nr. Vimal House, Vithalbhai Patel Colony, NavrangpuraAhmadabadGUJARAT380014India	Ph: 09825585119	NA	milansatia@ethicare-cro.com
5921	CTRI/2013/10/004061	Raja Ramachandran	Assistant Professor Nephrology	PGIMER	PGIMERSector 12PGIMERSector 12Chandigarh-160012ChandigarhCHANDIGARH160012India	Ph: 919216958874	NA	drraja_1980@yahoo.co.in
5923	CTRI/2013/02/003341	DRSUDHINDRA MOHAN BHATTACHARYA	CONSULTANT; PROFESSOR	S.C.DAS MEMORIAL MEDICAL AND RESEARCH CENTER	S.C.DAS MEMORIAL MEDICAL AND RESEARCH CENTERKPC MEDICAL COLLEGE.52, JODHPUR PARKKOLKATA- 700068KolkataWEST BENGAL700068India	Ph: 24303400	Ph: 033-24836330	drsudhindra54@gmail.com
5936	CTRI/2013/02/003376	Pooja Dewan	Assistant Professor	University College of Medical Sciences	University College of Medical Sciences and GTB HospitalDilshad GardenDelhiEastDELHI110095India	NA	NA	poojadewan@hotmail.com
5940	CTRI/2013/03/003480	Dr Pankaj Malhotra	Additional Professor	Postgraduate Institute of Medical Education & Research	Department of Internal Medicine, Postgraduate Institute of Medical Education & Research, ChandigarhChandigarhCHANDIGARH160012India	Ph: 2756680	Ph: 2747124	malhotrapankaj@hotmail.com
5943	CTRI/2013/06/003778	DrRadheshyam Naik	Medical Oncologist	NA	HCG Bangalore Institute of Oncology, C/O Triesta Sciences A Unit of Healthcare Global Enterprises Ltd,#8, P.Kalinga Rao Road, Sampangi Rama Nagar, BangaloreBangaloreKARNATAKA561127India	Ph: 09731310682	NA	radheshyam_n@yahoo.com
5953	CTRI/2013/02/003346	Dr Khaled Mohsin Badaam	Assistant Professor	Government Medical College, Aurangabad	Department of Physiology, Government Medical College, Panchakki Road,AurangabadMAHARASHTRA431001India	Ph: 02402402412	NA	khalid_badaam@yahoo.com
5960	CTRI/2014/06/004669	Dr Rupali Mokashi	Medical Officer	Chiltern International Pvt Ltd	802, Alpha, Main StreetHiranandani Business Park, Powai, Mumbai Ã¢Â€Â“ 400076MumbaiMAHARASHTRA400076India	Ph: 91-22-40982700	Ph: 91-22-40982727	rupali.mokashi@chiltern.com
5971	CTRI/2015/07/005984	Dr Denis Xavier	Professor & Head	Dept Pharmacology, St. Johns Medical College Research Institute	Division of Clinical Research and Training, 2nd FloorSt Johns Research InstituteSt Johns National Academy of Health SciencesSarjapur RoadKoramangalaBangaloreBangaloreKARNATAKA560034India	Ph: 4946141	Ph: 49467090	drdenisxavier@hotmail.com
5982	CTRI/2013/02/003377	Dr Pravinkumar G Patil	Assistant Professor	Government dental College and Hospital, Nagpur	Department of Prosthodontics, Government Dental college and Hospital, GMC Campus, Medical Square, NagpurNagpurMAHARASHTRA440003India	Ph: 09923294699	NA	pravinandsmita@yahoo.co.in
5983	CTRI/2013/05/003609	Dr Pravinkumar G Patil	Assistant Professor	Government Dental College and Hospital, Nagpur	Department of Prosthodontics, Government Dental college andHospital, GMC Campus, Medical Square, NagpurNagpurMAHARASHTRA440003India	Ph: 09923294699	NA	pravinandsmita@yahoo.co.in
5985	CTRI/2013/10/004078	Prof Smita N Deshpande	Consultant, Professor and Head	PGIMER-Dr.R.M.L.Hospital	Room No.7, Dept. of Psychiatry, PGIMER-Dr R.M.L.Hospital,Park Street,New Delhi-110001New DelhiDELHI110001India	Ph: 011-23404363	Ph: 011-23342212	indusszgenes@gmail.com
5995	CTRI/2018/03/012745	Vijayalakshmi Sivapurapu	Assistant Professor	Pondicherry Institute of Medical Sciences	Plot no 7 & 8 (Ground floor), Logu nagar, Gorimedu, PondicherryDepartment of Anaesthesiology,Pondicherry Institute of Medical Sciences, Ganapathichettikulam, Kalapet, Pondicherry-605014PondicherryPONDICHERRY605006India	Ph: 9442176549	NA	prerana10@yahoo.com
5997	CTRI/2013/02/003411	DRSUDHINDRA MOHAN BHATTACHARYA	CONSULTANT; PROFESSOR	S.C.DAS MEMORIAL MEDICAL AND RESEARCH CENTER	S.C.DAS MEMORIAL MEDICAL AND RESEARCH CENTER;KPC MEDICAL COLLEGE.52, JODHPUR PARK.KOLKATA- 70006852,JODHPUR PARKKOLKATA- 700068KolkataWEST BENGAL700068India	Ph: 033-24836330	Ph: 033-24836330	drsudhindra54@gmail.com
6005	CTRI/2013/02/003417	Dr S Thanikachalam	Chairman and Director, Cardiac Care Centre	Sri Ramachandra University	Chairman and Director Cardiac Care Centre Sri Ramachandra University No 1, Ramachandra Nagar PorurChennai - 600116 TAMIL NADUIndia Chairman and Director Cardiac Care Centre Sri Ramachandra University No 1, Ramachandra Nagar PorurChennai - 600116 TAMIL NADUIndia ChennaiTAMIL NADU600116India	Ph: 04424766991	Ph: 04424766990	stsrmc@yahoo.com
6006	CTRI/2016/06/007005	Elizabeth Varkey Cherian	Staff Pediatrician	Father Muller Medical College	Department Of Pediatrics,Father Muller Medical College Hospital,Mangalore,Karnataka.Dakshina KannadaKARNATAKA575 002India	Ph: 07259892489	Ph: 08242436661	elizabeth.v.cherian@gmail.com
6008	CTRI/2013/02/003415	Dr Pravinkumar G Patil	Assistant Professor	Government Dental College and Hospital, Nagpur	Department of Prosthodontics, Government Dental college andHospital, GMC Campus, Medical Square, NagpurNagpurMAHARASHTRA440003India	Ph: 09923294699	NA	pravinandsmita@yahoo.co.in
6015	CTRI/2013/09/004032	Dr TSA Kishore	General Manager	Biological E. Limited	Biological E.Limited, 18/1&3, Azamabad HyderabadANDHRA PRADESHIndia Biological E.Limited, 18/1&3, Azamabad HyderabadANDHRA PRADESH500020India HyderabadANDHRA PRADESH500020India	Ph: 04030214046	Ph: 04027675003	kishore.tsa@biologicale.co.in
6028	CTRI/2015/04/005686	Dr GP Dureja	Director	Indian Spinal Injury Centre	Delhi Pain Management CentreB-2/18, Safdarjung Enclave,New DelhiVasan Kunj, DelhiNew DelhiDELHI110029India	NA	NA	gpdureja@gmail.com
6033	CTRI/2013/04/003582	Kirandeep Kaur	Assistant Professor	DMCH	Department of Pharmacology, DMCH (College Campus), Civil Lines, LudhianaLudhianaPUNJAB141001India	Ph: 9815277755	NA	kiransondhi@gmail.com
6035	CTRI/2013/06/003735	Debasish Hota	Associate Professor	PGIMER	4040 Pharmacology DepttSector-12ChandigarhCHANDIGARH160012India	Ph: 01722755244	Ph: 0172-2744401	debhota@gmail.com
6050	CTRI/2013/02/003430	Dr RG Torsekar	Principal Investigator	SHRI RATNAKAR CLINIC	SHRI RATNAKAR CLINICEverest Shopping Centre, 3rd Floor, Opposite Railway Station,ThaneMAHARASHTRA421202India	Ph: 9820338816	NA	nandutorse@yahoo.com
6053	CTRI/2016/07/007069	DR JAYENDRA GOHIL	PROFESSOR AND HEAD	GOVT. MEDICAL COLLEGE BHAVNAGAR	DEPARTMENT OF PEDIATRICS SIR T HOSPITAL BHAVNAGARBhavnagarGUJARAT364002India	NA	NA	drjayendragohil@gmail.com
6075	CTRI/2013/03/003507	Dr Uday Ambi	Assistant professor	S Nijalingappa Medical college	Department of anesthesiologyS N medical college, BagalkotKarnataka.Navanagar, BagalkotBagalkotKARNATAKA587102India	Ph: 08354235400	NA	udayambi@rediffmail.com
6091	CTRI/2013/08/003942	Subhasish Kamal Guha	Professor	Calcutta School of Tropical Medicine	108, C. R. Avenue, KolkataKolkataWEST BENGAL700073India	Ph: 03322123704	Ph: 03322123704	drskguha@gmail.com
6103	CTRI/2013/03/003508	Dr Renuka Munshi	Associate Professor and Incharge	TN Medical College and BYL Nair Hospital	G building, 5th Floor, Department of Clinical Pharmacology, TN Medical College and BYL Nair HospitalMumbai Central, MumbaiMumbaiMAHARASHTRA400008India	Ph: 02223014713	NA	renuka.munshi@gmail.com
6124	CTRI/2018/03/012725	VIJAYALAKSHMI SIVAPURAPU	ASSSISTANT PROFESSOR	PONDICHERRY INSTITUTE OF MEDICAL SCIENCES	PLOT NO 7 & 8 (GROUND FLOOR), LOGU NAGAR, GORIMEDU, PONDICHERRY, INDIAASSISTANT PROFESSOR, DEPARTMENT OF ANAESTHESIOLOGY, PONDICHERRY INSTITUTE OF MEDICAL SCIENCES, GANAPATHICHETTIKULAM, KALAPET, PONDICHERRY-605014PondicherryPONDICHERRY605006India	Ph: 09442176549	NA	prerana10@yahoo.com
6140	CTRI/2013/03/003483	Renu Sinha	Associate Professor	RP Centre, AIIMS	S-2, OPD block, First Floor,RPCentre, AIIMS, New DElhiNew DelhiDELHI110029India	NA	NA	renuagarwal4@rediffmail.com
6155	CTRI/2013/07/003818	Dr RK Manchanda	Director General	Central Council for Research in Homoeopathy	Central Council for Research in Homoeopathy61-65 Institutional Area Opp D Block Janakpuri New DelhiSouth WestDELHI110058India	Ph: 28525523	Ph: 28521060	ccrh@del3.vsnl.net.in
6161	CTRI/2013/03/003488	Dr Pushpa Junghare	Professor and HOD(OBGY)	Dr Panjabrao Deshmukh Memorial Medical College and Research Institute	Ajinkya Near D mart University road CampAmravati AmravatiMAHARASHTRA444602India	Ph: 91-9922445937	Ph: 91-721-2661742	pushpasj4@rediffmail.com
6167	CTRI/2014/06/004654	Dr Sanjay Gandhi	Vice President Ã¢Â€Â“ Vaccines Area Medical Lead (Gavi, Asia) & Lead LML (Clinical R&D, EM)	GlaxoSmithKline	Dr. Annie Besant RoadMumbaiMAHARASHTRA400030IndiaMumbaiMAHARASHTRA400030India	Ph: 00912224959283	NA	sanjay.t.gandhi@gsk.com
6170	CTRI/2013/04/003566	Uma chandra mouli Natchu	Assistant Professor	Translational Health Science and Technology Institute	496, Translational Health Science and Technology InstituteUdyog Vihar Phase IIIGurgaonGurgaonHARYANA122016India	Ph: 911242876552	Ph: 911244104284	unatchu@thsti.res.in
6204	CTRI/2013/08/003904	Dr AFROZ ABIDI	Assistant Prof, Pharmacology	Subharti Medical College, Meerut	Department of Pharmacology,Subharti Medical College, Meerut Bypass, NH-58, Meerut. Afroz AbidiC/o. S.I.S Abidi, Mass Products India Ltd., Mill Road, Aishbagh, Lucknow 226 004 MeerutUTTAR PRADESH250005India	Ph: 8006336662	NA	afrozabidi@gmail.com
6229	CTRI/2013/03/003516	Dr Ramesh Bhat M	Prof and HOD	Father Muller Medical College	DermatologyFr Muller Medical CollegeMangaloreDakshina KannadaKARNATAKA575002India	NA	NA	rameshderma@gmail.com
6246	CTRI/2013/05/003691	krishna prabu	Assistant professor	sri venkateshwaraa medical college hospital and research centre	46,third cross street,thiru nagar,moolakulam,puducherry ariyur,ppondicherry - 605 102PondicherryPONDICHERRY605010India	Ph: 919943770977	NA	drkrishnaprabu@gmail.com
6258	CTRI/2013/04/003538	NA	NA	NA	NA	NA	NA	NA
6269	CTRI/2013/10/004091	Dr Abdul Hannan	Joint Director (Unani)	in Unani Medicine (CCRUM	Central Council for Research in Unani Medicine (CCRUM), Jawahar Lal Nehru Bhartiya Chikitsa Evam Homoeopathy Anusandhan Bhawan, 61-65, Institutional Area, Opp. D Block, Janakpuri, New Delhi-Central Council for Research in Unani Medicine (CCRUM), Jawahar Lal Nehru Bhartiya Chikitsa Evam Homoeopathy Anusandhan Bhawan, 61-65, Institutional Area, Opp. D Block, Janakpuri, New Delhi-New DelhiDELHI11005…	Ph: 011-28521981	Ph: 011-28522965	ccrum605@gmail.com
6272	CTRI/2013/10/004092	Dr Abdul Hannan	Joint Director (Unani)	Central Council for Research in Unani Medicine (CCRUM)	Central Council for Research in Unani Medicine (CCRUM), Jawahar Lal Nehru Bhartiya Chikitsa Evam Homoeopathy Anusandhan Bhawan, 61-65, Institutional Area, Opp. D Block, Janakpuri, New Delhi-Jawahar Lal Nehru Bhartiya Chikitsa Evam Homoeopathy Anusandhan Bhawan, 61-65, Institutional Area, Opp. D Block, Janakpuri, New Delhi-New DelhiDELHI110058India	Ph: 011-28521981	Ph: 011-28522965	ccrum605@gmail.com
6281	CTRI/2013/12/004215	Dr Abdul Hannan	Joint Director (Unani)	Central Council for Research in Unani Medicine (CCRUM),	Central Council for Research in Unani Medicine (CCRUM), Jawahar Lal Nehru Bhartiya Chikitsa Evam Homoeopathy Anusandhan Bhawan, 61-65, Institutional Area, Opp. D Block, Janakpuri, New Delhi Central Council for Research in Unani Medicine (CCRUM), Jawahar Lal Nehru Bhartiya Chikitsa Evam Homoeopathy Anusandhan Bhawan, 61-65, Institutional Area, Opp. D Block, Janakpuri, New DelhiNew DelhiDELHI110058…	Ph: 01128521981	Ph: 01128522965	ccrum605@gmail.com
6284	CTRI/2013/07/003815	Sudeep Gupta	Professor, Medical Oncology	Tata Memorial Hospital	Room No. 1109, 11th Floor, Homi Bhabha Block, Tata Memorial Hospital, Mumbai-400012Room No. 1109, 11th Floor, Homi Bhabha Block, Tata Memorial Hospital, Mumbai-400012MumbaiMAHARASHTRA400012India	Ph: 022-24177201	Ph: 022-24177201	sudeepgupta04@yahoo.com
6290	CTRI/2013/04/003580	NA	NA	NA	NA	NA	NA	NA
6296	CTRI/2014/07/004781	Dr Ghanshyam Yadav	Assistant Professor	Institute of Medical Sciences, Banaras Hindu University, Varanasi	Department of Anesthesiology, Institute of Medical Sciences, Banaras Hindu University.Department of Anesthesiology, Institute of Medical Sciences, Banaras Hindu University.VaranasiUTTAR PRADESH221005India	Ph: 919838894169	Ph: 05422369003	ghanshyamx@rediffmail.com
6303	CTRI/2013/05/003660	DrRavishankar TL	Associate Professor	kothiwal dental college and research centre	kothiwal dental college and research centre, kanth road, moradabadkothiwal dental college and research centre, kanth road, moradabadMoradabadUTTAR PRADESH244001India	Ph: 9219612715	NA	telgiravi@yahoo.com
6304	CTRI/2013/12/004256	Dr Abdul Hannan	Joint Director (Unani)	Central Council for Research in Unani Medicine (CCRUM)	Central Council for Research in Unani Medicine (CCRUM), Jawahar Lal Nehru Bhartiya Chikitsa Evam Homoeopathy Anusandhan Bhawan, 61-65, Institutional Area, Opp. D Block, JanakpuriCentral Council for Research in Unani Medicine (CCRUM), Jawahar Lal Nehru Bhartiya Chikitsa Evam Homoeopathy Anusandhan Bhawan, 61-65, Institutional Area, Opp. D Block, Janakpuri, New Delhi- New DelhiDELHI110018India	Ph: 011-28522965	Ph: 011-28522965	ccrum605@gmail.com
6312	CTRI/2013/04/003598	Dr Vaishali Waindeskar	Associate Professor	Peoples College of Medical Sciences and Research Center.	PCMS and RCBhanpurBhopal BhopalMADHYA PRADESH462037India	Ph: 07554005200	NA	vaishaliwaind@gmail.com
6322	CTRI/2013/10/004069	DR ABDUL HANNAN	Joint Director (Unani)	Central Council for Research in Unani Medicine (CCRUM),	Central Council for Research in Unani Medicine (CCRUM), Jawahar Lal Nehru Bhartiya Chikitsa Evam Homoeopathy Anusandhan Bhawan, 61-65, Institutional Area, Opp. D Block, Janakpuri, New Delhi Central Council for Research in Unani Medicine (CCRUM), Jawahar Lal Nehru Bhartiya Chikitsa Evam Homoeopathy Anusandhan Bhawan, 61-65, Institutional Area, Opp. D Block, Janakpuri, New Delhi-110058. New DelhiDE…	Ph: 011-28522965	Ph: 011-28522965	ccrum605@gmail.com
6327	CTRI/2013/05/003643	Dr R Subramanian	Professor	SRM Medical College Hospital & Research Centre	Dept of CardiologySRM Medical College Hospital & Research Centre,KattankualthurKattankualthur, KancheepuramKancheepuramTAMIL NADU603203India	Ph: 919894133697	NA	rams6@hotmail.com
6333	CTRI/2013/07/003812	Dr K R Raveendra	Principal Investigator	SREENIVASA CLINIC DIABETIC RESEARCH CENTER	SREENIVASA CLINIC DIABETIC RESEARCH CENTER# 197, 2nd Cross, Near Avalahalli BDA Park, BSK 3rd Stage, Girinagar, Bangalore BangaloreKARNATAKA560 050India	Ph: 9448134587	NA	krravindradr@gmail.com
6337	CTRI/2014/06/004686	Dr Mrs Vijaya Pandit	Professor and Head of department	Bharati vidyapeeth deemed medical university	304 Aster,Kumar Suraksha NIBM road, KONDHWA , Pune Satara Road, Dhankawadi, Dhankawadi Pune, Maharashtra 411043PuneMAHARASHTRA411048India	Ph: 9371003390	NA	drvpandit@yahoo.co.in
6356	CTRI/2013/08/003937	Dr Sheetal Songir	Assistant professor	Peoples College of Medical Sciences and Research Center.	Department of Anesthesia Peoples College of Medical Sciences andResearch Center Bhanpur BhopalBhopalMADHYA PRADESHIndiaBhopalMADHYA PRADESH462037India	Ph: 07554005200	NA	sheetalsongir@yahoo.co.in
6388	CTRI/2014/01/004365	Murugananthan K	Head-Clinical Development	Novartis Healthcare Private Limited	Medical Department,Sandoz House,Shiv Sagar Estate,Dr. Annie Besant Road,Worli, MumbaiMumbaiMAHARASHTRA400 018India	Ph: 022-24958545	NA	murugananthan.k@novartis.com
6393	CTRI/2013/06/003763	AKHLAK HUSSAIN	JUNIOR RESIDENT	GMC, PATIALA	SURGERY UNIT III, RAJINDRA HOSPITALPatialaPUNJAB147001India	NA	NA	akku5658@gmail.com
6408	CTRI/2013/05/003685	Dr Urmila Anil Kagal	Assistant Professor	KLE Universitys J N Medical College, Belgaum	Department of PharmacologyJ N Medical CollegeNehru NagarBelgaum-590010Karnataka IndiaC/O Dr A E Kagal162/1 Maratha ColonyTilakwadiBelgaum - 590006BelgaumKARNATAKA590010India	Ph: 09886888517	NA	urmilakagal@gmail.com
6436	CTRI/2013/05/003615	NA	NA	NA	NA	NA	NA	NA
6439	CTRI/2014/02/004387	Dr Denis Xavier	Professor and Head, Dept. of Pharmacology,	St. Johns Medical College	St. Johns Medical CollegeHead, Division of Clinical Research and Training, St. Johns Research InstituteSt. Johns National Academy of Health SciencesBangalore 560 034, IndiaBangaloreKARNATAKA560034India	Ph: 8049466140	Ph: 8025633382	drdenisxavier@hotmail.com
6440	CTRI/2014/12/005245	Dr Anjali Virani	Manager	Torrent Pharmaceuticals Ltd	Bio-Evaluation Centre, Torrent Pharmaceuticals Ltd. Village Bhat, GandhinagarPIN-382428,Gujarat, IndiaGandhinagarGUJARAT382428India	NA	Ph: 917923969135	anjalivirani@torrentpharma.com
6445	CTRI/2013/05/003646	Dr Sachin Devendrarao Shende	Resident Doctor	Govt. Medical College Aurangabad.	Dept. of Pharmacology,GMCH, Aurangabad.AurangabadMAHARASHTRA431001India	Ph: 09579016106	NA	sachindshende@yahoo.co.in
6450	CTRI/2014/03/004444	Dr Manish Mistry	Medical Director - Oncology	Novartis India Limited	Novartis India Limited, Sandoz House, 4th floor, Shivsagar Estate, Dr. Annie Besant Road,Worli, Mumbai MumbaiMAHARASHTRA400 018India	Ph: 02224958303	NA	manish.mistry@novartis.com
6465	CTRI/2013/05/003702	NA	NA	NA	NA	NA	NA	NA
6474	CTRI/2013/06/003747	Dr T S Punia	Professor and Head	Government Medical College, Rajindra Hospital, Patiala.	c/o Dept. of Anaesthesiology and Intensive Care, Government Medical College, Rajindra Hospital.PatialaPUNJAB147001India	Ph: 09417023131	NA	tspunia@yahoo.com
6476	CTRI/2013/05/003648	Vivekanand Jha	Professor of Nephrology	Postgraduate Institute of Medical Education and Research (PGIMER), Chandigarh, India.	Dept of NephrologyChandigarhCHANDIGARH160012India	Ph: 2755213	Ph: 2744401	vjha@pginephro.org
6480	CTRI/2013/05/003670	NA	NA	NA	NA	NA	NA	NA
6496	CTRI/2013/10/004080	Dr Parthasarathi Bhattacharyya	Principal Investigator	Institute of Pulmocare and Research, Kolkata	CB-16, Sector 1, Salt Lake, Kolkata.KolkataWEST BENGAL700064India	Ph: 033-23580424	Ph: 033-23580424	parthachest@yahoo.com
6510	CTRI/2013/12/004199	Dr Abdul Hannan	JOINT DIRECTOR	Central Council for Research in Unani Medicine (CCRUM)	Central Council for Research in Unani Medicine (CCRUM), Jawahar Lal Nehru Bhartiya Chikitsa Evam Homoeopathy Anusandhan Bhawan, 61-65, Institutional Area, Opp. D Block, Janakpuri, New Delhi Central Council for Research in Unani Medicine (CCRUM), Jawahar Lal Nehru Bhartiya Chikitsa Evam Homoeopathy Anusandhan Bhawan, 61-65, Institutional Area, Opp. D Block, Janakpuri, New DelhiNew DelhiDELHI110058…	Ph: 011-28521981	Ph: 011-28522965	ccrum605@gmail.com
6520	CTRI/2015/07/005962	Dr Parthasarathi Bhattacharyya	Principal Investigator	Institute of Pulmocare and Research	CB-16, Sector 1, Salt Lake, Kolkata.CB-16, Sector 1, Salt Lake, Kolkata.KolkataWEST BENGAL700064India	Ph: 033-23580424	Ph: 033-23580424	parthachest@yahoo.com
6521	CTRI/2014/03/004443	Dr Manish Mistry	Medical Director (Oncology)	Novartis India Ltd.	Novartis India Ltd.Sandoz House, Dr. Annie Besant RoadWorli, Mumbai MumbaiMAHARASHTRA400018India	Ph: 02224958303	NA	manish.mistry@novartis.com
6530	CTRI/2015/12/006470	Dr Praful M Barvalia	Principal Investigator	M.B. Barvalia Foundation Spandan Holistic Institute	M.B. Barvalia Foundation Spandan Holistic InstituteDepartment of Childcare. 161, Naidu colony, Near Jain Temple, Pant Nagar, Ghatkopar - east, Mumbai -400077,India M.B. Barvalia Foundation Spandan Holistic InstituteDepartment of Childcare. 161, Naidu colony, Near Jain Temple, Pant Nagar, Ghatkopar - east, Mumbai -400077,India MumbaiMAHARASHTRA400077India	Ph: 022-25013985	Ph: 022-25084467	drpraful@gmail.com
6541	CTRI/2014/02/004397	Aloka Samantaray	Additional Professor	Sri Venkateswara Institute of Medical Sciences	Department of Anaesthesiology and Critical careSri Venkateswara Institute of Medical SciencesSri Venkateswara Institute of Medical SciencesTirupatiChittoorANDHRA PRADESH517507India	Ph: 9493547653	NA	aloksvims@gmail.com
6546	CTRI/2015/03/005601	Dr Anand Krishnan	Additional Professor	All India Institute of Medical Sciences	Centre for Community Medicine,AIIMS, Ansari Nagar, New Delhi SouthDELHI110029India	NA	NA	anand.drk@gmail.com
6549	CTRI/2013/07/003848	Dr Seema Jain	Consultant Dermatologist & Cosmetologist	Sanjivani Superspeciality Hospital	Sanjivani Superspeciality Hospital,1, Uday Park Society, Near Sunrise Park, Ahmedabad Ã¢Â€Â“ 380 015. Gujarat.AhmadabadGUJARAT380015India	Ph: -9376106275-	NA	drsjainskin@rediffmail.com
6557	CTRI/2013/08/003893	Dr Kaksha Patel	First year resident Department of Pharmacology	Government Medical College Bhavnagar	Department of Pharmacology First Floor Government Medical College Jail roadBhavnagar 364001 GujaratBhavnagarGUJARAT364001India	Ph: 09427417320	Ph: 02782422011	dr.kakshapatel@gmail.com
6569	CTRI/2013/05/003693	Dr Niranjan Thomas	Professor	Christian Medical College, Vellore	Department of NeonatologyChristian Medical CollegeVellore Ida Scudder RoadVelloreTamilnaduVelloreTAMIL NADU632004India	Ph: 04162283311	NA	niranjan@cmcvellore.ac.in
6572	CTRI/2014/02/004423	Dr Niranjan Biswal	Professor of pediatrics.JIPMER.Pondicherry	JIPMER.Pondicherry	Dept of pediatrics.JIPMER.Pondicherry.India Type V/B/No:1JIPMER CampusPondicherry-605006PondicherryPONDICHERRY605006.IndiaIndia	Ph: 9442528402	Ph: 2272066	drnbiswal@yahoo.com
6579	CTRI/2013/09/004008	Dr Vaishali Waindeskar	Associate Professor	Peoples College of Medical Science and Research Center.	PEOPLES COLLEGE OF MEDICAL SCIENCE AND RESEARCH CENTRE.BHANPUR BHOPALBhopalMADHYA PRADESH462037India	Ph: 07554005200	NA	vaishaliwaind@gmail.com
6582	CTRI/2013/05/003640	NA	NA	NA	NA	NA	NA	NA
6595	CTRI/2013/09/003975	Dr Jigna Padhiyar	Senior resident	GCS Medical College and research centre	Department of Dermatology,GCS Medical College and research centre,Opp. DRM office, Nr. chamunda bridge,Ahmedabad - 380025.AhmadabadGUJARAT380025India	Ph: 09909966702	Ph: -	dr.jignapadhiyar@gmail.com
6598	CTRI/2013/06/003786	Dr Jagadeesh T V	Family Physician	Amruth Poly Clinic	Amruth Poly ClinicNear Jana Priya Apartments,Allalsandra,Yelahankha,Bangalore- 560064BangaloreKARNATAKA560064India	NA	NA	drjagadeeshtemkar@yahoo.com
6607	CTRI/2013/05/003676	Rajiv Sarkar	Senior Research Fellow	Christian Medical College, Vellore	Community Health Department,Christian Medical College,Bagayam,VelloreVelloreTAMIL NADU632002India	NA	NA	rsarkar@cmcvellore.ac.in
6611	CTRI/2015/04/005670	Dr Ankesh Barnwal	Principal Investigator	Cliantha Research Limited	Cliantha Research LimitedSigma-1 Corporate,B/H. Rajpath Club,Opposite Mann Party Plot,Off. S.G Highway, Bodakdev, Ahmedabad-380 054, Gujarat, IndiaAhmadabadGUJARAT380054India	Ph: 079-66135664	Ph: 079-66135641	abarnwal@clianthatrials.com
6612	CTRI/2013/05/003626	DR SANJEEV SINHA	Adl Professor	epartment of Medicine All India Institute of Medical Sciences, Ansari Nagar, New Delhi- 110 029	Dr Sanjeev SinhaDepartment of MedicineAll India Institute of Medical Sciences,Ansari Nagar, New Delhi- 110 029Ph-09810164416Dr Sanjeev SinhaDepartment of MedicineAll India Institute of Medical Sciences,Ansari Nagar, New Delhi- 110 029Ph-09810164416New DelhiDELHI110029India	NA	Ph: 26588866	drsanjeevsinha2002@yahoo.com
6619	CTRI/2013/06/003751	Dr Milan Satia	Chief Executive Officer	Ethicare Clinical Trial Services	5/C, Vardan Tower, Nr. Vimal House, Vithalbhai Patel Colony, NavrangpuraAhmadabadGUJARAT380014India	Ph: 9825585119	NA	milansatia@ethicare-cro.com
6648	CTRI/2013/11/004124	NA	NA	NA	NA	NA	NA	NA
6658	CTRI/2013/07/003796	Dr V Satya Suresh Attili	Consultant Hematologist & Medical Oncologist	BIBI general Hospital and Cancer center	BIBI general Hospital and Cancer center, 16-3-991/1/C, Government Printing Press road, Malakpet, Hyderabad Ã¢Â€Â“ 500024HyderabadANDHRA PRADESH500024India	Ph: -9246243034-	NA	sureshattili@yahoo.com
6664	CTRI/2014/02/004403	NA	NA	NA	NA	NA	NA	NA
6670	CTRI/2013/07/003859	Dr Shuchita Mundle	Associate Professor	Government Medical College, Nagpur	Department of Obstetrics and GynecologyGovernment Medical CollegeNagpur, IndiaNagpurMAHARASHTRA440003India	Ph: 9822706087	NA	srmundle@gmail.com
6676	CTRI/2014/11/005162	Dr Ghanshyam Yadav	Assistant Professor	Institute of Medical, Sciences, Banaras Hindu University	Department of Anaesthesiology,Ã‚ Institute of Medical, Sciences, Banaras Hindu University, VaranasiDepartment of Anaesthesiology,Ã‚ Institute of Medical, Sciences, Banaras Hindu University, VaranasiVaranasiUTTAR PRADESH221005India	Ph: 09838894169	Ph: 05422369003	ghanshyamx@rediffmail.com
6681	CTRI/2013/07/003795	Dr Sumi Thomas	Post doctoral Fellow in Repoductive Medicine	Christian Medical College and Hospital	Reproductive Medicine UnitChristian Medical College and HospitalVellore - 632004Christian Medical College and HospitalTamil Nadu,VellorePin Code 632004VelloreTAMIL NADU632004India	Ph: 04162283301	Ph: 04162232103	drsumithomas@gmail.com
6685	CTRI/2013/06/003748	NA	NA	NA	NA	NA	NA	NA
6690	CTRI/2013/07/003801	Dr K Rajalakshmi	Assistant professor	The Tamilnadu Dr MGR Medical University	419 Kilpauk Garden Main RoadChennai69 Anna SalaiGuindyChennai 600 032ChennaiTAMIL NADU600 010India	Ph: 9840961455	Ph: 91-44-22353698	herbsiddha@rediffmail.com
6697	CTRI/2013/06/003760	Dr Nithya Gogtay	Professor (Additional)	Seth G S Medical College and KEM Hospital	Department of Clinical Pharmacology, New M S Building, 1st Floor, Seth G S Medical College and KEM Hospital, ParelMumbai (Suburban)MAHARASHTRA400012India	Ph: 02224174420	Ph: 02224112871	njgogtay@hotmail.com
6704	CTRI/2015/10/006243	Dr Neelima Mishra	ScientistD	National Institute of Malaria Research	National Institute of Malaria Research Sector 8 Dwarka Sector 8 Dwarka New DelhiDELHI110077India	Ph: 01125307333	Ph: 01125361090	neelima.nimr@gmail.com
6705	CTRI/2013/06/003754	Dr Deven Parmar	Vice president	Cadila Healthcare Limited	Zydus Research Center,Survey No. 396/403, Sarkhej-Bavla National Highway No.8AMoraiya,AhmadabadGUJARAT382213India	Ph: 91-2717-665555	Ph: 91-2717-665355	deven.parmar@zyduscadila.com
6707	CTRI/2013/06/003722	Dr T Jacob John	Principal Investigator	Member, SAGE working group on polio	(Retired) Prof. & Head, Dept. of Clinical Virology, Christian Medical College, Vellore, TN, India VelloreTAMIL NADU632002India	NA	NA	tjacobjohn@yahoo.co.in
6717	CTRI/2013/07/003833	Aseem Bhatnagar	Scientist F	Defence Research and Development Organisation	Institute of Nuclear Medicine and Allied Sciences Defence Researchand Development Organisation Ministry of Defence Brig SK Mazumdar MargNorthDELHI110054India	Ph: 23905172	Ph: 23919509	dr.aseembhatnagar@gmail.com
6735	CTRI/2019/05/018980	Dr Manjari Tripathi	Additional Professor	AIIMS	Room No. 705, 7th FloorDepartment of NeurologyCNC Centre AIIMSDelhiNew DelhiDELHI110029India	Ph: 911126594494	Ph: 011-26588248	mtripathiaiims@gmail.com
6744	CTRI/2015/03/005632	Dr Padmaja Udaykumar	Professor and Head	Father Muller Medical College	Department of Pharmacology,Father Muller Medical College,Kankanady,Mangalore.Residential adress1474, Raag, 1st Cross, Falnir road, Mangalore, 575002Dakshina KannadaKARNATAKA575002India	Ph: 9880890512	Ph: 2436661	padmajaudaykumar@gmail.com
6748	CTRI/2016/09/007267	Sanjay Khedekar	PhD Scholar	Institute of Post Graduate Teaching and Research in Ayurveda.	Department of Rasashastra and Bhaishaya Kalpana, Institute of Post Graduate Teaching and Research in Ayurveda, Gujarat Ayurved University, JamnagarJamnagar361008GujaratIndiaJamnagarGUJARAT361008India	Ph: 9595744788	NA	chatrapati82@gmail.com
6756	CTRI/2013/06/003784	Dr K Rajalakshmi	Assistant professor	The Tamilnadu Dr MGR Medical University	425, Kilpauk Garden main RoadChennai69 Anna SalaiGuindyTAMIL NADU 600 032ChennaiTAMIL NADU600 010India	Ph: 9840961455	NA	herbsiddha@rediffmail.com
6768	CTRI/2014/01/004354	Dr Vinay Kumar Singal	Senior Consultant Rheumatologist	Medanta The Medicity	Medanta The MedicityDivision of Rheumatology & Clinical ImmunologyMedanta The MedicitySector 38 Gurgaon Haryana 122001 IndiaGurgaonHARYANA122001India	Ph: 8130245976	Ph: 0124-4141414	vinaykumar.singal@medanta.org
6771	CTRI/2013/09/004011	Dr Smita Madhusudan Gaikwad	Assistant Professor	Lokmanya Tilak Municipal Medical College and General Hospital, Sion	Department of Anaesthesiology 4th floor, college building, Lokmanya Tilak Municipal Medical College, Sion East, Mumbai MumbaiMAHARASHTRA400022India	Ph: 09819554380	Ph: 02224031202	dr.smitagaekwad@gmail.com
6776	CTRI/2013/06/003766	Dr Rajiv Joshi	Principal Investigator	C.L.A.I.M.S. Pvt. Ltd.	C.L.A.I.M.S. Pvt. Ltd.4th Floor, B Wing, Modi House, C-10, Dalia Industrial Estate, New Link Road, Andheri (W), MumbaiMumbaiMAHARASHTRA400058India	Ph: 66758851	Ph: 66758854	rsjdr@rediffmail.com
6784	CTRI/2014/06/004676	DR BIJU GEORGE	PROFESSOR	CMC VELLORE	DEPARTMENT OF HAEMATOLOGY,CHRISTIAN MEDICAL COLLEGE,VELLORE, 632004,TAMIL NADU, INDIADEPARTMENT OF HAEMATOLOGY,CHRISTIAN MEDICAL COLLEGE,VELLORE, 632004,TAMIL NADU, INDIAVelloreTAMIL NADU632004India	Ph: 0416-2282352	Ph: 0416-2226449	biju@cmcvellore.ac.in
6788	CTRI/2013/06/003767	Dr Aseem Bhatnagar	Scientist F	Institute of Nuclear Medicine & Allied Sciences	Department of Nuclear MedicineInstitute of Nuclear Medicine & Allied SciencesBrig SK Mazumdar MargNew DelhiNew DelhiDELHI110054India	Ph: 011-23905172	NA	aseembhatnagar64@gmail.com
6791	CTRI/2014/03/004456	Dr Babita Ghai	Additional Professor	Post Graduate Institute of Medical Education and Research, Chandigarh	Department of Anaesthesia and Intensive Care, Post Graduate Institute of Medical Education and Research, Sector-12, ChandigarhChandigarhCHANDIGARH160012India	Ph: 9914209533	Ph: 0172-2744401	ghaibabita@hotmail.com
6803	CTRI/2014/09/005010	Dr Kedar Ganla	Consultant Ã¢Â€Â“ Fertility Physician	Ankoor Fertility Clinic & IUI Center	Ankoor Fertility Clinic & IUI CenterA-1, Ultra Co-op Society, Ground Floor, Lt. Dilip Gupte Marg, Shivaji Park, Near Goa Portuguesa Restaurant, Mahim, MumbaiMumbaiMAHARASHTRA400016India	Ph: 9322234964	NA	drkedarganla@gmail.com
6807	CTRI/2013/11/004135	Dr Garima Kachhawa	Assistant Professor	AIIMS	Department of Obstetrics and Gynaecology, AIIMSSouthDELHI110029India	Ph: 09868398231	NA	garimakachhawa2012@gmail.com
6848	CTRI/2013/06/003782	Dr Gungurti Prasad Rao	Consultant Psychiatrist	Asha Hospital, Hyderabad	Asha Hospital298,Road No 14Banjara hillsHyderabad 500 034Andhra Pradesh, IndiaHyderabadANDHRA PRADESH500034India	Ph: 09985900005	NA	prasad40@gmail.com
6852	CTRI/2013/08/003919	Dr Jagadeesh TV	Family Physician	Amruth Poly Clinic	Amruth Poly Clinic, Near Jana Priya Apartments, Allalasandra, Yelahanka, Bangalore BangaloreKARNATAKA560064India	Ph: 9880134660	NA	drjagadeeshtemkar@yahoo.com
6876	CTRI/2013/07/003845	Dr B C Sharma	Professor	G.B.Pant Hospital	Department of gastroenterologyG.B.Pant HospitalNew DelhiCentralDELHI110002India	Ph: 9718599203	Ph: 01123219222	drbcsharma@hotmail.com
6879	CTRI/2014/11/005229	Dr Rajendra A Badwe	Professor of Surgical Oncology and Director, Tata Memorial Centre, Mumbai	Tata Memorial Centre Mumbai	Tata Memorial Hospital, Dr Ernest Borges Marg,Parel, Mumbai,IndiaMumbaiMAHARASHTRA400012India	Ph: 912224177000	Ph: 912224154005	badwera@gmail.com
6900	CTRI/2013/12/004224	Dr Anil D Avhad	PhD Scholar	INSTITUTE FOR POST GRADUATE TEACHIND AND RESEARCH IN AYURVEDA	OPD NO 18 Basic principles Department IPGT and RA GAU,Jamnagar GujaratJamnagarGUJARAT361008IndiaJamnagarGUJARAT361008India	Ph: 9510176085	NA	anilavhad4u@yahoo.com
6911	CTRI/2013/10/004072	Mettu Srinivas Reddy	Senior Consultant Surgeon	Global Hospital and Health City	Institute of Liver Diseases and TransplantationGlobal Hospital and Health CityPerumbakkam,Chennai, IndiaChennaiTAMIL NADU600100India	Ph: 9840054648	NA	smettu.reddy@gmail.com
6933	CTRI/2013/09/004012	NA	NA	NA	NA	NA	NA	NA
7003	CTRI/2014/01/004344	Dr Kirudhna Kumar Kosanam Subramanian	Radiation and Clinical Oncologist- Head of the Department	Meenakshi Mission Hospital and Research Centre	Meenakshi Mission Hospital and Research Centre Lake Area, Melur Road, Madurai-625107, Tamilnadu, India.MaduraiTAMIL NADU625107India	Ph: -9787713004-	NA	drkskk@yahoo.com
7007	CTRI/2013/12/004208	Dr Kirushna Kumar Kosanam Subramanian	Radiation and Clinical Oncologist- Head of the Department	Meenakshi Mission Hospital and Research Centre	Meenakshi Mission Hospital and Research Centre Lake Area, Melur Road, Madurai-625107, Tamilnadu, India.MaduraiTAMIL NADU625107India	Ph: -9787713004-	NA	drkskk@yahoo.com
7012	CTRI/2013/08/003936	Dr Shibashish Bhattacharya	MBBS, MD, DM Visiting Consultant, Department of Medical Oncology	Nightingale Hospital	Nightingale Hospital 11 Shakespeare Sarani, Kolkata Ã¢Â€Â“ 700 071, West Bengal, IndiaKolkataWEST BENGAL700071India	Ph: 9051837235	NA	shibashishbhattacharya@ymail.com
7016	CTRI/2013/12/004186	Dr Shibashish Bhattacharya	MBBS, MD, DM Visiting Consultant, Department of Medical Oncology	Nightingale Hospital	Nightingale Hospital 11 Shakespeare Sarani, Kolkata Ã¢Â€Â“ 700 071, West Bengal, IndiaKolkataWEST BENGAL700071India	Ph: 9051837235	NA	shibashishbhattacharya@ymail.com
7046	CTRI/2014/08/004837	Dr Manish Mistry	Medical Director (Oncology)	Novartis India Ltd.	Novartis India Ltd. Sandoz House, Dr. Annie Besant Road, WorliMumbaiMAHARASHTRA400018India	Ph: 02224958303	NA	manish.mistry@novartis.com
7050	CTRI/2013/07/003813	Dr Rajiv Joshi	Principal Investigator	C.L.A.I.M.S. Pvt. Ltd.	C.L.A.I.M.S Pvt Ltd4th Floor, B Wing, Modi House, C-10, Dalia Industrial Estate, New Link Road, Andheri (W), Mumbai. MumbaiMAHARASHTRA400058India	Ph: 66758851	Ph: 66758854	rsjdr@rediffmail.com
7067	CTRI/2013/07/003831	Gopalakrishnan MS	Assistant Professor, Neurosurgery	Jawaharlal Institute of Post-graduate Medical Education and Research (JIPMER)	Department of Neurosurgery,2nd floor, SSB,Jawaharlal Institute of Post-graduate Medical Education and Research (JIPMER), GorimeduPondicherryPONDICHERRY605006India	Ph: 919345141431	NA	gopalakrishnanms@gmail.com
7070	CTRI/2014/04/004546	Dr Manish Mistry	Medical Director (Oncology)	Novartis India Limited	Novartis India Limited, Sandoz House, Dr. Annie Besant Road, Worli, MumbaiMumbaiMAHARASHTRA400018India	Ph: 02224958303	NA	manish.mistry@novartis.com
7072	CTRI/2014/01/004312	Salil Bapat	Post Graduate Student	PACIFIC DENTAL COLLEGE AND HOSPITAL	Department of Public Health Dentistry,Pacific Dental College and Hospital,Airport Road, Debari, UdaipurEKDANT BUNGLOW, NEAR HANUMAN MANDIR, MOTWANI RD, NASIK RD, NASIK,MAHARASHTRAUdaipurRAJASTHAN313001India	Ph: 07737121436	NA	salil1811@gmail.com
7083	CTRI/2014/01/004285	Dr Patturi Vishnupriya Rao	Senior Professor and Head,	NizamÃ¢Â€Â™s Institute of Medical Sciences University,	Panjagutta, Hyderabad 500 082, Andhra Pradesh, IndiaHyderabadANDHRA PRADESH 500 082India	Ph: 04023327111	Ph: 04023327111	diabetes.nims@gmail.com
7084	CTRI/2013/10/004107	Biswanath Basu	Assistant Professor and In charge, Division of Pediatric Nephrology	NRS Medical College and Hospital	Dept. of Pediatrics,NRS Medical College and Hospital, AJC Bose Road. KolkataAJC Bose Road. Kolkata-14KolkataWEST BENGAL700014India	Ph: 91-33-23453245	NA	basuv3000@gmail.com
7103	CTRI/2013/10/004120	DrRajeshH	Reader	Yenepoya university	Department of PeriodonticsYenepoya dental collegeYenepoya universityDeralakattemangalore#MIG 108, K.H.B. COLONY, KUNJATHBAIL, MANGALORE-575015Dakshina KannadaKARNATAKA575018India	Ph: 9886428859	Ph: 08242204663	drsharaj@gmail.com
7121	CTRI/2013/10/004103	Dr Ashok Roopchand Wadhwani	Principal Investigator	CIDP Biotech India Pvt. Ltd	CIDP Biotech India Pvt. LtdC3, Green Park ExtensionNew DelhiIndiaSouthDELHI110016India	Ph: 01140793385	NA	ashokrw@gmail.com
7153	CTRI/2014/01/004345	Dr Shilpa S N	Resident, Post graduate	Father Muller Medical College	Dept Of Anaesthesiology,Father Muller medical college,Kankanady,Mangalore.Dr Shilpa,Anaesthesia PG, room no 310, Ave Maria hostel, Father Muller Medical COllege, Kankanady,Mangalore-575002Dakshina KannadaKARNATAKA575002India	Ph: 9916275903	NA	shilpa.sn.bly@gmail.com
7155	CTRI/2014/07/004753	Dr Manish Mistry	Medical Director - Oncology	Novartis India Limited	Novartis India Limited, Sandoz House, 4th floor, Shivsagar Estate, Dr. Annie Besant Road, Worli, Mumbai MumbaiMAHARASHTRA400 018India	Ph: 02224958303	NA	manish.mistry@novartis.com
7161	CTRI/2014/03/004479	Ghorpade Arun Gangadhar	Assistant Professor	Sri Manakula Vinayagar Medical College and Hospital	Dept of Community MedicineSri Manakula Vinayagar Medical College and Hospital, MadagadipetMadagadipet, PondicherryPondicherryPONDICHERRY605107India	Ph: 919244402234	NA	drarunghorpade@gmail.com
7167	CTRI/2013/08/003866	Shuchita Mundle	Associate Professor	Government Medical College	Department of Obstetrics and GynecologyGovernment Medical CollegeNagpurIndiaNagpurMAHARASHTRA440003India	Ph: 9822706087	NA	srmundle@gmail.com
7179	CTRI/2013/09/003997	Dr Lt Col A T K Rau	Professor, Dept of Pediatrics	M S Ramaiah Medical College and Hospitals	M S Ramaiah Medical College and Hospitals,MSRIT Post, New BEL road, BangaloreBangaloreKARNATAKA560054India	Ph: 919845185354	NA	atkrau@gmail.com
7185	CTRI/2018/07/015102	Dr Shivakumar S Harti	Reader, Dept of Swasthavrittha	KLE University	KLE Universitys Shri B M Kankanawadi Ayurved Mahavidyalaya, BelgaumNehru NagarBelgaumBelgaumKARNATAKA590003India	Ph: 9611275431	NA	shivakumarsh@gmail.com
7193	CTRI/2013/08/003921	NA	NA	NA	NA	NA	NA	NA
7195	CTRI/2013/09/003989	Dr Ashok Roopchand Wadhwani	Principal Investigator	CIDP Biotech India Pvt. Ltd	C-3, Green Park Extension, New DelhiC-3, Green Park Extension, New DelhiSouthDELHI110016India	Ph: 01140793385	NA	ashokrw@gmail.com
7207	CTRI/2013/08/003915	Dr Aruna Bharti	Assistant Professor	NA	Department of Anaesthesiology Sanjay Gandhi Post Graduate Institute of Medical Sciences -LucknowLucknowUTTAR PRADESH226014India	Ph: 05222495262	Ph: 91-522-2668017	arunabha@sgpgi.ac.in
7218	CTRI/2014/01/004293	Dr D Raghunadharao	Professor	NizamÃ¢Â€Â™s Institute of Medical Sciences	Dept. of Medical Oncology NizamÃ¢Â€Â™s Institute of Medical Sciences PunjaguttaDept. of Medical Oncology NizamÃ¢Â€Â™s Institute of Medical Sciences PunjaguttaHyderabadANDHRA PRADESH500082India	NA	NA	telerama@rediffmail.com
7223	CTRI/2014/01/004303	Naju Turakhia	General Manager	Bharat Serums and Vaccines Ltd.	17th Floor, Hoechst House, Nariman Point, Mumbai-400021 India. ThaneMAHARASHTRA400021India	Ph: 9987267718	Ph: 912261797521	naju.turakhia@bharatserums.com
7237	CTRI/2014/03/004509	Dr Asha B	Assistant Professor	Sri Venkateshwara Medical College Hospital and research center	department of PharmaCOLOGYSri venkateshwaraa medical college andb research centerAriyurPondicherryPondicherryPONDICHERRY605101India	Ph: 9686071177	NA	dr.ashareddy@gmail.com
7240	CTRI/2014/02/004395	Murugananthan K	Head-Clinical Development	Novartis Healthcare Private Limited	Novartis Healthcare Private Limited, Medical Department, Sandoz House, Shiv Sagar Estate, Dr. Annie Besant Road, Worli, Mumbai.MumbaiMAHARASHTRA400018India	Ph: 022-24958545	NA	murugananthan.k@novartis.com
7243	CTRI/2014/03/004506	Murugananthan K	Head-Clinical Development	Novartis Healthcare Private Limited	Novartis Healthcare Private Limited, Medical Department, Sandoz House, Shiv Sagar Estate, Dr. Annie Besant Road, Worli, Mumbai.MumbaiMAHARASHTRA400 018India	Ph: 022-24958545	Ph: 912224954112	murugananthan.k@novartis.com
7277	CTRI/2014/01/004299	Dr Rajesh Khadgawat	Additional Professor	All India Institute if Medical Sciences, New Delhi	Room no. 303,Biotechnology building,Department of Endocrinology and Metabolism, AIIMS, New DelhiNew DelhiDELHI110029India	Ph: 9891418190	NA	rajeshkhadgawat@hotmail.com
7294	CTRI/2021/10/037192	K Backialakshmi	III rd Year MBBS,	IGMCRI	KATHIRGAMAM, PONDICHERRYPondicherryPONDICHERRY605009India	NA	NA	backialakshmikanagaraj1993@gmail.com
7298	CTRI/2013/08/003925	Dr Vinit Kumar Srivastava	Consultant	Apollo Hospitals Bilaspur, Chhattisgarh, India	Department of Anaesthesia,Apollo Hospitals Bilaspur,Seepat Road, Lingiadih Village,Bilaspur (C.G.)BilaspurCHHATTISGARH495006India	Ph: 9755557539	NA	drvinit75@gmail.com
7319	CTRI/2013/09/003963	Dr Naman H Shah	Medical Advisor - Medical Services	Intas Biopharmaceuticals Limited	423/P/A, Sarkhej-Bavla HighwayMoraiya, Tal: SanandAhmadabadGUJARAT382210India	Ph: 07940202358	Ph: 07940202022	naman_shah@intaspharma.com
7320	CTRI/2014/04/004528	Dr Mudgal Kothekar MD	Associate Vice President - Clinical Development	Sun Pharma Advanced Reserach Company Ltd.	Sun Pharma Advanced Research Company Ltd.17/B, Mahal Industrial Estate, Mahakali Caves Road, Andheri (East), MumbaiMumbaiMAHARASHTRA400093India	Ph: 912266455645	Ph: 912266455685	clinical.trials@sparcmail.com
7335	CTRI/2014/03/004483	DR BIJU GEORGE	PROFESSOR	CMC, VELLORE	DEPARTMENT OF HAEMATOLOGY, CHRISTIAN MEDICALCOLLEGE, VELLORE, 632004, TAMIL NADU, INDIADEPARTMENT OF HAEMATOLOGY, CHRISTIAN MEDICALCOLLEGE, VELLORE, 632004, TAMIL NADU, INDIAVelloreTAMIL NADU632004India	Ph: 0416-2282352	Ph: 0416-2226449	biju@cmcvellore.ac.in
7368	CTRI/2014/01/004294	Dr Pauline Joseph	Deputy Director (retired)	National Institute for Research In Tuberculosis	National Institute for Research In Tuberculosisno.1 Sathiyamoorthy Road Chetpet Chennai ChennaiTAMIL NADU600031India	NA	NA	Paulinej522003@yahoo.com
7369	CTRI/2014/01/004308	Dr Vanlalnghaka Darlong	Additional professor	All India Institute of Medical Sciences, New Delhi	Room no - 5018 Department of Anaesthesiology, AIIMS, New DelhiSouthDELHI110029India	NA	NA	darlongv@yahoo.com
7371	CTRI/2014/01/004289	Dr Anil Bhansali	Principal Investigator	Post Graduate Institute of Medical Education & Research	Room No 3027,3rd floor, Research Block B,ChandigarhCHANDIGARH160012India	Ph: 911722756583	Ph: 1722744401	anilbhansaliendocrine@gmail.com
7372	CTRI/2014/05/004623	DrHemant P Thacker	Consultant Physician & Cardio Metabolic Specialist	Bhatia Hospital	G-1 Block, Ground Floor, Tardeo Road, MumbaiMAHARASHTRA400007India	Ph: 02266660099	Ph: 02266660524	drhpt@hotmail.com
7379	CTRI/2013/09/003948	Dr Rajiv Joshi	Principal Investigator	C.L.A.I.M.S. Pvt. Ltd.	C.L.A.I.M.S Pvt Ltd4th Floor, B Wing, Modi House, C-10, Dalia Industrial Estate, New Link Road, Andheri (W), MumbaiMumbaiMAHARASHTRA400058India	Ph: 66758851	Ph: 66758854	rsjdr@rediffmail.com
7383	CTRI/2013/10/004060	Dr Anil Agarwal	Professor, Dept of Anaesthesiology, SGPGIMS, Lucknow 226014	Sanjay Gandhi Post Graduate Institute of Medical Sciences	Department of Anaesthesiology,A BLOCK, SGPGIMS Raebareli road, LucknowLucknowUTTAR PRADESH226014India	Ph: 8004904589	NA	anil_sgpgi@hotmail.com
7390	CTRI/2013/08/003927	DRSUDHINDRA MOHAN BHATTACHARYA	CONSULTANT; PROFESSOR.	S.C.DAS MEMORIAL MEDICAL AND RESEARCH CENTER; KPC MEDICAL COLLEGE	FLAT- 4 MOHONA5, NEW RAIPURKOLKATA52, JODHPUR PARKKOLKATA- 700068KolkataWEST BENGAL700084India	Ph: 033-24303400	NA	drsudhindra54@gmail.com
7396	CTRI/2013/09/004030	NA	NA	NA	NA	NA	NA	NA
7399	CTRI/2013/12/004181	Dr Sanjeev Bhoi	Additional Professor	All India Institute of Medical Sciences	Room No 3193rd floorJPN apex trauma centreNew DelhiDELHI110029India	Ph: 9868397053	Ph: 26106826	sanjeevbhoi@gmail.com
7419	CTRI/2013/09/003951	Dr Ashoka Kumar Singh	AGM	Lambda Therapeutic Research Ltd	Near Gujarat High CourtS. G. Highway, GotaAhmadabadGUJARAT380061India	Ph: 07940202020	Ph: 07940202021	ashokakumar@lambda-cro.com
7421	CTRI/2013/09/003961	Dr Nithya Gogtay	Professor Additional Department of Clinical Pharmacology	Seth G S Medical College and KEM Hospital	Department of Clinical Pharmacology,1st Floor, MS Building, Seth G S Medical College & KEM Hospital,Acharya Donde Marg, Parel, Mumbai - 400012MumbaiMAHARASHTRA400012India	Ph: 02224133767	Ph: 02224112871	njgogtay@hotmail.com
7427	CTRI/2013/10/004112	Dr Manjunatha R	Post graduate cum tutor, Department of Pharmacology.	Kempegowda Institute Of Medical Sciences.	Department of Pharmacology,Kempegowda Institute of Medical Sciences,Banashankari 2ND stage,Bangalore.BangaloreKARNATAKA560070India	Ph: 8951155519	NA	manjunatha5ramaiah@gmail.com
7430	CTRI/2014/05/004626	Dr Harish Kumar	Principal Investigator	Amrita Institute of Medical Sciences & Research Centre	Dept. of Endocrinology & DiabetesAmrita Institute of Medical Sciences & Research CentreAIMS-Ponekkara.P.OCochin Kerala- ErnakulamKERALA682041India	Ph: 04842801234	Ph: 04842802131	harishkumar@aims.amrita.edu
7433	CTRI/2015/03/005598	NA	NA	NA	NA	NA	NA	NA
7434	CTRI/2014/07/004732	Dr Sushma Sagar	Additional Professor	AIIMS DELHI	306, 3rd floor,JPN Apex Trauma CenterAIIMS, NEW DELHIDeptt of Trauma SurgeryJPN Apex Trauma Center AIIMSNEW DELHINew DelhiDELHI110029India	Ph: 911126731070	Ph: 911126589667	sagar.sushma@gmail.com
7444	CTRI/2013/12/004240	Debabrata Bandyopadhyay	Professor and Head	Medical College, Kolkata	88 College Street,Kolkata - 73.West Bengal.KolkataWEST BENGAL700073India	NA	NA	dr_dban@yahoo.com
7445	CTRI/2014/07/004743	Murugananthan K	Head-Clinical Development	Novartis Healthcare Private Limited	Novartis Healthcare Private Limited, Medical Department, SandozHouse, Shiv Sagar Estate, Dr. Annie Besant Road, Worli, Mumbai.Mumbai.MumbaiMAHARASHTRA400018India	Ph: 022-24958545	Ph: 022-24954112	murugananthan.k@novartis.com
7446	CTRI/2013/09/003956	Dr Naman Shah	Manager Medical Services	Intas Biopharmaceuticals Limited	423/P/A, Sarkhej-Bavla Highway, Moraiya, Tal: SanandAhmadabadGUJARAT382210India	Ph: 91-79-40202358	Ph: 91-79-40202022	naman_shah@intaspharma.com
7458	CTRI/2014/08/004821	Parasar Ghosh	Associate Professor	Institute of Postgraduate Medical Education & Research	Dept. of RheumatologyInstitute of Postgraduate Medical Education & Research244 A. J. C. Bose RoadKolkata 700020KolkataWEST BENGAL700020India	Ph: 9433988317	NA	drparasar@gmail.com
7461	CTRI/2014/05/004622	NA	NA	NA	NA	NA	NA	NA
7462	CTRI/2013/10/004048	NA	NA	NA	NA	NA	NA	NA
7473	CTRI/2013/09/003996	Mohd Ashraf Ganie	Assistant Professor	Endocrinology & Metabolism All India Institute of Medical Sciences	R NO 6 PC Block 5th floor AIIMS,Ansari Nagar New Delhi-29 Ansari Nagar New Delhi,India -110029South WestDELHI110029India	Ph: 91-11-26593968	Ph: 91-11-26589162	ashraf.endo@gmail.com
7474	CTRI/2013/12/004189	Dr Akash Patel MD	Principal Investigator	Lambda Therapeutic Research Ltd.	Lambda Therapeutic Research Ltd., Plot No. 38, Near Silver Oak Club, S. G. Highway, Gota, Ahmedabad AhmadabadGUJARAT380 061India	Ph: 07940202020	Ph: 07940202021	akashpatel@lambda-cro.com
7475	CTRI/2015/04/005734	Jeetinder Makkar	Associate Professor	POST GRADUATE INSTITUTE OF MEDICAL EDUCATION AND RESEARCH, CHANDIGARH, INDIA	Department of Anesthesia, 4th floor, Nehru Hospital, PGIMERDepartment of Anesthesia, 4th floor, Nehru Hospital, PGIMERChandigarhCHANDIGARH160047India	Ph: 7087009519	NA	jeet1516@gmail.com
7484	CTRI/2013/10/004114	Dr Mudgal Kothekar MD	Associate Vice President - Clinical Development	Sun Pharma Advanced Research Company Ltd.	Sun Pharma Advanced Research Company Ltd.17-B, Mahal Industrial Estate, Off Mahakali Caves Road, Andheri (East), Mumbai 400093, IndiaMumbaiMAHARASHTRA400093India	Ph: 02266455645	NA	clinical.trials@sparcmail.com
7493	CTRI/2015/09/006214	DR KANA RAM JAT	Assistant Professor	All India Institute of Medical Sciences, New Delhi	Department of Pediatrics, All India Institute of Medical Sciences, New DelhiNew DelhiDELHI110029India	Ph: 9868152426	NA	drkanaram@gmail.com
7514	CTRI/2013/11/004174	Dr Indira Gurajala	Assistant Professor, Department of Anaesthesiology and Critical Care,	Nizams Institute of Medical Sciences, Hyderabad.	1-9-485/2, Lalithanagar,Jamai Osmania, Hyderabad.HyderabadANDHRA PRADESH500044India	Ph: 07729932044	Ph: 091-40-23310076	indiradevraj@yahoo.co.in
7519	CTRI/2014/06/004700	Dr Manish Mistry	Medical Director (Oncology)	Novartis India Ltd	Novartis Healthcare Pvt Ltd GDO Trial Monitoring, India 6 & 7 floor ,Inspire BKC G Block, BKC Main Road Bandra Kurla ComplexBandra (East) MumbaiMumbaiMumbaiMAHARASHTRA400051India	NA	NA	manish.mistry@novartis.com
7520	CTRI/2013/10/004062	Dr Swasti Tiwari	Assistant Professor	Sanjay Gandhi Post Graduate Institute of Medical Sciences Lucknow	Department of Molecular Medicine and BiotechnologySanjay Gandhi Post Graduate Institute of Medical sciencesLucknowUttar pradesh226014IndiaDepartment of Molecular Medicine and BiotechnologySanjay Gandhi Post Graduate Institute of Medical SciencesLucknowLucknowUTTAR PRADESH226014India	Ph: 05222495642	NA	tiwaris@sgpgi.ac.in
7523	CTRI/2013/11/004127	NA	NA	NA	NA	NA	NA	NA
7526	CTRI/2013/11/004128	Dr Jayita Deodhar	Assoc Prof	Tata Memorial Hospital	Tata Memorial HospitalDr. E. Borges RoadParelMumbai MumbaiMAHARASHTRA400012India	Ph: 02224177000	NA	jukd2000@yahoo.co.uk
7535	CTRI/2014/08/004840	NA	NA	NA	NA	NA	NA	NA
7539	CTRI/2014/07/004764	Dr Rajinder K Jalali	Vice President and Head, Medical Affairs and Clinical Research and Global Head Pharmacovigilance	Sun Pharmaceutical Industries Ltd	Medical Affairs and Clinical ResearchSector 18, Sarhaul, Udyog Vihar Industrial Area, Gurgaon Haryana Ã¢Â€Â“ 122 015, India GurgaonHARYANA122015India	Ph: 91-124-4016858	Ph: 91-124-4107000	rajinder.jalali@sunpharma.com
7571	CTRI/2013/12/004238	Dr Rakesh Yadav	Principal Investigator	All India Institute of Medical Sciences	All India Institute of Medical Sciences,Room N0: 102, 1st floor old O.T. Block,Anasari Nagar New DelhiDELHI110029India	NA	NA	rakeshyadav123@yahoo.com
7595	CTRI/2013/10/004040	Dr R H jani	Senior Vice president	Cadila healthcare limited	Zydus Cadila House,Plot no.360, TPS 5, Service road, Vile Parle (East)Mumbai,IndiaMumbaiMAHARASHTRA400057India	Ph: 26186052	Ph: 26151735	rhjani@zyduscadila.com
7608	CTRI/2013/09/004034	NA	NA	NA	NA	NA	NA	NA
7614	CTRI/2014/03/004499	Dr Banshi Saboo	Principal Investigator	Dr. Jivraj Mehta Health Foundation	Dr. Jivraj Mehta Health FoundationBakeri Medical Research CenterAyojannagar,Near Shreyas crossing Road, Jivraj Mehta Marg, JivrajparkAhmadabadGUJARAT380007India	Ph: 9824047676	Ph: 011-23235793	banshisaboo@hotmail.com
7625	CTRI/2013/10/004063	Dr Naman Shah	Medical Advisor- Medical Services	Intas Biopharmaceuticals Limited	423/P/A, Sarkhej-Bavla Highway Moraiya, Tal: SanandAhmadabadGUJARAT382213India	Ph: 07940202358	Ph: 07940202022	naman_shah@intaspharma.com
[truncated: 5,749 more rows]

## Sheet: 850
Trial_ID	Registration_number	PI_Name	PI_Designation	PI_Affiliation	PI_Address	PI_Phone	PI_Fax	PI_Email
[truncated: 850 more rows]

[truncated: 7 more sheets: 6666, 2959, 3706, 3706_PIVOT, DPCache_1081, 1, 7]
