# Supplementary material for: In India, most principal investigators have run very few trials over the years
Source: Front Med (Lausanne). 2024 Aug 7;11:1424570. doi: 10.3389/fmed.2024.1424570 (PMC11335508; doi:10.3389/fmed.2024.1424570)
Supplement: Supplementary file 5 [file Table_5.XLSX]

## Sheet: Coversheet
Additional file 5. Establishing the identity of PIs with similar names based on their email IDs.
Sheet name		Description	Number of records	Is this sheet taken forward?
3706		Records in which either (a) a given name-email pair was repeated multiple times or (b) multiple names were associated with a given email ID or (c) a given name was associated with multiple email IDs.	3706
The dissociation of the set of 3706 into sets (a) – (d), as described below.
2102	(a)	A given email ID was associated with the same name, and there were multiple records with this pair of email and name. These records comprised 626 unique names.	2102
2102_PIVOT		Pivot table for the 2102 records. This contained 626 unique names.	2102
469	(b)	A given email ID was a part of multiple records, with PI names that were variants of each other or completely different from each other. These records comprised 266 names, including variants.	469
469_PIVOT		Pivot table for the 469 records	469
57		Of the 469 records, 8 sets of records (totalling 57 records) had different names associated with a given Email ID. In six sets, each name represented a different individual. However in two sets, it was determined that the different names actually represented the same person.	57
1081	(c)	One name was associated with multiple email IDs These records comprised 214 names (ignoring capitalization), including variants).	1081	Yes
54	(d)	Email IDs shared with the set of 1081, but associated with variants of PI names found in the set of 1081. These records comprised 30 names, including variants.	54	Yes
Taken forward
1081	(c)	One name was associated with multiple email IDs	1081	Taken forward to Additional file 6
54	(d)	Email IDs shared with the set of 1081, but associated with name variants of names found in the set of 1081.	54	Taken forward to Additional file 6

## Sheet: 3706
Trial_ID	Registration_number	PI_Name	PI_Name_No_spaces	Count_of_PI_Names	PI_Designation	PI_Affiliation	PI_Address	PI_Phone	PI_Fax	PI_Email	Count_of_PI_Email_IDs
31490	CTRI/2019/02/017624	A Abhinav	AAbhinav	2	Senior Lecturer	Kamineni institute of dental sciences	Department of periodontics Kamineni institute of dental sciences sreepuram narketpally nalgondaDepartment of periodontics Kamineni institute of dental sciences sreepuram narketpally nalgondaNalgondaTELANGANA508254India	Ph: 9885604456	NA	abhinavgupta22@gmail.com	2
31509	CTRI/2019/02/017748	A Abhinav	AAbhinav	2	Senior Lecturer	Kamineni institue of dental sciences	Department of periodonticsroom no 211Kamineni institute of dental sciences sreepuram narketpally nalgondaNalgondaTELANGANA508254India	Ph: 9885604456	NA	abhinavgupta22@gmail.com	2
51917	CTRI/2021/02/031284	A Appalaraju	AAppalaraju	1	Assistant Professor	Government Medical College & Govt. General Hospital (Old RIMS GGH)	Department of Surgery (Urology Unit),Government Medical College & Govt. General Hospital (Old RIMS GGH),Srikakulam.SrikakulamANDHRA PRADESH532001India	Ph: 9246666531	NA	draappalaraju@gmail.com	2
21981	CTRI/2018/01/011298	Aarti Kinikar	AartiKinikar	2	Professor and Head,	B J Govt Medical College & Sassoon Gneneral Hospitals	Dept of Pediatrics, B J Govt Medical College & Sassoon Gneneral HospitalsJai Prakash Narayan RoadPuneMAHARASHTRA411001India	NA	NA	aarti.kinikar63@gmail.com	2
45441	CTRI/2020/09/027512	Aarti Kinikar	AartiKinikar	2	Professor and Head, Department of Pediatrics	BJGMC and Sassoon General Hospitals	BJGMC and Sassoon General Hospitals Pune, Maharashtra 411001PuneMAHARASHTRA411001India	Ph: 9850039063	NA	aarti.kinikar63@gmail.com	2
22764	CTRI/2018/04/013300	Aashima Dabas	AashimaDabas	2	Assistant Professor	Maulana Azad Medical College	Department of PediatricsMaulana Azad Medical CollegeBahadur Shah Zafar MargNew DelhiCentralDELHI110002India	Ph: 01123236031	NA	dr.aashimagupta@gmail.com	2
36361	CTRI/2019/09/021073	Aashima Dabas	AashimaDabas	2	Assistant Professor	Maulana Azad Medical College	Department of Pediatrics, near Ward 14, Lok Nayak hospital, Jawahar Lal Nehru MargCentralDELHI110002India	Ph: 9968604424	NA	dr.aashimagupta@gmail.com	2
23343	CTRI/2018/02/012128	Abanti Saha	AbantiSaha	2	Associate Professor	Medical College, Kolkata	88, College Street.KolkataWEST BENGAL700073India	Ph: 9432146692	NA	sahaaby@gmail.com	2
26650	CTRI/2018/07/015131	Abanti Saha	AbantiSaha	2	Associate professor	Department of Dermatology, Medical college, Kolkata	88, college streetMedical college and Hospital KolkataWEST BENGAL700073India	NA	NA	sahaaby@gmail.com	2
6269	CTRI/2013/10/004091	Abdul Hannan	AbdulHannan	6	Joint Director (Unani)	in Unani Medicine (CCRUM	Central Council for Research in Unani Medicine (CCRUM), Jawahar Lal Nehru Bhartiya Chikitsa Evam Homoeopathy Anusandhan Bhawan, 61-65, Institutional Area, Opp. D Block, Janakpuri, New Delhi-Central Council for Research in Unani Medicine (CCRUM), Jawahar Lal Nehru Bhartiya Chikitsa Evam Homoeopathy Anusandhan Bhawan, 61-65, Institutional Area, Opp. D Block, Janakpuri, New Delhi-New DelhiDELHI11005…	Ph: 011-28521981	Ph: 011-28522965	ccrum605@gmail.com	7
6272	CTRI/2013/10/004092	Abdul Hannan	AbdulHannan	6	Joint Director (Unani)	Central Council for Research in Unani Medicine (CCRUM)	Central Council for Research in Unani Medicine (CCRUM), Jawahar Lal Nehru Bhartiya Chikitsa Evam Homoeopathy Anusandhan Bhawan, 61-65, Institutional Area, Opp. D Block, Janakpuri, New Delhi-Jawahar Lal Nehru Bhartiya Chikitsa Evam Homoeopathy Anusandhan Bhawan, 61-65, Institutional Area, Opp. D Block, Janakpuri, New Delhi-New DelhiDELHI110058India	Ph: 011-28521981	Ph: 011-28522965	ccrum605@gmail.com	7
6281	CTRI/2013/12/004215	Abdul Hannan	AbdulHannan	6	Joint Director (Unani)	Central Council for Research in Unani Medicine (CCRUM),	Central Council for Research in Unani Medicine (CCRUM), Jawahar Lal Nehru Bhartiya Chikitsa Evam Homoeopathy Anusandhan Bhawan, 61-65, Institutional Area, Opp. D Block, Janakpuri, New Delhi Central Council for Research in Unani Medicine (CCRUM), Jawahar Lal Nehru Bhartiya Chikitsa Evam Homoeopathy Anusandhan Bhawan, 61-65, Institutional Area, Opp. D Block, Janakpuri, New DelhiNew DelhiDELHI110058…	Ph: 01128521981	Ph: 01128522965	ccrum605@gmail.com	7
6304	CTRI/2013/12/004256	Abdul Hannan	AbdulHannan	6	Joint Director (Unani)	Central Council for Research in Unani Medicine (CCRUM)	Central Council for Research in Unani Medicine (CCRUM), Jawahar Lal Nehru Bhartiya Chikitsa Evam Homoeopathy Anusandhan Bhawan, 61-65, Institutional Area, Opp. D Block, JanakpuriCentral Council for Research in Unani Medicine (CCRUM), Jawahar Lal Nehru Bhartiya Chikitsa Evam Homoeopathy Anusandhan Bhawan, 61-65, Institutional Area, Opp. D Block, Janakpuri, New Delhi- New DelhiDELHI110018India	Ph: 011-28522965	Ph: 011-28522965	ccrum605@gmail.com	7
6322	CTRI/2013/10/004069	ABDUL HANNAN	ABDULHANNAN	6	Joint Director (Unani)	Central Council for Research in Unani Medicine (CCRUM),	Central Council for Research in Unani Medicine (CCRUM), Jawahar Lal Nehru Bhartiya Chikitsa Evam Homoeopathy Anusandhan Bhawan, 61-65, Institutional Area, Opp. D Block, Janakpuri, New Delhi Central Council for Research in Unani Medicine (CCRUM), Jawahar Lal Nehru Bhartiya Chikitsa Evam Homoeopathy Anusandhan Bhawan, 61-65, Institutional Area, Opp. D Block, Janakpuri, New Delhi-110058. New DelhiDE…	Ph: 011-28522965	Ph: 011-28522965	ccrum605@gmail.com	7
6510	CTRI/2013/12/004199	Abdul Hannan	AbdulHannan	6	JOINT DIRECTOR	Central Council for Research in Unani Medicine (CCRUM)	Central Council for Research in Unani Medicine (CCRUM), Jawahar Lal Nehru Bhartiya Chikitsa Evam Homoeopathy Anusandhan Bhawan, 61-65, Institutional Area, Opp. D Block, Janakpuri, New Delhi Central Council for Research in Unani Medicine (CCRUM), Jawahar Lal Nehru Bhartiya Chikitsa Evam Homoeopathy Anusandhan Bhawan, 61-65, Institutional Area, Opp. D Block, Janakpuri, New DelhiNew DelhiDELHI110058…	Ph: 011-28521981	Ph: 011-28522965	ccrum605@gmail.com	7
74303	CTRI/2022/10/046360	Abdul Indikar	AbdulIndikar	2	Principal Investigator	Synergen Bio Private Limited	Synergen Bio Private Limited Unit Nos.101 to 104 Sai Chambers 302 Old Mumbai-Pune Highway Wakdewadi Shivajinagar Pune Maharashtra PuneMAHARASHTRA411003India	Ph: 2025540555	Ph: 912025540444	abdul.indikar@synergenbio.com	2
74316	CTRI/2022/10/046727	Abdul Indikar	AbdulIndikar	2	Principal Investigator	Synergen bio PVT LTD	Synergen Bio Private limited unit nos 101 to 104 sai chambers 302 old mumbai pune highway wakdewadi shivajinagar punePuneMAHARASHTRA411003India	Ph: 2025540555	Ph: 2025540444	abdul.indikar@synergenbio.com	2
45475	CTRI/2020/07/026529	Abhay Vispute Shantaram	AbhayVisputeShantaram	2	Director and physician	SRV Hospital	Medicine departmentSRV Hospital Dr Mandakini Parihar Margopposite Lokmanya Tilak Terminus, Tilak Nagar, Chembur, Mumbai, Maharashtra MumbaiMAHARASHTRA400089India	Ph: 9819428656	NA	drasv@rediffmail.com	1
45750	CTRI/2020/08/027168	Abhay Vispute Shantaram	AbhayVisputeShantaram	2	Investigator	SRV Hospital	SRV Hospital, Dr Mandakini Parihar Marg opposite Lokmanya Tilak Terminus, Tilak Nagar, Chembur, Mumbai, Maharashtra MumbaiMAHARASHTRA400089India	NA	NA	drasv.surgiciansrv@gmail.com	1
20792	CTRI/2018/03/012824	Abhimanyu Vasudeva	AbhimanyuVasudeva	3	Senior Resident, Department of PMR, AIIMS, New Delhi	Senior Resident, Department of PMR, AIIMS, New Delhi	Room number 10, Department of PMR, AIIMS, New DelhiRoom number 10, Department of PMR, AIIMS, New DelhiSouth WestDELHI110029India	Ph: 9910185126	NA	abhimanyu.vmmc@gmail.com	3
20821	CTRI/2018/03/012837	Abhimanyu Vasudeva	AbhimanyuVasudeva	3	Senior Resident	AIIMS, New Delhi	Room number 10, Department of PMR, AIIMS, New DelhiSouth WestDELHI110029India	Ph: 9910185126	NA	abhimanyu.vmmc@gmail.com	3
26855	CTRI/2018/09/015662	Abhimanyu Vasudeva	AbhimanyuVasudeva	3	Senior Resident	AIIMS, New Delhi	Room Number 10, Department of Physical Medicine and Rehabilitation, AIIMS, New DelhiSouth WestDELHI110029India	Ph: 9910185126	NA	abhimanyu.vmmc@gmail.com	3
21972	CTRI/2018/01/011231	Abhinav Deshpande	AbhinavDeshpande	2	Post Graduate student	Nair Hospital Dental College	202 Second Floor - PeriodontologyNair Dental Hospital-Dr A Nair MargOpposite Maratha Mandir Mumbai CentMumbaiMAHARASHTRA400008India	Ph: 9869874837	NA	abhinavdeshpande91.5@gmail.com	2
22015	CTRI/2018/01/011162	Abhinav Deshpande	AbhinavDeshpande	2	Post Graduate Student	Nair Hospital Dental College	202, Department of Periodontics, Nair Hospital Dental College, Mumbai CentralMumbaiMAHARASHTRA400008India	Ph: 9869874837	NA	abhinavdeshpande91.5@gmail.com	2
39184	CTRI/2020/01/022801	Abhinav Talekar	AbhinavTalekar	6	Associate Professor	MA Rangoonwala College of Dentistry, Camp,	MA Rangoonwala College of Dentistry, Camp, PunePuneMAHARASHTRA411001India	Ph: 9503079151	NA	drabhinavtalekar@gmail.com	6
45364	CTRI/2021/02/031524	Abhinav Talekar	AbhinavTalekar	6	Associate Professor	M A RANGOONAWALA DENTAL COLLEGE PUNE	Kids Dental Corner Talekar Dental Careoff no 19 Near Victory Theatre Camp , PuneAzam Campus Near Golibar maidan ,CampPunePuneMAHARASHTRA411001India	Ph: 9503079151	NA	drabhinavtalekar@gmail.com	6
52244	CTRI/2021/03/031655	ABHINAV TALEKAR	ABHINAVTALEKAR	6	Associate Professor	M A Rangoonwala Dental College	M A RANGOONWALA DENTAL COLLEGE PUNE406 2nd floor MA RANGOONAWALA DENTAL COLLEGE PUNEPuneMAHARASHTRA411001India	Ph: 9503079151	NA	drabhinavtalekar@gmail.com	6
52559	CTRI/2021/02/031557	Abhinav Talekar	AbhinavTalekar	6	Associate Professor	MARDC PUNE	406Department of Pediatric Dentistry 2nd Floor MA Rangoonwala Dental College and Research Centre PunePuneMAHARASHTRA411001India	NA	NA	drabhinavtalekar@gmail.com	6
54009	CTRI/2021/05/033470	Abhinav Talekar	AbhinavTalekar	6	Associate Professor	M. A. Rangoonwala College of Dental Sciences and Research Centre	Department of Pediatric DentistryRoom No 406, Second floor, MARDC, 2390 KB Hidayatullah Rd, Azam Campus, PunePuneMAHARASHTRA411001India	Ph: 9503079151	NA	drabhinavtalekar@gmail.com	6
54012	CTRI/2021/04/032634	Abhinav Talekar	AbhinavTalekar	6	Reader	M. A. Rangoonwala College of Dental Sciences and Research Centre	406 , 2nd Floor, MARDC , KB Hidayatullah Rd, Camp, Pune406 , 2nd Floor, MARDC , KB Hidayatullah Rd, Camp, PunePuneMAHARASHTRA411001India	Ph: 9503079151	NA	drabhinavtalekar@gmail.com	6
2189	CTRI/2010/091/001400	Abhishek Das	AbhishekDas	2	Sr Clin Project Mgr	Quintiles Research India Pvt.	Ltd., 2B, Nitesh Broadway,9/3, M.G. Road, BangaloreKARNATAKA560001India	Ph: 08066552035	Ph: 08041156255	abhishek.das@quintiles.com	2
4366	CTRI/2012/03/002509	Abhishek Das	AbhishekDas	2	Clinical Project Manager	Quintiles Research (India) Pvt. Ltd.	2 B Nitesh Broadway, 9/3 M G Road,BangaloreBangaloreKARNATAKA560001India	Ph: 9886716682	Ph: 8041156255	abhishek.das@quintiles.com	2
57610	CTRI/2021/07/034751	Abhishek Pathak	AbhishekPathak	2	Aoociate professor	Room no 301, department of medical oncologt,Command Hospital , Kolkata	Department Of Medical Oncology , Command Hospital , KolkataKolkataWEST BENGAL700027India	NA	NA	drabhipat@gmail.com	2
57692	CTRI/2021/07/034741	Abhishek Pathak	AbhishekPathak	2	Associate professor	Indian Army	Department of Medical Oncology,Command hospital , Kolkata, KolkataWEST BENGAL700027India	NA	NA	drabhipat@gmail.com	2
47597	CTRI/2020/10/028700	Abhishek V Raut	AbhishekVRaut	2	Professor	Mahatma Gandhi Institute of Medical Sciences, Sevagram	Dr. Sushila Nayar School of Public Health(incorporating the Department of Community Medicine)Old hospital building,Bapu kati road,Mahatma Gandhi Institute of Medical Sciences, Sevagram WardhaMAHARASHTRA442102India	Ph: 7083170552	Ph: 07152-284333	abhishekvraut@gmail.com	2
71883	CTRI/2022/07/044407	Abhishek V Raut	AbhishekVRaut	2	Professor	Mahatma Gandhi Institute of Medical Sciences, Sevagram	Dr. Sushila Nayar School of Public Health (incorporating the Department of Community Medicine) Old hospital building, Bapu kutiroad, Mahatma Gandhi Institute of Medical Sciences, SevagramWardhaMAHARASHTRA442102India	Ph: 7083170552	Ph: 07152-284333	abhishekvraut@gmail.com	2
36366	CTRI/2019/08/020967	Aboli Patil	AboliPatil	2	Associate Professor	Parul Institute of Ayurved	Opd no 112 Kaumarbhritya Parul Ayurved Hospital Parul University Limda Waghodia Vadodara 391760Opd no 112 Kaumarbhritya Parul Ayurved Hospital Parul University Limda Waghodia Vadodara 391760VadodaraGUJARAT391760India	Ph: 9422783313	NA	drabolipatil@gmail.com	2
46321	CTRI/2020/08/027382	Aboli Patil	AboliPatil	2	Associate Professor	Parul Institute of Ayurveda Parul University	Parul University Campus Limda Tal Waghodia Vadodara Gujarat India 391760VadodaraGUJARAT391760India	Ph: 9422783313	NA	drabolipatil@gmail.com	2
11414	CTRI/2015/05/005829	Abraham Kurian	AbrahamKurian	3	Senior Consultant	Chaithanya Eye Hospital and Research Institute	KesavadasapuramThiruvananthapuramKERALA695004India	Ph: 91-9847094478	Ph: 0471-2443985	abrahamkurian55@yahoo.in	3
27712	CTRI/2019/10/021538	Abraham Kurian	AbrahamKurian	3	Medical Superintendent and Senior Consultant	Chaithanya Eye Hospital and Research Institute, Kesavadasapuram, Trivandrum	Chaithanya Eye Hospital and Research Institute,Kesavadasapuram,TrivandrumThiruvananthapuramKERALA695011India	Ph: 9847094478	NA	abrahamkurian55@yahoo.in	3
27716	CTRI/2019/05/018970	Abraham Kurian	AbrahamKurian	3	Medical Superintendent and Senior Consultant	Chaithanya Eye Hospital and Research Institute	Level 2,Room No: 2002,Chaithanya Eye Hospital and Research Institute, Kesavadasapuram, TrivandrumKesavadasapuramThiruvananthapuramKERALA695004India	NA	NA	abrahamkurian55@yahoo.in	3
21751	CTRI/2018/03/012421	Aby Abraham	AbyAbraham	4	Professor	Christian Medical College	Department of Haematology, Christian Medical CollegeVelloreTAMIL NADU632004India	Ph: 04162282352	NA	haemat@cmcvellore.ac.in	1
30395	CTRI/2019/02/017394	Aby Abraham	AbyAbraham	4	Professor	Christian Medical College, Vellore	Room no 5, Department of Haematology,Christian Medical College,Vellore, 632004, Tamil Nadu, IndiaRoom no 5, Department of Haematology,Christian Medical College,Vellore, 632004, Tamil Nadu, IndiaVelloreTAMIL NADU632004India	Ph: 04162282352	Ph: 04162226449	aby@cmcvellore.ac.in	3
47605	CTRI/2020/10/028317	Aby Abraham	AbyAbraham	4	Professor	Christian Medical College, Vellore	Room no-5, Department of Haematology, Christian Medical College, VelloreNot applicableVelloreTAMIL NADU632004India	Ph: 04162282890	Ph: 01462226449	aby@cmcvellore.ac.in	3
58737	CTRI/2021/09/036767	Aby Abraham	AbyAbraham	4	Professor	Christian Medical College	Room no 04, OT Block, First Floor,Department of Haematology,Christian Medical CollegeVelloreTAMIL NADU632004India	Ph: 04162282891	Ph: 01462226449	aby@cmcvellore.ac.in	3
29569	CTRI/2018/12/016619	A Chaudhari	AChaudhari	2	Principal Investigator	Nexus Clinical Research (India) Ltd.	Nexus Clinical Research (India) Ltd. Nexus Solitaire, Plot No. 4 A, Sector -09,Nerul (E), Navi Mumbai 400706, India Mumbai (Suburban)MAHARASHTRA400706India	Ph: 02227714203	NA	pm_medaffairs@nexuscro.com	3
43739	CTRI/2020/07/026718	A Chaudhari	AChaudhari	2	Principal Investigator	MALSONS Multispeciality Hospital	Department ofMedicine, GroundFloor, Plot no. 135Sector 06,Koparkhairane,Navi Mumbai, IndiaMumbaiMumbai (Suburban)MAHARASHTRA400706India	NA	NA	dranandchaudhari100@gmail.com	2
62161	CTRI/2022/05/042674	Adarsha	Adarsha	2	Professor	Vokkaligara sangha Dental College and Hospital	Department Of Conservative Dentistry And Endodontics,Vokkaligara sangha Dental College and Hospital, K R Road, Visvesvarapuram, Bengaluru, Karnataka 560004BangaloreKARNATAKA 560004India	Ph: 9844474688	NA	adarshsgowda@yahoo.com	1
77156	CTRI/2022/12/048521	Adarsha	Adarsha	2	Professor	Vokkaligara sangha dental college and hospita	Vokaligara sangha dental college and hospital v v puram BangloreBangaloreKARNATAKA560004India	Ph: 9844474688	NA	adarshgowda11@gmail.com	1
47691	CTRI/2020/10/028277	Adarsh Shetty	AdarshShetty	2	Senior Manager - Medical Affairs	Gufic Biosciences Limited	Gufic Biosciences Limited Subhash Road A Block Vile East Mumbai Maharashtra IndiaMumbaiMAHARASHTRA400057India	Ph: 912267261000	NA	medicalaffairs@guficbio.com	1
71374	CTRI/2022/09/045538	Adarsh Shetty	AdarshShetty	2	Senior Manager - Medical Affairs	Gufic Biosciences Limited	Subhash Road-A Block Vile Parle East MumbaiMAHARASHTRA400057India	Ph: 9844968062	NA	dr.adarsh.shetty@guficbio.com	1
14001	CTRI/2017/05/008497	Adil Rais	AdilRais	2	Phd Scholar	Institute for Post Graduate Teaching and Research in Ayurveda	Department of PanchakarmaInstitute for Post Graduate Teaching and Research in AyurvedaGujarat Ayurved UniversityJAMNAGAR GUJARAT JamnagarGUJARAT361008India	Ph: 7060272769	NA	adil.rais13@gmail.com	2
45909	CTRI/2020/07/026922	Adil Rais	AdilRais	2	Panchakarma Specialist	Lokbandhu Rajnarayan Combined Hospital	293/28 Old haiderganjLDA Kanpur RoadAashiyana LucknowUTTAR PRADESH226003India	Ph: 7060272769	NA	adil.rais13@gmail.com	2
19422	CTRI/2017/07/009031	Aditi Chopra	AditiChopra	3	Assistant Professor	Manipal College of Dental Sciences, Manipal University, Manipal	Room no 3, Manipal College of Dental Sciences, Manipal University, ManipalMadhav Nagar, Udupi district,UdupiKARNATAKA576104India	Ph: 08202922173	NA	draditichopra@gmail.com	3
33704	CTRI/2019/05/019042	Aditi Chopra	AditiChopra	3	Assistant Professor	Manipal College of Dental Sciences, Manipal Academy of Higher Education, Manipal	Room no 3, Manipal College of Dental Sciences, Manipal Academy of Higher Education, ManipalUdupiKARNATAKA576104India	Ph: 919739863908	NA	draditichopra@gmail.com	3
37032	CTRI/2019/10/021478	Aditi Chopra	AditiChopra	3	Assistant Professor	Manipal College of Dental Sciences, Manipal	Room no 3, Manipal College of Dental Sciences, ManipalManipal Academy of Higher Education, Manipal, Madhav Nagar, Udupi districtUdupiKARNATAKA576104India	NA	NA	draditichopra@gmail.com	3
61886	CTRI/2021/12/038596	Aditi Datta	AditiDatta	9	Managing Director	Biosite Research Private Limited	Office No 81, 82, 83 & 84 3rd Floor Chandru Complex, 18th Main RBI, Layout JP Nagar Phase 7, BangaloreBangaloreKARNATAKA560078India	Ph: 9811788955	NA	aditi.datta@biositeindia.com	9
65056	CTRI/2022/04/042021	Aditi Datta	AditiDatta	9	Managing Director	Biosite Research Private Limited	Office No 81, 82, 83 & 84 3rd Floor Chandru Complex, 18th Main RBI, Layout JP Nagar Phase 7, BangaloreBangaloreKARNATAKA560061India	Ph: 091-9811788955	NA	aditi.datta@biositeindia.com	9
65289	CTRI/2022/03/040760	Aditi Datta	AditiDatta	9	Managing Director	Biosite Research Private Limited	Office No 81, 82, 83 & 84 3rd Floor Chandru Complex, 18th Main RBI Layout, JP Nagar Phase 7BangaloreKARNATAKA560061India	Ph: 091-9811788955	NA	aditi.datta@biositeindia.com	9
65370	CTRI/2022/03/040704	Aditi Datta	AditiDatta	9	Managing Director	Biosite Research Private Limited	Office No 81, 82, 83 & 84 3rd Floor Chandru Complex, 18th Main, RBI Layout, JP Nagar Phase 7, BangaloreBangaloreKARNATAKA560061India	Ph: 0919811788955	NA	aditi.datta@biositeindia.com	9
66375	CTRI/2022/03/041372	Aditi Datta	AditiDatta	9	Managing Director	Biosite Research Private Limited	Office No 81, 82, 83 & 84 3rd Floor Chandru Complex, 18thMain RBI, Layout JP Nagar Phase 7, BangaloreBangaloreKARNATAKA560078India	Ph: 091-9811788955	NA	aditi.datta@biositeindia.com	9
68843	CTRI/2022/06/043443	Aditi Datta	AditiDatta	9	Managing Director	Biosite Research Private Limited	81-84, 2nd & 3rd Floor, Chandru Complex, 18th Main, RBI Layout, JP Nagar Phase 7, BangaloreBangaloreKARNATAKA560078India	Ph: 91-80-35104561	NA	aditi.datta@biositeindia.com	9
70143	CTRI/2022/07/044173	Aditi Datta	AditiDatta	9	Managing Director	Biosite Research Private Limited	81-84, 2nd & 3rd Floor, Chandru Complex, 18th Main, RBI Layout, JP Nagar Phase 7, BangaloreBangaloreKARNATAKA560078India	Ph: 91-80-35104561	NA	aditi.datta@biositeindia.com	9
78186	CTRI/2023/01/048905	Aditi Datta	AditiDatta	9	Managing Director	Biosite Research Private Limited	81-84, 2nd & 3rd Floor, Chandru Complex, 18th Main, RBI Layout, JP Nagar Phase 7, Bangalore, KARNATAKA-560078, India.BangaloreKARNATAKA560078India	Ph: 91-80-35104561	NA	aditi.datta@biositeindia.com	9
78276	CTRI/2023/04/051516	Aditi Datta	AditiDatta	9	Managing Director	Biosite Research Private Limited	81-84, 2nd & 3rd Floor, Chandru Complex, 18th Main, RBI Layout, JP Nagar Phase 7, Bangalore, KARNATAKA-560078, India.BangaloreKARNATAKA560078India BangaloreKARNATAKA560078India	Ph: 91-80-35104561	NA	aditi.datta@biositeindia.com	9
29037	CTRI/2019/01/017091	Aditi Sinha	AditiSinha	4	Assistant Professor	All India Institute of Medical Sciences New Delhi	Room no 3055 Department of Pediatrics All India Institute of Medical Sciences New DelhiSouthDELHI110029India	Ph: 9899145489	NA	aditisinhaaiims@gmail.com	4
39236	CTRI/2020/08/027334	Aditi Sinha	AditiSinha	4	Assistant Professor	All India Institute of Medical Sciences	Division of Pediatric NephrologyAll India Institute of Medical Sciences, New DelhiNew DelhiDELHI110029India	Ph: 91-11-26546788	NA	aditisinhaaiims@gmail.com	4
74364	CTRI/2022/10/046891	Aditi Sinha	AditiSinha	4	Additional Professor	All India Institute of Medical Sciences	Room no 3055 Department of Pediatrics All India Institute of Medical Sciences New Delhi SouthDELHI110029India	Ph: 9899145489	NA	aditisinhaaiims@gmail.com	4
75492	CTRI/2022/10/046890	Aditi Sinha	AditiSinha	4	Additional Professor	All India Institute of Medical Sciences	Room no: 3055, Department of Pediatrics, All India Institute of Medical Sciences, New DelhiSouth WestDELHI110029India	Ph: 9899145489	NA	aditisinhaaiims@gmail.com	4
29706	CTRI/2019/02/017558	afzal ali	afzalali	2	senior lecturer	pacific dental college and hospital	Department of COnservative Dentistry and endodontics,Pacific Dental college and hospital, AIRPORT ROAD, DEBARIDepartment of COnservative Dentistry and endodontics,Pacific Dental college and hospital, AIRPORT ROAD, DEBARIUdaipurRAJASTHAN313024India	Ph: 9986340502	NA	abu.ali.4k@gmail.com	2
45405	CTRI/2020/08/027191	Afzal Ali	AfzalAli	2	Reader (Associate Professor)	Pacific Dental College And Hospital	Department of Conservative Dentistry & Endodontics,Pacific Dental College And Hospital Airport Road, DebariUdaipurUdaipurRAJASTHAN313024India	Ph: 9986340502	NA	abu.ali.4k@gmail.com	2
20847	CTRI/2017/11/010324	Agam Shah	AgamShah	5	Head, Clinical Operations, India & Emerging Markets	Wockhardt Ltd	Wockhardt Ltd, Wockhardt towers, Bandra Kurla complex, Mumbai MumbaiMAHARASHTRA400051India	Ph: 02226596762	NA	AShah@wockhardt.com	2
21559	CTRI/2017/12/010803	Agam Shah	AgamShah	5	Head, Clinical operations	Wockhardt Limited	Wockhardt Towers, Bandra Kurla complex, Mumbai MumbaiMAHARASHTRA400051India	Ph: 02226596762	Ph: 02226523905	ashah@wockhardt.com	2
37246	CTRI/2019/10/021835	Agam Shah	AgamShah	5	Lead-Clinical Operations	Dr. ReddyÃ¢Â€Â™s Laboratories Ltd.	IPDO-Innovation Plaza Bachupally village and Mandal, Medchal Malkajgiri district Hyderabad, India.MedchalTELANGANA500 090 India	Ph: 04048796019	NA	agam.shah@drreddys.com	3
49102	CTRI/2020/11/029234	Agam Shah	AgamShah	5	Lead, Clinical & Medical Operations	Dr. ReddyÃ¢Â€Â™s Laboratories Limited	Integrated Product Development Office, Innovation Plaza, Survey No 42, 45 & 46,Bachupally Village, Bachupally Mandal, Medchal, Malkajgiri District, Hyderabad Ã¢Â€Â“ 500090, Telangana, IndiaHyderabadTELANGANA500090India	Ph: 9963164410	NA	agam.shah@drreddys.com	3
60333	CTRI/2021/09/036830	Agam Shah	AgamShah	5	Lead - Clinical & Medical Operations, Global Clinical Management	Dr ReddyÃ¢Â€Â™s Laboratories Limited	Integrated Product Development, Innovation Plaza, Survey No 42, 45 & 46, Bachupally Village, Bachupally Mandal, Medchal-Malkajgiri District, Hyderabad Ã¢Â€Â“ 500 090, TelanganaHyderabadTELANGANA500090India	Ph: 919963164410	NA	agam.shah@drreddys.com	3
28644	CTRI/2018/10/016182	A Gopal Rao	AGopalRao	9	Principal Investigator	Rajive Gandhi Institute of Medical Sciences & RIMS Govt. General Hospital	Rajive Gandhi Institute of Medical Sciences & RIMS Govt. General Hospital, Srikakulam-532001, Andhra Pradesh, India.SrikakulamANDHRA PRADESH532001India	Ph: 919440122790	NA	drgopalraoa@gmail.com	8
34282	CTRI/2019/07/020204	A Gopal Rao	AGopalRao	9	Associate Professor	Rajiv Gandhi Institute of Medical Sciences & RIMS Government General Hospital	Department of Medicine,Rajiv Gandhi Institute of Medical Sciences & RIMS Government General Hospital Srikakulam-532001, Andhra PradeshSrikakulamANDHRA PRADESH532001India	Ph: 8942279033	NA	drgopalraoa@gmail.com	8
34925	CTRI/2019/07/020126	A Gopal Rao	AGopalRao	9	Associate Professor	Rajiv Gandhi Institute of Medical Sciences & RIMS Government General Hospital	Department of General Medicine, Rajiv Gandhi Institute of Medical Sciences & RIMS Govt. General Hospital, Srikakulam-532001, Andhra Pradesh, India.SrikakulamANDHRA PRADESH532001India	Ph: 9440122790	NA	rimsresearch@gmail.com	6
38234	CTRI/2019/12/022455	A Gopal Rao	AGopalRao	9	Associate Professor	Rajiv Gandhi Institute of Medical Sciences & RIMS Government General Hospital	Department of Medicine,Rajiv Gandhi Institute of Medical Sciences & RIMS Government General Hospital, Srikakulam-532001SrikakulamANDHRA PRADESH532001India	Ph: 8942279033	NA	drgopalraoa@gmail.com	8
38375	CTRI/2020/03/023925	A Gopal Rao	AGopalRao	9	Associate Professor	Government Medical College & Government General Hospital (Old RIMSGGH)	Government Medical College and Government General Hospital (Old RIMSGGH), SrikakulamSrikakulamANDHRA PRADESH532001India	Ph: 8942279033	NA	drgopalraoa@gmail.com	8
38820	CTRI/2019/12/022548	A Gopal Rao	AGopalRao	9	Associate Professor	Rajiv Gandhi Institute of Medical Sciences & RIMS Government General Hospital	Department of Medicine,Rajiv Gandhi Institute of Medical Sciences& RIMS Government General Hospital, Srikakulam-532001SrikakulamANDHRA PRADESH532001India	Ph: 8942279033	NA	drgopalraoa@gmail.com	8
47322	CTRI/2020/10/028319	A Gopal Rao	AGopalRao	9	Associate Professor	Government Medical College & Government General Hospital (Old RIMSGGH)	Department of General Medicine, Government Medical College & Government General Hospital (Old RIMSGGH), Srikakulam-532001.SrikakulamANDHRA PRADESH532001India	Ph: 8942279033	NA	drgopalraoa@gmail.com	8
52170	CTRI/2021/03/032103	A Gopal Rao	AGopalRao	9	Associate Professor	Government Medical College & Government General Hospital (Old RIMSGGH)	Department of Medicine,Government Medical College & Government General Hospital (Old RIMSGGH),Srikakulam-532001.SrikakulamANDHRA PRADESH532001India	Ph: 8942279033	NA	drgopalraoa@gmail.com	8
59808	CTRI/2021/10/037277	A Gopal Rao	AGopalRao	9	Associate Professor	Government Medical College & Government General Hospital (Old RIMSGGH)	Department of Medicine,Government Medical College & Government General Hospital (Old RIMSGGH), Srikakulam.SrikakulamANDHRA PRADESH532001India	Ph: 8942279033	NA	drgopalraoa@gmail.com	8
40175	CTRI/2020/03/023916	Aishwarya Venkataraman	AishwaryaVenkataraman	2	DBT Ramalingaswami fellow	National Institute for Research in Tuberculosis	Department of HIV ImmunologyNational Institute for Research in Tuberculosis, No 1, Mayor Sathyamoorthy Road, Chetpet, Chennai 600031.ChennaiTAMIL NADU600031India	Ph: 7358293053	NA	Draishwaryav@gmail.com	1
67638	CTRI/2022/04/042311	Aishwarya Venkataraman	AishwaryaVenkataraman	2	Scientist E	ICMR-NIRT	ICMR-National Institute for Research in Tuberculosis,No.1, Mayor Sathiyamoorthy Road,Chetpet, Chennai - 600 031ChennaiTAMIL NADU600 031India	Ph: 914428369533	NA	aishwarya.v@nirt.res.in	1
44162	CTRI/2020/07/026391	Ajay Alexander	AjayAlexander	5	Head Clinical Research	G7 Synergon Private Limited	No 537 9th Cross 5th main Tata Nagar Sahakaranagar Post Bangalore Karnataka IndiaBangaloreKARNATAKA560092India	Ph: 09916252529	NA	ajay.alexander@g7synergon.in	4
50197	CTRI/2020/12/029989	Ajay Alexander	AjayAlexander	5	Head Clinical Research	G7 Synergon Private Limited	Department - Clinical Research,1st floor, Investigator Room, No 537 9th Cross 5th main Tata NagarSahakaranagar Post Bangalore Karnataka IndiaBangaloreKARNATAKA560092India BangaloreKARNATAKA560092India	Ph: 09916252529	NA	ajay.alexander@g7synergon.in	4
61581	CTRI/2021/12/038914	Ajay Alexander	AjayAlexander	5	Medical Monitor	G7 Synergon Private Limited	No 537 9th Cross 5th main Tata Nagar Sahakaranagar Post Bangalore Karnataka IndiaBangaloreKARNATAKA560092India	Ph: 9916252529	NA	ajay.alexander@g7synergon.in	4
78689	CTRI/2023/01/049053	Ajay Alexander	AjayAlexander	5	Head-Clinical Trial	G7 Synergon Private Limited	No 537 9th Cross 5th main Tata Nagar Sahakaranagar Post Bangalore Karnataka IndiaBangaloreKARNATAKA560092India	Ph: 9916252529	NA	ajay.alexander@g7synergon.in	4
78903	CTRI/2023/01/049327	Ajay Alexander	AjayAlexander	5	Medical Monitor	Samahitha Research Solutions	Room No.2, Department of Clinical OperationsNo 1204 ASHVA second floor 26th main road Jayanagar 9th block Bangalore KARNATAKA 560069 India BangaloreKARNATAKA560069India	Ph: 6364147979	NA	mrd@samahitha.com	1
10482	CTRI/2015/03/005658	Ajay K	AjayK	3	Coordinating PI	MS Ramaiah Medical College and Hospitals	Department of Ophthalmology, MS Ramaiah Medical College and Hospitals,Dept of Ophthalmology , New BEL Road, MSRIT Post, Bangalore - 560054, Karnataka, IndiaBangaloreKARNATAKA560054India	Ph: 08023608296	NA	drajayk@gmail.com	1
12830	CTRI/2015/10/006320	Ajay K	AjayK	3	Coordinating PI	MS Ramaiah Medical College and Hospitals	Department of Ophthalmology, MS Ramaiah Medical College andHospitals,Dept of Ophthalmology , New BEL Road, MSRIT Post,Bangalore - 560054, Karnataka, IndiaBangaloreBangaloreKARNATAKA560054India	Ph: 08023608296	NA	drajaybhat@gmail.com	1
14983	CTRI/2016/06/007036	Ajay K	AjayK	3	Assistant Professor	M. S. Ramaiah Medical College	c/o Department of Ophthalmology,M. S. Ramaiah Medical College,BENGALURUBangaloreKARNATAKA560054India	Ph: 08040502589	NA	ajayk@msrmc.ac.in	1
1266	CTRI/2010/091/000044	Ajay Kumar	AjayKumar	2	Prinicipal Investigator	Diabetes Care & Research Centre	Diabetes Care & Research CentreG.C -1B, Near OverbridgeNot ApplicableN/A800020India	Ph: 06122350434	Ph: 06122357332	drajaykr@yahoo.com	2
1787	CTRI/2010/091/000623	Ajay Kumar	AjayKumar	2	Principal Investigator	Diabetes Care & Research Centre	Diabetes Care & Research CentreG.C -1B, Near OverbridgeNot ApplicableN/A800020India	Ph: 0612-2350434	Ph: 0612-2357332	drajaykr@yahoo.com	2
38907	CTRI/2020/02/023107	Ajay Kumar Yadav	AjayKumarYadav	8	Head - Clinical Research Services	Reliance Life Sciences Pvt. Ltd. (RLS)	RLS Bio - Product Trials Group, Dhirubhai Ambani Life SciencesCentre (DALC) R-282, TTC Area of MIDC, Thane - Belapur Road,Rabale, Navi Mumbai - 400701,IndiaThaneMAHARASHTRA400701IndiaThaneMAHARASHTRA400701India	Ph: 9820804218	NA	Ajaykumar2.Yadav@relbio.com	8
55292	CTRI/2021/06/034395	Ajay Kumar Yadav	AjayKumarYadav	8	Head - Clinical Research Services	Reliance Life Sciences Pvt. Ltd. (RLS)	RLS Bio - Product Trials Group, Dhirubhai Ambani Life Sciences Centre (DALC) R-282, TTC Area of MIDC, Thane - Belapur Road, Rabale, Navi Mumbai - 400701, Thane MAHARASHTRA, IndiaThaneMAHARASHTRA400701India	Ph: 9820804218	NA	Ajaykumar2.Yadav@relbio.com	8
59730	CTRI/2021/12/038778	Ajay Kumar Yadav	AjayKumarYadav	8	Head - Clinical Research Services	Reliance Life Sciences Pvt Ltd	RLS Bio - Product Trials Group, Dhirubhai Ambani Life SciencesCentre (DALC) R-282, TTC Area of MIDC, Thane - Belapur Road,Rabale, Navi Mumbai ThaneMAHARASHTRA400701India	Ph: 9820804218	NA	Ajaykumar2.Yadav@relbio.com	8
37485	CTRI/2020/02/023109	Ajaykumar Yadav	AjaykumarYadav	8	Principal Investigator	Reliance Life Sciences Pvt. Ltd. (RLS)	Reliance Life Sciences Pvt. Ltd,Dhirubhai Ambani Life Sciences Centre, Plot-R-282, TTC Area of MIDC,Thane-Belapur Road, Rabale,Navi Mumbai 400701, Maharashtra, IndiaThaneMAHARASHTRA400701India	Ph: 9820804218	NA	Ajaykumar2.Yadav@relbio.com	8
43768	CTRI/2020/07/026292	Ajaykumar Yadav	AjaykumarYadav	8	AVP and head Clinical Research	Reliance Life Sciences Pvt. Ltd. (RLS)	RLS Bio - Product Trials Group, Dhirubhai Ambani Life Sciences Centre (DALC) R-282, TTC Area of MIDC, Thane - Belapur Road, Rabale, Navi Mumbai - 400701,IndiaThaneMAHARASHTRA400701India	Ph: 9820804218	NA	Ajaykumar2.Yadav@relbio.com	8
45479	CTRI/2020/09/027958	Ajaykumar Yadav	AjaykumarYadav	8	AVP and head Clinical Research	Reliance Life Sciences Pvt. Ltd. (RLS)	RLS Bio - Product Trials Group, Dhirubhai Ambani Life Sciences Centre (DALC) R-282, TTC Area of MIDC, Thane - Belapur Road, Rabale, Navi Mumbai - 400701, Thane MAHARASHTRA, IndiaThaneMAHARASHTRA400701India	Ph: 09820804218	NA	Ajaykumar2.Yadav@relbio.com	8
54259	CTRI/2021/05/033508	Ajaykumar Yadav	AjaykumarYadav	8	AVP and head Clinical Research	Reliance Life Sciences.	Reliance Life Sciences Private Limited, Department/Division: Clinical Research; room # B-22 DHIRUBHAI AMBANI LIFE SCIENCES CENTRE THANE BELAPUR ROAD RABALE NAVI MUMBAI 400701ThaneMAHARASHTRA400701India	Ph: 09820804218	NA	Ajaykumar2.Yadav@relbio.com	8
59793	CTRI/2021/11/038168	Ajaykumar Yadav	AjaykumarYadav	8	Head - Clinical Research (overall Trial Coordinator)	Reliance Life Sciences Pvt. Ltd. (RLS)	Reliance Life Sciences Pvt. Ltd. (RLS) Dhirubhai Ambani Life Sciences Centre (DALC) Plot R 282 TTC Area of MIDC Thane Belapur Road Rabale, Navi Mumbai Reliance Life Sciences Pvt. Ltd. (RLS) Dhirubhai Ambani Life Sciences Centre (DALC) Plot R 282 TTC Area of MIDC Thane Belapur Road Rabale, Navi Mumbai 400 701ThaneMAHARASHTRA400701India	Ph: 9820804218	NA	Ajaykumar2.Yadav@relbio.com	8
17975	CTRI/2017/03/008262	Ajay mahajan	Ajaymahajan	2	Assistant professor	Himachal Pradesh Government dental college and hospital,Shimla	Deptt.Of Periodntics,Himachal Pradesh Government dental college and hospital,Shimla.ShimlaHIMACHAL PRADESH171001India	NA	NA	drajdent@yahoo.co.in	2
17976	CTRI/2017/03/008279	Ajay Mahajan	AjayMahajan	2	Astt.Professor	Himachal Pradesh Govt. Dental College ,Shimla.	Deptt Of Periodontics ,Himachal Pradesh, Govt.Dental College(HPGDC),Shimla,HP.ShimlaHIMACHAL PRADESH171001India	NA	NA	drajdent@yahoo.co.in	2
467	CTRI/2009/091/000214	Ajay Mehta	AjayMehta	2	NA	NA	entral India Cancer Research Institute, 11, Shankar Nagar, West High Court Road, Nagpur - 440 010entral India Cancer Research Institute, 11, Shankar Nagar, West High Court Road, Nagpur - 440 010NagpurMAHARASHTRA440010India	Ph: 09949385000	NA	ajayonco@hotmail.com	2
2718	CTRI/2011/091/000208	Ajay Mehta	AjayMehta	2	Director, Department of Surgical Oncology	Director, Department of Surgical Oncology	Director, Department of Surgical Oncology, Central India Cancer Research InstituteP11, West High Court Road, Shankar Nagar Nagpur 440010, MaharashtraNagpurMAHARASHTRA440010India	Ph: 9823190192	Ph: -	ajayonco@hotmail.com	2
2699	CTRI/2011/091/000187	Ajay Puri	AjayPuri	2	Professor and Head of Surgical Oncology	Tata Memorial Hospital	Room No. 93, Bone & Soft Tissue Department, Ground Floor, Main BuildingTata Memorial Hospital, Dr E Borges Marg, ParelMumbaiMAHARASHTRA400012India	Ph: 022-24177000	Ph: 022-24146937	docpuri@gmail.com	2
2701	CTRI/2011/091/000189	Ajay Puri	AjayPuri	2	Professor and Head of Surgical Oncology	Tata Memorial Hospital	Room No. 93, Bone & Soft Tissue Department, Ground Floor, Main Building Tata Memorial Hospital, Dr E Borges Marg, ParelMumbaiMAHARASHTRA400012India	Ph: 022-24177000	Ph: 022-24146937	docpuri@gmail.com	2
34713	CTRI/2019/08/020625	Ajay Singh	AjaySingh	2	Assistant Professor	All India Institute of Medical Science, New Delhi	Room No 50115th Floor, Teaching BlockAIIMS New Delhi.SouthDELHI110065India	Ph: 9999276845	NA	ajay.ydv2509@gmail.com	2
42209	CTRI/2020/03/024084	Ajay Singh	AjaySingh	2	Assistant Professor	PGIMER Chandigarh	Department of Anesthesia and Intensive Care, 4th Floor, Nehru Hospital PGIMER, Chandigarh 160012Nehru Hospital, PGIMERSector 12, ChandigarhChandigarhCHANDIGARH160012India	Ph: 9999276845	Ph: 01722756500	ajay.ydv2509@gmail.com	2
25131	CTRI/2018/04/013464	Ajit Mullasari	AjitMullasari	1	Director, Department of Cardiology	The Madras Medical Mission	The Madras Medical Mission,No 4A, Dr. J.Jayalalitha Nagar, Mogappair, Chennai 600037ChennaiTAMIL NADU600037India	Ph: 9841271361	Ph: 04426565974	clireco@mmm.org.in	2
16480	CTRI/2017/05/008684	Ajoy Oommen John	AjoyOommenJohn	3	Assistant Professor Grade II	Christian Medical College	Christian Medical College,Ida Scudder RoadVelloreTamil NaduIndiaVelloreTAMIL NADU632004India	Ph: 7639195315	NA	ajoyoommenjohn@gmail.com	3
52816	CTRI/2021/03/031969	Ajoy Oommen John	AjoyOommenJohn	3	Assistant Professor	Christian Medical College, Vellore	Department of Medical Oncology,Christian Medical College,Ida Scudder Road, Vellore- 632004, Tamil Nadu, IndiaVelloreTAMIL NADU632004India	NA	NA	ajoyoommenjohn@gmail.com	3
59240	CTRI/2021/08/035537	Ajoy Oommen John	AjoyOommenJohn	3	Assistant Professor	Christian Medical College,	Department of Medical Oncology, Christian Medical College, IdaScudder Road, Vellore- 632004, Tamil Nadu, IndiaVelloreTAMIL NADU632004IndiaVelloreTAMIL NADU632004India	Ph: 7639195315	NA	ajoyoommenjohn@gmail.com	3
9893	CTRI/2020/10/028475	Ajoy Roychoudhury	AjoyRoychoudhury	2	Professor	All India Institute of Medical Sciences New Delhi	Department of Oral and Maxillofacial SurgeryCDERAIIMSNew Delhi SouthDELHI110029India	Ph: 01126589303	Ph: 911126588641	ajoyroy@hotmail.com	2
34965	CTRI/2019/10/021532	Ajoy Roychoudhury	AjoyRoychoudhury	2	Professor and Head	CDER All India Institute of Medical Sciences	Centre for Dental Education & Research AIIMS, New DelhiSouthDELHI110029India	Ph: 01126588500	Ph: 01126588641	ajoyroy@hotmail.com	2
18791	CTRI/2017/05/008463	A J V Sai Prasad	AJVSaiPrasad	1	Research Officer(Ayurveda)	Regional AYURVEDA Research Institute for Skin Disorders, Vijayawada	Regional Ayurveda Research institute for Skin Disorders, VijayawadaKrishnaANDHRA PRADESH520015India	Ph: 9490716761	Ph: 08662402144	saiprasad_avvaru@yahoo.co.in	2
42843	CTRI/2020/04/024806	Akash Kumar	AkashKumar	6	Assistant Professor	All India Institute of Medical Sciences	Department of Medical Oncology,2nd Floor, BRAIRCH,All India Institute Of Medical Sciences,Ansari Nagar, New DelhiSouthDELHI110029India	NA	NA	akashjha08@yahoo.com	4
52809	CTRI/2021/07/034813	Akash Kumar	AkashKumar	6	Assistant Professor	NCI AIIMS	Room no 1, 1st floor, Academic block, NCI AIIMSJhajjarHARYANA124105India	Ph: 9910850134	NA	akashjha08@yahoo.com	4
52833	CTRI/2021/04/032528	Akash Kumar	AkashKumar	6	Assistant Professor	NCI AIIMS	Academic Block, NCI-AIIMS, Badsa, Jhajjar, HaryanaJhajjarHARYANA124105India	Ph: 9910850134	NA	akashjha08@yahoo.com	4
53997	CTRI/2021/07/034839	Akash Kumar	AkashKumar	6	Assistant Professor	NCI AIIMS	Room no 1, 1st Floor, Academic block, Badsa, Jhajjar, HaryanaJhajjarHARYANA124105India	Ph: 9910850134	NA	akashjha08@yahoo.com	4
60629	CTRI/2021/11/038139	Akash Kumar	AkashKumar	6	Assistant Professor	NCI AIIMS, Badsa	Room No 1, 1st Floor, Academic BlockJhajjarHARYANA124105India	Ph: 9910850134	NA	akashjha08@gmail.com	2
60633	CTRI/2021/09/036663	Akash Kumar	AkashKumar	6	Assistant Professor	NCI	Room no1, 1st floor, academic blockJhajjarHARYANA124105India	Ph: 9910850134	NA	akashjha08@gmail.com	2
7474	CTRI/2013/12/004189	Akash Patel	AkashPatel	4	Principal Investigator	Lambda Therapeutic Research Ltd.	Lambda Therapeutic Research Ltd., Plot No. 38, Near Silver Oak Club, S. G. Highway, Gota, Ahmedabad AhmadabadGUJARAT380 061India	Ph: 07940202020	Ph: 07940202021	akashpatel@lambda-cro.com	4
15586	CTRI/2016/07/007096	Akash Patel	AkashPatel	4	Principal Investigator	Lambda Therapeutic Research Ltd	Plot No. 38, Near Silver Oak ClubS. G. Highway, GotaAhmadabadGUJARAT380061India	Ph: 07940202488	Ph: 07940202021	akashpatel@lambda-cro.com	4
25448	CTRI/2018/08/015297	Akash Patel	AkashPatel	4	Assistant General Manager	Lambda Therapeutic Research Ltd	Lambda House, Department of Clinical Pharmacology and Medical Affairs, Plot no. 38, Survey No. 388Near Silver Oak Club,S. G. Highway, GotaAhmadabadGUJARAT382481India	Ph: 07940202488	Ph: 07940202021	akashpatel@lambda-cro.com	4
29127	CTRI/2018/11/016335	Akash Patel	AkashPatel	4	Assistant General Manager	Lambda Therapeutic Research Ltd	Lambda House, Department of Clinical Pharmacology & Medical Affairs, Plot No. 38, Survey No. 388Near Silver Oak Club, S. G.Highway, GotaAhmadabadGUJARAT382481India	Ph: 07940202282	Ph: 07940202021	akashpatel@lambda-cro.com	4
945	CTRI/2009/091/000771	Akhilesh Sharma	AkhileshSharma	14	NA	NA	Piramal Life Sciences Limited1, Nirlon Complex Off Western Express Highway, Goregaon (East) MumbaiMAHARASHTRA400063India	Ph: 02230818600	Ph: 02230818703	akhilesh.sharma@piramal.com	1
17097	CTRI/2018/05/014254	Akhilesh Sharma	AkhileshSharma	14	President & Chief Medical Officer	Alkem Laboratories Limited	Alkem Laboratories Limited, Alkem House, Devashish, Adjacent to Matulya centre, Senapati Bapat Marg, Lower ParelMumbaiMAHARASHTRA400013India	Ph: 022-39829999	NA	akhilesh.sharma@alkem.com	13
23029	CTRI/2018/07/014908	Akhilesh Sharma	AkhileshSharma	14	President & CMO	Alkem Laboratoroes Limited	Alkem Laboratories Limited, Alkem House, Devashish, Adjacent to Matulya centre, Senapati Bapat Marg, Lower ParelMumbaiMAHARASHTRA400013India	Ph: 9701346369	NA	akhilesh.sharma@alkem.com	13
32739	CTRI/2019/04/018614	Akhilesh Sharma	AkhileshSharma	14	President & Chief Medical Officer	Alkem Laboratories Limited	Alkem Laboratories Limited,Unit no. 301, 3rd floor, Marathon Innovo, Ã¢Â€Â˜BÃ¢Â€Â™ Wing, Opp. Peninsula Corporate Park, Ganpatrao Kadam Marg,Lower Parel (West), MumbaiMumbaiMAHARASHTRA400013India	Ph: 022-39829999	NA	akhilesh.sharma@alkem.com	13
34052	CTRI/2019/09/021256	Akhilesh Sharma	AkhileshSharma	14	President & Chief Medical Officer	Alkem Laboratories Ltd	Alkem Laboratories Ltd. Unit no. 301, 3rd floor, Marathon Innovo, Ã¢Â€Â˜BÃ¢Â€Â™ Wing, Opp. Peninsula Corporate Park, Ganpatrao Kadam Marg, Lower Parel (West), Mumbai, MAHARASHTRA-400013, IndiaMumbaiMAHARASHTRA400013India	Ph: 022-39829999	NA	akhilesh.sharma@alkem.com	13
41220	CTRI/2020/06/025851	Akhilesh Sharma	AkhileshSharma	14	President & CMO	Alkem Laboratoroes Limited	Alkem Laboratories Limited, Alkem House, Devashish, Adjacent to Matulya centre, Senapati Bapat Marg, Lower ParelMumbaiMAHARASHTRA400013IndiaMumbaiMAHARASHTRA400013India	Ph: 9701346369	NA	akhilesh.sharma@alkem.com	13
42587	CTRI/2020/05/025476	Akhilesh Sharma	AkhileshSharma	14	President & CMO	Alkem Laboratoroes Limited	Medical Affairs department, Alkem House, Devashish,Adjacent to Matulya centre, Senapati Bapat Marg, Lower Parel MumbaiMAHARASHTRA400013India	NA	NA	akhilesh.sharma@alkem.com	13
42640	CTRI/2020/09/028070	Akhilesh Sharma	AkhileshSharma	14	President & CMO	Alkem Laboratoroes Limited	Alkem Laboratories Limited, Alkem House, Devashish, Adjacent to Matulya centre, Senapati Bapat Marg, Lower Parel MumbaiMAHARASHTRA 400013 India	NA	NA	akhilesh.sharma@alkem.com	13
45267	CTRI/2021/01/030508	Akhilesh Sharma	AkhileshSharma	14	President & CMO	Alkem Laboratoroes Limited	Medical Affairs department, Alkem House, Devashish, Adjacent to Matulya centre, Senapati Bapat Marg, Lower ParelMumbaiMAHARASHTRA400013India	Ph: 02239829999	NA	akhilesh.sharma@alkem.com	13
54765	CTRI/2021/08/035907	Akhilesh Sharma	AkhileshSharma	14	President & CMO	Alkem Laboratories Limited	Alkem Laboratories Limited, Alkem House, Devashish, Adjacent to Matulya centre, Senapati Bapat Marg, Lower Parel Mumbai MumbaiMAHARASHTRA400013India	Ph: 9701346369	NA	akhilesh.sharma@alkem.com	13
60036	CTRI/2021/10/037461	Akhilesh Sharma	AkhileshSharma	14	President & CMO	Alkem Laboratories Limited	Alkem Laboratories Limited, Alkem House, Devashish, Adjacent toMatulya centre, Senapati Bapat Marg, Lower Parel MumbaiMumbaiMAHARASHTRA400013IndiaMumbaiMAHARASHTRA400013India	Ph: 9701346369	NA	akhilesh.sharma@alkem.com	13
60863	CTRI/2021/11/037831	Akhilesh Sharma	AkhileshSharma	14	President & CMO	Alkem Laboratories Limited	Alkem Laboratories Limited, Alkem House, Devashish, Adjacent to Matulya centre, Senapati Bapat Marg, Lower ParelMumbaiMAHARASHTRA400013India	NA	NA	akhilesh.sharma@alkem.com	13
62957	CTRI/2021/12/038472	Akhilesh Sharma	AkhileshSharma	14	President & CMO	Alkem Laboratories Limited	Alkem Laboratories Limited, Alkem House, Devashish, Adjacent to Matulya centre, Senapati Bapat Marg, Lower Parel Mumbai Mumbai MAHARASHTRA 400013 IndiaMumbaiMAHARASHTRA400013IndiaMumbai (Suburban)MAHARASHTRA400013India	Ph: 9701346369	NA	akhilesh.sharma@alkem.com	13
71681	CTRI/2022/08/044563	Akhilesh Sharma	AkhileshSharma	14	President & CMO	Alkem Laboratories Limited	Alkem Laboratories Limited Alkem House Devashish Adjacent to Matulya center Senapati Bapat Marg Lower Parel Mumbai MAHARASHTRA 400013 IndiaMumbai (Suburban)MAHARASHTRA400013India	Ph: 9701346369	NA	akhilesh.sharma@alkem.com	13
20594	CTRI/2017/10/010153	AKHILESHWAR	AKHILESHWAR	2	Senior Resident	INDIRA GANDHI INSTITIUTE OF MEDICAL SCIENCES	DEPARTMENT OF ANAESTHESIOLOGY,INDIRA GANDHI INSTITUTE OF MEDICAL SCIENCES.PatnaBIHAR800014India	Ph: 9835186989	NA	9.akhileshwar@gmail.com	2
45291	CTRI/2021/01/030271	Akhileshwar	Akhileshwar	2	Assistant professor	Indira Gandhi Institute Of Medical Sciences	Indira Gandhi Institute Of Medical Sciences.first floor,G.I.S operation theatrePatnaBIHAR800014India	Ph: 09835186989	NA	9.akhileshwar@gmail.com	2
58988	CTRI/2021/09/036296	Akhil Kapoor	AkhilKapoor	4	Assistant professor Medical oncology	MPMMCC HBCH Varanasi	Room No 28, Department of Medical Oncology, Mahamana Pandit Madan Mohan Cancer Centre Sunderpur VaranasiRoom No. 6, Department of Medical Oncology, Old Loco Colony Shivpurwa Varanasi Uttar pradesh 221010VaranasiUTTAR PRADESH221005India	Ph: 7597364554	NA	kapoorakhil1987@gmail.com	4
75382	CTRI/2022/10/046520	Akhil Kapoor	AkhilKapoor	4	Associate Professor, Department of Medical Oncology	Mahamana Pandit Madan Mohan Malaviya Cancer Centre (MPMMCC)	OPD No.28, Ground floor, DNT Block, Mahamana Pandit Madan Mohan Malaviya Cancer Centre (MPMMCC), Sundarpur, Varanasi 221005Mahamana Pandit Madan Mohan Malaviya Cancer Centre, Sundar bagiya, Banaras Hindu University Campus, Sundarpur, VaranasiVaranasiUTTAR PRADESH221005India	Ph: 9950482121	NA	kapoorakhil1987@gmail.com	4
77734	CTRI/2023/03/050180	Akhil kapoor	Akhilkapoor	4	Associate proessor,Department of Medical Oncology	Mahamana Pandit Madan Mohan Malaviya Cancer Centre	OPD No.28 Ground floor DNT Block,Mahamana Pandit Madan Mohan Malaviya Cancer Centre (MPMMCC) Sundarpur VaranasiUTTAR PRADESHVaranasiUTTAR PRADESH221005India	Ph: 9950482121	NA	kapoorakhil1987@gmail.com	4
81228	CTRI/2023/04/051518	Akhil kapoor	Akhilkapoor	4	Associate professor, Department of Medical Oncology	Mahamana Pandit Madan Mohan Malaviya Cancer Centre (MPMMCC)	OPD No.28 Ground floor DNT Block,Mahamana Pandit MadanMohan Malaviya Cancer Centre (MPMMCC) Sundarpur VaranasiUTTAR PRADESHVaranasiUTTAR PRADESH221005IndiaVaranasiUTTAR PRADESH221005India	Ph: 9950482121	NA	kapoorakhil1987@gmail.com	4
21885	CTRI/2017/12/011026	Akhil Kumar	AkhilKumar	7	VP Clinical Development	Aurigene Discovery Technologies limited	A39-40, KIADB Industrial Area, Phase II,Electronic City Hosur Road (Subsidiary of Dr. Reddys Laboratorieslimited) 39-40, KIADB Industrial Area, Phase II, Electronic City HosurRoadBangalore39-40, KIADB Industrial Area,Electronic City Phase II, Hosur RoadBangaloreKARNATAKA560100India	Ph: 918071025578	NA	Akhil_k@aurigene.com	7
38638	CTRI/2020/01/022728	Akhil Kumar	AkhilKumar	7	Head & VP, Clinical Development	Aurigene Discovery Technologies Limited (Subsidiary of Dr. ReddyÃ¢Â€Â™s Laboratories Limited)	39-40, KIADB Industrial Area, Phase II, Electronic City Hosur Road, BangaloreBangaloreKARNATAKA560100India	Ph: 8071025578	NA	akhil_k@aurigene.com	7
43518	CTRI/2020/07/026870	Akhil Kumar	AkhilKumar	7	Head and VP Clinical Development	Aurigene Discovery Technologies Limited, A Subsidiary of Dr. Reddys Laboratories Limited	39-40 KIADB Industrial Area Phase II Electronic City Hosur Road BangaloreBangaloreKARNATAKA560100India	Ph: 8071025578	NA	akhil_k@aurigene.com	7
59815	CTRI/2021/11/038092	Akhil Kumar	AkhilKumar	7	Head & VP, Clinical Development	Aurigene Discovery Technologies Limited (Subsidiary of Dr. ReddyÃ¢Â€Â™s Laboratories Limited)	39-40, KIADB Industrial Area, Phase II, Electronic City Hosur Road,BangaloreKARNATAKA560100India	Ph: 8071025578	NA	akhil_k@aurigene.com	7
60435	CTRI/2021/10/037699	Akhil Kumar	AkhilKumar	7	VP and Head, Clinical Development	Aurigene Discovery Technologies limited	A39-40, KIADB Industrial Area, Phase II, Electronic City Hosur Road (Subsidiary of Dr. Reddys Laboratories limited)BangaloreBangaloreKARNATAKA560100India	Ph: 9632203510	NA	Akhil_k@aurigene.com	7
74198	CTRI/2022/09/046061	Akhil Kumar	AkhilKumar	7	VP and Head Clinical Development	Aurigene Discovery Technologies limited	A39-40, KIADB Industrial Area, Phase II, Electronic City Hosur Road (Subsidiary of Dr. Reddys Laboratories limited) BangaloreKARNATAKA560100India BangaloreKARNATAKA560100India	Ph: 9427181182	NA	Akhil_k@aurigene.com	7
83777	CTRI/2023/04/052088	Akhil Kumar	AkhilKumar	7	VP and Head, Clinical Development	Aurigene Oncology Limited (Subsidiary of Dr. Reddys Laboratories Limited)	39-40, KIADB Industrial Area, Phase II, Electronic City, Hosur Road, BangaloreBangaloreKARNATAKA560100India	Ph: 9632203510	NA	akhil_k@aurigene.com	7
59984	CTRI/2021/10/037630	Akila Balasubramaniyan	AkilaBalasubramaniyan	1	Research Officer (Siddha)	Central Council for Research in Siddha	Siddha Clinical Research Unit(Central Council for Research in Siddha, Ministry of AYUSH, Govt of India) Safdarjung Hospital Campus, New Delhi.Anna Hospital Campus, Arumbakkam, Chennai,106.SouthDELHI1100029India	Ph: 7208152857	NA	drakila10@gmail.com	2
4921	CTRI/2012/07/002783	Alan Hatfield	AlanHatfield	2	Executive Vice President	Piramal Healthcare Limited	Clinical Research & DevelopmentPiramal Healthcare Limited1, Nirlon Complex, Off Western Express Highway, Goregaon (E), Mumbai, IndiaMumbai (Suburban)MAHARASHTRA400063India	Ph: 91-22-3027-5002	Ph: 91-22-3027-5111	alan.hatfield@piramal.com	2
4922	CTRI/2012/07/002787	Alan Hatfield	AlanHatfield	2	Executive Vice President	Piramal Healthcare Limited	Clinical Research and DevelopmentPiramal Healthcare Limited 1, Nirlon Complex Goregaon (E), Mumbai 400 063, IndiaMumbai (Suburban)MAHARASHTRA400 063India	Ph: 91-22-3027-5002	Ph: 91-22-3027-5111	alan.hatfield@piramal.com	2
1385	CTRI/2015/10/006235	Alka Kriplani	AlkaKriplani	3	Professor and Head	All India Institute of Medical Sciences, New Delhi	3081, 3rd floor, Teachimg block, Department of Obstetrics & Gynaecology, AIIMS, Ansari NagarC-II/25, AIIMS Campus, Ansari Nagar EastNew DelhiDELHI110029India	Ph: 011-26589883	Ph: 011-26588641	kriplanialka@gmail.com	2
4225	CTRI/2012/03/002470	Alka Kriplani	AlkaKriplani	3	Professor	All India Institute of Medical Sciences, New Delhi, India	3081, 3rd floor, Teaching Block, AIIMS, Ansari Nagar EastC-II/25, AIIMS Campus, Ansari Nagar EastNew DelhiDELHI110029India New DelhiDELHI110029India	Ph: 91-11-26594933	Ph: 91-11-26588641	kriplanialka@gmail.com	2
16693	CTRI/2017/09/009935	Alka Kriplani	AlkaKriplani	3	Professor	All India Institute of Medical Sciences	room no. 3076, Department of Obstetrics and Gynaecology, 3rd floor,Teaching Block EAST ANSARI NAGAR, NEW DELHI South DELHI North WestDELHI110029India South WestDELHI110029India	Ph: 26594933	NA	kriplanialka16@gmail.com	1
11247	CTRI/2015/02/005557	Alok Chaturvedi	AlokChaturvedi	2	Senior GM- Medical services	Lupin Limited	Laxmi TowersC Wing 4th FloorBandra Kurla ComplexMumbaiMumbaiMAHARASHTRA400051India	Ph: 02266402200	Ph: 02266402207	alokchaturvedi@lupin.com	2
12092	CTRI/2015/10/006262	Alok Chaturvedi	AlokChaturvedi	2	Sr General Manager Medical Services	Lupin Limited India.	159 CST Road, Kalina, Santacruz East MumbaiC Wing 5th Floor Laxmi Towers Bandra Kurla Complex Bandra East Mumbai (Suburban)MAHARASHTRA400098.India	Ph: 022-66402201	NA	alokchaturvedi@lupin.com	2
3431	CTRI/2012/01/002321	Alok Kumar	AlokKumar	3	DIrector General Incharge	Central Council for Research in Homoeopathy	Central Council for Research in Homoeopathy, 61- 65, Institutional Area Opp. D -Block Janakpuri New Delhi India Central Council for Research in Homoeopathy, 61- 65, Institutional Area Opp. D -Block Janakpuri New Delhi India South WestDELHI110058India	Ph: 01128525523	Ph: 01128521060	ccrhindia@gmail.com	2
3432	CTRI/2012/01/002316	Alok Kumar	AlokKumar	3	Director General- Incharge	Central Council for Research in Homoeopathy	Central Council for Research in Homoeopathy, 61- 65, Institutional Area Opp. D -Block Janakpuri New Delhi India South WestDELHI110058India	Ph: 01128525523	Ph: 01128521060	ccrhindia@gmail.com	2
30604	CTRI/2019/01/017334	Alok Kumar	AlokKumar	3	Asst prof (Cardiac Anaesthesia)	Army Hospital Research and Referral	Dept of Anaesthesia and Critical Care,Army Hospital (R andR),Delhi CanttSouth WestDELHI110010India	Ph: 8146044104	NA	mipayal07@gmail.com	1
2638	CTRI/2011/05/001771	Alok Srivastava	AlokSrivastava	6	Head-Department of Haematology	Christian Medical College,Vellore,	Dr. Alok SrivastavaHead-Department of HaematologyChristian Medical College,Vellore, Tamil Nadu-632004VelloreTAMIL NADU632004India	Ph: 0416-2282892	Ph: 0416-2282035	aloks@cmcvellore.ac.in	6
3197	CTRI/2011/11/002103	Alok Srivastava	AlokSrivastava	6	Country PI	Head of Department	Deparment of HematologyCMC, Vellore, IndiaVelloreTAMIL NADU632004India	Ph: 914162282352	Ph: 914162226499	aloks@cmcvellore.ac.in	6
4985	CTRI/2014/03/004494	Alok Srivastava	AlokSrivastava	6	Professor Head	Christian Medical College, Vellore	Department of Haematology,Christian Medical College,Vellore 632004Tamil Nadu IndiaVelloreTAMIL NADU632004India	NA	Ph: 4162226449	aloks@cmcvellore.ac.in	6
5539	CTRI/2012/11/003129	Alok Srivastava	AlokSrivastava	6	Head Department of Hematology	Christian Medical College	Christian Medical College,IdaScudder Road, VelloreTAMIL NADU632 004India	Ph: 0416-2282352	Ph: 0416-2226449	aloks@cmcvellore.ac.in	6
10556	CTRI/2016/02/006686	Alok Srivastava	AlokSrivastava	6	Head, Department of Haematology,	Christian Medical College	Christian Medical College,Vellore, 632004,Tamil Nadu, IndiaVelloreTAMIL NADU632004India	Ph: 04162282352	Ph: 04162226449	aloks@cmcvellore.ac.in	6
22026	CTRI/2022/03/041304	Alok Srivastava	AlokSrivastava	6	Professor	Christian Medical College, Vellore	Centre for Stem Cell Research, Christian Medical College Campus, Bagayam, Vellore Ã¢Â€Â“ 632004Department of Haematology, Christian Medical College Campus, Bagayam, Vellore Ã¢Â€Â“ 632002VelloreTAMIL NADU632002India	Ph: 0416-2282892	Ph: 0416-2226449	aloks@cmcvellore.ac.in	6
1232	CTRI/2010/091/000006	Alpeshkumar Patel	AlpeshkumarPatel	4	Principal Investigator	Zydus Research Centre	Zydus Research Centre. Survey No. 396/403, Opp. Sarvotam Hotel, Nr. Nova Petrochemicals, Sarkhej-Bavla N.H. No. 8A, Village: Moraiya, Ahmedabad Ahmadabad Zydus Research Centre. Survey No. 396/403, Opp. Sarvotam Hotel, Nr. Nova Petrochemicals, Sarkhej-Bavla N.H. No. 8A, Village: Moraiya, Ahmedabad AhmadabadAhmadabadGUJARAT382213India	Ph: 91-2717-250801	Ph: 91-2717-250606	alpeshkumarpatel@zyduscadila.com	1
3243	CTRI/2011/08/001934	Alpeshkumar Patel	AlpeshkumarPatel	4	Principal Investigator	Lambda Therapeutic Research Ltd	Lambda Therapeutic Research Ltd.,Plot No. 38, Near Silver Oak Club S. G. Highway, Gota, Ahmedabad - 380 061Gujarat, INDIA AhmadabadGUJARAT380061India	Ph: 07940202282	Ph: 07940202021	alpeshpatel@lambda-cro.com	1
3849	CTRI/2011/12/002238	AlpeshKumar Patel	AlpeshKumarPatel	4	Principal Investigator	Zydus Research Centre	Zydus Research Centre,Cadila Healthcare Limited,Survey No. 396/403, Opp. Sarvotam Hotel, Nr. NovaPetrochemicals,Sarkhej-Bavla N.H. No. 8A, Moraiya, Ahmedabad-382213 Gujarat,IndiaCadila Healthcare Limited ,Zydus Cadila House,TPS 5, Service road,Vile Parle(E),Mumbai400057AhmadabadGUJARAT382213 India	Ph: 91-2717-665555	Ph: 91-2717-665355	AlpeshkumarJPatel@zyduscadila.com	2
3895	CTRI/2012/01/002385	Alpeshkumar Patel	AlpeshkumarPatel	4	Principle Investigator	Zydus Research Centre	Zydus Research Centre, Cadila Healthcare LimitedSurvey No. 396/403, Opp. Sarvotam Hotel, Nr. Nova Petrochemicals,Sarkhej-Bavla N.H. No. 8A, Moraiya, AhmedabadGujarat, India Cadila Healthcare Limited,Zydus Cadila House, TPS 5, Service road,Vile Parle(E),Mumbai 400057AhmadabadGUJARAT382213 India	Ph: 912717665555	Ph: 912717665355	alpeshkumarJpatel@zyduscadila.com	2
15792	CTRI/2018/02/012037	AMAmala hazel	AMAmalahazel	6	lecturer	National institute of siddha	National institute of siddhadepartment of kuzhandhai maruthuvamtambaram sanatoriumchennaiNational institute of siddhadepartment of kuzhandhai maruthuvamtambaram sanatoriumchennaiChennaiTAMIL NADU600047India	Ph: 9940429202	NA	dramalaaruldhas@gmail.com	6
15844	CTRI/2018/02/011807	AMAmala hazel	AMAmalahazel	6	Lecturer	National institute of siddha	National institute of siddhadepartment of kuzhandhai maruthuvamtambaram sanatoriumchennaiNational institute of siddhadepartment of kuzhandhai maruthuvamtambaram sanatoriumchennaiChennaiTAMIL NADU600047India	Ph: 9940429202	NA	dramalaaruldhas@gmail.com	6
23064	CTRI/2018/02/012198	AMAmala Hazel	AMAmalaHazel	6	Lecturer	National Institute of siddha	National Institute of SiddhaDepartment of kuzhandhai MaruthuvamTambaram sanatoriumChennaiNational Institute of SiddhaDepartment of kuzhandhai MaruthuvamTambaram sanatoriumChennaiChennaiTAMIL NADU600047India	Ph: 9940429202	NA	dramalaaruldhas@gmail.com	6
23066	CTRI/2018/02/012227	AMAmala hazel	AMAmalahazel	6	Lecturer	National institute of siddha	National institute of SiddhaDepartment of kuzhandhai maruthuvamTambaram sanatoriumChennaiNational institute of SiddhaDepartment of kuzhandhai maruthuvamTambaram sanatorium ChennaiChennaiTAMIL NADU600047India	Ph: 9940429202	NA	dramalaaruldhas@gmail.com	6
23063	CTRI/2018/02/012225	AMAmalahazel	AMAmalahazel	6	Lecturer	National institute of siddha	National institute of SiddhaDepartment of kuzhandhai maruthuvamTambaram sanatoriumChennaiNational institute of SiddhaDepartment of kuzhandhai maruthuvamTambaram sanatorium chennaiChennaiTAMIL NADU600047India	Ph: 9940429202	NA	dramalaaruldhas@gmail.com	6
23065	CTRI/2018/02/012231	AMAmalahazel	AMAmalahazel	6	Lecturer	National institute of siddha	National institute of SiddhaDepartment of kuzhandhai maruthuvamTambaram sanatoriumChennaiNational institute of SiddhaDepartment of kuzhandhai maruthuvamTambaram sanatoriumChennaiChennaiTAMIL NADU600047India	Ph: 9940429202	NA	dramalaaruldhas@gmail.com	6
22876	CTRI/2018/05/013767	Amarapilli Appalaraju	AmarapilliAppalaraju	1	Principal Investigator	Rajiv Gandhi Institute of Medical Sciences & RIMS Govt. General Hospital	Department of Surgery, Rajiv Gandhi Institute of Medical Sciences & RIMS Govt. General Hospital, SrikakulamSrikakulamANDHRA PRADESH532001India	Ph: 9246666531	NA	draappalaraju@gmail.com	2
10595	CTRI/2015/02/005510	Amarinder Singh	AmarinderSingh	4	GM-Medical Services	Troikaa Pharmaceuticals Limited	Troikaa Pharmaceuticals Limited,Commerce House 1, Opp.Rajvansh Apartment,Satya Marg, Bodakdev, Ahmedabad AhmadabadGUJARAT380054India	Ph: 9099905926	Ph: 07926856246	amarindersingh@troikaapharma.com	4
17637	CTRI/2017/03/008263	Amarinder Singh	AmarinderSingh	4	GM-Medical Services	Troikaa Pharmaceuticals Limited	Troikaa Pharmaceuticals Limited,Commerce House 1, Opp.Rajvansh Apartment, Satya Marg, Bodakdev, Ahmedabad , GUJARAT 380054India AhmadabadGUJARAT380054India	Ph: 9099905926	NA	amarindersingh@troikaapharma.com	4
26004	CTRI/2018/05/013701	Amarinder Singh	AmarinderSingh	4	General Manager	Troikaa Pharmaceuticals Limited	Troikaa Pharmaceuticals LimitedCommerce House 1Satya marg bodakdevAhmadabadGUJARAT380054India	Ph: 07926856242	NA	amarindersingh@troikaapharma.com	4
29060	CTRI/2018/10/016216	Amarinder Singh	AmarinderSingh	4	General Manager	Troikaa Pharmaceuticals Limited	Troikaa Pharmaceuticals Limited Commerce House 1 Satya marg bodakdevAhmadabadGUJARAT380054India	Ph: 07926856242	NA	amarindersingh@troikaapharma.com	4
37301	CTRI/2019/10/021629	Amarjeet Kumar	AmarjeetKumar	2	Assistant Professor	AIIMS Patna	Department of Anaesthesia 5th floor B-block, Room no 503 AIIMS PatnaPatnaBIHAR801507India	Ph: 9570890646	NA	amarjeetdmch@gmail.com	2
37510	CTRI/2019/11/022184	Amarjeet Kumar	AmarjeetKumar	2	Assistant Professor	AIIMS Patna	Department of anaesthesia,Room no-503,5th floor ,B -BlockAIIMS PatnaPatnaBIHAR801507India	Ph: 9570890646	NA	amarjeetdmch@gmail.com	2
7817	CTRI/2014/01/004301	Ambady Ramachandran	AmbadyRamachandran	2	President	India Diabetes Research Foundation	India Diabetes Research Foundation No28 Marshalls Road Egmore India Diabetes Research Foundation No28 Marshalls Road Egmore Chennai - 600 008 IndiaChennaiTAMIL NADU600008India	Ph: 9841080605	NA	research@ardiabetes.org	1
26045	CTRI/2018/07/015083	Ambady Ramachandran	AmbadyRamachandran	2	Principal Investigator	India Diabetes Research Foundation	No 110, Anna Salai, Guindy, Chennai ChennaiTAMIL NADU600 032India	Ph: 04428582003	Ph: 04442148856	ramachandran@vsnl.com	3
31855	CTRI/2019/03/018071	Amber Rawat	AmberRawat	2	Senior resident	institute of medical sciences	Dept. of Anaesthesiology,Sir Sunderlal hospital,Institute of medical sciences,Banaras Hindu University, VaranasiVaranasiUTTAR PRADESH221005India	Ph: 9598884488	NA	amberrawat@gmail.com	2
31863	CTRI/2019/03/018072	Amber Rawat	AmberRawat	2	Senior resident	institute of medical sciences	Dept. of Anaesthesiology,Sir Sunderlal Hospital,Institute of medical sciences,Banaras Hindu UniversityVaranasiUTTAR PRADESH221005India	Ph: 9598884488	NA	amberrawat@gmail.com	2
23799	CTRI/2018/06/014668	AmbiliR	AmbiliR	2	Professor	PMS College of dental science and research	Department of periodontics,PMS College of dental science and research, Trivandrum,keralaThiruvananthapuramKERALA695028India	Ph: 9447463676	Ph: 914722587874	ambiliranjith@yahoo.com	2
35587	CTRI/2019/10/021574	AmbiliR	AmbiliR	2	Professor	Departmnet of periodontics,PMS College of dental science and resarch	Departmnet of periodontics,PMS College of dental science and resarchThiruvananthapuramKERALA695028India	NA	NA	ambiliranjith@yahoo.com	2
319	CTRI/2009/091/000043	Ambrish K Srivastava	AmbrishKSrivastava	1	NA	NA	Torrent Research CentreVillage: BhatGandhinagarGUJARAT382428India	Ph: 079-23969100	Ph: 079-23969135	ambrishsrivastava@torrentpharma.com	2
2775	CTRI/2012/04/002552	Ambrish Srivastava	AmbrishSrivastava	3	General Manager	Torrent Pharmaceuticals Ltd., India	Torrent Pharmaceuticals Ltd., Torrent Research Centre,Village: Bhat, Dist: Gandhinagar-GandhinagarGUJARAT382428India	Ph: 07923969100	Ph: 07923969135	ambrishsrivastava@torrentpharma.com	2
4444	CTRI/2014/10/005088	Ambrish Srivastava	AmbrishSrivastava	3	Assistant Vice President Clinical Research and Medical Affairs	Alkem Laboratories Limited	Alkem Laboratories Limited Alkem House Devashish Adjacent to Matulya Centre Senapati Bapat Marg Lower Parel Mumbai Pin Code 400013 Maharashtra INDIAAlkem Laboratories Limited Alkem House Devashish Adjacent to Matulya Centre Senapati Bapat Marg Lower Parel Mumbai Pin Code 400013 Maharashtra INDIAMumbaiMAHARASHTRA400013India	Ph: 022-39829572	Ph: 022-24903831	ambrish.srivastava@alkem.com	2
8223	CTRI/2017/06/008891	Ambrish Srivastava	AmbrishSrivastava	3	Assistant Vice President : Clinical Research & Medical Services	Alkem Laboratories Limited	Alkem Laboratories Limited, Alkem House, Devashish, Adjacent to Matulya centre, Senapati Bapat Marg, Lower Parel, Mumbaisame as aboveMumbaiMAHARASHTRA400013India	Ph: 022-39829999	NA	ambrish.srivastava@alkem.com	2
62537	CTRI/2021/11/037872	Amitabha Sengupta	AmitabhaSengupta	2	Professor and Head, Department of Pulmonology	Institute of Postgraduate Medical Education and Research	Department of Pulmonology- Ground Floor,Institute of Postgraduate Medical Education and Research,244, A.J.C. Bose Road,KolkataKolkataWEST BENGAL700020India	NA	NA	drasengupta@gmail.com	2
62582	CTRI/2021/11/037898	Amitabha Sengupta	AmitabhaSengupta	2	Professor and Head	Institute of Postgraduate Medical Education and Research	Ground Floor, Department of Pulmnology, 244, A.J.C Bose Road,KolkataKolkataWEST BENGAL700020India	NA	NA	drasengupta@gmail.com	2
2735	CTRI/2011/091/000227	Amitabh Dutta	AmitabhDutta	2	NA	NA	Sir Ganga Ram Hospital, Old Rajinder NagarNew DelhiDELHI110060India	Ph: 01142252513	Ph: 01125861002	duttaamitabh@yahoo.co.in	2
4097	CTRI/2012/01/002391	Amitabh Dutta	AmitabhDutta	2	Consultant	Department of Anaesthesiology Pain and Perioperative Medicine Sir Ganga Ram Hospital	Sir Ganga Ram Hospital Old Rajinder NagarSir Ganga Ram hospital Old Rajinder NagarCentralDELHI110060India	Ph: 01142252513	Ph: 01125861002	duttaamitabh@yahoo.co.in	2
31586	CTRI/2019/02/017873	Amita Maheshwari	AmitaMaheshwari	1	Head & Professor, Department of Gynecologic Oncology, Tata Memorial Centre	Tata Memorial Centre	Room No.:54, Dept of Gynecologic Oncology,Homi Bhabha Block,Tata Memorial Hospital,Dr. Ernest Borges Road, ParelMumbaiMAHARASHTRA400012India	Ph: 912224177191	Ph: 912224177191	maheshwariamita@yahoo.com	2
35840	CTRI/2021/03/031977	Amita Maheswari	AmitaMaheswari	1	Professor and Head, Division of Gynecologic Oncology	Tata Memorial Centre	Room No. 54,Ground floor,Homi Bhabha Block Dr. Ernest Borges Marg,Parel EastMumbaiMAHARASHTRA400012India	Ph: 02224177191	NA	maheshwariamita@yahoo.com	2
16247	CTRI/2016/10/007400	Amit Bhatt	AmitBhatt	7	President and CEO	Nexus Clinical Research (India) Ltd.	Nexus Clinical Research (India) Ltd32A Nexus Centre For Clinical Excellence,Shiravane Road Service Industry Sector 1Mumbai Pune Highway Nerul,Navi Mumbai IndiaMumbai (Suburban)MAHARASHTRA400706India	Ph: 9167243914	Ph: 09167243914	hbo@nexuscro.com	7
17496	CTRI/2017/02/007787	Amit Bhatt	AmitBhatt	7	General Director	Nexus Clinical Research (India) Ltd.	Nexus Clinical Research (India) Ltd32A Nexus Centre For Clinical Excellence,Shiravane Road Service Industry Sector 1Mumbai Pune Highway Nerul,Navi Mumbai IndiaMumbai (Suburban)MAHARASHTRA400706India	Ph: 9167243914	Ph: 09167243914	hbo@nexuscro.com	7
18036	CTRI/2017/03/008142	Amit Bhatt	AmitBhatt	7	Director	Nexus Clinical Research (India) Ltd.	Nexus Clinical Research (India) Ltd32A Nexus Centre For Clinical Excellence,Shiravane Road Service Industry Sector 1Mumbai Pune Highway Nerul,Navi Mumbai IndiaMumbai (Suburban)MAHARASHTRA400706India	Ph: 9167243914	Ph: 09167243914	hbo@nexuscro.com	7
18384	CTRI/2017/03/008277	Amit Bhatt	AmitBhatt	7	Director	Nexus Clinical Research (India) Ltd.	Nexus Clinical Research (India) Ltd32A Nexus Centre For Clinical Excellence,Shiravane Road Service Industry Sector 1Mumbai Pune Highway Nerul,Navi Mumbai IndiaMumbai (Suburban)MAHARASHTRA400706India	Ph: 9167243914	Ph: 09167243914	hbo@nexuscro.com	7
18538	CTRI/2017/04/008362	Amit Bhatt	AmitBhatt	7	Director	Nexus Clinical Research (India) Ltd.	Nexus Clinical Research (India) Ltd32A Nexus Centre For Clinical Excellence,Shiravane Road Service Industry Sector 1Mumbai Pune Highway Nerul,Navi Mumbai IndiaMumbai (Suburban)MAHARASHTRA400706India	Ph: 9167243914	Ph: 09167243914	hbo@nexuscro.com	7
20400	CTRI/2017/10/010024	Amit Bhatt	AmitBhatt	7	Director	Nexus Clinical Research (India) Ltd.	Nexus Clinical Research (India) Ltd32A Nexus Centre For Clinical Excellence,Shiravane Road Service Industry Sector 1Mumbai Pune Highway Nerul,Navi Mumbai IndiaMumbai (Suburban)MAHARASHTRA400706India	Ph: 9167243914	Ph: 09167243914	hbo@nexuscro.com	7
20482	CTRI/2017/10/009988	Amit Bhatt	AmitBhatt	7	Director	Nexus Clinical Research (India) Ltd.	Nexus Clinical Research (India) Ltd32A Nexus Centre For Clinical Excellence,Shiravane Road Service Industry Sector 1Mumbai Pune Highway Nerul,Navi Mumbai IndiaMumbai (Suburban)MAHARASHTRA400706India	Ph: 9167243914	Ph: 09167243914	hbo@nexuscro.com	7
31341	CTRI/2019/02/017642	Amit Goel	AmitGoel	4	Associate Professor	Sanjay Gandhi Postgraduate Institute of Medical Sciences (SGPGI)	Sanjay Gandhi Postgraduate Institute of Medical Sciences (SGPGI), Raebareilly RoadLucknowUTTAR PRADESH226014India	Ph: 5222494400	NA	agoel.ag@gmail.com	4
31912	CTRI/2019/03/018011	Amit Goel	AmitGoel	4	Associate Professor	Sanjay Gandhi Postgraduate Institute of Medical Sciences (SGPGI)	Department of GastroenterologySanjay Gandhi Postgraduate Institute of Medical Sciences (SGPGI)Raebareilly RoadLucknowUTTAR PRADESH226014India	Ph: 5222494400	NA	agoel.ag@gmail.com	4
67069	CTRI/2022/03/041368	Amit Goel	AmitGoel	4	Additional Professor	Sanjay Gandhi Postgraduate Institute of Medical Sciences (SGPGI)	Department of Gastroenterology, SGPGIDepartment of Gastroenterology, SGPGILucknowUTTAR PRADESH226014India	Ph: 09936275741	NA	agoel.ag@gmail.com	4
70033	CTRI/2022/07/044007	Amit Goel	AmitGoel	4	Additional Professor	Sanjay Gandhi Postgraduate Institute	Department of GastroenterologySanjay Gandhi Postgraduate InstituteRaebareilly RoadLucknowRaebareilly RoadLucknowLucknowUTTAR PRADESH226014India	Ph: 9936275741	Ph: 9936275741	agoel.ag@gmail.com	4
12503	CTRI/2015/11/006388	Amit Joshi	AmitJoshi	5	Professor & Medical Oncologist	Tata Memorial Hospital	11th Floor Homi Bhabha Block Tata Memorial Hospital, Dr E Borges Road, Parel, Mumbai11th Floor Homi Bhabha Block Tata Memorial Hospital, Dr E Borges Road, Parel, MumbaiMumbaiMAHARASHTRA400012India	Ph: 02224177000	Ph: 02224146392	dramitjoshi74@gmail.com	5
15508	CTRI/2016/09/007302	Amit Joshi	AmitJoshi	5	Professor & Medical Oncologist	Tata Memorial Hospital	1105 11th floor Homi Bhabha BlockTata Memorial HospitalDr E Borges RoadParel MumbaiMumbaiMAHARASHTRA400012India	Ph: 9769331525	Ph: 02224146392	dramitjoshi74@gmail.com	5
25932	CTRI/2018/05/013694	Amit Joshi	AmitJoshi	5	Professor Medical Oncologist	Tata Memorial Hospital	Tata Memorial hospitalHBB Block, 2nd floor, Room no 225, Dr E Borges RoadParel ---MumbaiMAHARASHTRA400012India	Ph: 09769331525	Ph: --	dramitjoshi74@gmail.com	5
39694	CTRI/2020/02/023447	Amit Joshi	AmitJoshi	5	Professor & Medical Oncologist	Tata Memorial Hospital	1105, HBB building, Tata Memorial HospitalDr.E.Borges Marg,Parel, Mumbai MumbaiMAHARASHTRA400012India	Ph: 022-24176755	NA	dramitjoshi74@gmail.com	5
41568	CTRI/2020/03/023846	Amit Joshi	AmitJoshi	5	Professor, Dept. of Medical Oncology	Tata Memorial Hospital	Tata Memorial HospitalDepartment of Medical OncologyDr. E. Borges Marg,Parel, Mumbai , IndiaMumbaiMAHARASHTRA400012India	Ph: 9769331525	Ph: --	dramitjoshi74@gmail.com	5
31786	CTRI/2019/03/018086	Amit Kumar	AmitKumar	2	PhD Scholar	National Institute of Ayurveda, Jaipur	PG Department of Panchakarma, National Institute of Ayurveda, Jaipur, Rajasthan-302002JaipurRAJASTHAN302002India	Ph: 7597385005	NA	miglani85@gmail.com	1
63015	CTRI/2023/02/049883	Amit Kumar	AmitKumar	2	Assistant Professor	Sanjay Gandhi Postgraduate Institute Of Medical Sciences	Apex Trauma CenterSanjay Gandhi Postgraduate Institute Of Medical SciencesLucknowUTTAR PRADESH226029India	Ph: 9839020847	NA	amit2k03@gmail.com	1
623	CTRI/2009/091/000400	Amit Nasa	AmitNasa	4	Project Leader	Employee	Ranbaxy Laboratories Ltd. Plot No. 77-B, Sector 18 GurgaonHARYANA122015 India	Ph: 01244016858	Ph: 01244107000	amit.nasa@ranbaxy.com	4
1958	CTRI/2010/091/001153	Amit Nasa	AmitNasa	4	Project Leader	Ranbaxy Research Laboratories	Project Leader, Ranbaxy Laboratories Ltd.Plot No.77-B, Sector-18, IFFCO Road GurgaonHARYANA122015 India	Ph: 01244194344	Ph: 01244016855	amit.nasa@ranbaxy.com	4
1994	CTRI/2010/091/001196	Amit Nasa	AmitNasa	4	Project Leader	Ranbaxy Research Laboratories	Project Leader, Ranbaxy Laboratories Ltd.Plot No.77-B, Sector-18, IFFCO Road GurgaonHARYANA122015 India	Ph: 01244194344	Ph: 01244016855	amit.nasa@ranbaxy.com	4
2933	CTRI/2011/05/001735	Amit Nasa	AmitNasa	4	Gorup Leader	NA	Ranbaxy Laboratories LimitedResearch and Development, Medical Affairs and Clinical Research77 B, Sector 18, IFFCO Road, Udyog Vihar Industrial AreaGurgaonHARYANA122015India	Ph: 01244194344	Ph: 01244107000	amit.nasa@ranbaxy.com	4
33783	CTRI/2019/07/020483	Amiya Kumar Barik	AmiyaKumarBarik	2	Senior resident	AIIMS Rishikesh	Department of AnaesthesiologyAIIMS RishikeshPO-PashulokRishikesh-249203Uttarakhand, IndiaDepartment of AnaesthesiologyAIIMS RishikeshPO-PashulokRishikesh-249203Uttarakhand, IndiaDehradunUTTARANCHAL249203India	Ph: 08052919523	NA	amiyabarik.scb@gmail.com	2
74383	CTRI/2022/09/046046	Amiya Kumar Barik	AmiyaKumarBarik	2	Assistant Professor	Post Graduate Institute of Medical Education and Research, Chandigarh	Department of Anaesthesia and Intensive Care, 4th Floor, Nehru Hospital, PGIMER ChandigarhDepartment of Anaesthesia and Intensive Care, 4th Floor, Nehru Hospital, PGIMER ChandigarhChandigarhCHANDIGARH160012India	Ph: 08052919523	NA	amiyabarik.scb@gmail.com	2
11627	CTRI/2015/07/006062	Amol Dongre	AmolDongre	5	Project Manager	Lambda Therapeutic Research Ltd.	Plot No. 38, Near Silver Oak ClubS. G. Highway, GotaAhmadabadGUJARAT380061India	Ph: 07940202562	Ph: 07940202021	amoldongre@lambda-cro.com	5
13535	CTRI/2016/03/006724	Amol Dongre	AmolDongre	5	Project Manager	Lambda Therapeutic Research Ltd	Plot No. 38, Near Silver Oak ClubS. G. Highway, GotaAhmadabadGUJARAT380061India	Ph: 07940202562	Ph: 07940202021	amoldongre@lambda-cro.com	5
17454	CTRI/2017/04/008305	Amol Dongre	AmolDongre	5	Project Manager	Lambda Therapeutic Research Ltd	Lambda House, Plot No. 38, Survey No. 388,Near Silver Oak Club, S. G. Highway, Gota,AhmadabadGUJARATAhmadabadGUJARAT382481India	Ph: 07940202020	Ph: 07940202021	amoldongre@lambda-cro.com	5
20375	CTRI/2017/12/010938	Amol Dongre	AmolDongre	5	Project Manager	Lambda Therapeutic Research Ltd	Lambda House, Plot No. 38, Survey No. 388Near Silver Oak Club, S. G.Highway, GotaAhmadabadGUJARAT382481India	Ph: 07940202562	Ph: 07940202021	amoldongre@lambda-cro.com	5
21133	CTRI/2018/01/011450	Amol Dongre	AmolDongre	5	Project Manager	Lambda Therapeutic Research Ltd	Lambda House, Plot no. 38, Survey No. 388Near Silver Oak Club,S. G. Highway, GotaAhmadabadGUJARAT382481India	Ph: 07940202562	Ph: 07940202021	amoldongre@lambda-cro.com	5
40699	CTRI/2020/06/025640	Amol Patil	AmolPatil	5	Professor	Bharati Vidyapeeth Dental College and Hospital, Bharati Vidyapeeth Deemed to be UNiversity	Bharati vidyapeeth dental college and hospital, katrajPuneMAHARASHTRA411043India	Ph: 7774048166	NA	amolp66@gmail.com	1
52981	CTRI/2021/03/031937	Amol Patil	AmolPatil	5	Assistant Professor	MA Rangoonwala college of dental science and research centre	406,Department of pediatric and preventive dentistry,MA Rangoonwala Dental College, Camp, PunePuneMAHARASHTRA411001India	Ph: 9561042279	NA	amolpatil2526@gmail.com	4
62408	CTRI/2022/03/041134	Amol Patil	AmolPatil	5	Associate Professor	M A Rangoonwala College of Dental Sciences and Research Institute Pune	M A Rangoonwala College of Dental Sciences and Research Institute, Department of Pedodontics, room no 206, Camp, PunePuneMAHARASHTRA411001India	Ph: 9561042279	NA	amolpatil2526@gmail.com	4
77941	CTRI/2023/01/048916	Amol Patil	AmolPatil	5	Associate Professor	Reader	M A Rangoonwala College of Dental Sciences and ResearchInstitute, Department of Pedodontics, room no 206, Camp, PunePuneMAHARASHTRA411001IndiaPuneMAHARASHTRA411001India	Ph: 9561042279	NA	amolpatil2526@gmail.com	4
78095	CTRI/2022/12/048617	Amol Patil	AmolPatil	5	Associate Professor	M A Rangoonwala College of Dental Sciences and Research Institute Pune	M A Rangoonwala College of Dental Sciences and ResearchInstitute, Department of Pedodontics, room no 206, Camp, PunePuneMAHARASHTRA411001IndiaM A Rangoonwala College of Dental Sciences and ResearchInstitute, Department of Pedodontics, room no 206, Camp, PunePuneMAHARASHTRA411001IndiaPuneMAHARASHTRA411001India	NA	NA	amolpatil2526@gmail.com	4
16011	CTRI/2018/05/013935	Amruta Joshi	AmrutaJoshi	2	Postgraduate student (MDS)	MGM dental college and hospital, Navi Mumbai	Department of periodontics, MGM dental college and hospital, Junction of NH4 and Sion-Panvel highway, Kamothe, Sector 1, Navi Mumbai- 410209RaigarhMAHARASHTRA410209India	Ph: 9619140326	NA	amrutajoshi2611@gmail.com	2
25085	CTRI/2018/05/014037	Amruta Joshi	AmrutaJoshi	2	Post graduate student	MGM dental college and Hospital, Navi mumbai	Department of Periodontics, MGM dental college and hospital, junction of NH4 and Sion panvel highway, Kamothe, Navi mumbaiRaigarhMAHARASHTRA410209India	Ph: 9619140326	NA	amrutajoshi2611@gmail.com	2
9927	CTRI/2015/09/006172	Anahita R Chauhan	AnahitaRChauhan	2	Additional Professor & Unit Head	Seth G. S. Medical College & KEM Hospital	Department of Obstetrics & Gynaecology,Seth G. S. Medical College & KEM Hospital,ParelMumbaiMAHARASHTRA400012India	Ph: 022-24107466	NA	anahitachauhan@gmail.com	2
16620	CTRI/2017/03/008101	Anahita R Chauhan	AnahitaRChauhan	2	Additional Professor & Unit Head	Seth G. S. Medical College & KEM Hospital	Department of Obstetrics & Gynaecology, Seth G. S. Medical College & KEM Hospital,Parel MumbaiMAHARASHTRA400012India	NA	NA	anahitachauhan@gmail.com	2
28564	CTRI/2018/09/015862	Anand Chaudhari	AnandChaudhari	2	Principal Investigator	Rajpal Hospital	Rajpal Hospital, Department of Medicine, First Floor, Room number 01, Sector 10, Koparkhairane, Navi Mumbai.ThaneMAHARASHTRA400709India	Ph: 9870351025	NA	dranandchaudhari100@gmail.com	2
39744	CTRI/2020/02/023113	Anand Chaudhari	AnandChaudhari	2	Principal Investigator	Rajpal Hospital	Rajpal Hospital, Department of Medicine, First Floor, Room Number 01, Sector 10, KoparkhairaineThaneMAHARASHTRA400709India	Ph: 7039915569	NA	clinicalsite.rajpal@gmail.com	1
6546	CTRI/2015/03/005601	Anand Krishnan	AnandKrishnan	2	Additional Professor	All India Institute of Medical Sciences	Centre for Community Medicine,AIIMS, Ansari Nagar, New Delhi SouthDELHI110029India	NA	NA	anand.drk@gmail.com	1
10921	CTRI/2015/06/005902	Anand Krishnan	AnandKrishnan	2	Professor	All India Institute of Medical Sciences(AIIMS)	Centre for Community Medicine, Old OT Block, All India Institute of Medical Sciences(AIIMS), Ansari Nagar, New DelhiCentralDELHI110029India	Ph: 91-11-2659-4253	Ph: 91-11-2658-8663	kanandiyer@yahoo.com	1
68040	CTRI/2022/05/042613	Anand Nikalje	AnandNikalje	2	Director and In Charge ICU	MGM Medical College and Hospital	7th Floor, Department of Medicine, Gate No. 2 , MGM Campus, N-6,CIDCO., City: Aurangabad, State: MaharashtraAurangabadMAHARASHTRA431 003India	NA	NA	anandnikalje@rediffmail.com	3
68664	CTRI/2022/06/043031	Anand Nikalje	AnandNikalje	2	Director and In Charge ICU	MGM Medical College and Hospital	Dept of Medicine,7th Floor, MGM Medical College and Hospital,Gate No. 2, MGM Campus, N-6,CIDCO., AurangabadAurangabadMAHARASHTRA431 003India	Ph: 9822496190	NA	anandnikalje@rediffmail.com	3
987	CTRI/2009/091/000821	Anand Pandit	AnandPandit	2	Principal Investigator	Head, Dept of Paediatrics	KEM Hospital489 Rasta Peth,Sardar Moodliar Road,Pune -411011PuneMAHARASHTRA411011India	Ph: 020-66037342	Ph: 020-26125603	kemhrc@vsnl.net	2
2458	CTRI/2010/091/003064	Anand Pandit	AnandPandit	2	NA	NA	KEM HospitalRastapeth, PunePuneMAHARASHTRA411011India	Ph: 020-66037342	Ph: 020-26125603	kemhrc@vsnl.net	2
4602	CTRI/2012/07/002817	Anand Pendse	AnandPendse	3	Project Manager	Boehringer Ingelheim India Pvt. Ltd.	1102, 11th Floor, Hallmark Business Plaza, Guru Nanak Hospital Road, Near Guru NanakHospital, Bandra (EAST), Mumbai.IndiaMumbaiMAHARASHTRA400051India	Ph: 02226456484	Ph: 02226456163	anand.pendse.ext@boehringer-ingelheim.com	1
5770	CTRI/2013/01/003290	Anand Pendse	AnandPendse	3	Project Manager - Clinical Operations	Boehringer Ingelheim (India) Pvt. Ltd	1102 11th Floor Hallmark Business Plaza Gurunanak Hospital RoadNear Gurunanak Hospital Bandra East MumbaiMumbaiMAHARASHTRA400 051IndiaMumbaiMAHARASHTRA400 051India	Ph: 919820563905	Ph: 912226456163	anand.pendse@boehringer-ingelheim.com	2
15347	CTRI/2017/01/007727	Anand Pendse	AnandPendse	3	Senior Project Manager	Boehringer Ingelheim India Provate Limited	Boehringer Ingelheim India Pvt Ltd1102 Hallmark Business PlazaGurunanak Hospital Road Bandra East MumbaiBoehringer Ingelheim India Pvt Ltd1102 Hallmark Business PlazaGurunanak Hospital Road Bandra East MumbaiMAHARASHTRA400051India	Ph: 919820563905	Ph: 912226456163	anand.pendse@boehringer-ingelheim.com	2
37237	CTRI/2019/10/021548	Anand V Kulkarni	AnandVKulkarni	5	Assistant professor	AIG Hospital	Mind space road, Gachibowli-HyderabadHyderabadTELANGANA500082India	Ph: 8553322434	NA	anandvk90@gmail.com	1
67173	CTRI/2022/03/041210	Anand V Kulkarni	AnandVKulkarni	5	Consultant	AIG Hospitals	Cluster M, Chamber no. 2, Department of Hepatology, AIG Hospitals, Gachibowli, HyderabadHyderabadTELANGANA500032India	NA	NA	dranand.v@aighospitals.com	4
78107	CTRI/2023/03/050521	Anand V Kulkarni	AnandVKulkarni	5	Consultant	AIG Hospitals	Cluster M, Chamber no. 2, Department of Hepatology, AIG Hospitals, Gachibowli, HyderabadHyderabadTELANGANA500032India	NA	NA	dranand.v@aighospitals.com	4
78950	CTRI/2023/02/049958	Anand V Kulkarni	AnandVKulkarni	5	Senior Consultant	AIG Hospitals	Cluster M, Chamber no. 2, Department of Hepatology, AIG Hospitals, Gachibowli, HyderabadHyderabadTELANGANAIndia HyderabadTELANGANA500032India	NA	NA	dranand.v@aighospitals.com	4
79038	CTRI/2023/01/048926	Anand V Kulkarni	AnandVKulkarni	5	Senior Consultant	AIG Hospitals	Cluster M, Chamber no. 2, Department of Hepatology, AIG Hospitals, Gachibowli, HyderabadHyderabadTELANGANA500032India	NA	NA	dranand.v@aighospitals.com	4
2590	CTRI/2012/01/002370	Anand V Tendulkar	AnandVTendulkar	4	Manager - Medical	Emcure Pharmaceuticals Ltd,	Survey No. 255/2, Phase I, Rajiv Gandhi IT Park,MIDC, Hinjewadi, PunePuneMAHARASHTRA411057India	Ph: 020-39821000	Ph: 020-39821019	Anand.Tendulkar@emcure.co.in	4
3108	CTRI/2011/06/001818	Anand V Tendulkar	AnandVTendulkar	4	Manager - Medical	NA	Emcure Pharmaceuticals Ltd,Rajiv Gandhi IT Park Phase I, MIDC, HinjwadiPunePuneMAHARASHTRA411057India	Ph: 020-39821000	Ph: 020-39821019	Anand.Tendulkar@emcure.co.in	4
3112	CTRI/2011/06/001819	Anand V Tendulkar	AnandVTendulkar	4	Manager - Medical	NA	Emcure Pharmaceuticals Ltd,Rajiv Gandhi IT Park Phase I, MIDC, HinjwadiPunePuneMAHARASHTRA411057India	Ph: 020-39821000	Ph: 020-39821019	Anand.Tendulkar@emcure.co.in	4
3124	CTRI/2011/06/001820	Anand V Tendulkar	AnandVTendulkar	4	Manager - Medical	NA	Emcure Pharmaceuticals Ltd,Rajiv Gandhi IT Park Phase I, MIDC, HinjwadiPuneMAHARASHTRA411057India PuneMAHARASHTRA411057India	Ph: 020-39821000	Ph: 020-39821019	Anand.Tendulkar@emcure.co.in	4
2669	CTRI/2013/10/004099	Anant Bagul	AnantBagul	5	Principle investigator	Chaitanya Hospital and NURSING HOME	Chaitanya hospital,rahi sakha apartment 133 sinhgad road parvati puneChaitanya hospital,rahi sakha apartment 133sinhgad road parvati punePuneMAHARASHTRA411009India	Ph: 08087799091	Ph: 02024329666	anantbagul@yahoo.com	5
2670	CTRI/2013/10/004109	Anant Bagul	AnantBagul	5	Principal Investigator	Chaitanya Hospital and NURSING HOME	Chaitanya HospitalRahi-sakha Apartment133 SINHGAD ROAD PARVATIChaitanya HospitalRahi-sakha Apartment133 SINHGAD ROAD PARVATIPuneMAHARASHTRA411009India	Ph: 08087799091	Ph: 02024329666	anantbagul@yahoo.com	5
2671	CTRI/2011/091/000159	Anant Bagul	AnantBagul	5	PI	Principle investigator	Chaitanya Hospital, Rahi-sakha ApartmentPuneMAHARASHTRA411030India	Ph: 02024328600	Ph: 02024329666	anantbagul@yahoo.com	5
2672	CTRI/2013/10/004098	Anant Bagul	AnantBagul	5	Principle Investigator	Chaitanya Hospital and NURSING HOME	Chaitanya Hospital Rahi Sakha Apartment 133 sinhgad road parvati puneChaitanya Hospital Rahi Sakha Apartment 133 sinhgad road parvati punePuneMAHARASHTRA411009India	Ph: 08087799091	Ph: 02024329666	anantbagul@yahoo.com	5
2674	CTRI/2013/10/004105	Anant Bagul	AnantBagul	5	Principal Investigator	Chaitanya Hospital and NURSING HOME	Chaitanya Hospital Rahi Sakha appartment 133 sinhgad road parvati puneChaitanya Hospital Rahi Sakha appartment 133 sinhgad road parvati punePuneMAHARASHTRA411009India	Ph: 08087799091	Ph: 02024329666	anantbagul@yahoo.com	5
28092	CTRI/2019/08/020762	Anant Mohan	AnantMohan	5	Professor	All India Institute of Medical Sciences	Room No: 3098, Teaching Block, Department of Pulmonary Medicine and sleep Disorders, AIIMS, Ansari Nagar, New Delhi-110029Ansari Nagar, New Delhi-110029SouthDELHI110029India	NA	NA	anantmohan@yahoo.com	5
44196	CTRI/2020/06/026001	Anant Mohan	AnantMohan	5	Professor and Head	AIIMS New Delhi	Third Floor,Porta Cabin, Department of Pulmonary, Critical Care And Sleep Medicine, AIIMS New DelhiNew DelhiDELHI110029India	NA	NA	anantmohan@yahoo.com	5
49593	CTRI/2021/03/032199	Anant Mohan	AnantMohan	5	Professor and Head	All India Institute of Medical Sciences, New Delhi	Dept of Pulmonary, Critical Care and sleep medicine, Room no. 9, Porta Cabin, Third floor, New pvt ward, AIIMS, Ansari Nagar, Delhi-110029SouthDELHI110029India	NA	NA	anantmohan@yahoo.com	5
50734	CTRI/2021/03/032225	Anant Mohan	AnantMohan	5	Professor and Head	All India Institute of Medical Sciences, New Delhi	Department of PCCSM, Room no.9, Porta Cabin, Third floor, New Private Ward, AIIMSSouthDELHI110029India	NA	NA	anantmohan@yahoo.com	5
57218	CTRI/2021/06/034446	Anant Mohan	AnantMohan	5	Professor & HOD Department of Pulmonary Medicine & Sleep Disorders	All India Institute of Medical Sciences	All India Institute of Medical Sciences Ansari Nagar New DelhiSouth WestDELHI110029India	Ph: 011-26593006	NA	anantmohan@yahoo.com	5
20693	CTRI/2017/10/010112	Anant Ramaswamy	AnantRamaswamy	8	Assistant Professor and Medical Oncologist	Tata Memorial Hospital	Department of Medical OncologyTata Memorial Hospital11th Floor Room No 1102 homibhaba building Dr Ernest Borges Marg Parel Mumbai MumbaiMAHARASHTRA400012India	Ph: 9833034802	NA	anantr13@gmail.com	8
33848	CTRI/2019/05/019323	Anant Ramaswamy	AnantRamaswamy	8	Associate professor and Medical Oncology	Tata Memorial Hospital	11th Floor room number 1102 Department of Medical Oncology Homibhabha building Dr Ernest Borges Marg Parel Mumbai MumbaiMAHARASHTRA400012India	Ph: 9833034802	NA	anantr13@gmail.com	8
41770	CTRI/2020/03/023943	Anant Ramaswamy	AnantRamaswamy	8	Associate professor and Medical Oncologist	Tata Memorial Hospital	Department of Medical Oncologytata Memorial hospital 11th floor room number 1102 homibhaba building dr ernest borges marg parel mumbai MumbaiMAHARASHTRA400012India	Ph: 9833034802	NA	anantr13@gmail.com	8
41789	CTRI/2020/03/023944	Anant Ramaswamy	AnantRamaswamy	8	Associate professor and Medical Oncologist	Tata Memorial Hospital	Department of medical oncology 11th floor room number 1102 dr ernest borges marg parel mumbai 400012MumbaiMAHARASHTRA400012India	NA	NA	anantr13@gmail.com	8
43226	CTRI/2020/05/025353	Anant Ramaswamy	AnantRamaswamy	8	Associate Professor	Tata Memorial Hospital	Department of medical oncology11th floor room no 1102 homibhabha blockdr ernest borges marg parel mumbai 400012MumbaiMAHARASHTRA400012India	Ph: 9833034802	NA	anantr13@gmail.com	8
54937	CTRI/2021/05/033482	Anant Ramaswamy	AnantRamaswamy	8	Associate Professor and Medical Oncologist	Tata Memorial Hospital	Department of medical oncology homibhabha block room number 1102 11th floor dr ernest borges marg parel mumbai MumbaiMAHARASHTRA400012India	Ph: 9833034802	NA	anantr13@gmail.com	8
64122	CTRI/2022/01/039157	Anant Ramaswamy	AnantRamaswamy	8	Professor and Medical Oncologist	Tata Memorial Hospital	Department of medical oncology tata memorial hospital 11th floor room no 1102 dr ernest borges marg parel mumbai MumbaiMAHARASHTRA400012India	Ph: 9833034802	NA	anantr13@gmail.com	8
66186	CTRI/2022/03/040884	Anant Ramaswamy	AnantRamaswamy	8	Professor and Medical Oncologist	Tata Memorial Hospital	Room no 318 3rd floor GI Dept Hommi Bhabha Block Tata Memorial Hospital Mumbai 400012Dr. E Borges Road Parel Mumbai 400012Mumbai (Suburban)MAHARASHTRA400012India	Ph: 9833034802	NA	anantr13@gmail.com	8
29317	CTRI/2018/11/016444	Ananya Nanda	AnanyaNanda	2	Senior Resident	ESIC Medical College Hospital	C/O Dr. SKS DhanalakshmiDepartment Of ANAESTHESIAESIC Medical College Hospital,Sanathnagar, Hyderabad.Telangana, India.ESIC Medical College Hospital,Sanathnagar, Hyderabad.Telangana, India- 500038.HyderabadTELANGANA500038India	Ph: 8179654082	NA	nanda.ananya@gmail.com	2
72268	CTRI/2022/08/045046	Ananya nanda	Ananyananda	2	ASSISTANT PROFESSOR	ESIC MEDICAL COLLEGE HOSPITAL	Room no. 2006. 2nd Floor. Department of anaesthesiology. ESIC Medical College Hospital Building. sanathnagar. Hyderabad - 500038HyderabadTELANGANA500038India	Ph: 08179654082	NA	nanda.ananya@gmail.com	2
7383	CTRI/2013/10/004060	Anil Agarwal	AnilAgarwal	2	Professor, Dept of Anaesthesiology, SGPGIMS, Lucknow 226014	Sanjay Gandhi Post Graduate Institute of Medical Sciences	Department of Anaesthesiology,A BLOCK, SGPGIMS Raebareli road, LucknowLucknowUTTAR PRADESH226014India	Ph: 8004904589	NA	anil_sgpgi@hotmail.com	2
12598	CTRI/2017/01/007694	Anil Agarwal	AnilAgarwal	2	Professor	Sanjay Gandhi Post Graduate Institute of Medical Sciences, Lucknow	Department of Anaesthesiology,Sgpgims, Lucknow, IndiaDepartment of Anaesthesiology,Sgpgims, Lucknow, IndiaLucknowUTTAR PRADESH226014India	Ph: 91-8004904589	Ph: 91-5222668017	anil_sgpgi@hotmail.com	2
38608	CTRI/2020/02/023491	Anil Avhad	AnilAvhad	5	Research Officer (Ayurveda)	Regional Ayurveda Research Institute for Skin Disorders	Regional Ayurveda Research Institute for Skin Disorders, Girdharnagar, Asarwa, AhmedabadAhmadabadGUJARAT380004India	NA	NA	dranil.avhad@gov.in	1
48405	CTRI/2020/11/028801	Anil Avhad	AnilAvhad	5	General Manager - Clinical Research	Cadila Pharmaceuticals Limited	1389, Trasad RoadDholka Ã¢Â€Â“ 382225, AhmedabadD1389, Trasad RoadDholka Ã¢Â€Â“ 382225, Ahmedabad.AhmadabadGUJARAT382225India	Ph: 9833454044	NA	anil.avhad@cadilapharma.co.in	4
62194	CTRI/2021/11/038001	Anil Avhad	AnilAvhad	5	Head - Cadila CRO	Cadila Pharmaceuticals Limited	Cadila Pharmaceuticals Limited1389, Trasad Road. Dholka Ã¢Â€Â“ 382225. Ahmedabad. Gujarat. India.AhmadabadGUJARAT382225India	Ph: 02714221481	NA	anil.avhad@cadilapharma.co.in	4
62783	CTRI/2021/11/038282	Anil Avhad	AnilAvhad	5	Head - Cadila CRO	Cadila Pharmaceuticals Limited	1389, Trasad RoadDholka, AhmedabadDholka, AhmedabadAhmadabadGUJARAT382225India	Ph: 02714221481	NA	anil.avhad@cadilapharma.co.in	4
62832	CTRI/2021/12/038373	Anil Avhad	AnilAvhad	5	Head - Cadila CRO	Cadila Pharmaceuticals Limited	1389, Trasad Road, Clinical Research Division,Dholka, AhmedabadAhmadabadGUJARAT382225India	Ph: 912714221481	NA	anil.avhad@cadilapharma.co.in	4
79	CTRI/2008/091/000035	Anil Bhansali	AnilBhansali	3	Principal Investigator	NA	Post Graduate Institute & ResearchChandigarhCHANDIGARH160012India	Ph: 01722756582	NA	anilbhansali_endocrine@rediffmail.com	1
7371	CTRI/2014/01/004289	Anil Bhansali	AnilBhansali	3	Principal Investigator	Post Graduate Institute of Medical Education & Research	Room No 3027,3rd floor, Research Block B,ChandigarhCHANDIGARH160012India	Ph: 911722756583	Ph: 1722744401	anilbhansaliendocrine@gmail.com	2
44730	CTRI/2021/02/031471	Anil Bhansali	AnilBhansali	3	National Coordinating Investigator	Post Graduate Institute of Medical Education & Research	Department of Endocrinology, Room No 3027,3rd floor, Research B Block,PGIMER, Sector 12ChandigarhCHANDIGARH160012India	NA	NA	anilbhansaliendocrine@gmail.com	2
12447	CTRI/2015/11/006384	Anil K	AnilK	8	Principal Investigator	Syngene International Limited	Human Pharmacology UnitSyngene International LimitedClinical DevelopmentTower Ã¢Â€Â“ 1, Semicon ParkElectronics City Phase IIBangalore Ã¢Â€Â“ 560 100, India.BangaloreKARNATAKA560100India	Ph: 080-28082771	NA	Anil.Dr@syngeneintl.com	8
15654	CTRI/2016/09/007289	Anil K	AnilK	8	Head Human Pharmacology Unit	Syngene International Limited	Syngene International Limited,Human Pharmacology Unit(HPU), Tower 1, Semicon ParkElectronics City Phase IIBangalore-560100BangaloreKARNATAKA560100India	Ph: 9845519111	Ph: 9128082820	anil.dr@Syngeneintl.com	8
17680	CTRI/2017/02/007785	Anil K	AnilK	8	Head, Human Pharmacology Unit	NA	Human Pharmacology Unit,Syngene International LimitedClinical DevelopmentTowerÃ¢Â€Â“1, Semicon ParkElectronics City Phase IIBangalore.BangaloreKARNATAKA560 100India	Ph: 080-28082771	Ph: 080-28082722	Anil.Dr@syngeneintl.com	8
17889	CTRI/2017/03/008003	Anil K	AnilK	8	Head, Human Pharmacology Unit	Syngene International Limited, Bangalore, Karnataka	Human Pharmacology Unit,Syngene International LimitedClinical DevelopmentTower-1, Semicon ParkElectronics City Phase IIBangalore India.BangaloreKARNATAKA560100India	Ph: 080-28082771	Ph: 080-28082722	Anil.Dr@syngeneintl.com	8
39000	CTRI/2020/03/023739	Anil K	AnilK	8	Principal Investigator	Syngene International Ltd	Syngene International LtdHuman Pharmacology Unit Tower 1 Ground Floor Semicon Park Electronics City Phase 2 Hosur Main Road BangaloreBangaloreKARNATAKA560100India	Ph: 09845519111	Ph: 9128082820	Anil.Dr@syngeneintl.com	8
44433	CTRI/2020/09/027594	Anil K	AnilK	8	Principal Investigator	Syngene International Limited	Human Pharmacology Unit, Syngene International Limited, Clinical Development Tower- 1, Semicon Park, Electronic City, Phase II Hosur Road BangaloreKARNATAKA560100India	Ph: 080-28082771	Ph: 080-28082722	Anil.Dr@syngeneintl.com	8
56575	CTRI/2021/08/035514	Anil K	AnilK	8	Head-Clinical Research	Syngene International Limited	Syngene International Limited, Department & Division-Clinical development,Tower 1 Ground Floor, Room Number not available, Semicon Park Electronics City Phase 2 Hosur Main RoadBangaloreKARNATAKA560100 India	Ph: 9845519111	Ph: 9128082820	Anil.Dr@syngeneintl.com	8
62671	CTRI/2021/12/038577	Anil K	AnilK	8	Principal Investigator	Syngene International Ltd	Human Pharmacology Unit, Tower 1, Ground Floor, Semicon Park, Electronics City, Phase 2, Hosur Main RoadBangaloreKARNATAKA560100India	Ph: 9845519111	Ph: 9128082820	Anil.Dr@syngeneintl.com	8
31510	CTRI/2020/11/028977	Anil Khurana	AnilKhurana	4	Director General	Central Council for Research in Homoeopathy	Central Council for Research in Homoeopathy 61-65 Institutional Area opp. D Block Janakpuri New Delhi Under Ministry of AYUSH South West DELHI61-65 Institutional Area opp. D Block Janakpuri New Delhi Under Ministry of AYUSH South WestDELHI110058India	Ph: 9911127619	NA	anil23101961@gmail.com	4
32236	CTRI/2020/11/028997	Anil Khurana	AnilKhurana	4	Director General	Central Council for Research in Homoeopathy, Ministry of AYUSH	Room No. 408, 4th FloorCentral Council for Research in Homoeopathy 61-65 Institutional Area opposite D Block Janakpuri New Delhi-110058South WestDELHI110058India	NA	NA	anil23101961@gmail.com	4
32238	CTRI/2020/11/029334	Anil Khurana	AnilKhurana	4	Director General	Central Council for Research in Homoeopathy	Central Council for Research in Homoeopathy 61-65 Institutional area opp. D Block Janakpuri New Delhi 11005861-65, Institutional area, opp. D- Block, Janakpuri, New Delhi- 110058South WestDELHI110058India	Ph: 9911127619	NA	anil23101961@gmail.com	4
32239	CTRI/2020/11/029332	Anil Khurana	AnilKhurana	4	Director General	Central Council for Research in Homoeopathy	Central Council for Research in Homoeopathy 61-65, Institutional area, opp. D- Block, Janakpuri, New Delhi- 11005861-65, Institutional area, opp. D- Block, Janakpuri, New Delhi- 110058South WestDELHI110058India	NA	NA	anil23101961@gmail.com	4
2528	CTRI/2011/10/002087	Anil Kukreja	AnilKukreja	3	Director - Medical Affairs	Head Medical Department	Roche Products (India) Pvt.Ltd.The View, 2nd Floor,165, Dr. Annie Besant Road,Worli, Mumbai 400 018MumbaiMAHARASHTRA400018India	Ph: 02224941414	Ph: 02224949500	anil.kukreja@roche.com	3
3151	CTRI/2011/07/001865	Anil Kukreja	AnilKukreja	3	Director-Medical Affairs	NA	Roche Products (India) Pvt. Ltd.Â“The ViewÂ”, 2nd Floor165, Dr. Annie Besant Road, Worli, MumbaiMumbaiMAHARASHTRA400 018India	Ph: 022-24941414	Ph: 022-24949500	anil.kukreja@roche.com	3
3739	CTRI/2012/07/002804	Anil Kukreja	AnilKukreja	3	Director Ã¢Â€Â“ Medical Affairs	Roche Products (India) Pvt. Ltd	The View, 2nd Floor,165, Dr. Annie Besant Road,WorliMumbaiMAHARASHTRA400018India	Ph: 02224941414	Ph: 02224949500	anil.kukreja@roche.com	3
1081	CTRI/2009/091/000928	Anil Pareek	AnilPareek	10	President	Ipca Laboratories Ltd.,Mumbai	Plot.no.142, Kandivali Industrial Estate, Kandivali (W, Mumbai-400067MumbaiMAHARASHTRA400067India	Ph: 022-66474641	Ph: 022-28686954	anil.pareek@ipca.com	9
1167	CTRI/2009/091/001036	Anil Pareek	AnilPareek	10	President- Medical Affairs and Clinical Research	Ipca Laboratories Limited	142-AB, Kandivli Industrial Estate, Mumbai, Maharashtra 400067, IndiaMumbaiMAHARASHTRA400067India	Ph: 02266474641	Ph: 02228686954	anil.pareek@ipca.com	9
1454	CTRI/2010/091/000245	Anil Pareek	AnilPareek	10	President - Medical Affairs and Clinical Research	NA	142-ABKandivli Inductrial EstateKandivli WestMumbaiMumbaiMAHARASHTRA400067India	Ph: 022-66474641	Ph: 022-61113150	anil.pareek@ipca.com	9
3027	CTRI/2012/01/002315	Anil Pareek	AnilPareek	10	President	Ipca Laboratories Ltd	Ipca Laboratories Ltd142- AB, Kandivali Industrial Estate,Kandivali (W), Mumbai142- AB, Kandivali Industrial Estate,Kandivali (W), Mumbai - 400067Mumbai (Suburban)MAHARASHTRA400067India	Ph: 02266474641	Ph: 0226113150	anilpareek@ipca.com	1
5473	CTRI/2013/07/003793	Anil Pareek	AnilPareek	10	President, Medical Affairs and Clinical Research	Ipca Laboratories Ltd.	Ipca Laboratories Ltd, 142AB, Kandivli Industrial Estate, Kandivli(W), MumbaiMumbaiMAHARASHTRA400067India	Ph: 022-66474641	Ph: 022-28686954	anil.pareek@ipca.com	9
12082	CTRI/2016/02/006599	Anil Pareek	AnilPareek	10	President	Ipca Laboratories Ltd.	Medical Affairs and Clinical Research, 142-AB Kandivali Industrial Estate, Kandivali(West), MumbaiMumbaiMAHARASHTRA400067India	NA	NA	anil.pareek@ipca.com	9
17540	CTRI/2017/03/008275	Anil Pareek	AnilPareek	10	President	Ipca Laboratories Ltd.	Medical Affairs and Clinical Research Department, 2nd floor, Plot 142-AB, Kandivli Industrial Estate, Kandivli West, MumbaiMumbaiMAHARASHTRA400067India	Ph: 02266474641	Ph: 02266474579	anil.pareek@ipca.com	9
20406	CTRI/2017/12/010763	Anil Pareek	AnilPareek	10	President	Ipca Laboratories Ltd.	Medical Affairs and Clinical Research Department, 2nd floor, Plot No 142-AB, Kandivli Industrial Estate, Kandivli West,MumbaiMumbaiMAHARASHTRA400067India	Ph: 02266474641	Ph: 02266474579	anil.pareek@ipca.com	9
39787	CTRI/2020/03/023714	Anil Pareek	AnilPareek	10	President	Ipca Laboratories Ltd.	Medical Affairs and Clinical Research, 142-ABKandivli Industrial Estate, Kandivli (West)Mumbai (Suburban)MAHARASHTRA400067India	Ph: 02266474641	NA	anil.pareek@ipca.com	9
47800	CTRI/2021/11/037750	Anil Pareek	AnilPareek	10	President	Ipca Laboratories Ltd.	Medical Affairs and Clinical Research department, Plot 142-AB, 2d floorKandivli Industrial Estate,Kandivli (West)Mumbai (Suburban)MAHARASHTRA400067India	Ph: 02266474641	NA	anil.pareek@ipca.com	9
27837	CTRI/2018/11/016266	Animesh Ray	AnimeshRay	3	Assistant Professor	AIIMS, New Delhi	Room 3070 A Teaching blockDepartment of MedicineAIIMS, New DelhiNew DelhiDELHI110029India	Ph: 9560093190	NA	doctoranimeshray@gmail.com	3
57048	CTRI/2021/08/035822	Animesh Ray	AnimeshRay	3	Assistant Professor	All India Institute of Medical Sciences, New Delhi	Room no. 3070A,Department of Medicine,3rd floor teaching block,All India Institute of Medical Sciences,New Delhi-110029South WestDELHI110029India	Ph: 01126593963	NA	doctoranimeshray@gmail.com	3
68213	CTRI/2022/05/042836	Animesh Ray	AnimeshRay	3	Associate Professor	All India Institute of Medical Sciences	Room no 3070A, 3rd floor teaching blockDepartment of medicine,SouthDELHI110029India	Ph: 9560093190	NA	doctoranimeshray@gmail.com	3
2390	CTRI/2011/05/001774	Anirban Chatterjee	AnirbanChatterjee	2	Prinicipal Investigator	NA	Apollo Hospital, Bannerghatta Road,BangaloreKARNATAKA560076India	Ph: 080-41206229	Ph: 080-41463151	dranirbanchatterjee@yahoo.com	2
13128	CTRI/2017/11/010358	Anirban Chatterjee	AnirbanChatterjee	2	Professor and Head	THE OXFORD DENTAL COLLEGE AND HOSPITAL	10th Milestone, Hosur Rd, Bommanahalli, Bengaluru, Karnataka BangaloreKARNATAKA560068India	Ph: 9845003721	NA	dranirbanchatterjee@yahoo.com	2
4131	CTRI/2012/04/002553	Anish Keepanasseril	AnishKeepanasseril	2	Assistant Professor	JIPMER	Department of Obstetrics and GynecologyJIPMERPondicherryPondicherryPONDICHERRY605005India	Ph: 8903307141	NA	keepan_r@yahoo.com	2
29522	CTRI/2018/11/016460	Anish Keepanasseril	AnishKeepanasseril	2	Additional Professor	JIPMER, Puducherry	Department of Obstetrics & GynecologyDhanvantri Nagar, Gorimedu,PondicherryPONDICHERRY605006India	Ph: 08903307141	NA	keepan_r@yahoo.com	2
1415	CTRI/2010/091/000203	Anit Singh	AnitSingh	5	Assistant Medical Director	NA	Bharat Biotech Int.Ltd.Genome Valley, Shameerpet, Hyderabad HyderabadANDHRA PRADESH500 078India	Ph: 04023480567	Ph: 04023480560	anits@bharatbiotech.com	5
1936	CTRI/2010/091/001128	Anit Singh	AnitSingh	5	NA	NA	Assistant Medical Director, Clinical & Regulatory Affairs Dept, Bharat Biotech.HyderabadANDHRA PRADESH500078India	Ph: 914023480567	Ph: 914023480560	anits@bharatbiotech.com	5
2069	CTRI/2010/091/001273	Anit Singh	AnitSingh	5	Assistant Medical Director	NA	Bharat Biotech Int. LtdGenome Valley, Shameerpet, Hyderabad HyderabadANDHRA PRADESH500078India	Ph: 04023480567	Ph: 014023480560	anits@bharatbiotech.com	5
3043	CTRI/2011/07/001855	Anit Singh	AnitSingh	5	MBBS, MD , â‰¤50 to >18, 150, 50	, â‰¤18 to > 6, 150, 50	Bharat Biotech International LtdGenome Valley, TurkapallyShameerpet MandalRanga Reddy District Andhra PradeshHyderabadANDHRA PRADESH500 078India , â‰¤6 to â‰¥1, 150, 50	Ph: , 450, 150	NA	anits@bharatbiotech.com	5
3241	CTRI/2011/08/001957	Anit Singh	AnitSingh	5	Asst. Medical Director	Bharat Biotech International Ltd	Bharat Biotech International LtdGenome Valley, Shameerpet MandalHyderabad, Andhra PradeshHyderabadANDHRA PRADESH500 078India	Ph: 04023480567	Ph: 04023480560	anits@bharatbiotech.com	5
19619	CTRI/2017/07/009180	Anjali Kochhar	AnjaliKochhar	2	Associate Professor	Jamia Hamdard	C-102,Jamia Hamdard Campus, Hamdard Nagar,New DelhiDepartment of Anaesthesia,HIMSR,Jamia Hamdard, New Delhi SouthDELHI110062India	Ph: 9999197721	NA	kochharanjali0@gmail.com	2
35558	CTRI/2019/08/020584	Anjali Kochhar	AnjaliKochhar	2	Assistant Professor	VMMC and Safdarjung Hospital	Department of anaesthesia and intensive care, VMMC and Safdarjung Hospital, New DelhiSouthDELHI110029India	Ph: 9999197721	NA	kochharanjali0@gmail.com	2
9444	CTRI/2014/10/005151	Anjana	Anjana	1	Assistant Professor	King Edward Memorial Hospital.	Department of anaesthesiology,GSMC and KEM Hospital,Acharya Dhonde Marg,Parel ThaneMAHARASHTRA400012India	Ph: 9930104106	NA	anjanawajekar@gmail.com	2
9533	CTRI/2017/02/007795	Anjana Wajekar	AnjanaWajekar	1	Assistant Professor	King Edward Memorial Hospital.	Shri Niwas , plot no 62/7, sector 28, Vashi Navi MumbaiAcharya Dhonde MargParelMumbai (Suburban)MAHARASHTRA400703India	Ph: 9930104106	NA	anjanawajekar@gmail.com	2
4816	CTRI/2013/05/003605	Anjolie Chhabra	AnjolieChhabra	2	Associate Professor Anaesthesiology	All India Institute of Medical Sciences	Deptt. of Anaesthesiology,All India Institute of Medical Sciences,Ansari Nagar,New DelhiNew DelhiDELHI110029India	Ph: 09868397814	Ph: 01126588641	anjolie5@hotmail.com	2
56048	CTRI/2021/09/036795	Anjolie Chhabra	AnjolieChhabra	2	Professor	All India Institute of Medical Sciences	Room no. 5014 A, 5th floor,Teaching Block,AIIMS, Ansari Nagar, New DelhiSouth WestDELHI110029India	Ph: 01126593974	Ph: 01126588641	anjolie5@hotmail.com	2
56037	CTRI/2021/05/033857	ANJU DHAWAN	ANJUDHAWAN	2	PROFESSOR	AIIMS	DEPARTMENT OF PSYCHIATRY AND NDDTC, ALL INDIA INSTITUTE OF MEDICAL SCIENCES SouthDELHI110029India	Ph: 9818329539	NA	DRANJUDHAWAN@GMAIL.COM	2
68688	CTRI/2022/11/047281	ANJU DHAWAN	ANJUDHAWAN	2	PROFESSOR	AIIMS DELHI	Room No-4086 Fourth floor,Psychiatry Office, Teaching Block, AIIMS DELHI,110029SouthDELHI110029India	Ph: 9818329539	NA	dranjudhawan@gmail.com	2
90	CTRI/2008/091/000049	Anju Sinha	AnjuSinha	2	Scientist D, Division of Reproductive and Child Health	ICMR	The Indian Council of Medical Research,Ansari Nagar, New DelhiNew DelhiDELHI110029India	Ph: 011-26589493	Ph: 011-26588755	apradhandr@gmail.com	2
33881	CTRI/2019/05/019197	Anju Sinha	AnjuSinha	2	Scientist F (Deputy Director General, Sr. Grade)	Indian Council of Medical Research (Hqrs.)	Division of Reproductive, Maternal and Child Health, Ansari Nagar, New DelhiSouthDELHI110029India	Ph: 011-26589493	NA	apradhandr@gmail.com	2
6611	CTRI/2015/04/005670	Ankesh Barnwal	AnkeshBarnwal	2	Principal Investigator	Cliantha Research Limited	Cliantha Research LimitedSigma-1 Corporate,B/H. Rajpath Club,Opposite Mann Party Plot,Off. S.G Highway, Bodakdev, Ahmedabad-380 054, Gujarat, IndiaAhmadabadGUJARAT380054India	Ph: 079-66135664	Ph: 079-66135641	abarnwal@clianthatrials.com	1
20256	CTRI/2017/09/009804	Ankesh Barnwal	AnkeshBarnwal	2	Medical Monitor	Cliantha Research Ltd	Cliantha Research Limited, Garden View Corporate House third floorOpposite AUDA Garden BodakdevAhmadabadGUJARAT380054India	Ph: 07966219545	Ph: 07966219549	abarnwal@cliantha.in	1
12785	CTRI/2016/09/007255	Ankita Chugh	AnkitaChugh	6	Assistant Professor	AIIMS Jodhpur	Department of DentistryAIIMS JodhppurRajasthan - 342005JodhpurRAJASTHAN342005India	Ph: 8003996891	NA	ankitamody@gmail.com	5
30263	CTRI/2019/01/017140	Ankita chugh	Ankitachugh	6	Associate professor	AIIMS , JODHPUR.	Department of DentistryAIIMS, bASNI INDUSTRIAL AREAJodhpurRAJASTHAN342005India	Ph: 08003996891	NA	ankitamody@gmail.com	5
30443	CTRI/2019/01/017056	Ankita Chugh	AnkitaChugh	6	Associate Professor	All India Institute of Medical Sciences,Jodhpur, Rajasthan	DEPARTMENT OF DENTISTRY,All India Institute of Medical Sciences,Jodhpur, RajasthanRoom no. 208,DEPARTMENT OF DENTISTRY,All India Institute of Medical Sciences,Jodhpur, RajasthanJodhpurRAJASTHAN342005India	Ph: 08003996891	NA	chugha@aiimsjodhpur.edu.in	1
30447	CTRI/2019/01/017003	Ankita Chugh	AnkitaChugh	6	Associate Professor	All India Institute of Medical Sciences, Jodhpur	Room No 208, Block IIA, Second Floor, OPD Block, All India Institute of Medical Sciences, Basni Phase II, JodhpurJodhpurRAJASTHAN342005India	Ph: 8003996891	NA	ankitamody@gmail.com	5
30579	CTRI/2019/01/017100	Ankita chugh	Ankitachugh	6	Associate professor	AIIMS , JODHPUR.	214 A block second floorAiims complexJodhpurRAJASTHAN342005India JodhpurRAJASTHAN342005India	Ph: 08003996891	NA	ankitamody@gmail.com	5
42723	CTRI/2022/04/041738	Ankita Chugh	AnkitaChugh	6	Additional Professor	AIIMS,Jodhpur	All India Institute of Medical Sciences204, Second Floor-OPD BlockBasni204, Second Floor-OPD BlockJodhpurRAJASTHAN342005India	Ph: 8003996891	NA	ankitamody@gmail.com	5
68148	CTRI/2022/04/042188	Ankita Patel	AnkitaPatel	2	Assistant Professor	GCS Medical College Hospital and Research Centre	GCS Medical college Hospital and Research Centre Opposite DRM Office Chamunda Bridge Naroda AhmedabadDepartment of Anaesthesia GCS Medical college Hospital and Research Centre Opposite DRM Office Chamunda Bridge Naroda AhmedabadAhmadabadGUJARAT380025India	Ph: 9712981484	Ph: 07966048000	drankitapatel30@gmail.com	2
72438	CTRI/2022/08/044660	Ankita Patel	AnkitaPatel	2	Assistant Professor	GCS Medical College hospital and reserach centre	Department of anaesthesia GCS Medical College hospital and research centre Ahmedabad Department of anaesthesia GCS Medical College hospital and research centre Ahmedabad 380025AhmadabadGUJARAT380025India	Ph: 9712981484	NA	drankitapatel30@gmail.com	2
13008	CTRI/2017/11/010373	Ankur Jindal	AnkurJindal	2	Principal Investigator	Institute of Liver and Biliary Sciences	ILBSD-1,Vasant KunjNew DelhiDELHI110070India	Ph: 01146300000	Ph: 01146300025	ankur.jindal3@gmail.com	2
64468	CTRI/2022/01/039541	Ankur Jindal	AnkurJindal	2	Associate Professor,Hepatology	Institute of Liver and Biliary Sciences	Room No 23347, Department of Hepatology, Phase II, 3rd Floor,D-1, Vasant Kunj New Delhi-110070.South WestDELHI110070India	NA	NA	ankur.jindal3@gmail.com	2
31469	CTRI/2019/02/017671	Ankur Luthra	AnkurLuthra	3	Assistant Professor	Post Graduate Institute of Medical Education and Research, Chandigarh	Department of Anaesthesia, 4th floor, Nehru Hospital, PGIMER, ChandigarhChandigarhCHANDIGARH160012India	NA	NA	zazzydude979@gmail.com	3
31475	CTRI/2019/02/017655	Ankur Luthra	AnkurLuthra	3	Assistant Professor	Post Graduate Institute of Medical Education and research, Chandigarh	Department of Anaesthesia, 4th floor, A-Block, Nehru Hospital, PGIMER, Chandigarh. ChandigarhCHANDIGARH160012India	Ph: 9868057732	NA	zazzydude979@gmail.com	3
32044	CTRI/2019/03/018003	Ankur Luthra	AnkurLuthra	3	Assistant Professor	Post Graduate Institute of Medical Education and Research, Chandigarh	Department of Anaesthesia, 4th floor, A-Block, Nehru Hospital, PGIMER, ChandigarhChandigarhCHANDIGARH160012India	Ph: 01722756500	NA	zazzydude979@gmail.com	3
56132	CTRI/2023/04/051474	Anoop Saraya	AnoopSaraya	2	Professor and Head	Deptt of Gastroenterology and Human Nutrition Unit All India Institute of Medical Sciences New Delhi	Room no 3111,Teaching block,Department of Gastroenterology and Human Nutrition UnitAll India Institute of Medical SciencesNew DelhiSouth WestDELHI110029India	Ph: 9868397203	NA	ansaraya@yahoo.com	2
57706	CTRI/2022/07/044263	ANOOP SARAYA	ANOOPSARAYA	2	PROFESSOR AND HEAD OF DEPARTMENT	ALL INDIA INSTITUTE OF MEDICAL SCIENCES	DEPARTMENT OF GASTROENTEROLOGY, ROOM NO. 3111, TEACHING BLOCK, ALL INDIA INSTITUTE OF MEDICAL SCIENCES, NEW DELHI SouthDELHI110029India	Ph: 9868397203	NA	ansaraya@yahoo.com	2
18620	CTRI/2018/05/014002	Anshula Deshpande	AnshulaDeshpande	2	Professor	Sumandeep Vidyapeeth	Dept Of Pedodontics and Preventive DentistryKM Shah Dental College and HospitalVadodaraGUJARAT391760India	Ph: 7600916400	NA	dranshula@gmail.com	2
34873	CTRI/2019/07/020380	Anshula Deshpande	AnshulaDeshpande	2	Professor	K M Shah Dental College Hospital	Department of Pedodotics and preventive Dentistry Department no 7 K M shah dental College Hospital At Po Pipariya Ta Waghodiya Dist VadodaraaVadodaraGUJARAT390019India	Ph: 07600916400	NA	dranshula@gmail.com	2
28240	CTRI/2018/09/015697	Anshul Attrey	AnshulAttrey	5	Senior Manager	Lambda Therapeutic Research Ltd	Lambda House, Department of Clinical Pharmacology and Medical AffairsPlot no. 38, Survey No. 388 Near Silver Oak Club, S. G.Highway, GotaAhmadabadGUJARAT382481India	Ph: 07940202274	Ph: 07940202021	anshulattrey@lambda-cro.com	2
38558	CTRI/2019/12/022266	Anshul Attrey	AnshulAttrey	5	Assistant General Manager	Lambda Therapeutic Research Ltd	Lambda House, Department of Clinical Pharmacology and Medical Affairs, Plot No. 38, Survey No. 388Near Silver Oak Club, S. G.Highway, GotaAhmadabadGUJARAT382481India	Ph: 07940202274	Ph: 07940202021	anshulattrey@lambda-cro.com	2
55362	CTRI/2021/05/033311	Anshul Attrey	AnshulAttrey	5	In Charge-Facility and Principal Investigator	Veeda Clinical Research	Veeda Clinical Research, Vedant ComplexNear YMCA Club, S. G. HighwayAhmadabadGUJARAT380015India	Ph: 7967773000	NA	Anshul.A2181@veedacr.com	3
60158	CTRI/2021/09/036637	Anshul Attrey	AnshulAttrey	5	PRINCIPAL INVESTIGATOR	Veeda Clinical Research Pvt. Ltd.	Veeda Clinical Research Pvt. Ltd.1st, 2nd, 3rd and 4th FloorVEDANT Complex, Nr. Y.M.C.A. Club,S.G.Highway Road, Vejalpur,Ahmedabad 1st, 2nd, 3rd and 4th FloorVEDANT Complex, Nr. Y.M.C.A. Club, S.G.Highway Road, Vejalpur, Ahmedabad - 380051 AhmadabadGUJARAT380051India	Ph: 07967773000	Ph: 07930013010	Anshul.A2181@veedacr.com	3
70461	CTRI/2022/06/043399	Anshul Attrey	AnshulAttrey	5	PRINCIPAL INVESTIGATOR	Veeda Clinical Research Ltd.	1st, 2nd, 3rd and 4th FloorVEDANT Complex,Nr. Y.M.C.A. Club, S.G.Highway Road, VejalpurAhmadabadGUJARAT380051India	Ph: 07967773000	Ph: 07930013010	anshul.a2181@veedacr.com	3
56323	CTRI/2021/05/033864	Antaryami Maharana	AntaryamiMaharana	2	Medical Monitor	Abiogenesis Clinpharm PVT LTD	Abiogenesis Clinpharm PVT LTD, 2nd Floor Plot No. 69,8-2-248/1/7/69, Nagarjuna Hills, Punjagutta, Hyderabad-500082,Telangana,IndiaHyderabadTELANGANA500082IndiaHyderabadTELANGANA500082India	Ph: 7702186021	NA	antaryami@abiogenesisclinpharm.com	2
76149	CTRI/2022/12/048058	Antaryami Maharana	AntaryamiMaharana	2	General manager Medical affairs and Pharmacovigilance	Abiogenesis clinpharm private Limited	2nd Floor, Plot No 69, D No. 8-2-248_1_7_69, NagarjunaHills, PunjaguttaHyderabadTELANGANA500082India	Ph: 7702186021	NA	antaryami@abiogenesisclinpharm.com	2
40487	CTRI/2020/05/025210	Anuj Bhardwaj	AnujBhardwaj	3	Asso Prof	College of Dental Science and Hospital	Department of Conservative dentistry and Endodontics, F 12 Jhoomer Ghat Near Hotel Mashal Rau IndoreIndoreMADHYA PRADESH453321India	NA	NA	dranuj_84@yahoo.co.in	3
40572	CTRI/2020/02/023339	Anuj Bhardwaj	AnujBhardwaj	3	Professor	College of Dental Science and Hospital	Conservative Dentistry & Endodontics, Room No.9, F-12,Jhoomer Ghat, near Mashal Hotel, Rau, Indore, M.P.IndoreMADHYA PRADESH453331India	Ph: 7898540222	NA	dranuj_84@yahoo.co.in	3
65855	CTRI/2022/04/041905	Anuj Bhardwaj	AnujBhardwaj	3	Professor	Faculty of Dental Medicine, Universitas Airlingga	Department of Conservative Dentistry and Endodontics, College of Dental Sciences & Hospital, Rau, Indore 453331, India.Department of Conservative Dentistry and Endodontics, College of Dental Sciences & Hospital, Rau, Indore 453331, India.IndoreMADHYA PRADESH453331India	NA	NA	dranuj_84@yahoo.co.in	3
13549	CTRI/2016/02/006652	Anu Korula	AnuKorula	3	Assistant Professor	Christian Medical College, Vellore	Room no: 05,Department of Haematology,Christian Medical College,Vellore, 632004Tamil Nadu, IndiaRoom no: 05,Department of Haematology,Christian Medical College,Vellore, 632004Tamil Nadu, IndiaVelloreTAMIL NADU632004India	Ph: 0416-2282352	Ph: 0416-2226449	anukorula@cmcvellore.ac.in	3
33818	CTRI/2019/05/019350	Anu Korula	AnuKorula	3	Associate Professor	Christian Medical College, Vellore	Room no 5, Department of Haematology,Christian Medical College,Vellore, 632004VelloreTAMIL NADU632004India	Ph: 04162282352	Ph: 04162226449	anukorula@cmcvellore.ac.in	3
67091	CTRI/2022/04/042179	Anu Korula	AnuKorula	3	Professor	Christian Medical College	Room no 6, First floor,Department of Haematology,Christian Medical CollegeVelloreTAMIL NADU632004India	Ph: 04162282352	Ph: 04162226449	anukorula@cmcvellore.ac.in	3
42442	CTRI/2021/05/033564	Anupama Tadepalli	AnupamaTadepalli	4	Reader	SRM Dental College	Dr.Anupama Tadepalli, Reader, Department of Periodontics, SRM Dental College, Bharathi Salai, Ramapuram Campus,ChennaiChennaiTAMIL NADU600089India	Ph: 9677065517	NA	anupamamds@gmail.com	4
42488	CTRI/2021/05/033726	Anupama Tadepalli	AnupamaTadepalli	4	Reader	SRM Dental College	Dr Anupama Tadepalli, Reader, Department of Periodontics, SRM Dental College,Ramapuram Campus, Chennai ChennaiTAMIL NADU600089India	Ph: 9677065517	NA	anupamamds@gmail.com	4
61877	CTRI/2021/12/038681	Anupama Tadepalli	AnupamaTadepalli	4	Professor	SRM dental college	Department of Periodontology,4th floor, SRM Dental college,Ramapuram Campus, Bharathi Salai,ChennaiChennaiTAMIL NADU600089India	Ph: 9677065517	NA	anupamamds@gmail.com	4
70731	CTRI/2022/07/044099	Anupama Tadepalli	AnupamaTadepalli	4	Professor	SRM Dental College, Ramapuram, Tamil Nadu	Department of Periodontology, 3rd floor, SRM Dental College, Bharathi salai, Ramapuram Campus,ChennaiDepartment of Periodontology, 3rd floor, SRM Dental College, Bharathi salai, Ramapuram Campus,ChennaiChennaiTAMIL NADU600089India	Ph: 09677065517	NA	anupamamds@gmail.com	4
43364	CTRI/2020/04/024948	Anupam Prakash	AnupamPrakash	2	Professor of Medicine	LADY HARDINGE MEDICAL COLLEGE	Department of MedicineLady Hardinge Medical CollegeShahid Bhagat Singh MargNew Delhi110001INDIANew DelhiDELHI110001India	Ph: 8588885305	NA	prakashanupam@hotmail.com	2
43400	CTRI/2020/04/024949	Anupam Prakash	AnupamPrakash	2	Professor	LADY HARDINGE MEDICAL COLLEGE	DEPARTMENT OF MEDICINE,SHAHEED BHAGAT SINGH MARG,NEW DELHI-110001New DelhiDELHI110001India	Ph: 8588885305	NA	prakashanupam@hotmail.com	2
1937	CTRI/2012/12/003273	Anup Anvikar	AnupAnvikar	2	Scientist D	National Institute of Malaria Research	National Institute of Malaria ResearchSector 8DwarkaNew DelhiNational Institute of Malaria ResearchSector 8DwarkaNew Delhi New DelhiDELHI110077India	Ph: 01125307122	Ph: 01125361090	anvikar@gmail.com	2
27650	CTRI/2018/09/015824	Anup Anvikar	AnupAnvikar	2	Lead Investigator	National Institute of malaria research	National Institute of malaria research Sector 8, Dwarka,DelhiNational Institute of malaria research Sector 8, Dwarka,DelhiNew DelhiDELHI110077India	NA	NA	anvikar@gmail.com	2
4561	CTRI/2012/07/002794	Anup Thakar	AnupThakar	3	Associate professor	IPGT and RA, Gujarat Ayurved University	Dept of PanchakarmaIPGT and RAGujarat Ayurved UniversityJamnagarGUJARAT361008India	Ph: 9427776660	NA	anup_thakar@yahoo.com	1
44240	CTRI/2020/06/025525	Anup Thakar	AnupThakar	3	Director	Institute for Post Graduate Teaching and Research in Ayurveda	Director officeIPGTRAGAUJamnagarJamnagarGUJARAT361008India	NA	NA	directoripgt@ayurveduniversity.com	2
44386	CTRI/2020/06/025855	Anup Thakar	AnupThakar	3	Director	IPGT and RA Gujarat Ayurved University Jamnagar	Director office IPGT and RA Gujarat Ayurved University JamnagarJamnagarGUJARAT361008India	Ph: 9427776660	NA	directoripgt@ayurveduniversity.com	2
68634	CTRI/2022/05/042462	anurag kumar tiwari	anuragkumartiwari	2	Assistant Professor	Institute of medical sciences, Banaras Hindu University	Department of gastroenterologySuper specialty blockSir Sundar Lal HopsitalIMSBanaras Hindu UniversityVaranasiUTTAR PRADESH221005India	Ph: 7800322490	NA	tiwarianuragk@gmail.com	2
71497	CTRI/2022/07/043978	anurag kumar tiwari	anuragkumartiwari	2	Assistant Professor	Institute of medical sciences, Banaras Hindu University	Room No 3, Department of gastroenterology, super specialty block, Institute of Medical sciences, Banaras Hindu University, VaranasiVaranasiUTTAR PRADESH221005India	Ph: 7800322490	NA	tiwarianuragk@gmail.com	2
369	CTRI/2009/091/000105	Anurita Majumdar	AnuritaMajumdar	13	NA	NA	Plot #92, Sector 32,Institutional AreaGurgaonHARYANA122001India	Ph: 0111242823013	Ph: 0111244753012	majumdaran@lilly.com	8
376	CTRI/2009/091/000113	Anurita Majumdar	AnuritaMajumdar	13	NA	NA	Plot #92, Sector 32, Institutional AreaGurgaonHARYANA122011India	Ph: 0111242823013	Ph: 0111244753012	majumdaran@lilly.com	8
463	CTRI/2009/091/000210	Anurita Majumdar	AnuritaMajumdar	13	Medical Director	India	Plot #92, Sector 32,Institutional AreaGurgaonHARYANA122011India	NA	NA	majumdaran@lilly.com	8
804	CTRI/2009/091/000608	Anurita Majumdar	AnuritaMajumdar	13	NA	NA	Plot #92, Sector 32Institutional AreaGurgaonHARYANA122011India	Ph: 0111242823013	Ph: 0111244753012	majumdaran@lilly.com	8
847	CTRI/2009/091/000654	Anurita Majumdar	AnuritaMajumdar	13	Medical Director	Eli Lilly India Pvt. Ltd.	Plot #92, Sector 32, Institutional AreaGurgaonHARYANA122011India	Ph: 0111242823013	Ph: 0111244753012	majumdaran@lilly.com	8
1114	CTRI/2009/091/000969	Anurita Majumdar	AnuritaMajumdar	13	Medical Director	Eli Lilly and Company India Private Limited	Eli Lilly and Company India Private Limited, Plot No. 92, Sec- 32Eli Lilly and Company India Private Limited, Plot No. 92, Sec- 32GurgaonHARYANA122001India	Ph: 01244753000	Ph: 01244753013	majumdar_anurita@lilly.com	5
3087	CTRI/2011/07/001900	Anurita Majumdar	AnuritaMajumdar	13	Medical Director	Eli Lilly and Company	Plot #92, Sector 32,Institutional AreaGurgaonHARYANA122001India	Ph: 0111242823064	Ph: 0111242823013	majumdaran@lilly.com	8
3088	CTRI/2011/07/001866	Anurita Majumdar	AnuritaMajumdar	13	Medical Director	Eli Lilly	Plot #92, Sector 32, Institutional AreaGurgaonHARYANA122001India	Ph: 0111242823064	Ph: 0111242823013	majumdaran@lilly.com	8
3315	CTRI/2011/08/001942	Anurita Majumdar	AnuritaMajumdar	13	Medical Director	Eli Lilly	Plot #92, Sector 32, Institutional AreaGurgaonHARYANA122011India	Ph: 0111242823013	Ph: 0111244753012	majumdaran@lilly.com	8
3495	CTRI/2011/09/001987	Anurita Majumdar	AnuritaMajumdar	13	Medical Director	Eli Lilly and Company India Pvt. Ltd.	Eli Lilly and Company India Pvt. Ltd.Plot #92, Sector 32, Institutional Area, GurgaonGurgaonHARYANA122001India	Ph: 0124-4753000	Ph: 0124-4753013	majumdar_anurita@lilly.com	5
5034	CTRI/2012/08/002848	Anurita Majumdar	AnuritaMajumdar	13	Medical Director	Eli Lilly and Company India Pvt. Ltd.	Eli Lilly and Company India Pvt. Ltd.Plot 92, Sector 32GurgaonGurgaonHARYANA122001India	Ph: 0124-4753000	Ph: 0124-4753013	majumdar_anurita@lilly.com	5
5035	CTRI/2012/08/002851	Anurita Majumdar	AnuritaMajumdar	13	Medical Director	Eli Lilly and Company India Private Limited	Eli Lilly and Company India Private Limited, Plot No. 92, Sec- 32,GurgaonGurgaonHARYANA122001India	Ph: 0124-4753000	Ph: 0124-4753013	majumdar_anurita@lilly.com	5
10161	CTRI/2014/09/005054	Anurita Majumdar	AnuritaMajumdar	13	Medical Director	Eli Lilly and Company India Private Limited	Eli Lilly and Company India Private Limited, Plot No. 92, Sec- 32Eli Lilly and Company India Private Limited, Plot No. 92, Sec- 32,GurgaonGurgaonHARYANA122001India	Ph: 01244753000	Ph: 01244753013	majumdar_anurita@lilly.com	5
75581	CTRI/2022/11/047058	Anu Sara Varghese	AnuSaraVarghese	2	Postgraduate student	KAHERÃ¢Â€Â™s KLE Vishwanath Katti Institute of Dental Sciences	Department number 2, Public Health Dentistry, ground Floor, KAHERÃ¢Â€Â™s KLE Vishwanath Katti Institute of Dental Sciences, JNMC Campus, Nehru Nagar, Belagavi, Karnataka, IndiaBelgaumKARNATAKA590010India	Ph: 9901193736	NA	anusv1995@gmail.com	2
80843	CTRI/2023/03/050857	Anu Sara Varghese	AnuSaraVarghese	2	Postgraduate student	KAHERÃ¢Â€Â™s KLE Vishwanath Katti Institute of Dental Sciences	Department number 2, Public Health Dentistry, ground Floor,KAHERÃ¢Â€Â™s KLE Vishwanath Katti Institute of Dental Sciences, JNMCCampus, Nehru NagarBelgaumKARNATAKA590010India	Ph: 9901193736	NA	anusv1995@gmail.com	2
5443	CTRI/2013/02/003388	Anushka Patel	AnushkaPatel	2	Chief Investigator, The George Institute for Global Health	George Institute For Global Health	The George Institute for Global Health,839C, Road No. 44AJubilee Hills | Hyderabad - | Andhra Pradesh IndiaHyderabadANDHRA PRADESH500 033 India	Ph: 04023558091	Ph: 04023541980	apatel@georgeinstitute.org	2
16655	CTRI/2017/08/009387	Anushka Patel	AnushkaPatel	2	Chief Scientist	George Institute for Global Health India	The George Institute for Global Health | INDIA311-312, Third Floor, Elegance TowerPlot No. 8, Jasola District CentreNew Delhi 110025 | IndiaNew DelhiDELHI110025India	NA	NA	apatel@georgeinstitute.org	2
37180	CTRI/2020/06/025782	Anuva Bhandari	AnuvaBhandari	2	Post-Graduate	ITS-CDSR, Muradnagar, Delhi-Meerut Highway	Department of Periodontology, Room no.5, First FloorITS-CDSR, Muradnagar, Delhi-Meerut HighwayGhaziabadUTTAR PRADESH201206India	NA	NA	anuvabhandari_mds18_21@its.edu.in	2
38668	CTRI/2020/06/025506	Anuva Bhandari	AnuvaBhandari	2	Post-Graduate	ITS-CDSR, Muradnagar, Delhi-Meerut Highway	Department of Periodontology, Room no.5, First FloorITS-CDSR, Muradnagar, Delhi-Meerut HighwayGhaziabadUTTAR PRADESH201206India	NA	NA	anuvabhandari_mds18_21@its.edu.in	2
8879	CTRI/2015/01/005442	Anza Khader	AnzaKhader	2	Assistant Professor	Government Medical college ,Kozhikode	Assistant ProfessorDepartment of dermatologyGovernment medical collegeKozhikodeAssistant ProfessorDepartment of dermatologyGovernment Medical college ,Kozhikode KozhikodeKERALA673008India	Ph: 9846082254	NA	anzashaan@gmail.com	2
37636	CTRI/2021/09/036294	Anza Khader	AnzaKhader	2	Associate Professor	Government medical college,kozhikode	Department of dermatology Government medical college Kozhikode MASKAN,5/1986B, Rajiv Nagar Colony,PO Puthiyara -673004KozhikodeKERALA673008India	Ph: 09846082254	NA	anzashaan@gmail.com	2
43149	CTRI/2020/04/024775	Aparna Mukherjee	AparnaMukherjee	2	Scientist E	Indian Council of Medical Research	Ansari Nagar, New DelhiNew DelhiDELHI110029India	NA	NA	aparna.sinha.deb@gmail.com	2
57104	CTRI/2021/12/038710	Aparna Mukherjee	AparnaMukherjee	2	Medical Scientist E	Indian Council of Medical Research	Clinical Trial Health Systems Research Unit, Epidemiology and Communicable Diseases Division, ICMR, New DelhiSouthDELHI110029India	NA	NA	aparna.sinha.deb@gmail.com	2
3248	CTRI/2012/03/002490	AP Dubey	APDubey	2	Professor & Head	Maulana Azad Medical College & LNJP Hosptial, New Delhi	Dr. AP DubeyProfessor & Head Department of Pediatrics Maulana Azad Medical College & LNJP HospitalBahadur Shah Zafar MargDelhiCentralDELHI110002India	Ph: 9868604303	NA	apdubey52@rediffmail.com	1
16239	CTRI/2016/11/007477	AP Dubey	APDubey	2	Principal Investigator	Maulana Azad Medical College	Bahadur Shah Zafar Marg New Delhi Delhi Bahadur Shah Zafar Marg New Delhi New DelhiDELHI110002India	Ph: 09968604303	NA	apdubey52@gmail.com	1
19017	CTRI/2017/09/009735	Apurba Barman	ApurbaBarman	4	Assistant Professor	All India Institute of Medical Sciences Bhubaneswar	Department of Physical Medicine & Rehabilitation AIIMS BhubaneswarSijua Patrapada BhubaneswarPO Dumuduma KhurdaOdishaKhordhaORISSA751019India	Ph: 9438884211	NA	apurvaa23@gmail.com	4
19919	CTRI/2017/08/009454	Apurba Barman	ApurbaBarman	4	Assistant Professor	All India Institute of Medical Sciences, Bhubaneswar	Department of Physical Medicine & Rehabilitation, AIIMS, BhubaneswarSijua, PatrapadaKhordhaORISSA751019India	Ph: 9438884211	NA	apurvaa23@gmail.com	4
32988	CTRI/2019/04/018613	Apurba Barman	ApurbaBarman	4	Associate Professor	AIIMS Bhubaneswar	All India Institute of Medical Sciences, Bhubaneswar, Sijua, PatrapadaKhordhaORISSA751019India	Ph: 9438884211	NA	apurvaa23@gmail.com	4
33706	CTRI/2019/10/021708	Apurba Barman	ApurbaBarman	4	Associate Professor	AIIMS Bhubaneswar	All India Institute of Medical Sciences, Bhubaneswar, Sijua, PatrapadaKhordhaORISSA751019India	Ph: 09438884211	NA	apurvaa23@gmail.com	4
4714	CTRI/2012/06/002719	Apurba Ghosh	ApurbaGhosh	2	Director	Institute of Child Health	Institute of Child Health 11, Dr Biresh Guha StreetKolkataWEST BENGALKolkata 700017India	Ph: 9830052887	NA	apurbaghosh@yahoo.com	2
66707	CTRI/2022/03/041060	Apurba Ghosh	ApurbaGhosh	2	Director	Institute of Child Health	11.Dr.Biresh Guha Street. Park CircusKolkataWEST BENGAL700017India	Ph: 9830052887	NA	apurbaghosh@yahoo.com	2
18555	CTRI/2018/08/015491	A Rajendra Kumar	ARajendraKumar	3	Research officer (s), i/c., Scientist II	Siddha Regional Research Institute, Puducherry.	Clinical Research Department, Room No.18, Siddha Regional Research Institute, Chellaperumal street, Kuyavarpalayam, Puducherry PondicherryPONDICHERRY 605013India	Ph: 0413-2245072	Ph: 0413-2244042	rksiddha@hotmail.com	1
21200	CTRI/2017/12/010966	A Rajendra Kumar	ARajendraKumar	3	Research Officer (Siddha),i/c	Central Council for Research in Siddha,Chennai.	Clinical Research Department,Room No:18, Siddha Regional Research Institute,Kuyavarpalayam,PuducherryPondicherryPONDICHERRY605013India	Ph: 04132245072	NA	rrisiddha@yahoo.co.in	2
69659	CTRI/2022/10/046708	A Rajendra Kumar	ARajendraKumar	3	Research Officer(S)- S III & In-charge	Siddha Regional Research Institute, (Under CCRS, Ministry of AYUSH)	Siddha Regional Research Institute,Room No. 4, First Floor, Clinical Section,Chellaperumal Street,Kuyavarpalayam,Puducherry.PondicherryPONDICHERRY605013India	Ph: 9884956693	NA	rksairam@gmail.com	1
2708	CTRI/2015/07/005987	A Ramachandran	ARamachandran	2	MD	Diabetes Hospitals	Dr.A. Ramachandrans Diabetes Hospitals, No.28, Marshalls Road, EgmoreChennaiTAMIL NADU600 008India	Ph: 914428582003	Ph: 914442146652	ramachandran@vsnl.com	3
4149	CTRI/2014/07/004799	A Ramachandran	ARamachandran	2	President	India Diabetes Research Foundation	No 28 Marshalls RoadEgmore Chennai ChennaiTAMIL NADU600008India	NA	NA	ramachandran@vsnl.com	3
789	CTRI/2009/091/000591	Arani Chatterjee	AraniChatterjee	24	NA	NA	B-1/Ext G-3, MCIE, Mathura RoadNew DelhiDELHI110044India	Ph: 011-41679000	NA	aranichatterjee@panaceabiotec.com	17
790	CTRI/2009/091/000592	Arani Chatterjee	AraniChatterjee	24	Sr Vice President	NA	Panacea Biotec Ltc, B-1 Ext/G-3, MCIE, Mathura Road, New DelhiNew DelhiDELHI110044India	Ph: 011-41679000	NA	aranichatterjee@panaceabiotec.com	17
1043	CTRI/2009/091/000887	Arani Chatterjee	AraniChatterjee	24	Senior Vice President-clinical Research	Clinical Research Department, Panacea BIotec Limited, MCIE New Delhi	B-1 Extn, G-3 Mohan co-op Industrial EstateMathura RoadNew DelhiDELHI110044India	Ph: 01141679000	Ph: 01141578085	aranichatterjee@panaceabiotec.com	17
1252	CTRI/2010/091/000029	Arani Chatterjee	AraniChatterjee	24	Sr Vice President	Panacea Biotec Ltd	B-1 Extn/G-3, Mohan Co-op. Indl. Estate,Mathura Road, New DelhiDELHI110044India	Ph: 01141679000	Ph: 01141578085	aranichatterjee@panaceabiotec.com	17
1254	CTRI/2010/091/000031	Arani Chatterjee	AraniChatterjee	24	Sr Vice President	Panacea Biotec Ltd	B-1 Extn/G-3, Mohan Co-op. Indl. Estate,Mathura Road, New DelhiDELHI110044India	Ph: 01141679000	Ph: 01141578085	aranichatterjee@panaceabiotec.com	17
1255	CTRI/2010/091/000032	Arani Chatterjee	AraniChatterjee	24	Sr VP	Panacea Biotec LTD	B-1 Extn/G-3, Mohan Co-op. Indl. Estate, Mathura Road, New DelhiDELHI110044India	Ph: 1141679000	Ph: 01141578085	aranichatterjee@panaceabiotec.com	17
1671	CTRI/2010/091/000496	Arani Chatterjee	AraniChatterjee	24	Sr Vice President	Panacea Biotec Ltd	B-1 Extn/G-3, Mohan Co-op. Indl. Estate,Mathura RoadNew DelhiDELHI110044India	Ph: 91-11-41678000	Ph: 91-11-41578085	aranichatterjee@panaceabiotec.com	17
1673	CTRI/2010/091/000498	Arani Chatterjee	AraniChatterjee	24	Sr Vice President	Panacea Biotec Ltd	B-1 Extn/G-3, Mohan Co-op Indl. EstateMathura RoadNew DelhiDELHI110044India	Ph: 91-11-41678000	Ph: 91-11-41578085	aranichatterjee@panaceabiotec.com	17
1756	CTRI/2010/091/000591	Arani Chatterjee	AraniChatterjee	24	Sr Vice President	Panacea Biotec Ltd	B-1 Extn/G-3, Mohan Co-op. Indl. Estate,Mathura RoadNew DelhiDELHI110044India	Ph: 91-1141679000	Ph: 91-11-41578085	aranichatterjee@panaceabiotec.com	17
1776	CTRI/2010/091/000612	Arani Chatterjee	AraniChatterjee	24	NA	NA	B-1 Extn/G-3, Mohan Co-op. Industrial Estate, Mathura RoadNew DelhiDELHI110044India	Ph: 011-41679000	Ph: 011-41578085	aranichatterjee@panaceabiotec.com	17
2058	CTRI/2010/091/001261	Arani Chatterjee	AraniChatterjee	24	Sr Vice President	Panacea Biotec Ltd	B-1 Extn/G-3, Mohan Co-op Indl. EstateMathura RoadNew DelhiDELHI110044India	Ph: 91-11-41678000	Ph: 91-11-41578085	aranichatterjee@panaceabiotec.com	17
2073	CTRI/2010/091/001278	Arani Chatterjee	AraniChatterjee	24	Sr Vice President	Panacea Biotec Ltd	B-1 Extn/G-3, Mohan Co-op. Indl. EstateMathura RoadNew DelhiDELHI110044India	Ph: 91-11-41678000	Ph: 91-11-41578085	aranichatterjee@panaceabiotec.com	17
2717	CTRI/2011/091/000207	Arani Chatterjee	AraniChatterjee	24	NA	NA	B-1 Extn/G-3, Mohan Co-op. Industrial Estate, Mathura Road New DelhiDELHI110 044India	Ph: 011-41679000	Ph: 011-41578085	aranichatterjee@panaceabiotec.com	17
2802	CTRI/2011/03/001653	Arani Chatterjee	AraniChatterjee	24	Senior Vice President	NA	Senior Vice President-CRDB-1 Extn/G-3, Mohan Co-op. Industrial Estate, Mathura Road New DelhiNew DelhiDELHI110044India	Ph: 011-41679000	Ph: 011-41578085	aranichatterjee@panaceabiotec.com	17
2959	CTRI/2011/12/002218	Arani Chatterjee	AraniChatterjee	24	senior vice president-clinical research	Panacea biotec ltd	B-1 Extn/G-3, Mohan Co-op. Indl. Estate,Mathura RoadNew DelhiB-1 Extn/G-3, Mohan Co-op. Indl. Estate,Mathura RoadNew DelhiNew DelhiDELHI110044India	NA	NA	aranichatterjee@panaceabiotec.com	17
3031	CTRI/2012/02/002444	Arani Chatterjee	AraniChatterjee	24	Senior Vice President	NA	Panacea Biotec Ltd,B-1 Ext/G-3, Mohan Cooperative Industrial Estate,Mathura Road, New Delhi-110044New DelhiDELHI110044India	Ph: 011-41679000	Ph: 011-41578085	aranichatterjee@panaceabiotec.com	17
4896	CTRI/2013/05/003711	Arani Chatterjee	AraniChatterjee	24	senior vice president-clinical research	Panacea biotec ltd	B-1 Extn/G-3, Mohan Co-op. Indl. Estate, Mathura Road B-1 Extn/G-3, Mohan Co-op. Indl. Estate, Mathura Road New DelhiDELHI110044India	Ph: 1141679000	Ph: 1141679070	aranichatterjee@panaceabiotec.com	17
8581	CTRI/2014/04/004568	Arani Chatterjee	AraniChatterjee	24	Sr Vice President	Biological E. Limited	Biological E.Limited, 18/1&3, AzamabadHyderabadANDHRA PRADESH, IndiaIndia HyderabadANDHRA PRADESH500020India	Ph: 04030214070	Ph: 04027675003	arani.chatterjee@biologicale.co.in	4
13033	CTRI/2015/11/006375	Arani Chatterjee	AraniChatterjee	24	Sr Vice President	Biological E.Limited	Biological E.Limited, 18/1&3,Azamabad, Hyderabad, Telangana, India HyderabadANDHRA PRADESH500020India	Ph: 04030214070	Ph: 04027675003	arani.chatterjee@biologicale.co.in	4
14879	CTRI/2016/05/006936	Arani Chatterjee	AraniChatterjee	24	Senior Vice President	Biological E.Limited	18/1&3,Azamabad,Hyderabad, Telangana,India HyderabadANDHRA PRADESH500020India	Ph: 04030214070	Ph: 04027675003	arani.chatterjee@biologicale.co.in	4
15647	CTRI/2016/07/007109	Arani Chatterjee	AraniChatterjee	24	Sr Vice President	Biological E.Limited	Biological E.Limited, 18/1&3,Azamabad, Hyderabad, Telangana, India HyderabadANDHRA PRADESH500020India	Ph: 04030214070	Ph: 04027675003	arani.chatterjee@biologicale.co.in	4
30196	CTRI/2019/02/017527	Arani Chatterjee	AraniChatterjee	24	Senior Vice President, Clinical Research	Aurobindo Pharma Ltd.	Survey No. 71 & 72, Indrakaran (V), Kandi (M)Sangareddy Dist., TelanganaIndia HyderabadTELANGANA502329India	Ph: 7730063444	NA	arani.chatterjee@aurobindo.com	1
69314	CTRI/2023/04/051500	Arani Chatterjee	AraniChatterjee	24	Head - Cadila CRO	Cadila Pharmaceuticals Limited	Clinical Trial Department, 1389, Trasad RoadDholkaAhmadabadGUJARAT382225India	Ph: 912714221481	NA	arani.chatterjee@cadilapharma.co.in	1
80407	CTRI/2023/03/050302	Arani Chatterjee	AraniChatterjee	24	Head - Cadila CRO	Cadila Pharmaceuticals Limited	Clinical Trial Department, 1389, Trasad Road.Dholka. Ahmadabad.AhmadabadGUJARAT382225India	Ph: 912714221481	NA	arani.chatterjee@cadilapharma.com	1
15846	CTRI/2017/02/007915	ARathna	ARathna	2	Professor/ Department of Anaesthesiology	Saveetha medical college hospital	tower , 1E, vijayashanthi infiniti, chettipedu, chennai 602105professordepartment of anaesthesiologysaveetha medical college hospitalchennai 602105KancheepuramTAMIL NADU602105India	Ph: 9940475385	NA	drrathna86@yahoo.co.in	2
18735	CTRI/2017/05/008446	ARathna	ARathna	2	Professor(Anaesthesiology)	Saveetha Medical College Chennai	ProfessorDepartment of AnaesthesiologySaveetha medical collegeChennaiProfessorDepartment of AnaesthesiologySaveetha medical collegeChennaiKancheepuramTAMIL NADU602105India	Ph: 9940475385	NA	drrathna86@yahoo.co.in	2
3489	CTRI/2011/10/002079	Arijit Ghosh	ArijitGhosh	4	Assistant Professor	Nilratan Sircar Medical College	Dept of PharmacologyNilratan Sircar Medical CollegeKolkata-700014KolkataWEST BENGAL700014India	Ph: 09874727137	Ph: 033-22658179	drarijitghosh@gmail.com	4
10184	CTRI/2014/10/005131	Arijit Ghosh	ArijitGhosh	4	Assistant Professor	Nilratan Sircar Medical College	Dept of PharmacologyNRS Medical CollegeKolkataWEST BENGAL700014India	Ph: 919874727137	NA	drarijitghosh@gmail.com	4
19791	CTRI/2017/08/009280	Arijit Ghosh	ArijitGhosh	4	Associate Professor	Malda Medical College	Dept of PharmacologyMalda Medical CollegeMalda, West BengalMaldahWEST BENGAL732101India	Ph: 9874727137	NA	drarijitghosh@gmail.com	4
33223	CTRI/2019/04/018787	Arijit Ghosh	ArijitGhosh	4	Associate Professor	Malda Medical College	Dept of PharmacologyMalda Medical CollegeMalda-732101KolkataWEST BENGAL700054India	NA	NA	drarijitghosh@gmail.com	4
48035	CTRI/2020/10/028459	Arindam Nandy Roy	ArindamNandyRoy	2	Consultant Rheumatologist	Yashoda Hospitals	Cabin No 184,1st Floor Behind Hari Hara Kala BhavanS D RoadHyderabadTELANGANA500003India	Ph: 9849279830	NA	doctor.arindam@yahoo.com	2
53124	CTRI/2021/04/032530	Arindam Nandy Roy	ArindamNandyRoy	2	Consultant Rheumatologist	Yashoda Hospitals	Room No 184 , Op-10 , 1st Floor, Yashoda Hospitals,Behind Hari Hara Kala Bhavan, S.D.RoadHyderabadTELANGANA500003India	Ph: 9849279830	NA	doctor.arindam@yahoo.com	2
81363	CTRI/2023/02/050054	Arista Lahiri	AristaLahiri	2	Assistant Professor	Indian Institute of Technology Kharagpur	Room No. 735, Dr. B. C. Roy Multi-Speciality Medical Research Centre, Life Science Building, Indian Institute of Technology Kharagpur, Kharagpur, West Bengal, IndiaMedinipurWEST BENGAL721302India	NA	NA	alpublications2016@gmail.com	2
81818	CTRI/2023/03/050944	Arista Lahiri	AristaLahiri	2	Assistant Professor	Indian Institute of Technology Kharagpur	Room No. 735, Life Science Building, Dr. B. C. Roy Multi-Speciality Medical Research Centre, Indian Institute of Technology KharagpurMedinipurWEST BENGAL721302India	Ph: 9051010215	NA	alpublications2016@gmail.com	2
33503	CTRI/2019/05/019252	A R Pradeep kumar	ARPradeepkumar	3	Head of the Department	Thai moogambigai dental college and hospital	Thai moogambigai dental college and hospital Department of conservative dentistry and Endodontics, Post Graduate division, room no T 401, Golden Geroge Nagar, Mugappair, Chennai. ChennaiTAMIL NADU600107India	Ph: 9840135711	NA	arpradeependo@gmail.com	1
18678	CTRI/2018/02/011673	ARPradeep Kumar	ARPradeepKumar	3	Head of the Department	Thai Moogambigai dental college	Third floor,Department of conservative Dentistry,Thai moogambigai dental college,Golden george nagar,muggpair600107Third floor,Department of conservative Dentistry,Thai moogambigai dental college,Golden george nagar,muggpair600107ChennaiTAMIL NADU600107India	Ph: 9840135711	NA	Pradeep.cons@drmgrdu.ac.in	2
23723	CTRI/2018/03/012519	ARPradeep Kumar	ARPradeepKumar	3	Head of the department	Thai moogambigai dental college	Department of conservative DentistryThird floorThai moogambigai dental collegeGolden George nagar,muggapair,chennaiDepartment of conservative DentistryThird floorThai moogambigai dental collegeGolden George nagar,muggapair,chennaiChennaiTAMIL NADU600107India	Ph: 9840135711	NA	Pradeep.cons@drmgrdu.ac.in	2
39073	CTRI/2020/02/023404	ARSHIYA SULTANA	ARSHIYASULTANA	4	ASSOCIATE PROFESSOR	National Institute of Unani Medicine	Room No. 29, Dept. of Ilmul Qabalat wa Amraze Niswan NATIONAL INSTITUTE OF UNANI MEDICINE,KOTTIGEPALYA, MAGADI MAIN ROADBangaloreKARNATAKA560091India	Ph: 9740915911	NA	drarshiya@yahoo.com	4
59618	CTRI/2021/09/036138	ARSHIYA SULTANA	ARSHIYASULTANA	4	ASSOCIATE PROFESSOR	National Institute of Unani Medicine	Room No. 29, Dept. of Ilmul Qabalat wa Amraze Niswan NATIONAL INSTITUTE OF UNANI MEDICINE, KOTTIGEPALYA, MAGADI MAIN ROADBangaloreKARNATAKA560091India	Ph: 9740915911	NA	drarshiya@yahoo.com	4
60701	CTRI/2021/09/036714	Arshiya Sultana	ArshiyaSultana	4	Associate Professor	National Institute of Unani Medicine	Dept. of Ilmul Qabalat wa Amraze NiswanNational Institute of Unani Medicine, Kottigepalya, Magadi MainBangaloreKARNATAKA560091India	Ph: 9740915911	NA	drarshiya@yahoo.com	4
79979	CTRI/2023/01/049318	ARSHIYA SULTANA	ARSHIYASULTANA	4	Professor	National Institute of Unani Medicine	National Institute of Unani Medicine, Kottigepalya, Magadi Main Road,BangaloreKARNATAKA560091India	Ph: 09740915911	NA	drarshiya@yahoo.com	4
863	CTRI/2009/091/000675	Arun Bhatt	ArunBhatt	3	President	Clininvent research pvt. ltd.	A-103, Everest ChambersMarol Naka, Andheri (E)MumbaiMAHARASHTRA400 059India	Ph: 022-67818666	NA	arunbhatt@clininvent.com	3
1056	CTRI/2009/091/000901	Arun Bhatt	ArunBhatt	3	President	Clininvent Research Pvt. Ltd.	A-103, Everest ChambersMarol Naka, Andheri (E)MumbaiMAHARASHTRA400 059India	Ph: 022-67818666	NA	arunbhatt@clininvent.com	3
1284	CTRI/2010/091/000068	Arun Bhatt	ArunBhatt	3	President	Clininvent research pvt ltd	A-103, Everest ChambersMarol Naka, Andheri (E)MumbaiMAHARASHTRA400 059India	Ph: 022-67818666	NA	arunbhatt@clininvent.com	3
78688	CTRI/2023/03/050511	ARUN CHAWLA	ARUNCHAWLA	2	PROFESSOR, DEPARTMENT OF UROLOGY	KASTURBA MEDICAL COLLEGE, MANIPAL	Room No. 14Urology OPDKasturba HospitalKMC ManipalRoom No. 14Urology OPDKasturba HospitalKMC ManipalUdupiKARNATAKA576104India	NA	NA	urologyarun@yahoo.com	2
78693	CTRI/2023/01/048770	ARUN CHAWLA	ARUNCHAWLA	2	PROFESSOR, DEPARTMENT OF UROLOGY	KASTURBA MEDICAL COLLEGE, MANIPAL	Room No. 14Urology OPDKasturba HospitalKMC ManipalRoom No. 14Urology OPDKasturba HospitalKMC ManipalUdupiKARNATAKA576104India	NA	NA	urologyarun@yahoo.com	2
49157	CTRI/2020/11/029276	Arunmozhimaran Elavarasi	ArunmozhimaranElavarasi	2	Assistant Professor	All India Institute of Medical Sciences, New Delhi	Department of Neurology, AIIMS, New DelhiSouth WestDELHI110029India	Ph: 9013844274	NA	arun_ela@yahoo.com	2
51484	CTRI/2021/01/030809	Arunmozhimaran Elavarasi	ArunmozhimaranElavarasi	2	Assistant Professor	All India Institute of Medical Sciences, New Delhi	Room no 706, Department of Neurology, AIIMS, New DelhiSouth WestDELHI110029India	Ph: 9013844274	NA	arun_ela@yahoo.com	2
65039	CTRI/2022/01/039570	Arun Muthukumar M K	ArunMuthukumarMK	2	Senior resident MD Anaesthesiology	Calcutta national medical college	Department of Anaesthesiology,Calcutta national medical college hospital,24, gorachand road, beniapukur, kolkata, WB 700014Department of Anaesthesiology,Calcutta national medical college hospital,24, gorachand road, beniapukur, kolkata, WB 700014KolkataWEST BENGAL700039India	Ph: 9445544089	NA	arunmuthukumar27@gmail.com	2
65040	CTRI/2022/01/039557	Arun Muthukumar M K	ArunMuthukumarMK	2	Senior resident MD Anaesthesiology	Calcutta national medical college hospital	Department of Anaesthesiology,Calcutta national medical college hospital,24, gorachand road, beniapukur, kolkata, WB 700014Department of Anaesthesiology,Calcutta national medical college hospital,24, gorachand road, beniapukur, kolkata, WB 700014KolkataWEST BENGAL700039India	Ph: 9445544089	NA	arunmuthukumar27@gmail.com	2
98	CTRI/2008/091/000057	Arvind Bagga	ArvindBagga	10	NA	NA	Professor, Department of Pediatrics,#3053, All India Instiute of Medical Sciences, Ansari NagarNew DelhiDELHI110029India	Ph: 01126593472	NA	arvindbagga@hotmail.com	10
136	CTRI/2012/02/002394	Arvind Bagga	ArvindBagga	10	Professor	All India Institute of Medical Sciences	3053, Department of Pediatrics, Teaching Block, All India Institute of Medical Sciences, Ansari Nagar, New DelhiDepartment of Pediatrics, Teaching Block, All India Institute of Medical Sciences, Ansari Nagar, New DelhiSouthDELHI110029India	Ph: 91-11-26593472	Ph: 91-11-26588480	arvindbagga@hotmail.com	10
211	CTRI/2008/091/000215	Arvind Bagga	ArvindBagga	10	NA	NA	Room Number 3053Teaching Block, All India Institute of medical SciencesNot ApplicableN/A110029India	Ph: 011-26593472	Ph: 011-26588480	arvindbagga@hotmail.com	10
379	CTRI/2009/091/000116	Arvind Bagga	ArvindBagga	10	NA	NA	Professor of Pediatrics, Room No. 3053, Department of Pediatrics, All India Institute of Medical Sciences, Ansari NagarNew DelhiDELHI110029India	Ph: 011-26593472	Ph: 011-26588480	arvindbagga@hotmail.com	10
1904	CTRI/2010/091/001095	Arvind Bagga	ArvindBagga	10	Professor	NA	3053, Teaching BlockDepartment of Pediatrics, All India Institute of Medical Sciences, Ansari NagarNew DelhiDELHI110029India	Ph: 011-26593472	Ph: 011-26588480	arvindbagga@hotmail.com	10
4209	CTRI/2012/07/002761	Arvind Bagga	ArvindBagga	10	Professor	AIIMS, New Delhi	room no-3053, Third FloorDept. of Pediatrics, AIIMS, Ansari NagarNot ApplicableN/A110029India SouthDELHI110029India	Ph: 01126593472	Ph: 01126588480	arvindbagga@hotmail.com	10
4263	CTRI/2012/03/002479	Arvind Bagga	ArvindBagga	10	Professor	All India Institute Of Medical Sciences	3053, teaching block, third floor, ansari nagar, AIIMS, New delhiSouthDELHI110029India	Ph: 01126593472	Ph: 01126588480	arvindbagga@hotmail.com	10
5633	CTRI/2012/12/003194	Arvind Bagga	ArvindBagga	10	Professor	All India Institute of Medical Sciences	Professor of Pediatrics, Room No. 3053, Department of Pediatrics, All India Institute of Medical Sciences, Ansari NagarNew DelhiDELHI110029India New DelhiDELHI110029India	Ph: 011-26593472	NA	arvindbagga@hotmail.com	10
9569	CTRI/2015/06/005939	Arvind Bagga	ArvindBagga	10	Professor	All India Institute of Medical Sciences	Department of Pediatrics Room no. 3053, Teaching Block, All India Institute of Medical Sciences, Ansari Nagar, New DelhiDepartment of Pediatrics Room no. 3053 Teaching Block, All India Institute of Medical Sciences, Ansari Nagar, New DelhiNew DelhiDELHI110029India	Ph: 01126593472	Ph: 91-11-26588641	arvindbagga@hotmail.com	10
12240	CTRI/2015/07/006002	Arvind Bagga	ArvindBagga	10	Professor	All India Institute of Medical Sciences	3053, Department of Pediatrics, All India Institute of Medical Sciences, Ansari Nagar, New Delhi3053, Department of Pediatrics, All India Institute of Medical Sciences, Ansari Nagar, New DelhiNew DelhiDELHI110029India	Ph: 91-11-26593472	NA	arvindbagga@hotmail.com	10
16801	CTRI/2017/08/009321	ARVIND CHOPRA	ARVINDCHOPRA	6	CHIEF RHEUMATOLOGIST	CENTRE FOR RHEUMATIC DISEASES	Center for Rheumatic Diseases,11, Hermes Elegance,1988, Convent Street,Camp. Pune.11, Hermes Elegance,1988, Convent Street,Camp. Pune: 411001MaharashtraPuneMAHARASHTRA411001India	Ph: 91-20-26332973	Ph: 91-20-26335084	crdp@vsnl.net	2
19498	CTRI/2018/02/012018	ARVIND CHOPRA	ARVINDCHOPRA	6	CHIEF RHEUMATOLOGIST	CENTER FOR RHEUMATIC DISEASES	CENTER FOR RHEUMATIC DISEASES,11, HERMES ELEGANCE,1988, CONVENT STREET, CAMP.PUNE11, HERMES ELEGANCE,1988, CONVENT STREET, CAMP.PUNEPuneMAHARASHTRA411001India	Ph: 912026344099	Ph: 912026350084	crdp@vsnl.net	2
43665	CTRI/2020/05/025332	ARVIND CHOPRA	ARVINDCHOPRA	6	CHIEF PRINCIPAL INVESTIGATOR	CENTER FOR RHEUMATIC DISEASES	11 HERMES ELEGANCE1988 CONVENT STREETCAMP PUNE 11 HERMES ELEGANCE1988 CONVENT STREETCAMP PUNE 411001MAHARASHTRAPuneMAHARASHTRA411001India	Ph: 91-20-26344099	Ph: 91-20-26350084	crdp5624@gmail.com	4
43812	CTRI/2020/06/025557	ARVIND CHOPRA	ARVINDCHOPRA	6	Chief principal Investigator	CENTER FOR RHEUMATIC DISEASES	11, Hermes Elegance, 1988, Convent Street,CAMP. PUNEPuneMAHARASHTRA411001India	Ph: 91-20-26344099	Ph: 91-20-26350084	crdp5624@gmail.com	4
46406	CTRI/2020/08/027163	Arvind Chopra	ArvindChopra	6	Chief Clinical Coordinator	Center for Rheumatic Diseases	11, Hermes Elegance,1988, Convent Street,Camp. PuneMAHARASHTRA411001India	Ph: 9822039297	Ph: 91-20-26350084	crdp5624@gmail.com	4
57187	CTRI/2021/06/034496	Arvind Chopra	ArvindChopra	6	Chief Clinical Coordinator	Center for Rheumatic Diseases	Center For Rheumatic Diseases,11, Hermes Elegance,1988, Convent Street,Camp. Pune.11, Hermes Elegance,1988, Convent Street,Camp. Pune PuneMAHARASHTRA411001India	Ph: 02026345624	NA	crdp5624@gmail.com	4
20266	CTRI/2017/09/009710	Arvind Kumar	ArvindKumar	3	Assistant Professor	NA	Dept, of PSM, RUHS College of Medical Sciences, Sector 11, Kumbha marg, Tonk Road, JaipurJaipurRAJASTHAN302015India	Ph: 8559814816	NA	dranuaiims@yahoo.com	1
28985	CTRI/2019/05/018992	Arvind Kumar	ArvindKumar	3	Assistant Professor	All India Institute of Medical Sciences	3094A,Department of Medicine,All India Institute of Medical SciencesNew DelhiNew DelhiDELHI110029India	Ph: 8800984895	NA	linktoarvind@gmail.com	1
60039	CTRI/2021/10/037256	Arvind Kumar	ArvindKumar	3	Additional Professor	IGIMS,PATNA	Department of Anaesthesiology and Critical care medicine,IGIMS,Patna-800014PatnaBIHAR800014India	Ph: 8789655581	NA	arvind007kumar@yahoo.com	1
35969	CTRI/2020/04/024464	Arvind Kumar Morya	ArvindKumarMorya	3	Associate Professor	AIIMS JODHPUR	Room No. 51, Ground Floor, C-BlockDepartment Of Ophthalomology, AIIMS Jodhpur,Basni Industrial Area, Phase-2Pin Code-342005RajasthanJodhpurRAJASTHAN342005India	Ph: 9812403786	NA	moryaak@aiimsjodhpur.edu.in	1
37217	CTRI/2020/04/024603	Arvind Kumar Morya	ArvindKumarMorya	3	Associate Professor	AIIMS Jodhpur	Room No. 424, 4th floor, OPD Building, AIIMS Jodhpur,Basni Industrial Area Phase-2,Jodhpur, Rajasthan JodhpurRAJASTHAN342005India	Ph: 9812403786	NA	moryaak@aiimsjodhpurophthalmology.edu.in	1
42809	CTRI/2020/04/024605	Arvind Kumar Morya	ArvindKumarMorya	3	Associate Professor & Unit Head	AIIMS JODHPUR	Room No-424 4th floor, OPD Building AIIMS Jodhpur, Basni Phase-2 Industrial Area, Jodhpur, Rajasthan. Jodhpur RAJASTHAN 342005 IndiaRoom No-424 4th floor, OPD Building AIIMS Jodhpur, Basni Phase-2 Industrial Area, Jodhpur, Rajasthan. Jodhpur RAJASTHAN 342005 IndiaJodhpurRAJASTHAN342005India	Ph: 9812403786	NA	bulbul.morya@gmail.com	1
81812	CTRI/2023/03/050407	Arzeena Jabeen	ArzeenaJabeen	2	Research Officer S4	National Research Institute of Unani Medicine for Skin Disorders, Hyderabad	Room No. 2, Research OPD, NRIUMSD, AG Colony Rd, Erragadda, Hyderabad TelanganaHyderabadTELANGANA500038India	Ph: 9032519286	NA	aarzu763@gmail.com	2
81815	CTRI/2023/03/050532	Arzeena Jabeen	ArzeenaJabeen	2	Research Officer S4	NRIUMSD	Room no. 2, ROPD Block, NRIUMSD, AGs Colony RoadRoom no. 2, ROPD Block, NRIUMSD, AGs Colony RoadHyderabadTELANGANA500038India	Ph: 09032519286	NA	aarzu763@gmail.com	2
12288	CTRI/2017/12/010870	Asavari Desai	AsavariDesai	2	Asst Professor	NA	Manipal College of Dental Sciences,MangaloreDakshina KannadaKARNATAKA575001India	NA	NA	desaiasavari@gmail.com	2
23368	CTRI/2018/04/013181	Asavari Desai	AsavariDesai	2	Reader	Manipal College of Dental Sciences	Light house hill roadDakshina KannadaKARNATAKA575001India	Ph: 09483363045	NA	desaiasavari@gmail.com	2
1608	CTRI/2010/091/000419	Aseem Bhatnagar	AseemBhatnagar	8	Scientist E	NA	Department of Nuclear Medicine, Institute of Nuclear Medicine & Allied Sciences (INMAS)Brig. S.K. Mazumdar Marg, New DelhiDELHI110 054India	Ph: 011-23905172	Ph: 011-23919509	assem_bhatnagar@indiatimes.com	2
2663	CTRI/2011/091/000149	Aseem Bhatnagar	AseemBhatnagar	8	Scientist E	Institute of Nuclear Medicine & Allied Sciences	Department of Nuclear Medicine Scientist F INMASBrig SK Mazumdar MargNew DelhiDELHI110 054India	Ph: 01123905172	Ph: 01123919509	assem_bhatnagar@indiatimes.com	2
5643	CTRI/2013/01/003331	Aseem Bhatnagar	AseemBhatnagar	8	Scientist F	Defence Research and Development Organisation	Institute of Nuclear Medicine and Allied SciencesDefence Research and Development Organisation Ministry of DefenceBrig SK Mazumdar MargNorthDELHI110054India	Ph: 23905172	Ph: 23919509	dr.aseembhatnagar@gmail.com	5
5707	CTRI/2013/01/003320	Aseem Bhatnagar	AseemBhatnagar	8	Scientist F	Defence Research and Development Organisation	Institute of Nuclear Medicine and Allied Sciences Defence Research and Development Organisation Ministry of Defence Brig SK Mazumdar MargNorthDELHI110054India	Ph: 23905172	Ph: 23919509	dr.aseembhatnagar@gmail.com	5
5736	CTRI/2013/02/003356	Aseem Bhatnagar	AseemBhatnagar	8	Scientist F	Defence Research and Development Organisation	Institute of Nuclear Medicine and Allied SciencesDefence Research and Development Organisation Ministry of DefenceBrig SK Mazumdar MargNorthDELHI110054India	Ph: 23905172	Ph: 23919509	dr.aseembhatnagar@gmail.com	5
5888	CTRI/2013/02/003355	Aseem Bhatnagar	AseemBhatnagar	8	Scientist F	Defence Research and Development Organisation	Institute of Nuclear Medicine and Allied SciencesDefence Research and Development Organisation Ministry of DefenceBrig SK Mazumdar MargNorthDELHI110054India	Ph: 23905172	Ph: 23919509	dr.aseembhatnagar@gmail.com	5
6717	CTRI/2013/07/003833	Aseem Bhatnagar	AseemBhatnagar	8	Scientist F	Defence Research and Development Organisation	Institute of Nuclear Medicine and Allied Sciences Defence Researchand Development Organisation Ministry of Defence Brig SK Mazumdar MargNorthDELHI110054India	Ph: 23905172	Ph: 23919509	dr.aseembhatnagar@gmail.com	5
6788	CTRI/2013/06/003767	Aseem Bhatnagar	AseemBhatnagar	8	Scientist F	Institute of Nuclear Medicine & Allied Sciences	Department of Nuclear MedicineInstitute of Nuclear Medicine & Allied SciencesBrig SK Mazumdar MargNew DelhiNew DelhiDELHI110054India	Ph: 011-23905172	NA	aseembhatnagar64@gmail.com	1
7237	CTRI/2014/03/004509	Asha B	AshaB	3	Assistant Professor	Sri Venkateshwara Medical College Hospital and research center	department of PharmaCOLOGYSri venkateshwaraa medical college andb research centerAriyurPondicherryPondicherryPONDICHERRY605101India	Ph: 9686071177	NA	dr.ashareddy@gmail.com	3
16184	CTRI/2017/09/009635	Asha B	AshaB	3	Associate Professor	Sri Devaraj Urs Medical College	Department of PharmacologySri Devaraj Urs Medical CollegeTamaka, KolarKolarKARNATAKA563101India	Ph: 9686071177	NA	dr.ashareddy@gmail.com	3
28493	CTRI/2018/12/016680	Asha B	AshaB	3	Additional professor	Sri Devaraj Urs Medical College	Department of Pharmacology, Sri Devaraj Urs Medical collegeTamaka KolarKolarKARNATAKA563101India	Ph: 9686071177	NA	dr.ashareddy@gmail.com	3
59771	CTRI/2021/08/036002	Ashay Karpe	AshayKarpe	4	President, CRSF	Cancer Research and Statistic Foundation	Cancer Research and Statistic Foundation Office, Indravati River Park, Rawal Pada, SN Dube Road, Dahisar East.Mumbai (Suburban)MAHARASHTRA400068India	Ph: 9029083054	NA	ashayoncology@gmail.com	4
66820	CTRI/2022/08/044733	Ashay Karpe	AshayKarpe	4	Senior Consultant, Medical Oncology and CRSF President	Cancer Research and Statistics Foundation	Cancer Research and Statistics Foundation Office, Indravati RiverPark, Rawal Pada, SN Dube Road, Dahisar East.NILMumbai (Suburban)MAHARASHTRA400068India	Ph: 9029083054	Ph: -	ashayoncology@gmail.com	4
78701	CTRI/2023/02/049406	Ashay Karpe	AshayKarpe	4	President, CRSF	Cancer Research and Statistics Foundation	Cancer Research and Statistics Foundation Office, Indravati River Park, Rawal Pada, SN Dube Road, Dahisar East.Mumbai (Suburban)MAHARASHTRA400068India	Ph: 9029083054	NA	ashayoncology@gmail.com	4
79452	CTRI/2023/02/049962	Ashay Karpe	AshayKarpe	4	Senior Consultant Medical Oncologist and CRSF President	Cancer Research and Statistics Foundation	Cancer Research and Statistic Foundation Office, Indravati RiverPark, Rawal Pada, SN Dube Road, Dahisar East.Mumbai (Suburban)MAHARASHTRA400068India	Ph: 9029083054	NA	ashayoncology@gmail.com	4
862	CTRI/2009/091/000673	Ashish Bavdekar	AshishBavdekar	5	NA	NA	Shirdi Saibaba HospitalVadu, BudrukPuneMAHARASHTRA412216India	Ph: 2137-252234	Ph: 20-26125603	bavdekar@vsnl.com	3
3016	CTRI/2011/07/001903	Ashish Bavdekar	AshishBavdekar	5	Consultant Pediatric Gastroenterologist & Consultant in Pediatric Research, Department of Pediatrics	NA	K.E.M. Hospital, Rasta Peth, Pune PuneMAHARASHTRA411011India	Ph: 02066037342	NA	bavdekar@vsnl.com	3
3894	CTRI/2011/12/002233	Ashish Bavdekar	AshishBavdekar	5	Associate Professor	NA	Vadu Rural Health Program,Shirdi Sai Baba Rural Hospital,Vadu Budruk Village,Shirur Block, Pune District,Pin- 412216PuneMAHARASHTRA412216India	Ph: 02066037342	Ph: 02026125603	bavdekar@vsnl.com	3
14869	CTRI/2016/06/007042	Ashish Bavdekar	AshishBavdekar	5	Consultant in Paediatric Research	KEM Hospital Research Centre	Department of PaediatricKEM Hospital Research CentreRasta Peth, PunePuneMAHARASHTRA411011India	Ph: 912066037342	Ph: 912026065603	a.bavdekar@kemhrcpune.org	2
56195	CTRI/2021/10/037383	Ashish Bavdekar	AshishBavdekar	5	Principal Investigator	KEM Hospital Research Centre	TDH Building, 3rd Floor, Paediatric Department, Sardar Moodliar Road, Rasta Peth, PunePuneMAHARASHTRA411011India	NA	NA	a.bavdekar@kemhrcpune.org	2
12706	CTRI/2016/10/007406	Ashish Bindra	AshishBindra	2	Assistant Professor	All India Institute Of Medical Sciences	Room No. 710,Neurosciences Centre,All India Institute Of Medical Sciences,New DelhiRoom No 316,Jai Prakash Narain Apex Trauma Centre,New DelhiSouthDELHI110029India	Ph: 9868398607	NA	dr_ashi2208@yahoo.com	2
15556	CTRI/2017/08/009209	Ashish Bindra	AshishBindra	2	Associate Professor	All India Institute of Medical Sciences, New Delhi	Room No. 316,Department of Neuroanesthesiology and Critical Care,Administrative block,Jai Prakash Narain Apex Trauma Centre,All India Institute of Medical Sciences.SouthDELHI110029India	Ph: 986838607	NA	dr_ashi2208@yahoo.com	2
4771	CTRI/2012/10/003071	Ashish Gawde	AshishGawde	4	Country Medical Director	Bayer Pharmaceuticals	Bayer Pharmaceuticals Pvt. Ltd., Kolshet Road, Thane (West) - 400607ThaneMAHARASHTRA400607India	Ph: 022-25311201	NA	ashish.gawde@bayer.com	4
53671	CTRI/2021/03/032071	Ashish Gawde	AshishGawde	4	Country Medical Director	Bayer Pharmaceuticals Private Limited	Bayer Pharmaceuticals Private LimitedPharmaceuticals DivisionResearch and Development PharmaceuticalsBayer House Central AvenueThaneMAHARASHTRA400607India	NA	NA	ashish.gawde@bayer.com	4
57370	CTRI/2021/07/034739	Ashish Gawde	AshishGawde	4	Country Medical Director	Bayer Pharmaceuticals Private Limited	Bayer Pharmaceuticals Private Limited Pharmaceuticals DivisionResearch and Development Pharmaceuticals Bayer House CentralAvenueThaneMAHARASHTRA400607IndiaThaneMAHARASHTRA400607India	Ph: 912225311201	NA	ashish.gawde@bayer.com	4
62410	CTRI/2021/11/037917	Ashish Gawde	AshishGawde	4	Country Medical Director	Bayer Pharmaceuticals Private Limited	Bayer Pharmaceuticals Private Limited Pharmaceuticals DivisionResearch and Development Pharmaceuticals Bayer House Central Avenue, ThaneBayer Pharmaceuticals Private Limited Pharmaceuticals DivisionResearch and Development Pharmaceuticals Bayer House Central Avenue, ThaneThaneMAHARASHTRA400607India	Ph: 912225311201	NA	ashish.gawde@bayer.com	4
20366	CTRI/2017/10/010004	Ashish Mungantiwar	AshishMungantiwar	6	President -Medical Services	Macleods Pharmaceuticals Ltd.,	Macleods Pharmaceuticals Ltd,R&D, G-2, Mahakali Caves Road, Shanti Nagar,Andheri - (East)MumbaiMAHARASHTRA400 093India	Ph: 02261132900	NA	drashish@macleodspharma.com	6
20703	CTRI/2017/11/010384	Ashish Mungantiwar	AshishMungantiwar	6	President -Medical Services	Macleods Pharmaceuticals Ltd.	Macleods Pharmaceuticals Ltd, R&D, G-2, Mahakali Caves Road,Shanti Nagar, Andheri - (East)MumbaiMumbai (Suburban)MAHARASHTRA400093India	Ph: 02261132900	NA	drashish@macleodspharma.com	6
25476	CTRI/2018/04/013151	Ashish Mungantiwar	AshishMungantiwar	6	President -Medical Services	Macleods Pharmaceuticals Ltd.	Macleods Pharmaceuticals Ltd.,R&D, G-2, Mahakali Caves Road,Shanti Nagar, Andheri East)MumbaiMumbai (Suburban)MAHARASHTRA400 093India	Ph: 02261132900	NA	drashish@macleodspharma.com	6
31903	CTRI/2021/03/032100	Ashish Mungantiwar	AshishMungantiwar	6	Executive-Medical Services, Head Clinical Trial	Macleods Pharmaceuticals Ltd	Macleods Pharmaceuticals Ltd.R&D III Plot no 18,street no. 09, Marol,MIDC,Andheri (East) Mumbai (Suburban)MAHARASHTRA400093India	Ph: 02248890100	Ph: 02229256229	drashish@macleodspharma.com	6
60329	CTRI/2021/10/037214	Ashish Mungantiwar	AshishMungantiwar	6	Executive President Medical Services & Head Clinical Trials	Macleods Pharmaceuticals Ltd	Macleods Pharmaceuticals Ltd R and D III Plot No 18 Street No 9 Marol MIDC Andheri EastMumbai (Suburban)MAHARASHTRA400093India	Ph: 02248890100	Ph: 02229256229	drashish@macleodspharma.com	6
66713	CTRI/2022/09/045412	Ashish Mungantiwar	AshishMungantiwar	6	Executive President - Medical Services, Head Clinical Trial	Macleods Pharmaceuticals Ltd	Macleods Pharmaceuticals Ltd. R&D III Plot no 18,street no. 09,Marol, MIDC, Andheri (East)Mumbai (Suburban)MAHARASHTRA400093IndiaMumbai (Suburban)MAHARASHTRA400093India	Ph: 02248890100	Ph: 02229256229	drashish@macleodspharma.com	6
16041	CTRI/2016/11/007509	Ashish Omprakash Goyal	AshishOmprakashGoyal	3	Principal Investigator	Jehangir Clinical Development Centre Pvt. Ltd.	Jehangir Hospital, Department: Internal Medicine, Division: Medical ICU, 32 Sassoon Road, Pune 411001, MAHARASHTRAIndia Jehangir Clinical Development Centre Pvt. Ltd. Jahangir Hospital PremisesPuneMAHARASHTRA411001India	Ph: 9372433824	NA	ashish_critical@yahoo.co.in	3
23561	CTRI/2018/03/012417	Ashish Omprakash Goyal	AshishOmprakashGoyal	3	Chest Physician	Lifepoint Multispeciality Hospital	Lifepoint Multispeciality Hospital 1451 Mumbai Bangalore Highway Near Hotel Sayaji Wakad Pune 411057PuneMAHARASHTRA411057India	Ph: 02066434343	NA	ashish_critical@yahoo.co.in	3
21549	CTRI/2017/12/010857	Ashish OmprakashGoyal	AshishOmprakashGoyal	3	Consultant Physician	Jehangir Clinical Development Centre Pvt. Ltd.	Jehangir Hospital Premises32 Sassoon RoadPune 411001MaharastraIndiaPuneMAHARASHTRA411001India	NA	NA	ashish_critical@yahoo.co.in	3
43559	CTRI/2020/05/025350	Ashish Pathak	AshishPathak	2	Professor	R D Gardi Medical College	3rd Floor, Department of PediatricsC R Gardi Medical CollegeR D Gardi Medical CollegeAgar Road, SurasaUjjainMADHYA PRADESH456006India	Ph: 9302239899	NA	drashish.jpathak@gmail.com	2
84464	CTRI/2023/04/052064	Ashish Pathak	AshishPathak	2	Professor	C R Gardi Medical College R D Gardi Medical College Agar Road, Surasa Ujjain	3rd Floor, Department of Pediatrics C R Gardi Medical CollegeR D Gardi Medical College Agar Road, SurasaUjjainUjjainMADHYA PRADESH456006India	Ph: 9302239899	NA	drashish.jpathak@gmail.com	2
32281	CTRI/2019/03/018215	Ashish Ramesh Bavdekar	AshishRameshBavdekar	2	Associate Professor	King Edward Memorial Hospital and Research Centre	King Edward Memorial Hospital and Research Centre, Vadu Rural Health Program, A/P- Vadu Budruk, Taluka- Shirur, District Pune.PuneMAHARASHTRA412216India	Ph: 08888891174	Ph: 02026065603	bavdekar@gmail.com	3
36374	CTRI/2019/08/020939	Ashish Ramesh Bavdekar	AshishRameshBavdekar	2	Associate Professor	King Edward Memorial Hospital and Research Centre	King Edward Memorial Hospital and Research Centre, Vadu Rural Health Program, A/P- Vadu Budruk, Taluka- Shirur, District Pune. PuneMAHARASHTRA 412216IndiaPuneMAHARASHTRA412216India	Ph: 08888891174	Ph: 02026065603	bavdekar@gmail.com	3
13752	CTRI/2015/12/006456	Ashish R Bavdekar	AshishRBavdekar	1	Associate Professor, Consultant Pediatric Gastroenterologist & Consultant in Pediatric Research	K.E.M. Hospital Research Centre	Department of PediatricsK.E.M. Hospital Research Centre,Sardar Moodliar Road, Rasta Peth,Pune - 411011, MaharashtraDepartment of PediatricsSardar Moodliar Road, Rasta Peth,Pune - 411011, MaharashtraPuneMAHARASHTRA411011India	Ph: 02066037342	Ph: 02026125603	bavdekar@gmail.com	3
24926	CTRI/2018/05/014066	Ashish Sharma	AshishSharma	2	Professor and Head	Postgraduate Institute of Medical Education and Research, Chandigarh	Renal Transplant Surgery, level 2, Nehru Hospital,Postgraduate Institute of Medical Education and Research, Sector 12, Chandigarh, India.ChandigarhCHANDIGARH160012India	Ph: 9914202301	NA	ashish_chd@hotmail.com	2
28135	CTRI/2018/10/016099	Ashish Sharma	AshishSharma	2	Professor	Post Graduate Institute Of Medical Education and Research	Department OF Renal Transplant Surgery, Nehru Hospital, PGIMER, ChandigarhChandigarhCHANDIGARH160012India	Ph: 7087002301	NA	ashish_chd@hotmail.com	2
26260	CTRI/2018/08/015563	Ashita Kalaskar	AshitaKalaskar	2	Associate Professor	Government Dental College and hospital, Nagpur	Dept. Oral Medicine and radiology, Government Dental College and hospital, Government medical college campus, medical square,Nagpur NagpurMAHARASHTRA440003India	Ph: 8550928585	NA	kalaskarashita@gmail.com	2
30708	CTRI/2019/01/017246	Ashita Kalaskar	AshitaKalaskar	2	Associate Professor	Government Dental College and Hospital, Nagpur	Government Dental College and Hospital, Government Medical Campus, Medical Square, NagpurNagpurMAHARASHTRA440003India	Ph: 8550928585	NA	kalaskarashita@gmail.com	2
7419	CTRI/2013/09/003951	Ashoka Kumar Singh	AshokaKumarSingh	2	AGM	Lambda Therapeutic Research Ltd	Near Gujarat High CourtS. G. Highway, GotaAhmadabadGUJARAT380061India	Ph: 07940202020	Ph: 07940202021	ashokakumar@lambda-cro.com	1
22189	CTRI/2018/03/012650	Ashoka Kumar Singh	AshokaKumarSingh	2	General Manager- HOD-Clinical Operations	Veeda Clinical Research Pvt. Ltd	Veeda Clinical Research Pvt. Ltd. Shivalik Plaza-A, Near IIM, AmbawadiAhmadabadGUJARAT380015India	Ph: 7930013000	Ph: 07930013000	ashoka.singh@veedacr.com	1
1573	CTRI/2010/091/000373	Ashok Kumar	AshokKumar	2	Professor	NA	Deptt. of Obstetrics & GynaecologyMaulana Azad Medical College and Lok Nayak HospitalNew DelhiDELHI110002India	Ph: 01123235823	NA	ash64kr@yahoo.com	1
26844	CTRI/2018/07/014706	Ashok Kumar	AshokKumar	2	Associate Professor	National Institute of Ayurveda, Jaipur	Department of Shalya Tantra, National Institute of Ayurveda, Joravar Singh Gate, Amer Road, Jaipur JaipurRAJASTHAN302002India	Ph: 9649180572	NA	ashok_hp1976@yahoo.com	1
46240	CTRI/2020/08/027162	Ashok Kumar Swain	AshokKumarSwain	2	General Manager- Medical Services	Themis Medicare Ltd	Floor 11/12, Udyog Nagar,S. V. Road, Goregaon (W),MumbaiMumbaiMAHARASHTRA400104India	Ph: 9160255553	NA	ashok.swain@themismedicare.com	2
49972	CTRI/2021/02/030892	Ashok Kumar Swain	AshokKumarSwain	2	General Manager- Medical Services	Themis Medicare Ltd	Floor 11/12, Udyog Nagar,S. V. Road, Goregaon (W), MumbaiMumbaiMAHARASHTRA400104India	Ph: 9160255553	NA	ashok.swain@themismedicare.com	2
7121	CTRI/2013/10/004103	Ashok Roopchand Wadhwani	AshokRoopchandWadhwani	2	Principal Investigator	CIDP Biotech India Pvt. Ltd	CIDP Biotech India Pvt. LtdC3, Green Park ExtensionNew DelhiIndiaSouthDELHI110016India	Ph: 01140793385	NA	ashokrw@gmail.com	2
7195	CTRI/2013/09/003989	Ashok Roopchand Wadhwani	AshokRoopchandWadhwani	2	Principal Investigator	CIDP Biotech India Pvt. Ltd	C-3, Green Park Extension, New DelhiC-3, Green Park Extension, New DelhiSouthDELHI110016India	Ph: 01140793385	NA	ashokrw@gmail.com	2
37340	CTRI/2019/11/022165	Ashutosh kaushal	Ashutoshkaushal	2	Assistant Professor	AIIMS, Rishikesh	Deptt of Anaesthesiology,AIIMS,RishikeshDehradunUTTARANCHAL249201India	Ph: 9599156154	NA	drashutosh.kaushal@gmail.com	2
42467	CTRI/2020/08/027180	Ashutosh Kaushal	AshutoshKaushal	2	Assistant Professor	AIIMS,Rishikesh	Department of Anaesthesiology, AIIMS,Rishikesh, IndiaDehradunUTTARANCHAL246201India	Ph: 9599156154	NA	drashutosh.kaushal@gmail.com	2
20685	CTRI/2018/09/015672	Ashvini Vitthal Kamble	AshviniVitthalKamble	2	BAMS,PG Scholar	Tilak Ayurved Mahavidyalay Pune	C/O Prof Kamble V.M.Yashwant Nagar Murum.Tq Omerga Dist Osmanabad pin 413605.Tilak Ayurved Mahvidyalaya Rasta peth pune 411011PuneMAHARASHTRA413605India	Ph: 7722067056	NA	Dr.ashvini33@gmail.com	2
27552	CTRI/2018/09/015675	Ashvini Vitthal Kamble	AshviniVitthalKamble	2	BAMS,PG scholar	Tilak Ayurved Mahavidyalay Pune	c/o prof Kamble V.M,Yashwant nagar, Murum Tq Omerga Dist Osmanabad, pin 413605Department of sanskrit samhita Siddhant,Tilak Ayurved Mahavidyalaya Rasta peth punePuneMAHARASHTRA413605India	Ph: 7722067056	NA	Dr.ashvini33@gmail.com	2
17854	CTRI/2017/08/009506	Ashwani Sood	AshwaniSood	3	Associate Professor	PGIMER	Department of Nuclear Medicine,PGIMER, Sector- 12, ChandigarhNuclear Cardiology Lab, Ist Floor, Advanced Cardiac Center PGIMER, Sector-12, ChandigarhChandigarhCHANDIGARH160012India	Ph: 0172-2756728	Ph: 0172-2742858	sood99@yahoo.com	3
39337	CTRI/2020/01/022636	Ashwani Sood	AshwaniSood	3	Additional Professor	PGIMER	Department of Nuclear MedicineSector-12ChandigarhCHANDIGARH160012India	NA	NA	sood99@yahoo.com	3
50735	CTRI/2021/01/030267	Ashwani Sood	AshwaniSood	3	Additional Professor	Postgraduate Institute of Medical Education and Research Chandigarh	Room no.12, Division of Radionuclide Therapy, Department of Nuclear Medicine, Post Graduate Institute of Medical Education and Research, ChandigarhChandigarhCHANDIGARH160012India	Ph: 01722756728	NA	sood99@yahoo.com	3
32467	CTRI/2019/09/021131	Ashwini A	AshwiniA	2	Associate professor	KEMPEGOWDA INSTITUTE OF MEDICAL SCIENCES	Department of Anesthesiology, KIMS hospital VV puram Bangalore.Department of anesthesiology,KIMS, Hospital vvpuramBangalore, 560004BangaloreKARNATAKA560004India	Ph: 9880490917	NA	dr.ashwinivijay.a@gmail.com	2
50830	CTRI/2021/01/030735	Ashwini A	AshwiniA	2	Associate Professor, Department of Anaesthesiology	Kempegowda Institute of Medical Sciences, Bengaluru	Department of Anaesthesiology, A Block,4th floor, Kempegowda Institute of Medical Sciences, Bengaluru 560004BangaloreKARNATAKA560004India	Ph: 9341231411	NA	dr.ashwinivijay.a@gmail.com	2
62680	CTRI/2022/04/041590	Ashwin Porwal	AshwinPorwal	4	Principal Investigator	Healing Hands Clinic	Millenium Star extension adjcent to Ruby hall Dhole Patil road Pune 411001PuneMAHARASHTRA411001India	Ph: 9822347770	NA	drashwinporwal@gmail.com	4
63221	CTRI/2021/12/039010	Ashwin Porwal	AshwinPorwal	4	Principal Investigator	Healing Hands Clinic	4th floor Millenium star extension adjacent to ruby hall dhole patil road punePuneMAHARASHTRA411001India	Ph: 9822347770	NA	drashwinporwal@gmail.com	4
63222	CTRI/2021/12/038604	Ashwin Porwal	AshwinPorwal	4	Principal Investigator	Healing Hands Clinic	4th floor,Millenium star extension adjcent to ruby hall dhole patil road pune 01PuneMAHARASHTRA411001India	Ph: 9822347770	NA	drashwinporwal@gmail.com	4
67499	CTRI/2022/04/041561	Ashwin Porwal	AshwinPorwal	4	Principal Investigator	Healing Hands Clinic	Millenium star Extension Adjcent to Ruby Hall Dhole Patil Road PunePuneMAHARASHTRA411001India	Ph: 9822347770	NA	drashwinporwal@gmail.com	4
30160	CTRI/2019/02/017801	Asim Ali Khan	AsimAliKhan	5	Director General	Central Council for Research in Unani Medicine (CCRUM)	Jawahar Lal Nehru Bhartiya Chikitsa Evam Homoeopathy Anusandhan Bhawan, 61-65, Institutional Area, Opp. D Block, JanakpuriSouth WestDELHI110058India	Ph: 01128525715	NA	unanimedicine@gmail.com	5
47428	CTRI/2021/05/033782	Asim Ali Khan	AsimAliKhan	5	Director General	Central Council for Research in Unani Medicine (CCRUM)	Room no. 502, Jawahar Lal Nehru Bhartiya Chikitsa Evam Homoeopathy Anusandhan Bhawan, 61-65, Institutional Area, Opp. D Block, JanakpuriSouth WestDELHI110058India	Ph: 01128525715	NA	unanimedicine@gmail.com	5
48325	CTRI/2021/12/038808	Asim Ali Khan	AsimAliKhan	5	Director General	Central Council for Research in Unani Medicine (CCRUM)	Jawahar Lal Nehru Bhartiya Chikitsa Evam Homoeopathy Anusandhan Bhawan, 61-65, Institutional Area, Opp. D Block, JanakpuriSouth WestDELHI110058India	Ph: 01128525715	NA	unanimedicine@gmail.com	5
55717	CTRI/2021/07/034986	Asim Ali Khan	AsimAliKhan	5	Director General	Central Council for Research in Unani Medicine	Jawahar Lal Nehru Bhartiya Chikitsa Evam Homoeopathy Anusandhan Bhawan, 61-65, Institutional Area, Opp. D Block, JanakpuriSouth WestDELHI110058India	Ph: 01128525715	NA	unanimedicine@gmail.com	5
61764	CTRI/2021/12/038829	Asim Ali Khan	AsimAliKhan	5	Director General	Central Council for Research in Unani Medicine (CCRUM)	Room No. 502, Jawahar Lal Nehru Bhartiya Chikitsa Evam Homoeopathy Anusandhan Bhawan, 61-65, Institutional Area, Opp. D Block, JanakpuriSouth WestDELHI110058India	Ph: 01128525715	NA	unanimedicine@gmail.com	5
7903	CTRI/2013/12/004236	Asru K Sinha	AsruKSinha	1	Director	Sinha Institute of Medical Science and Technology	Sinha Institute of Medical Science and Technology Recognized Institute of Medical Science and Research By the Ministry of Science and Technology, Govt. Of India, New Delhi KolkataWEST BENGAL700084India	Ph: 9038975945	NA	asruksinha@yahoo.com	2
10520	CTRI/2014/12/005235	Asru Kumar Sinha	AsruKumarSinha	1	Director	SINHA INSTITUTE OF MEDICAL SCIENCE AND TECHNOLOGY	288 Kendua Main Road, Baishnabghata, Garia, Kolkata288 Kendua Main Road, Baishnabghata, Garia, KolkataKolkataWEST BENGAL700084India	Ph: 09038975945	NA	asruksinha@yahoo.com	2
1151	CTRI/2009/091/001015	Ataali shaikh	Ataalishaikh	5	Senior Director	Kendle India Pvt Ltd	Kendle India Pvt Ltd. Unit 002, Ground Floor, Tower C, Cyber Park, Sector 39,GurgaonHARYANA122001India	Ph: 912241922000	NA	shaikh.ataali@kendle.com	5
2453	CTRI/2011/04/001667	Ataali shaikh	Ataalishaikh	5	General Manager	Kendle India	General Manager, India Asia Pacific, Kendle Unit 002, Ground Floor, Tower C, Unitech Cyber Park, Sector- 39,GurgaonHARYANA122001India	Ph: 01244536357	NA	shaikh.ataali@kendle.com	5
2514	CTRI/2011/04/001657	Ataali shaikh	Ataalishaikh	5	General Manager	Kendle India	General ManagerKendle India Pvt Ltd. Unit 002, Ground Floor, Tower C, Cyber Park, Sector 39,GurgaonHARYANA122001India	Ph: 911244536357	Ph: 911244536301	shaikh.ataali@kendle.com	5
2815	CTRI/2011/04/001669	Ataali Shaikh	AtaaliShaikh	5	General Manager	Kendle India	General Manager, Kendle India Pvt Ltd.Unit 002, Ground Floor,Tower C, Cyber Park, Sector 39,Gurgaon-122001Haryana, IndiaKendle India Pvt Ltd.Unit 002, Ground Floor,Tower C, Cyber Park, Sector 39,Gurgaon-122001GurgaonHARYANA122001India	Ph: 911244536300	Ph: 1244536301	shaikh.ataali@kendle.com	5
2886	CTRI/2011/04/001683	Ataali shaikh	Ataalishaikh	5	General Manager	Kendle India	General Manager, Kendle India Pvt Ltd.Unit 002, Ground Floor,Tower C, Cyber Park, Sector 39,Kendle India Pvt Ltd.Unit 002, Ground Floor,Tower C, Cyber Park, Sector 39,Gurgaon-122001Haryana, IndiaTel: +91-124-4536 300GurgaonHARYANA122001India	Ph: 911244536300	Ph: 911244536301	shaikh.ataali@kendle.com	5
55323	CTRI/2021/05/033537	Athul Thomas	AthulThomas	2	Assistant Professor	Christian Medical College, Vellore	Department of NephrologyChristian medical College VelloreVelloreTAMIL NADU632004India	Ph: 9787020341	NA	thomasathul1@gmail.com	2
55324	CTRI/2021/05/033605	Athul Thomas	AthulThomas	2	Assistant Professor	Christian Medical College, Vellore	Dept of NephrologyChristian medical College, VelloreVelloreTAMIL NADU632004India	Ph: 9787020341	NA	thomasathul1@gmail.com	2
68364	CTRI/2022/06/043555	Atrey J Pai Khot	AtreyJPaiKhot	2	Postgraduate student	KAHERs KLE Vishwanath Katti Institute of Dental Sciences	Department number 2, Public Health Dentistry, Ground floor, KAHERs KLE Vishwanath Katti Institute of Dental Sciences, JNMC campus, Nehru Nagar, Belagavi 590010, Karnataka, IndiaBelgaumKARNATAKA590010India	Ph: 9049735410	NA	atreypaikhot01@gmail.com	2
69172	CTRI/2022/07/044104	Atrey J Pai Khot	AtreyJPaiKhot	2	Postgraduate student	KAHERÃ¢Â€Â™s KLE Vishwanath Katti Institute of Dental Sciences	Department number 2, Public Health Dentistry, Ground floor, KAHERÃ¢Â€Â™s KLE Vishwanath Katti Institute of Dental Sciences, JNMC campus, Nehru Nagar, Belagavi 590010, Karnataka, IndiaBelgaumKARNATAKA590010India	Ph: 9049735410	NA	atreypaikhot01@gmail.com	2
51627	CTRI/2021/01/030592	Atul Batra	AtulBatra	2	Assistant Professor	AIIMS, New Delhi	245, Department of Medical OncologyDr BRA IRCHAIIMSNew DelhiSouthDELHI110029India	Ph: 01129575232	NA	batraatul85@gmail.com	2
67465	CTRI/2023/04/051507	Atul Batra	AtulBatra	2	Associate Professor	AIIMS	Room 160DIRCHAIIMSNew DelhiSouthDELHI110029India	Ph: 01129575043	NA	batraatul85@gmail.com	2
16167	CTRI/2017/08/009544	Atul Londhe	AtulLondhe	2	Assistant Professor Neonatology	Govt Medical College, Aurangabad	Division of NeonatologyDepartment of PediatricsGovt Medical College, AurangabadAurangabadMAHARASHTRA431001India	Ph: 08275453997	NA	atul.londhe1982@gmail.com	2
21927	CTRI/2018/04/013331	Atul Londhe	AtulLondhe	2	Assistant Professor	Govt Medical college, Aurangabad	Department of Neonatology , Govt Medical College, AurangabadAurangabadMAHARASHTRA431001India	Ph: 8275453997	Ph: 08275453997	atul.londhe1982@gmail.com	2
1629	CTRI/2010/091/000441	Atul Sharma	AtulSharma	6	NA	NA	Dr. B.R.A Institute Rotary Cancer Hospital, All India Institute of Medical SciencesNew DelhiDELHI110029India	Ph: 01126589490	Ph: 01126588663	atul1@hotmail.com	6
2194	CTRI/2010/091/001406	ATUL SHARMA	ATULSHARMA	6	NA	NA	ROOM NO 229,2ND FLOOR IRCH,AIIMSANSARI NAGARNew DelhiDELHI110029India	Ph: 01126589490	Ph: 01126589490	atul1@hotmail.com	6
3684	CTRI/2011/11/002140	Atul sharma	Atulsharma	6	Additional Professor	All India Institute of Medical Sciences	Room no 229 2nd floor,Deptt of Medical Oncology,Institute Rotary Cancer Hospital ,All India Institute of Medical SciencesMedical Oncology,Institute Rotary Cancer Hospital ,All India Institute of Medical SciencesNew DelhiDELHI110029India	Ph: 01126589490	Ph: 01126589490	atul1@hotmail.com	6
22649	CTRI/2018/03/012422	Atul Sharma	AtulSharma	6	Professor(Medical Oncology)	All India Institute of Medical Sciences	Room no 229,2nd Floor,Dept of Medical Oncology,DrBRA.Institute Rotary Cancer Hospital,All India Institute of Medical Sciences,Room no 229,2nd Floor,Dept of Medical Oncology,DrBRA.Institute Rotary Cancer Hospital,All India Institute of Medical Sciences,SouthDELHI110029India	Ph: 9818548149	Ph: 011-26589490	atul1@hotmail.com	6
23186	CTRI/2018/04/013218	Atul Sharma	AtulSharma	6	Professor	All India Institute of Medical Sciences	Room no-229 IInd Floor,DrBRA.IRCH,AIIMS New Delhi 110029Room no-229 IInd Floor,DrBRA.IRCH,AIIMS New Delhi 110029SouthDELHI110029India	Ph: 01129575226	Ph: 01126589490	atul1@hotmail.com	6
29670	CTRI/2019/02/017562	ATUL SHARMA	ATULSHARMA	6	PROFESSOR OF MEDICAL ONCOLOGY	ALL INDIA INSTITUTE OF MEDICAL SCIENCES	Room number 229Dr B R A IRCH229 IRCHSouthDELHI110029India	Ph: 29575226	Ph: 26589490	atul1@hotmail.com	6
19062	CTRI/2017/06/008759	A Venkateshwar Rao	AVenkateshwarRao	3	Consultant Physician- Dept. of General Medicine	St. TheresaÃ¢Â€Â™s Hospital	St. TheresaÃ¢Â€Â™s Hospital, Sanathnagar, Hyderabad Ã¢Â€Â“ 500018-Telangana- IndiaHyderabadHyderabadANDHRA PRADESH500018India	Ph: 09440040662	NA	venky_gmc@yahoo.co.in	3
20689	CTRI/2018/01/011500	A Venkateshwar Rao	AVenkateshwarRao	3	Consultant Physician- Dept. of General Medicine	St. TheresaÃ¢Â€Â™s Hospital	St. TheresaÃ¢Â€Â™s Hospital, Sanathnagar,Hyderabad, Telangana.HyderabadANDHRA PRADESH500018India	Ph: 09440040662	NA	venky_gmc@yahoo.co.in	3
20697	CTRI/2018/03/012558	A Venkateshwar Rao	AVenkateshwarRao	3	Consultant Physician- Dept. of General Medicine	St. TheresaÃ¢Â€Â™s Hospital	St. TheresaÃ¢Â€Â™s Hospital, Sanathnagar, Hyderabad,Telangana, IndiaHyderabadANDHRA PRADESH500018India	Ph: 09440040662	NA	venky_gmc@yahoo.co.in	3
65665	CTRI/2022/02/040397	Avinash Gaikwad	AvinashGaikwad	2	Anaesthesiologist	Sancheti institute of orthopaedics and rehabilitation	Anaesthesia department , first floor,OT complex, Sancheti hospital,shivaji nagar ,pune -05Shivaji nagar, Pune- 411005PuneMAHARASHTRA411005India	Ph: 8007778750	NA	avipune22@gmail.com	2
65684	CTRI/2022/02/040329	Avinash Gaikwad	AvinashGaikwad	2	Anaesthesiologist	Sancheti Institute for orthopaedics and rehabilitation	G -303, trillium,magarpatta city,hadapsar, puneshivaji nagar,Pune-411005PuneMAHARASHTRA411013India	Ph: 8007778750	NA	avipune22@gmail.com	2
45029	CTRI/2020/06/026189	AVN Sridhar	AVNSridhar	2	Associate Vice President	suraksha pharma	8-3-898/5, suraksha towers,Ameerpet,HyderabadTELANGANA500073India	NA	NA	svp@surakshapharma.com	2
45075	CTRI/2020/06/026191	AVN Sridhar	AVNSridhar	2	Associate Vice President	suraksha pharma	Suraksha Towers,AmeerpetHyderabadTELANGANA500073India	NA	NA	svp@surakshapharma.com	2
62838	CTRI/2021/11/038340	Awadh Kishor Pandit	AwadhKishorPandit	2	Assistant Professor	All India Institute Of Medical Sciences	Department of NeurologyRoom number 703 7th FloorNeurosciences CentreAIIMSNew DelhiSouth WestDELHI110029India	Ph: 01126594856	NA	akpandit.med@gmail.com	2
66261	CTRI/2022/03/040718	Awadh Kishor Pandit	AwadhKishorPandit	2	Associate Professor	All India Institute Of Medical Sciences	703, 7th floor,Neuroscience Centre,AIIMS, New DelhiSouthDELHI110029India	Ph: 01126594049	NA	akpandit.med@gmail.com	2
6791	CTRI/2014/03/004456	Babita Ghai	BabitaGhai	3	Additional Professor	Post Graduate Institute of Medical Education and Research, Chandigarh	Department of Anaesthesia and Intensive Care, Post Graduate Institute of Medical Education and Research, Sector-12, ChandigarhChandigarhCHANDIGARH160012India	Ph: 9914209533	Ph: 0172-2744401	ghaibabita@hotmail.com	2
8422	CTRI/2014/03/004459	Babita Ghai	BabitaGhai	3	Additional Professor	Post Graduate Institute of Medical Education and Research, Sector-12,Chandigarh, India-160012	Department of Anaesthesia and Intensive Care, Post Graduate Institute of Medical Education and Research, Sector-12,Chandigarh,India-160012Department of Anaesthesia and Intensive Care, Post Graduate Institute of Medical Education and Research, Sector-12,Chandigarh,India-160012ChandigarhCHANDIGARH160012India	Ph: 09914209533	Ph: 0172-2744401	ghaibabita@hotmail.com	2
10368	CTRI/2014/12/005324	Babita Ghai	BabitaGhai	3	Additional Professor	Post Graduate Institute of Medical Education and Research	Department of Anaesthesia and Intensive Care, Post Graduate Institute of Medical Education and Research, Sector-12 Department of Anaesthesia and Intensive Care, Post Graduate Institute of Medical Education and Research, Sector-12 ChandigarhCHANDIGARH160012India	Ph: 7087009533	Ph: 01722744401	ghaibabita1@gmail.com	1
66484	CTRI/2022/03/040934	Baiju R M	BaijuRM	2	Additional professor	Government Dental College	Department of PeriodonticsGovernment Dental CollegeKottayamGandhinagar P OKottayam PIN:686008KottayamKERALA686008India	Ph: 9447279605	NA	baijurm@gmail.com	2
66487	CTRI/2022/04/042092	Baiju R M	BaijuRM	2	Additional professor	Government Dental College	Department Of PeriodonticsGovernment Dental CollegeGandhinagar P O KottayamKottayamKERALA686008India	Ph: 9447279605	NA	baijurm@gmail.com	2
5274	CTRI/2014/01/004281	BAkila	BAkila	1	PhD Scholar	National Institute of Siddha	Department of MaruthuvamNational Institute of SiddhaTambaram SanatoriumChennai- 47ChennaiTAMIL NADU600047India	Ph: 9841545833	Ph: 044-22381314	drakila10@gmail.com	2
4126	CTRI/2012/02/002417	Balasubramanyam	Balasubramanyam	1	Professor & Head Unit II	St Johns Medical College	St Johns Medical College Hospital, Sarjapur Main Road, Koramangala, Bangalore BangaloreKARNATAKA560034India	Ph: 09341229263	NA	drbalaam@gmail.com	2
206	CTRI/2008/091/000208	Balasubramanyam A M	BalasubramanyamAM	1	NA	NA	Professor, Department of ENT, head & neck surgery,St. Johns Medical College & Hospital, Sarjapur Road,BangaloreKARNATAKA560034India	Ph: 080-22065346	Ph: 080-25505450	drbalaam@gmail.com	2
3333	CTRI/2014/10/005112	Balendra Pratap Singh	BalendraPratapSingh	2	Assistant Professor	King Georges Medical University, Lucknow	Department of Prosthodontics, Faculty of Dental Sciences, King Georges Medical University, Chowk, LucknowLucknowUTTAR PRADESH226003India	Ph: 09839121151	NA	balendra02@yahoo.com	2
63367	CTRI/2022/01/039353	Balendra pratap singh	Balendrapratapsingh	2	Professor	King Georges Medical University, Lucknow	Department of Prosthodontics, Faculty of Dental Sciences, King Georges Medical University, LucknowLucknowUTTAR PRADESH226003India	Ph: 9839121151	NA	balendra02@yahoo.com	2
30769	CTRI/2020/03/023710	Balwinderjit singh	Balwinderjitsingh	2	Professor	Panjab institute of medical sciences	Department of AnaesthesiaPanjab institute of medical sciences ,garha road jalandharJalandharPUNJAB144006India	Ph: 098140-87951	NA	drbalwinder2000@yahoo.co.in	3
56689	CTRI/2021/06/034333	BALWINDERJIT SINGH	BALWINDERJITSINGH	2	Professor	Panjab institute of medical sciences Jalandhar	Department of Anaesthesia,Panjab institute of medical sciences ,Garha roadPanjab institute of medical sciences JalandharDepartment of Anaesthesia , Panjab institute of medical sciences JalandharJalandharPUNJAB144006India	Ph: 9814087951	NA	drbalwinder2000@yahoo.co.in	3
23275	CTRI/2018/03/012750	Balwinderjit walia	Balwinderjitwalia	1	Professor	Panjab institute of medical sciences jalandhar	Department of AnaesthesiaPanjab institute of medical sciences Jalandhar,PanjabJalandharPUNJAB144006India	Ph: 9814087951	NA	drbalwinder2000@yahoo.co.in	3
6876	CTRI/2013/07/003845	B C Sharma	BCSharma	4	Professor	G.B.Pant Hospital	Department of gastroenterologyG.B.Pant HospitalNew DelhiCentralDELHI110002India	Ph: 9718599203	Ph: 01123219222	drbcsharma@hotmail.com	4
8157	CTRI/2014/08/004836	B C Sharma	BCSharma	4	Professor	G B Pant Hospital, New Delhi	Room no 203, Academic Block,Deptt of Gastroenterology,G B Pant Hospital, New DelhiCentralDELHI110002India	NA	NA	drbcsharma@hotmail.com	4
9251	CTRI/2015/01/005456	B C Sharma	BCSharma	4	Professor	MAMC, NEW DELHI	Department of gastroenterologyRoon no. 203, 2nd floor, Academic block,G B Pant Hospital,New delhiNew DelhiDELHI110002India	Ph: 9718599203	NA	drbcsharma@hotmail.com	4
9266	CTRI/2015/01/005463	BC Sharma	BCSharma	4	Professor	GB Pant Hospital	Department of GastroenterologyGB Pant HospitalDelhiNew DelhiDELHI110002India	Ph: 9718599203	NA	drbcsharma@hotmail.com	4
70239	CTRI/2022/10/046518	BHARATHI KUMARAMANGALAM	BHARATHIKUMARAMANGALAM	1	PROFESSOR AND HEAD	National Institute of Ayurveda	National Institute of AyurvedaDeemed to be universityJorawar Singh GateAmer Road Jaipur 302002JaipurRAJASTHAN302002India	Ph: 9492047131	NA	baruhunt@gmail.com	2
2922	CTRI/2011/04/001698	Bharti Daswani	BhartiDaswani	1	Associate Professor	B. J. Medical College, Pune	Department of Pharmacology,BJ Medical College,PunePuneMAHARASHTRA411001India	Ph: 9421965337	NA	daswani_bharti@rediffmail.com	2
32854	CTRI/2019/04/018546	Bhausaheb Bagal	BhausahebBagal	3	Professor	Tata Memorial Center	81, Main building, ground floor, Tata Memorial center, Dr E. Borges road, ParelMumbaiMAHARASHTRA400012India	Ph: 02224177210	NA	bagalbp@gmail.com	3
42144	CTRI/2020/10/028314	Bhausaheb Bagal	BhausahebBagal	3	Professor	Tata Memorial Center	Department of Medical Oncology.Adult Hematolymphoid DMGSoon No 81, Main building, ground floor, Tata Memorial center, Dr E. Borges road, ParelMumbaiMAHARASHTRA400012India MumbaiMAHARASHTRA400012India	Ph: 02224177210	NA	bagalbp@gmail.com	3
60330	CTRI/2021/11/037702	Bhausaheb Bagal	BhausahebBagal	3	Professor	Tata Memorial Center	room No 81, Department of Medical OncologyMain building, ground floor, Tata Memorial center, Dr E. Borges road, ParelMumbaiMAHARASHTRA400012India MumbaiMAHARASHTRA400012India	Ph: 02224177210	NA	bagalbp@gmail.com	3
39716	CTRI/2020/02/023522	Bhavna Gupta	BhavnaGupta	3	Assistant Professor	AIIMS hospital, Rishikesh	Level 6,AIIMS hospital,RishikeshUttrakhandTehri GarhwalUTTARANCHAL249203India	Ph: 8527686660	NA	bhavna.kakkar@gmail.com	3
41445	CTRI/2020/02/023647	Bhavna Gupta	BhavnaGupta	3	Assistant Professor	AIIMS hospital, Rishikesh	Level 6, AIIMS hospital, Rishikesh UttrakhandTehri GarhwalUTTARANCHAL249203IndiaGarhwalUTTARANCHAL249203India	Ph: 8527686660	NA	bhavna.kakkar@gmail.com	3
50026	CTRI/2020/12/029613	Bhavna Gupta	BhavnaGupta	3	Assistant Professor	AIIMS hospital, Rishikesh	Level 6, Academic block, department of anaesthesiology, All India Institute of Medical sciences, hospital, Vir bhadra marg, Rishikesh, UttarakhandDehradunUTTARANCHAL249203India	Ph: 8527686660	NA	bhavna.kakkar@gmail.com	3
29370	CTRI/2018/12/016670	Bhavna Sriramka	BhavnaSriramka	4	Assistant Professor	IMS and SUM Hospital, Siksha O Anusandhan Deemed to be University	Department of Anaesthesia Pain Palliative & Critical CareInstitute of Medical Sciences and SUM HospitalSiksha OAnusandhan University Department of Anaesthesia Pain Palliative & Critical CareInstitute of Medical Sciences and SUM HospitalSiksha OAnusandhan University KhordhaORISSA751003India	Ph: 7751007807	NA	bhavna.sriramka@gmail.com	4
40107	CTRI/2020/01/022932	BHAVNA SRIRAMKA	BHAVNASRIRAMKA	4	Assistant professor	IMS AND SUM HOSPIRAL	Anesthesia departmentIms and Sum Hospital Shyampur Bhubaneswar ShyampurBhubaneswar OdishaKhordhaORISSA751003India	Ph: 7751007807	NA	Bhavna.sriramka@gmail.com	4
55081	CTRI/2021/06/034447	Bhavna Sriramka	BhavnaSriramka	4	Assistant professor	IMS and sum hospital	Cosmopolis building DumdumaKhordhaORISSA751019India Department of Anaesthesia Pain Palliative & Critical Care Institute of Medical Sciences and SUM Hospital Siksha O Anusandhan University Shyampur, Bhubaneswar ORISSA751003India KhordhaORISSA751003India	Ph: 7751007807	NA	bhavna.sriramka@gmail.com	4
61700	CTRI/2021/10/037656	BHAVNA SRIRAMKA	BHAVNASRIRAMKA	4	ASSOCIATE PROFESSOR	IMS AND SUM HOSPITAL	DEPARTMENT OF ANESTHESIAIMS AND SUM HOSPITAL SHYAMPURBHUBANESWARODISHADEPARTMENT OF ANESTHESIAIMS AND SUM HOSPITAL SHYAMPURBHUBANESWARODISHAKhordhaORISSA751019India	Ph: 7751007807	NA	bhavna.sriramka@gmail.com	4
19221	CTRI/2017/09/009821	Bhawana Awasthi	BhawanaAwasthi	2	VP, Medical Affairs	kendle India Pvt. Ltd.	Building No 14, Tower B 14th Floor,DLF Cyber City, Phase III GurgaonHARYANA122001India	Ph: 124-4642400	NA	bhawana.awasthy@incresearch.com	4
20315	CTRI/2018/02/012091	Bhawana Awasthi	BhawanaAwasthi	2	VP, Medical Affairs	Kendle India Pvt. Ltd.	Building No 14, Tower B, 14th Floor,DLF Cyber City, Phase IIIGurgaonHARYANA122001India	Ph: 124-4642400	NA	bhawana.awasthy@incresearch.com	4
10578	CTRI/2014/12/005334	Bhawana Awasthy	BhawanaAwasthy	2	Executive Medical Director	INC Research CDS Services Pvt. Ltd.,	Building No. 14, Tower-B, 14th FloorDLF Cyber City, Phase IIIGurgaonHARYANA122001India	Ph: 9560692103	Ph: 01244642401	bhawana.awasthy@incresearch.com	4
22352	CTRI/2018/02/011914	Bhawana Awasthy	BhawanaAwasthy	2	VP, Medical Affairs	Kendle India Pvt. Ltd.	14th Floor Tower B Building No. 14 DLF Cyber City Phase III Gurgaon HARYANA 122002India GurgaonHARYANA122002India	Ph: 01244642485	NA	Bhawana.Awasthy@INCResearch.com	4
24082	CTRI/2018/04/013133	Bhupesh Bagga	BhupeshBagga	7	Consultant, Cornea & Anterior Segment	LV Prasad Eye Institute	LV Prasad Eye Institute,Kallam Anji Reddy Campus,Room No: 610,6th floorL.V Prasad Marg, Banjara Hills, Road No: 2,Hyderabad-500034, Telangana.LV Prasad Eye Institute,Kallam Anji Reddy Campus,Room No; 610, 6th floorL.V Prasad Marg, Banjara Hills, Road No: 2,Hyderabad-500034, Telangana.HyderabadANDHRA PRADESH500034India	NA	NA	bhupesh@lvpei.org	7
35798	CTRI/2019/08/020875	Bhupesh Bagga	BhupeshBagga	7	Consultant-Ophthalmologist	LV Prasad Eye Institute	LV Prasad Eye Institute,Kallam Anji Reddy Campus,L.V Prasad Marg, Banjara Hills, Road No: 2,Hyderabad-500034, Telangana.HyderabadTELANGANA500034India	Ph: 04030612615	Ph: 04023548271	bhupesh@lvpei.org	7
48247	CTRI/2020/11/029120	Bhupesh Bagga	BhupeshBagga	7	consultant, Ophthalomology	L V Prasad Eye Institute	L V Prasad Eye Institute, Room No: 123, Clinical Research,1st floor, GPR Building,Kallam Anji Reddy Campus,L V Prasad Marg, Banjara Hills, Hyderabad 500 034.HyderabadTELANGANA500034India	Ph: 9618276424	Ph: 04023548271	bhupesh@lvpei.org	7
49517	CTRI/2020/12/029629	Bhupesh Bagga	BhupeshBagga	7	consultant, Ophthalomology	L V Prasad Eye Institute	LV Prasad Eye Institute, Room No:123, Clinical Research Department,GPR Building,Kallam Anji Reddy Campus,L.V Prasad Marg, Banjara Hills, Road No: 2,Hyderabad-500034, Telangana.HyderabadTELANGANA500034India	Ph: 04068102615	Ph: 04023548271	bhupesh@lvpei.org	7
55663	CTRI/2021/05/033591	Bhupesh Bagga	BhupeshBagga	7	consultant, Ophthalomology	LV Prasad Eye Institute	LV Prasad Eye Institute,Kallam Anji Reddy Campus,Room No:3 ,cornea Department, VS Building,L.V Prasad Marg, Banjara Hills, Road No: 2,Hyderabad-500034, Telangana.HyderabadTELANGANA500034India	Ph: 04068102615	Ph: 04023548271	bhupesh@lvpei.org	7
69561	CTRI/2022/06/043019	Bhupesh Bagga	BhupeshBagga	7	consultant-Ophthalmologist	L V Prasad Eye Institute	L V Prasad Eye InstituteKallam Anji Reddy Campus,Room No: 123,Clinical Research Department,1st Floor, GPR Building, L V Prasad Marg, Hyderabad 500 034HyderabadTELANGANA500034India	Ph: 04068102615	NA	bhupesh@lvpei.org	7
79648	CTRI/2023/01/049162	Bhupesh Bagga	BhupeshBagga	7	consultant-Ophthalmologist	L V Prasad Eye Institute	L V Prasad Eye InstituteKallam Anji Reddy Campus, L V Prasad Marg, Banjara Hills, Road No:02,Hyderabad 500 034Kallam Anji Reddy Campus, L V Prasad Marg, Banjara Hills, Road No:02,Hyderabad 500 034HyderabadTELANGANA500034India	Ph: 04068102515	NA	bhupesh@lvpei.org	7
10387	CTRI/2016/02/006668	Bhupesh Dewan	BhupeshDewan	15	Director Medical Services	Zuventus Healthcare Ltd	Office No 5119 D Wing 5th Floor Oberoi Garden Chandivali Andheri EastMumbai (Suburban)MAHARASHTRA400072India	Ph: 022-30610000	NA	Bhupesh.Dewan@zuventus.com	14
10395	CTRI/2015/04/005676	Bhupesh Dewan	BhupeshDewan	15	Director Medical Services	Zuventus Healthcare Ltd	Office no 5119 D Wing 5th floor Oberoi Garden Chandivali Andheri EastMumbai (Suburban)MAHARASHTRA400 072India	Ph: 022-30610000	NA	Bhupesh.Dewan@zuventus.com	14
29536	CTRI/2019/01/016974	Bhupesh Dewan	BhupeshDewan	15	Director Medical Services	Zuventus Healthcare Limited	Office No 5119, D wing, 5th floor, Oberoi Garden Estate, Chandivali, Andheri (east)MumbaiMAHARASHTRA400 072India	Ph: 28472823	NA	medico@zuventus.com	1
30694	CTRI/2019/03/018167	Bhupesh Dewan	BhupeshDewan	15	Director- Medical Services	Zuventus Healthcare Limited	5119, D Wing, Oberoi Garden Estate, Chandivali, Andheri (E)MumbaiMAHARASHTRA400 072India	Ph: 022-30610000	NA	bhupesh.dewan@zuventus.com	14
41452	CTRI/2020/04/024552	Bhupesh Dewan	BhupeshDewan	15	Director- Medical Services	Zuventus Healthcare Limited	5119-D Wing, Oberoi Garden Estate, Chandivali, Andheri (East)MumbaiMAHARASHTRA400072India	Ph: 022-30610000	NA	Bhupesh.Dewan@zuventus.com	14
42069	CTRI/2020/04/024571	Bhupesh Dewan	BhupeshDewan	15	Director- Medical Services	Zuventus Healthcare Limited	Department of Medical Services, 3101, C Wing, Oberoi Garden Estate, Chandivali, Andheri (E)MumbaiMAHARASHTRA400072India	Ph: 022-30610000	NA	Bhupesh.Dewan@zuventus.com	14
45417	CTRI/2020/08/027364	Bhupesh Dewan	BhupeshDewan	15	Director- Medical Services	Zuventus Healthcare Limited	Department of Medical Services, 3101, C Wing, Oberoi Garden Estate, Chandivali, Andheri (E)MumbaiMAHARASHTRA400072India	Ph: 022-30610000	NA	Bhupesh.Dewan@zuventus.com	14
45421	CTRI/2020/12/029739	Bhupesh Dewan	BhupeshDewan	15	Director, Medical Services	Zuventus Healthcare Limited	Department of Medical Services, 3101, C Wing, Oberoi Garden Estate, Chandivali, Andheri (E)MumbaiMAHARASHTRA400072India	Ph: 022-30610000	NA	Bhupesh.Dewan@zuventus.com	14
47010	CTRI/2020/12/029740	Bhupesh Dewan	BhupeshDewan	15	Director- Medical Services	Zuventus Healthcare Limited	Department of Medical Services, 3101, C Wing, Oberoi Garden Estate, Chandivali, Andheri (E)MumbaiMAHARASHTRA400072India	Ph: 022-30610000	NA	Bhupesh.Dewan@zuventus.com	14
48850	CTRI/2021/01/030793	Bhupesh Dewan	BhupeshDewan	15	Director, Medical Services	Zuventus Healthcare Limited	Department of Medical Services, 3101, C Wing, Oberoi Garden Estate, Chandivali, Andheri (E)MumbaiMAHARASHTRA400072India	Ph: 022-30610000	NA	Bhupesh.Dewan@zuventus.com	14
52667	CTRI/2021/03/032053	Bhupesh Dewan	BhupeshDewan	15	Director, Medical Services	Zuventus Healthcare Limited	Department of Medical Services, 3101, C Wing, Oberoi Garden Estate, Chandivali, Andheri (E)MumbaiMAHARASHTRA400072IndiaMumbaiMAHARASHTRA400072India	Ph: 022-30610000	NA	Bhupesh.Dewan@zuventus.com	14
52757	CTRI/2021/03/032140	Bhupesh Dewan	BhupeshDewan	15	Director- Medical Services	Zuventus Healthcare Limited	3101, Department of Medical Services, C wing, Oberoi GardenEstate, Chandivali, Andheri (E), MumbaiMumbaiMAHARASHTRA400072IndiaMumbaiMAHARASHTRA400072India	Ph: 022-30610000	NA	Bhupesh.Dewan@zuventus.com	14
53211	CTRI/2021/04/033118	Bhupesh Dewan	BhupeshDewan	15	Director, Medical Services	Zuventus Healthcare Limited	Department of Medical Services, 3101, C Wing, Oberoi Garden Estate, Chandivali, Andheri (E)MumbaiMumbaiMAHARASHTRA400072India	Ph: 022-30610000	NA	Bhupesh.Dewan@zuventus.com	14
56513	CTRI/2021/07/035082	Bhupesh Dewan	BhupeshDewan	15	Director, Medical Services	Zuventus Healthcare Limited	Department of Medical Services, 3101, C Wing, Oberoi GardenEstate, Chandivali, Andheri (E) MumbaiMumbaiMAHARASHTRA400072India	Ph: 022-30610000	NA	Bhupesh.Dewan@zuventus.com	14
78607	CTRI/2023/01/048826	Bhupesh Dewan	BhupeshDewan	15	Director, Medical Services	Zuventus Healthcare Limited	Department of Medical Services, Zuventus Healthcare Ltd., Zuventus House, Plot Y2, CTS No.: 358/A2, Near Nahur Railway Station, Nahur (W), Mumbai, 400078 MaharashtraMumbaiMAHARASHTRA400078India	NA	NA	bhupesh.dewan@zuventus.com	14
11225	CTRI/2015/03/005653	Bhupesh SPednekar	BhupeshSPednekar	1	Project Manager	Lotus Labs Pvt. Ltd	Lotus House # 07, Jasma Bhavan Road Millers Tank Bed Area Opp. Guru Nanak Bhavan Vasanth Nagar BangaloreBangaloreKARNATAKA560 052India	Ph: 42708400	NA	saravanan_g@lotuslabs.com	2
25121	CTRI/2018/05/013673	Bhuvana K	BhuvanaK	2	Professor and HOD	Sri Devaraj Urs Medical College, Sri Devaraj Urs Academy of Higher Education and Research	Department of PharmacologySri Devaraj Urs Medical CollegeSri Devaraj Urs Academy of Higher Education and ResearchTamakaKolarKARNATAKA563102India	Ph: 9900383738	Ph: 08152243006	drbhuvanak2010@gmail.com	2
25207	CTRI/2018/05/013827	Bhuvana K	BhuvanaK	2	Professor and HOD	Sri Devaraj Urs Medical College	Dr.Bhuvana K Professor and HODDepartment of Pharmacology Sri Devaraj Urs Medical College Sri Devaraj Urs Academy of Higher Education and Research TamakaKolarKARNATAKA563101India	Ph: 9900383738	Ph: 08152243006	drbhuvanak2010@gmail.com	2
2268	CTRI/2010/091/001480	BIJU GEORGE	BIJUGEORGE	12	NA	NA	Department of Haematology, Room no:03,Christian Medical CollegeVelloreTAMIL NADU632004India	Ph: 2282352	Ph: 2226449	biju@cmcvellore.ac.in	12
6784	CTRI/2014/06/004676	BIJU GEORGE	BIJUGEORGE	12	PROFESSOR	CMC VELLORE	DEPARTMENT OF HAEMATOLOGY,CHRISTIAN MEDICAL COLLEGE,VELLORE, 632004,TAMIL NADU, INDIADEPARTMENT OF HAEMATOLOGY,CHRISTIAN MEDICAL COLLEGE,VELLORE, 632004,TAMIL NADU, INDIAVelloreTAMIL NADU632004India	Ph: 0416-2282352	Ph: 0416-2226449	biju@cmcvellore.ac.in	12
7335	CTRI/2014/03/004483	BIJU GEORGE	BIJUGEORGE	12	PROFESSOR	CMC, VELLORE	DEPARTMENT OF HAEMATOLOGY, CHRISTIAN MEDICALCOLLEGE, VELLORE, 632004, TAMIL NADU, INDIADEPARTMENT OF HAEMATOLOGY, CHRISTIAN MEDICALCOLLEGE, VELLORE, 632004, TAMIL NADU, INDIAVelloreTAMIL NADU632004India	Ph: 0416-2282352	Ph: 0416-2226449	biju@cmcvellore.ac.in	12
7771	CTRI/2014/06/004671	Biju George	BijuGeorge	12	Professor	Christian Medical College, Vellore	Department of Haematology,Christian Medical College,Vellore, 632004, Tamil Nadu, IndiaDepartment of Haematology,Christian Medical College,Vellore, 632004, Tamil Nadu, IndiaVelloreTAMIL NADU632004India	Ph: 0416-2282352	Ph: 0416-2226449	biju@cmcvellore.ac.in	12
19188	CTRI/2017/06/008872	Biju George	BijuGeorge	12	Professor	Christian Medical College, Vellore	Department of Haematology,Room no: 03,Christian Medical College, Vellore, 632004, Tamil Nadu, India.VelloreTAMIL NADU632004India	Ph: 04162282352	Ph: 0416226449	biju@cmcvellore.ac.in	12
34689	CTRI/2019/06/019765	Biju George	BijuGeorge	12	Professor & Head	Christian Medical College, Vellore	Room no: 3, Department of Haematology,Christian Medical College,Vellore, 632004, Tamil NaduVelloreTAMIL NADU632004India	Ph: 04162282352	Ph: 04162226449	biju@cmcvellore.ac.in	12
36247	CTRI/2019/09/021273	Biju George	BijuGeorge	12	Professor & Head	Christian Medical College, Vellore	Room no 3, Department of Haematology,Christian Medical College,Vellore, 632004VelloreTAMIL NADU632004India	Ph: 04162282352	Ph: 04162226449	biju@cmcvellore.ac.in	12
36248	CTRI/2019/09/021274	Biju George	BijuGeorge	12	Professor & Head	Christian Medical College, Vellore	Room no 3, Department of Haematology, Christian Medical College, VelloreVelloreTAMIL NADU632004India	Ph: 04162282352	Ph: 04162226449	biju@cmcvellore.ac.in	12
43449	CTRI/2020/05/025068	Biju George	BijuGeorge	12	Professor and Head	Christian Medical College Vellore	Department of Haematology,First Floor, Room no-3,Christian Medical CollegeVelloreTAMIL NADU632004India	Ph: 04162282352	Ph: 04162226449	biju@cmcvellore.ac.in	12
48522	CTRI/2021/02/031223	Biju George	BijuGeorge	12	Professor	Christian Medical College	Room no 3, Department of Haematology,Christian Medical College,VelloreVelloreTAMIL NADU632004India	Ph: 04162282169	Ph: 01462226449	biju@cmcvellore.ac.in	12
48882	CTRI/2021/03/032019	Biju George	BijuGeorge	12	Professor, Department of Haemtology	Christian Medical College	Room no 3 Department of Haematology, Christian Medical College VelloreVelloreTAMIL NADU632004India	Ph: 04162282169	Ph: 01462226449	biju@cmcvellore.ac.in	12
68679	CTRI/2022/05/042441	Biju George	BijuGeorge	12	Professor and Head	Christian Medical College	Room no-2, First Floor OT Block,Department of HaematologyRoom no-2, First Floor OT Block,Department of HaematologyVelloreTAMIL NADU632004India	Ph: 04162282352	Ph: 04162226449	biju@cmcvellore.ac.in	12
3619	CTRI/2011/11/002138	Bill Brashier	BillBrashier	4	Head Molecular and Clinical Research in Respiratory Disease	Chest Research Foundation	Chest Research Foundation, Survey No 15, Marigold complex,Behind Gold Adlabs,Kalyaninagar,Pune,Maharashtra Ã¢Â€Â“ 411014PuneMAHARASHTRA411044India	Ph: 9823834593	Ph: 020-27035371	bbrashier@crfindia.com	1
33285	CTRI/2019/08/020500	Bill Brashier	BillBrashier	4	Director Global Respiratory Clinical Research Department Cipla Ltd	Director Global Respiratory Clinical Research Department Cipla Ltd	Cipla Ltd R and D Centre LBS Road Vikhroli West Mumbai Maharashtra India MumbaiMAHARASHTRA400083India	Ph: 02225756451	NA	bill.brashier@cipla.com	3
33438	CTRI/2019/08/020752	Bill Brashier	BillBrashier	4	Director Global Respiratory CRD	Cipla Ltd	Cipla Ltd R and D Centre LBS Road, Vikhroli West, Mumbai MumbaiMAHARASHTRA400083India	Ph: 02225756451	NA	bill.brashier@cipla.com	3
37582	CTRI/2019/12/022280	Bill Brashier	BillBrashier	4	Director Global Respiratory Clinical Research and Development	Cipla Ltd	CIPLA LtdR & D Centre North Block LBS RoadVikhroli West, MumbaiMumbaiMAHARASHTRA400083India	Ph: 02225756451	NA	bill.brashier@cipla.com	3
12618	CTRI/2016/01/006476	Binod Sah	BinodSah	3	Associate Medical Director	Bharat Biotech International Ltd	Genome Valley, Shameerpet, Genome Valley, Shameerpet, HyderabadANDHRA PRADESH500078India	Ph: 04023480567	Ph: 04023480560	binod3161@bharatbiotech.com	3
13224	CTRI/2016/05/006909	Binod Sah	BinodSah	3	Associate Medical Director	Bharat Biotech International Limited	Bharat Biotech International LimitedGenome Valley ShameerpetHyderabadAndhra PradeshBharat Biotech International LimitedGenome Valley ShameerpetHyderabadAndhra PradeshRangareddiANDHRA PRADESH500 078India	Ph: 04023480567	Ph: 04023480560	binod3161@bharatbiotech.com	3
13227	CTRI/2015/12/006428	Binod Sah	BinodSah	3	Associate Medical Director	Bharat biotech International Limited	Genome Valley Shameerpet HyderabadHyderabadANDHRA PRADESH500078India	Ph: 04023480567	Ph: 04023480560	binod3161@bharatbiotech.com	3
44	CTRI/2008/091/000001	Bipin Kumar Sethi	BipinKumarSethi	4	National Coordinator	Consultant Endocrinologist	Care Hospital, 8-2- 620/A-E, Road # 10 Banjara Hills, Hyderabad - 500 034.HyderabadANDHRA PRADESH500 034.India	Ph: 919848021482	Ph: 914039310772	bipinkumarsethi@yahoo.co.uk	5
4837	CTRI/2012/10/003039	Bipin Kumar Sethi	BipinKumarSethi	4	Consultant Endocrinologist	CARE Hospital	6-3-248/1/1Ã‚Âª, Banjara HillsHyderabadANDHRA PRADESH500034India	Ph: 9848021482	Ph: 00914066258792	bipinkumarsethi@yahoo.co.uk	5
5735	CTRI/2018/02/011714	Bipin Kumar Sethi	BipinKumarSethi	4	Consultant Endocrinologist	CARE Hospital,	Department of endocrinology, Door No 8-2-620/A, ground floor, Babu Khan ChambersRoad No. 10, Banjara HillsHyderabadANDHRA PRADESH500 034India	Ph: 04023315159	Ph: 04039310140	bipinkumarsethi@yahoo.co.uk	5
20808	CTRI/2017/10/010233	Bipin Kumar Sethi	BipinKumarSethi	4	Consultant Endocrinologist	Care Outpatient Centre	Care Outpatient Centre, Babaukhan Chamber, Road No: 10, Banjara Hills, Hyderabad: 500034, Telangana, IndiaHyderabadANDHRA PRADESH500034India	Ph: 04039310129	Ph: 04066258792	sethibipin54@gmail.com	2
2176	CTRI/2010/091/001386	Bipin Sethi	BipinSethi	3	Sr. Consultant Endocrinologist/Head of the Department	NA	Care Hospital,Endocrinology department, Road No.1, Banjara Hills,HyderabadANDHRA PRADESH500 034India	Ph: 9848021482	Ph: 04066258792	bipinkumarsethi@yahoo.co.uk	5
2713	CTRI/2011/11/002119	Bipin Sethi	BipinSethi	3	Principal Investigator	Care Hospital	Care Hospital,6-3-24812, Road No.1, Banjara HilllsHyderabadANDHRA PRADESH500034India	Ph: 04066258792	Ph: 04066258792	bipinkumarsethi@yahoo.co.uk	5
51603	CTRI/2021/03/032005	Bipin Sethi	BipinSethi	3	Primary Investigator	Care Hospital	Department of Endocrinology care out patient Centre, Room NO-125, Care Hospital,8-2-620 A/E, 1st Floor, Kohinoor Building.Road No.10, Banjara Hills Hydrabad-500034,Telangana.HyderabadTELANGANA500034India	Ph: 7330796165	Ph: -	sethibipin54@gmail.com	2
16276	CTRI/2017/10/010098	Biswajit Dubashi	BiswajitDubashi	4	Associate professor	Jawaharlal institute of postgraduate medical education and research	Department of medical oncology Regional cancer centreJIPMER Danvanthri nagar GorimeduPondycherry Department of medical oncology , super speciality block, JIPMER PondicherryPONDICHERRY605006India	Ph: 8056338405	NA	drbiswajitdm@gmail.com	4
20743	CTRI/2017/10/010272	Biswajit Dubashi	BiswajitDubashi	4	Additional professor	JIPMER	Department of Medical Oncology, Regional cancer centre, JIPMER.PondicherryPONDICHERRY605006India PondicherryPONDICHERRY605006India	Ph: 8056338405	NA	drbiswajitdm@gmail.com	4
50277	CTRI/2021/01/030183	Biswajit Dubashi	BiswajitDubashi	4	Additional Professor	JIPMER	Department of medical oncology, regional cancer centre, Dhanavantri Nagar, JIPMERPondicherryPONDICHERRY605006India	Ph: 08056338405	NA	drbiswajitdm@gmail.com	4
69050	CTRI/2022/06/043109	Biswajit Dubashi	BiswajitDubashi	4	Professor	JIPMER, Puducherry	Department of Medical Oncology, JIPMER, Puducherry,605001, India.PondicherryPONDICHERRY605001India	Ph: 8056338405	NA	drbiswajitdm@gmail.com	4
7084	CTRI/2013/10/004107	Biswanath Basu	BiswanathBasu	5	Assistant Professor and In charge, Division of Pediatric Nephrology	NRS Medical College and Hospital	Dept. of Pediatrics,NRS Medical College and Hospital, AJC Bose Road. KolkataAJC Bose Road. Kolkata-14KolkataWEST BENGAL700014India	Ph: 91-33-23453245	NA	basuv3000@gmail.com	5
8204	CTRI/2014/01/004355	Biswanath Basu	BiswanathBasu	5	Assistant Professor and In charge, Division of Pediatric Nephrology	NRS Medical College and Hospital	Dept. of Pediatrics, NRS Medical College and Hospital,AJC Bose Road. Kolkata-14WEST BENGALKolkataWEST BENGAL700014India	Ph: 913323453245	NA	basuv3000@gmail.com	5
10900	CTRI/2015/01/005364	Biswanath Basu	BiswanathBasu	5	Assistant Professor and In charge, Division of Pediatric Nephrology	NRS Medical College and Hospital	Division of Pediatric Nephrology, Dept. of Pediatrics, NRS Medical College and Hospital, AJC Bose Road. Kolkata-14 WEST BENGALKolkataWEST BENGAL700014India	Ph: 3323453245	NA	basuv3000@gmail.com	5
10902	CTRI/2015/01/005363	Biswanath Basu	BiswanathBasu	5	Assistant Professor and In charge, Division of Pediatric Nephrology	NRS Medical College and Hospital	Division of Pediatric Nephrology, Dept. of Pediatrics, NRS Medical College and Hospital, AJC Bose Road. KolkataWEST BENGAL700014India KolkataWEST BENGAL700014India	Ph: 3323453245	NA	basuv3000@gmail.com	5
32824	CTRI/2019/04/018517	Biswanath Basu	BiswanathBasu	5	Associate Prof and In Charge Pediatric Nephrology	NRS Medical College and Hospital	Division of Pediatric NephrologyDept of PediatricsNilratan Sircar Medical Collage Hospital138 AJC Bose Road Kolkata 14KolkataWEST BENGAL700014India	Ph: 09231236001	NA	basuv3000@gmail.com	5
19094	CTRI/2017/08/009196	Bivas Biswas	BivasBiswas	2	Consultant , Dept of Medical Oncology	Tata Medical Centre	Dept of Medical OncologyRoom no 104 1st Floor Academic and Research Building Tata Medical Centre14 Mar (EW) New Town Rajarhat RajarhatKolkataWEST BENGAL700156India	Ph: 919830922005	Ph: 913366057635	bivas.biswas@tmckolkata.com	1
63764	CTRI/2022/04/041861	Bivas Biswas	BivasBiswas	2	Consultant Medical Oncologist	Tata Medical Center	Room no 104, 1st floor, Department of Medical Oncology, Academic & research building.14 Major Arterial Road (EW),New Town, RajarhatKolkataWEST BENGAL700160India	Ph: 9830922005	NA	bivasbiswas@gmail.com	1
21731	CTRI/2018/04/013091	B Kantha Sree	BKanthaSree	3	Principal Investigator	Gandhi Hospital	MusheerabadSecunderabadTelangana HyderabadANDHRA PRADESH500003India	Ph: 9618888684	NA	kanthasreebagge@gmail.com	2
26210	CTRI/2018/09/015810	B Kantha Sree	BKanthaSree	3	Principal Investigator	Gandhi Hospital Secunderabad, Telangana	Department of Ophthalmology, Gandhi Hospital, Musheerabad, secunderabad-500003HyderabadANDHRA PRADESH500003India	Ph: 9000986199	NA	kanthasreebugge@gmail.com	1
38394	CTRI/2020/01/022619	B Kantha Sree	BKanthaSree	3	Principal Investigator	Gandhi Hospital, Musheerabad, Secunderabad	Musheerabad Secunderabad TelanganaHyderabadTELANGANA500003India	Ph: 9618888684	NA	kanthasreebagge@gmail.com	2
21842	CTRI/2017/12/010979	B L Mehra	BLMehra	2	prof and head department of kayachikitsa	rajiv gandhi govt post graduate ayurvedic college and hoapital Paprola	rajiv gandhi govt post graduate ayurvedic college and hoapital PaprolaKangraHIMACHAL PRADESH176115India	Ph: 9418017615	NA	mehra_bl@rediffmail.com	2
21843	CTRI/2018/01/011184	B L Mehra	BLMehra	2	prof and head department of kayachikitsa	rajiv gandhi govt post graduate ayurvedic college and hoapital Paprola	Rajiv Gandhi Govt Post Graduate Ayurvedic College and Hospital PaprolaKangraHIMACHAL PRADESH176115India	Ph: 9418017615	NA	mehra_bl@rediffmail.com	2
7937	CTRI/2014/04/004548	B N Patnaik	BNPatnaik	4	Associate Director	Bharat Biotech International Ltd	Genome Valley, Shameerpet,HyderabadANDHRA PRADESH500078India	Ph: 04023480567	Ph: 04023480560	badri2299@bharatbiotech.com	4
8034	CTRI/2014/02/004386	B N Patnaik	BNPatnaik	4	Associate Medical Director	Bharat Biotech International Ltd.	Genome Valley, ShameerpetGenome Valley, ShameerpetHyderabadANDHRA PRADESH500 078India	Ph: 04023480567	Ph: 04023480560	badri2299@bharatbiotech.com	4
8532	CTRI/2014/04/004532	B N Patnaik	BNPatnaik	4	Associate Medical Director	Bharat Biotech International Ltd	Genome Valley, ShameerpetHyderabadANDHRA PRADESH500078India	Ph: 04023480567	Ph: 04023480560	badri2299@bharatbiotech.com	4
8675	CTRI/2016/03/006758	B N Patnaik	BNPatnaik	4	Associate medical Director	Bharat biotech Intl Ltd	Genome valley, HyderabadHyderabadANDHRA PRADESH500 078India	Ph: 04023480567	Ph: 04023480560	badri2299@bharatbiotech.com	4
56014	CTRI/2021/08/035519	Bobby John	BobbyJohn	2	Associate Professor	Government Dental College	GandhinagarKottayamKERALA686008India	Ph: 9847656035	NA	johnbobbyj@gmail.com	2
67605	CTRI/2022/11/047013	Bobby John	BobbyJohn	2	Associate Professor	Government Dental College, Kottayam	Room no 103,Department of Oral and Maxillofacial Surgery,Government Dental College, KottayamKottayamKERALA686008India	Ph: 09847656035	NA	johnbobbyj@gmail.com	2
345	CTRI/2009/091/000073	Brijesh Arora	BrijeshArora	2	NA	NA	Dept. of Medical OncologyTata Memorial HospitalMumbaiMAHARASHTRA400012India	Ph: 022- 24177220	Ph: 022-24146937	brijesharora@rediffmail.com	2
1390	CTRI/2010/091/000177	Brijesh Arora	BrijeshArora	2	NA	NA	Department of Medical OncologyTata Memorial HospitalMumbaiMAHARASHTRA400012India	Ph: 02224177220	Ph: 02224146937	brijesharora@rediffmail.com	2
424	CTRI/2009/091/000165	B Soma Raju	BSomaRaju	2	NA	NA	CARE Banjara, Road no 1, Banjara HillsHyderabadANDHRA PRADESH500034India	Ph: 040-30418888	Ph: 040-30418488	drbsomaraju@gmail.com	2
2094	CTRI/2010/091/001302	B Somaraju	BSomaraju	2	Chairman and Managing Director	NA	CARE Hospital, Division of Cardiology6-3-248/1/1A, Road No. 1, Banjara Hills HyderabadANDHRA PRADESH500031India	Ph: 04066515002	Ph: 04023300795	drbsomaraju@gmail.com	2
22696	CTRI/2018/04/013086	B S Prasad	BSPrasad	3	Director/Dean/Principal and Medical Superintendent	KLE UniversityÃ¢Â€Â™s,Shri BM K Ayurveda Mahavidyalaya,Shahapur,Belgaum	KLE UniversityÃ¢Â€Â™sBMK Ayurveda Hospital and Research Center, Shahapur, Belgaum-590003 BelgaumKARNATAKA590003India	Ph: 08312486286	NA	dr_bsprasad@rediffmail.com	2
26457	CTRI/2018/06/014658	B S Prasad	BSPrasad	3	Principal and HOD	KAHERs Shri B.M.K Ayurvedic hospital and research center Shahapur, Belagavi	KAHERs Shri B M K Ayurvedic hospital and research center Shahapur BelagaviBelgaumKARNATAKA590003India	Ph: 8970359380	NA	madhushree.ragi@gmail.com	1
20020	CTRI/2017/11/010586	BS Prasad	BSPrasad	3	Principal, Professor and HOD Dept of	KLE UniversityÃ¢Â€Â™s	Shri B.M.Kankanawadi Ayurveda Mahavidyala KLE UniversityÃ¢Â€Â™sShri B.M.Kankanawadi Ayurveda Mahavidyala Shahapur BelagaviBelgaumKARNATAKA590009India	Ph: 9448569289	NA	dr_bsprasad@rediffmail.com	2
11613	CTRI/2015/05/005816	Bula Aruna	BulaAruna	1	Asst. Prof.	Rajiv Gandhi Institute of Medical Sciences & RIMS Govt. General Hospital	Department of Microbiology, Rajiv Gandhi Institute of Medical Sciences & RIMS Govt. General Hospital, Srikakulam-532001, A.P., IndiaSrikakulamANDHRA PRADESH532001India	Ph: 08942-279033	NA	rimsresearch@gmail.com	6
8565	CTRI/2014/03/004450	B Vishnu Bhat	BVishnuBhat	1	Professor and Head	JIPMER	Department of PediatricsJIPMER, Dhanvantrinagar,Pondicherry PondicherryPONDICHERRY605006India	Ph: 9842351282	NA	drvishnubhat@yahoo.com	4
18359	CTRI/2017/04/008363	B Vishwanath Tantry	BVishwanathTantry	2	Principal Investigator	Kasturba Medical College Hospital	Manipal Centre for Clinical Research, Department of Gastroenterology, 7th Floor, Kasturba Medical College Hospital, Attavar, MangaloreDakshina KannadaKARNATAKA575001India	Ph: 9845789100	NA	tantrybv@gmail.com	3
18440	CTRI/2017/04/008364	B Vishwanath Tantry	BVishwanathTantry	2	Principal Investigator	Kasturba Medical College Hospital	Manipal Centre for Clinical Research, Department of Gastroenterology, 7th Floor, Kasturba Medical College Hospital, Attavar, MangaloreDakshina KannadaKARNATAKA575001India Dakshina KannadaKARNATAKA575001India	Ph: 9845789100	NA	tantrybv@gmail.com	3
651	CTRI/2009/091/000432	BV Tantry	BVTantry	1	NA	NA	Centre for digestive and liver diseasesKMC Hospital, Ambedkar CircleDakshina KannadaKARNATAKA575001India	Ph: 91-824-2444590	NA	tantrybv@gmail.com	3
66354	CTRI/2022/04/042052	C Devanpally	CDevanpally	2	Managing Director	Ardent Clinical Research Services	Office-305, 309, Level-3, West Wing, Nyati UnitreeYerwada.PuneMAHARASHTRA411006India	Ph: 9545817447	Ph: -	cdevanpally@ardent-cro.com	4
67552	CTRI/2022/05/042513	C Devanpally	CDevanpally	2	Managing Director	Ardent Clinical Research Services	Office-305, 309, Level-3, West Wing, Nyati Unitree, Yerwada.yerwadaPuneMAHARASHTRA411006India	Ph: 9545817447	Ph: -	cdevanpally@ardent-cro.com	4
4435	CTRI/2012/04/002596	Cecil Ross	CecilRoss	2	Professor & Head, Department of Medicine	St. Johns Medical College & Hospital	St. Johns Medical College & Hospital,Sarjapur Road, Bangaluru.BangaloreKARNATAKA560034India	Ph: 91-9448493705	Ph: 91-80-25501144	cecilross@bsnl.in	1
55910	CTRI/2021/11/038136	Cecil Ross	CecilRoss	2	Professor of Medicine and Head Hematology	St JohnÃ¢Â€Â™s Medical College Hospital	Department of General Medicine,Division of clinical trials, Room number 52, ground floor, Opp. X-Ray reception,SJMCH Department of General Medicine,Division of clinical trials, Room number 52, ground floor, Opp. X-Ray reception,SJMCH Bangalore 560034Off Ã¢Â€Â“ 080-22065229BangaloreKARNATAKA560034India	Ph: 080-22065229	NA	cecil.ross@stjohns.in	1
42606	CTRI/2020/04/024723	Chaitali Chindhalore	ChaitaliChindhalore	2	Assistant Professor, Pharmacology	All India Institute of Medical Sciences, Nagpur	Department of Pharmacology, AIIMS, NagpurNagpurMAHARASHTRA441108India	Ph: 8999905594	NA	chaitali_bajait@yahoo.com	2
62514	CTRI/2021/11/038260	Chaitali Chindhalore	ChaitaliChindhalore	2	Assistant Professor	All India Institute of Medical Sciences, Nagpur	Dept of Pharmacology, AIIMS, Plot no 2, Sector 20, MIHAN, Nagpur503, Yashwant apt,Golden Park,Manewada Besa road NagpurNagpurMAHARASHTRA441108India	Ph: 08999905594	NA	chaitali_bajait@yahoo.com	2
12910	CTRI/2015/10/006304	Chaitanya Joshi	ChaitanyaJoshi	2	Post graduate student	MGVs KBH Dental College and Hospital	Department of Periodontics, MGVs KBH Dental College and Hospital, nashikNashikMAHARASHTRA422003India	NA	NA	chaitanya.joshi87@gmail.com	2
15950	CTRI/2016/11/007441	Chaitanya Joshi	ChaitanyaJoshi	2	Post graduate student	MGV KBH Dental College & Hospital	Chintamani, Plot No.8 , Venu Nagar, Kamat wade, behind I.T.I., Nashik, MaharashtraMumbai-Agra Road, Panchavati, NashikNashikMAHARASHTRA422008India	NA	NA	chaitanya.joshi87@gmail.com	2
67550	CTRI/2022/04/041649	Chaithra Shenoy	ChaithraShenoy	2	Consultant Dermatologist	CUTIS Academy of Cutaneous Sciences	5/1,4th Main, MRCR Layout Vijayanagar, BangaloreDepartment of Aesthetic Dermatology Room No:75/1,4th Main, MRCR Layout Vijayanagar, BangaloreBangalore RuralKARNATAKA560040India	Ph: 9739247155	NA	chaithrashenoy@gmail.com	2
73506	CTRI/2022/09/045312	Chaithra Shenoy	ChaithraShenoy	2	Lead Aesthetic Dermatologist & Consultant Dermatologist	CUTIS Academy of Cutaneous Sciences	Dept. of Aesthetic DermatologyRoom No:75/1,4th Main, MRCR Layout, Vijayanagar BangaloreKARNATAKA560040India	NA	NA	chaithrashenoy@gmail.com	2
4745	CTRI/2012/06/002733	Chanderdeep Sharma	ChanderdeepSharma	6	Senior Resident	DR RPGMC KANGRA (HP)	set No 112, Vivekanad hostel, DR RPGMC KANGRA Aat TANDA (HP)deptt of OBG , DR RPGMC KANGRA at Tanda (HP)KangraHIMACHAL PRADESH176001India	Ph: 91-9218925471	NA	cdsharma2005@yahoo.com	1
7819	CTRI/2013/12/004193	Chanderdeep Sharma	ChanderdeepSharma	6	Senior Resident	Dr RPGMC Kangra at Tanda (HP)	Set No. 112, Vivekanand Hostel, Dr RPGMC Kangra at Tanda (HP)KangraHIMACHAL PRADESH176001India	Ph: 9218925471	NA	cdsharma2006@gmail.com	5
7824	CTRI/2013/11/004151	Chanderdeep Sharma	ChanderdeepSharma	6	Senior Resident	Dr RPGMC Kangra at Tanda (HP)	Department of Obstetrics & Gynecology, Dr RPGMC TandaKangraHIMACHAL PRADESH176001India	Ph: 9218925471	NA	cdsharma2006@gmail.com	5
7825	CTRI/2013/11/004142	Chanderdeep Sharma	ChanderdeepSharma	6	Senior Resident	Dr RPGMC Kangra at Tanda (HP)	Deptt. of OBG, Dr RPGMC Kangra at Tanda (HP)KangraHIMACHAL PRADESH176001India	Ph: 9218925471	NA	cdsharma2006@gmail.com	5
9371	CTRI/2014/06/004680	Chanderdeep Sharma	ChanderdeepSharma	6	Senior resident	Dr RPGMC Kangra	Department of Obstetrics & Gynecology, Dr RPGMC Tanda at Kangra (HP)Tanda at Kangra (HP)KangraHIMACHAL PRADESH176001India	Ph: 919218925471	NA	cdsharma2006@gmail.com	5
10632	CTRI/2014/12/005285	Chanderdeep Sharma	ChanderdeepSharma	6	Assistant Professor	Dr RPGMC Kangra	Dr Rajendra Prasad Government Medical College Kangra at Tanda (HP)Tanda at Kangra (HP)KangraHIMACHAL PRADESH176001India	Ph: 9218925471	NA	cdsharma2006@gmail.com	5
21191	CTRI/2017/11/010569	Chandni Sinha	ChandniSinha	4	Assistant Professor	All India Institute of Medical Sciences, Patna	Department of Anaesthesia, 3rd floor, OT Complex, PMR building, All India Institute of Medical Sciences, PatnaPatnaBIHAR801507India	Ph: 7250333148	NA	chandni.doc@gmail.com	4
28989	CTRI/2018/10/016208	Chandni Sinha	ChandniSinha	4	Associate professor	AIIMS,Patna	Department of Anaesthesia, Ayush PMR Building, AIIMS,Phulwarisharif, PatnaPatnaBIHAR801507India	Ph: 916122451070	NA	chandni.doc@gmail.com	4
55978	CTRI/2021/05/033759	Chandni Sinha	ChandniSinha	4	Additional Professor	AIIMS Patna	Room no-502 5th floor IPD Bulding B Block OT Complex, AIIMS Patna Room no-502 5th floor IPD Bulding B Block OT Complex, AIIMS PatnaPatnaBIHAR801507India	Ph: 7250333148	NA	chandni.doc@gmail.com	4
72276	CTRI/2022/09/045147	Chandni Sinha	ChandniSinha	4	Additional Professor	All India institute of medical sciences-patna	Room no-502, 5th floor IPD Bulding, B Block OT Complex, AIIMS PatnaPatnaBIHAR801507India	Ph: 7250333148	NA	chandni.doc@gmail.com	4
1292	CTRI/2010/091/000077	Chandrakant Thorat Harshad G Argekar	Chandrakant Thorat Harshad G Argekar	1	NA	NA	Dr. Thorat, Dept. of Orthopaedics, Government Medical College, Aurangabad - 431 003Dr. Argekar, Dept. of Orthopaedic, Criticare Hospital & Research Centre, Plot No. 38/39, Main Gulmohar Road, J.V.P.D. Scheme, Andheri (West), Mumbai MumbaiMAHARASHTRA431 003 & 400 049India	Ph: 09820654780	NA	argekar@gmail.com	2
59131	CTRI/2021/09/036860	Chandramani Singh	ChandramaniSingh	2	Professor	All India Institute of Medical Sciences	All India Institute of Medical Sciences, Dept. of Community & Family Medicine, Patna Bihar- 801507PatnaBIHAR801507India	Ph: 0612-2451105	NA	cmaiims57@gmail.com	2
71990	CTRI/2022/11/047443	Chandramani Singh	ChandramaniSingh	2	Professor	All India Institute of Medical Sciences	All India Institute of Medical Sciences, Dept. of Community & FamilyMedicinePatnaBIHAR801507India	Ph: 0612-2451105	NA	cmaiims57@gmail.com	2
34231	CTRI/2019/09/021233	Chandrasekhar Bal	ChandrasekharBal	2	Professor and Head	All India Institute of Medical Sciences	Department of Nuclear Medicine,Thyroid Clinic, Room No: 59-A, All India Institute of Medical SciencesThyroid Clinic, Room No: 59-A, All India Institute of Medical SciencesNew DelhiDELHI110029India	Ph: 9013775659	NA	csbal@hotmail.com	3
65338	CTRI/2022/02/040221	Chandrasekhar Bal	ChandrasekharBal	2	Professor and Head	All india Institute of Medical Sciences New Delhi	Room no. 59-A, Thyroid Clinic, Department of Nuclear Medicine, All India Institute of Medical Sciences, New Delhi-29SouthDELHI110029India	Ph: 91-9013775659	NA	csbal@hotmail.com	3
60911	CTRI/2022/08/044750	Chandrashekar BR	ChandrashekarBR	2	Professor and HOD	JSS Dental College and Hospital, JSS Academy of Higher Education and Research, Mysuru.	Department of Public Health Dentistry, JSS Dental College and Hospital, JSS Academy of Higher Education and Research, JSS Medical Institutions Campus, SS Nagar, Mysuru.MysoreKARNATAKA570015India	NA	NA	drchandrubr@yahoo.com	2
60914	CTRI/2022/08/044776	Chandrashekar BR	ChandrashekarBR	2	Professor and HOD	JSS Dental College and Hospital, JSS Academy of Higher Education and Research, Mysuru.	Department of Public Health Dentistry, JSS Dental College and Hospital, JSS Academy of Higher Education and Research, JSS Medical Institutions Campus, SS Nagar, Mysuru. MysoreKARNATAKA570015India	NA	NA	drchandrubr@yahoo.com	2
721	CTRI/2009/091/000513	Chandra Viswanathan	ChandraViswanathan	5	Senior Vice President	Reliance Life Sciences Pvt.Ltd	Dhirubhai Ambani Life Sciences Centre R-282 TTC Area of MIDC Rabale Mumbai Maharashtra,IndiaThaneMAHARASHTRA400701India	Ph: 02240678352	Ph: 02240678099	chandra.viswanathan@ril.com	5
809	CTRI/2009/091/000613	Chandra Viswanathan	ChandraViswanathan	5	Senior Vice President	Reliance Life Sciences Pvt.Ltd	Dhirubhai Ambani Life Sciences Centre R-282 TTC Area of MIDC Rabale Mumbai, India.ThaneMAHARASHTRA400701India	Ph: 02240678352	Ph: 02240678099	chandra.viswanathan@ril.com	5
832	CTRI/2009/091/000638	Chandra Viswanathan	ChandraViswanathan	5	Serior Vice President	Reliance Life Sciences Pvt. Ltd.	Dhirubhai Ambani Life Sciences Centre R-282 TTC Area of MIDC Rabale Mumbai Maharashtra 400701, India.ThaneMAHARASHTRA400701India	Ph: 02240678352	Ph: 02240678099	chandra.viswanathan@ril.com	5
835	CTRI/2009/091/000641	Chandra Viswanathan	ChandraViswanathan	5	Senior. Vice President	Reliance Life Sciences Pvt. Ltd	Dhirubhai Ambani Life Sciences Centre R-282 TTC Area of MIDC Rabale Mumbai Maharashtra,IndiaThaneMAHARASHTRA400701India	Ph: 02240678352	Ph: 02240678099	chandra.viswanathan@ril.com	5
856	CTRI/2009/091/000667	Chandra Viswanathan	ChandraViswanathan	5	Senior Vice President	Reliance Life Sciences Pvt. Ltd.,	Dhirubhai Ambani Life Sciences CentreR-282, TTC Area of MIDC, Thane Belapur Road, Rabale,Navi Mumbai ThaneMAHARASHTRA400 701India	Ph: 022-40678352	Ph: 022-40678099	chandra.viswanathan@ril.com	5
35376	CTRI/2020/02/023409	Chandu Devanpally	ChanduDevanpally	2	Managing Director	Ardent Clinical Research Services	Ardent Clinical research Services, Office No. 318, level 3, Next to frankfinn, Connaught Place, Bund Garden Road, Pune-01, MH, India.PuneMAHARASHTRA411001India	Ph: 02048603277	Ph: -	cdevanpally@ardent-cro.com	4
75224	CTRI/2023/01/049286	Chandu Devanpally	ChanduDevanpally	2	Founder and Managing Director	Ardent Clinical Research Services	Office 305, 309, Level3, West Wing, Nyati Unitree, Yerawada PuneMAHARASHTRA 411006 IndiaPuneMAHARASHTRA411006IndiaPuneMAHARASHTRA411006India	Ph: 9545817447	NA	cdevanpally@ardent-cro.com	4
8889	CTRI/2014/05/004605	Charu Gautam	CharuGautam	3	Associate VP Ã¢Â€Â“ Global Clinical Operation	Cliantha Research Limited	Sigma-1 Corporate, Off S.G.Highway,Bodakdev, Ahmedabad, Gujarat. Cliantha House, Opp. Pushparaj Tower,Near Judges Bungalow Road, BodakdevAhmadabadGUJARAT380054India	Ph: 07966135655	Ph: 07966135641	cgautam@clianthatrials.com	2
9836	CTRI/2014/08/004868	Charu Gautam	CharuGautam	3	Associate VP Ã¢Â€Â“ Global Clinical Operation	Cliantha Research Limited	Sigma-1 Corporate, Off S.G.Highway, Bodakdev, Ahmedabad,Gujarat. Cliantha House, Opp. Pushparaj Tower,Near JudgesBungalow Road, BodakdevAhmadabadGUJARAT380054IndiaAhmadabadGUJARAT380054India	Ph: 07966135655	Ph: 07966135641	cgautam@clianthatrials.com	2
13394	CTRI/2015/11/006379	Charu Gautam	CharuGautam	3	Associate Vice President Global Clinical Operations	Cliantha Research Limited	Cliantha Research LimitedOppossite Pushparaj Towers Bodakdev,AhmedabadAhmadabadGUJARAT380054India	Ph: 07966219500	Ph: 07966219549	cgautam@cliantha.in	1
28612	CTRI/2018/10/016229	Charu Mohan Marya	CharuMohanMarya	1	Principal SRCDSR Faridabad	SRCDSR	Room no 3Dept of Public Health DentistrySRCDSR SEC 89 BHOPANI FARIDABADRoom no 3Dept of Public Health DentistrySRCDSR SEC 89 BHOPANI FARIDABADFaridabadHARYANA121002India	Ph: 9811144408	NA	maryacm@yahoo.co.uk	2
5154	CTRI/2012/09/002989	Chetan Patil	ChetanPatil	2	Principal Investigator	MD Medicine	Muktai Hospital, Plot no. 11,Opp. Fame Adlabs, Shivaji Nagar,Nashik Ã¢Â€Â“ Pune Road, Nashik Ã¢Â€Â“ 422001,Maharashtra, IndiaNashikMAHARASHTRA422001India	NA	NA	patilchetan@yahoo.com	2
5156	CTRI/2012/09/002988	Chetan Patil	ChetanPatil	2	Principal Investigator	MD Medicine	Muktai Hospital, Plot no. 11, Opp. Fame Adlabs, Shivaji Nagar, Nashik Ã¢Â€Â“ Pune Road, Nashik Ã¢Â€Â“ 422001, Maharashtra, India NashikMAHARASHTRA422001India NashikMAHARASHTRA422001India	Ph: 0253-2422480	NA	patilchetan@yahoo.com	2
61243	CTRI/2022/12/048359	Chhaya Suryawanshi	ChhayaSuryawanshi	2	Professor	Dr. D. Y. Patil vidyapeeth	Department of anaesthesiology, Dr. D. Y. Patil vidyapeeth, Pimpri punePuneMAHARASHTRA411018India	Ph: 9922888201	NA	chhayasuryawanshi@gmail.com	2
61585	CTRI/2022/12/048178	Chhaya Suryawanshi	ChhayaSuryawanshi	2	professor	dr. d. y patil vidyapeeth	department of anesthesia, dr. d. y. patil vidyapeeth, punedr. d. y. patil vidyapeethPuneMAHARASHTRA411018India	Ph: 9676989293	NA	chhayasuryawanshi@gmail.com	2
73276	CTRI/2022/08/045065	Chintan Khandhedia	ChintanKhandhedia	2	Lead Ã¢Â€Â“ Clinical Research and RWE	Sun Pharma Laboratories Limited	Sun Pharma Laboratories Limited (SPLL)Sun House, Plot No. 201, B/1, Western Highway, Goregaon (E), Mumbai 400063, Maharashtra, India.MumbaiMAHARASHTRA400063India	Ph: 912243245231	NA	Chintan.Khandhedia@sunpharma.com	2
73855	CTRI/2022/09/045464	Chintan Khandhedia	ChintanKhandhedia	2	Lead Ã¢Â€Â“ Clinical Research and RWE	Sun Pharma Laboratories Limited (SPLL)	Sun Pharma Laboratories Limited (SPLL), SUN HOUSE, CTS No. 201 B/1, Western Express Highway, Goregaon (E), MumbaiSun Pharma Laboratories Limited (SPLL), SUN HOUSE, CTS No. 201 B/1, Western Express Highway, Goregaon (E), MumbaiMumbai (Suburban)MAHARASHTRA400063India	Ph: 02243245231	NA	chintan.khandhedia@sunpharma.com	2
9934	CTRI/2014/09/004959	Chirag Shah	ChiragShah	3	Head- Clinical Trials	Cliantha Research Limited	Sigma-1 Corporate, Off S.G.Highway, Bodakdev, Ahmedabad,Gujarat. 380054IndiaAhmadabadGUJARAT380054India	Ph: 07966135631	Ph: 07966135641	cshah@clianthatrials.com	1
29888	CTRI/2019/01/016851	Chirag Shah	ChiragShah	3	Associate Director	Lupin Limited	Survey No. 46 A / 47 A, Village Nande, Taluka Mulshi, Pune, Maharashtra, IndiaPuneMAHARASHTRA412115India	Ph: 020-66749068	NA	chiragshah@lupin.com	2
31343	CTRI/2019/03/018322	Chirag Shah	ChiragShah	3	Associate Director	Lupin Limited	1st Floor, A Wing Green Bldg, NDDD Dept. Survey No. 46 A / 47 A, Village Nande, Taluka Mulshi, Pune, Maharashtra, India Pune MAHARASHTRA 412115 IndiaPuneMAHARASHTRA412115India	Ph: 020-66749068	NA	chiragshah@lupin.com	2
27798	CTRI/2018/09/015612	ChithraA	ChithraA	1	Associate Professor	Manipal College of Dental Sciences,Manipal	Department of Oral and Maxillofacial Surgery,Manipal College of Dental SciencesUdupiKARNATAKA576104India	Ph: 9481939772	NA	chithramds@gmail.com	2
19484	CTRI/2017/11/010473	Chithra Aramanadka	ChithraAramanadka	1	Reader	Manipal College of Dental Sciences,Manipal	Department of Oral and Maxillofacial SurgeryManipal College of Dental SciencesMadhav NagarManipalNandanaSuprabhatha EnclaveMadaga RoadMuduperampalliUdupiUdupiKARNATAKA576104India	Ph: 08202922215	NA	chithramds@gmail.com	2
45170	CTRI/2020/07/026404	Chitranshu Vashishtha	ChitranshuVashishtha	2	Associate Professor,Hepatology	Institute of Liver and Biliary Sciences	Room No 23375, Department of Hepatology, Phase II, 3rd Floor,Phase II,Institute of Liver and Biliary Sciences, D-1, Vasant Kunj New Delhi-110070South WestDELHI110070India	Ph: 01146300000	Ph: 01146300025	chitranshuv@gmail.com	2
64697	CTRI/2022/01/039527	Chitranshu Vashishtha	ChitranshuVashishtha	2	Associate Professor,Hepatology	Institute of Liver and Biliary Sciences	Room No 23352, Department of Hepatology, Phase II, 3rd Floor,D-1, Vasant Kunj New Delhi-110070.South WestDELHI110070India	Ph: 01146300000	NA	chitranshuv@gmail.com	2
72997	CTRI/2022/08/044924	CH Rama Krishna Prasad	CHRamaKrishnaPrasad	2	Assistant Professor	All India Institute of Medical Sciences	Department of Anaesthesiology, Room no- 49, A block, ground floor,All India Institute of Medical Sciences, bobinagar, Hyderabad, 508126HyderabadHyderabadTELANGANA500004India	Ph: 09885718133	NA	ramakrishna.chikkala19@gmail.com	2
75804	CTRI/2022/11/047271	CH Rama Krishna Prasad	CHRamaKrishnaPrasad	2	ASSISTANT PROFESSOR	All India Institute of Medical Sciences, Bibinagar	Department of Anaesthesiology, Room no- 49, A block, ground floor,All India Institute of Medical Sciences, Bibinagar, Hyderabad, 508126.HyderabadTELANGANA508126India	NA	NA	ramakrishna.chikkala19@gmail.com	2
21088	CTRI/2017/12/011030	C Kavita	CKavita	3	POST GRADUATE STUDENT	Rajarajeswari dental college and hospital	DEPT OF PERIODONTOLOGY, RAJARAJESWARI DENTAL COLLEGE AND HOSPITAL, NO. 14, RAMOHALLI CROSS, MYSORE ROAD, BANGALOREBangaloreKARNATAKA560074India	Ph: 9566147214	NA	dr.ckavita@gmail.com	3
22952	CTRI/2018/02/011731	C Kavita	CKavita	3	Post Graduate Student	Rajarajeswari dental college and hospital	DEPT OF PERIODONTOLOGY, RAJARAJESWARI DENTALCOLLEGE AND HOSPITAL, NO. 14, RAMOHALLI CROSS,MYSORE ROAD, BANGALOREBangaloreKARNATAKA560074India	Ph: 9566147214	NA	dr.ckavita@gmail.com	3
26772	CTRI/2018/07/014897	C Kavita	CKavita	3	POST GRADUATE STUDENT	rajarajeswari dental college and hospital	DEPT OF PERIODONTOLOGY, RAJARAJESWARI DENTAL COLLEGE AND HOSPITAL, NO 14, RAMOHALLI CROSS, MYSORE ROAD, BANGALORE - 560074BangaloreKARNATAKABangaloreKARNATAKA560074India	Ph: 9566147214	NA	dr.ckavita@gmail.com	3
36599	CTRI/2019/09/021410	CM Marya	CMMarya	1	Proffesor and Head of The Department	Sudha Rustagi College of Dental Sciences and Research, Faridabad	Department Number 3, Public Health Dentistry, Sudha Rustagi College of Dental Sciences and Research,Sector 89, Kheri More Faridabad, Haryana(121002)FaridabadHARYANA121002India	Ph: 9811144408	NA	maryacm@yahoo.co.uk	2
54293	CTRI/2021/05/033785	C Murali Krishna	CMuraliKrishna	2	Incharge Research Officer (Ayu)	Regional Ayurveda Research Institute Vijayawada AP	Room no 101, Second floor, New Rajiv Nagar, Payakapuram, Vijayawadada 520015KrishnaANDHRA PRADESH520015India	NA	NA	mkchagamreddy@gmail.com	2
43553	CTRI/2020/05/025166	C Muralikrishna	CMuralikrishna	2	Rsearch Officer (Ayu)	Regional Ayurveda Research Institute Vijayawada	Regional Ayurveda Research Institute for Skin disorders, New Rajeev nagar, Payakapuram Vjayawada.KrishnaANDHRA PRADESH520015India	Ph: 9492030564	NA	mkchagamreddy@gmail.com	2
14043	CTRI/2016/05/006928	C Padmapriyadarsini	CPadmapriyadarsini	6	Scientist E	National Institute for Research in Tuberculosis	Department of Clinical Research, National Institute for Research in TuberculosisNo.1, Mayor Sathyamoorthy RoadChetput, Chennai National Institute for Research in Tuberculosis [ICMR]No.1, Mayor Sathyamoorthy RoadChetput, Chennai ChennaiTAMIL NADU600 031India	Ph: 09498022949	Ph: 044-28362528	darsini69@hotmail.com	3
20868	CTRI/2018/01/011176	C Padmapriyadarsini	CPadmapriyadarsini	6	Scientist E	National Institute for Research in Tuberculosis [ICMR]	Department of Clinical Research, National Institute for Research in Tuberculosis No.1, Mayor Sathyamoorthy Road Chetput, Chennai-600 031 No.1, Mayor Sathyamoorthy Road, Chetput, Chennai-600 031ChennaiTAMIL NADU600031India	Ph: 09498022949	Ph: 044-28362528	darsini69@hotmail.com	3
28676	CTRI/2019/01/017310	C Padmapriyadarsini	CPadmapriyadarsini	6	Scientist E	ICMR-National Institute for Research in Tuberculosis	Department of Clinical Research,Room No. 5, Clinic Building,No.1, Mayor VR Ramanathan Road, Chetput, ChennaiDepartment of Clinical Research,Room No. 5, Clinic Building,No.1 Mayor Sathyamoorthy Road, Chetput, Chennai 600 031ChennaiTAMIL NADU600031India	Ph: 044-28369503	Ph: 044-28362525	darsini69@hotmail.com	3
44078	CTRI/2020/06/025854	C Padmapriyadarsini	CPadmapriyadarsini	6	Scientist F	ICMR-National Institute for Research in Tuberculosis	Department of Clinical ResearchICMR-National Institute for Research in TuberculosisNo.1, Satyamoorthy RoadChetput, Chennai ChennaiTAMIL NADU600031India	Ph: 9498022949	Ph: 044-28362528	pcorchids@gmail.com	1
53145	CTRI/2022/05/042586	C Padmapriyadarsini	CPadmapriyadarsini	6	Director	ICMR-National Institute for Research in Tuberculosis	No.1.Mayor Sathyamoorthy Road, Chetpet, Chennai ChennaiTAMIL NADU600031India	Ph: 9498022949	NA	padmapriyadarsinic@nirt.res.in	2
53756	CTRI/2021/03/032189	C Padmapriyadarsini	CPadmapriyadarsini	6	Director	ICMR-National Institute for Research in Tuberculosis	No1 Sathyamoorthy RoadChetput ChennaiChennaiTAMIL NADU600031India	Ph: 9498022949	Ph: 28362525	padmapriyadarsinic@nirt.res.in	2
333	CTRI/2009/091/000057	C S Bal	CSBal	1	NA	NA	All India Institute of Medical Sciences Department of Nuclear Medicine Therapy, Room Number 57AIIMS, Ansari Nagar, Delhi 110029New DelhiDELHI110029India	Ph: 09868397182	Ph: 01126588993	csbal@hotmail.com	3
3747	CTRI/2012/11/003152	C S Pramesh	CSPramesh	3	Principal Investigator	NA	Tata Memorial Hospital, Dr Ernest Borges Marg, Parel, Mumbai MumbaiMAHARASHTRA400012India	Ph: 022-24177070	Ph: 022-24168604	cspramesh@gmail.com	2
15240	CTRI/2016/11/007469	C S Pramesh	CSPramesh	3	Professor and Surgical Oncologist	Tata Memorial Hospital	Tata Memorial Hospital, Room No 301, 3rd Floor, Homi Bhabha Block, Dr. E Borges Marg, Parel, Mumbai MumbaiMAHARASHTRA400012India	Ph: 022-24177070	Ph: 022-24154005	cspramesh@gmail.com	2
17091	CTRI/2019/09/021178	CS Pramesh	CSPramesh	3	Professor and Surgical Oncologist	Tata Memorial Hospital	Tata Memorial Hospital, Room No 301, 3rd Floor, Homi Bhabha Block, Dr. E Borges Marg, Parel, MumbaiMumbaiMAHARASHTRA400012India	Ph: 022-24177070	Ph: 022-24154005	prameshcs@tmc.gov.in	1
14338	CTRI/2017/03/008029	Daswani Bharti Ramchand	DaswaniBhartiRamchand	1	Associate Professor	BJ Government Medical College	Jai Prakash Narain RoadNear Pune Railway Station,Pune PuneMAHARASHTRA411001India	Ph: 9421965337	NA	daswani_bharti@rediffmail.com	2
2336	CTRI/2010/091/002933	D C Doval	DCDoval	3	Consultant	Rajiv Gandhi Cancer Institute and Research Center	Rajiv Gandhi Cancer Institute and Research Center, Sector-5, RohiniNew DelhiDELHI110085India	NA	NA	dcdoval@gmail.com	4
11402	CTRI/2015/05/005789	D C Doval	DCDoval	3	Medical Oncologist	Rajiv Gandhi Cancer Institute & Research Centre	Sector 5 RohiniNew DelhiDELHI110085India	Ph: 011-47022428	Ph: 011-27051037	dcdoval@gmail.com	4
1622	CTRI/2010/091/000433	DC Doval	DCDoval	3	NA	NA	Senior Consultant Director of Medical Oncology Rajiv Gandhi Cancer Institute & Research Centre RohiniNew DelhiDELHI110085India	Ph: 011-47022428	Ph: 011-27051037	dcdoval@gmail.com	4
23619	CTRI/2018/05/014213	Debadatta Nayak	DebadattaNayak	4	Research Officer	Central Council for Research in Homoeopathy	Central Council for Research in Homoeopathy 61-65, Institutional area, opp. D-block Janak Puri, New Delhi-110058.South WestNew DelhiDELHI110058India	Ph: 011-28525388	NA	drdnayak@gmail.com	4
23621	CTRI/2018/05/013950	Debadatta Nayak	DebadattaNayak	4	Research Officer	Central Council for Research in Homoeopathy	Central Council for Research in Homoeopathy 61-65, Institutionalarea, opp. D-block Janak PuriSouth WestDELHI110058India	Ph: 011-28525388	NA	drdnayak@gmail.com	4
59794	CTRI/2021/08/035905	Debadatta Nayak	DebadattaNayak	4	Research Officer/Scientist-3	Central Council for Research in Homoeopathy	Room No-303Central Council for Research in Homoeopathy61-65, Institutional area Janakpuri South WestDELHI110058India	Ph: 09873404012	NA	drdnayak@gmail.com	4
76431	CTRI/2023/03/051017	Debadatta Nayak	DebadattaNayak	4	Research Officer (H)/ Scientist III	Central Council for Research in Homoeopathy	Central Council for Research in Homoeopathy61-65, Institutional Area, Opp. Ã¢Â€Â˜DÃ¢Â€Â™ Block, Janak PuriSouth WestDELHI110058India	Ph: 9873404012	NA	drdnayak@gmail.com	4
18190	CTRI/2017/10/010307	DEBARATI GOSWAMI	DEBARATIGOSWAMI	2	SENIOR RESIDENT	BANKURA SAMMILANI MEDICAL COLLEGE	B.S.Medical College,GOBINDANAGAR,BANKURA 722102B.S.Medical College,GOBINDANAGAR,BANKURA 722102BankuraWEST BENGAL722102India	Ph: 9434659470	NA	debarati.goswami92@gmail.com	2
20499	CTRI/2017/10/010287	Debarati Goswami	DebaratiGoswami	2	SENIOR RESIDENT	BANKURA SAMMILANI MEDICAL COLLEGE	DEPARTMENT OF ANAESTHESIA,B.S.MEDICAL COLLEGE,GOBINDANAGAR,BANKURA-722102 Gobindanagar,PO-kenduadihi,BankuraBankuraWEST BENGAL722101India	Ph: 9434659470	NA	debarati.goswami92@gmail.com	2
1026	CTRI/2009/091/000870	Debasish Hota	DebasishHota	7	NA	NA	Department of Pharmacology,PN Chhuttani Block, PGIMERChandigarhCHANDIGARH160012India	Ph: 01722755244	Ph: 01722744401	debhota@gmail.com	6
1848	CTRI/2010/091/001036	Debasish Hota	DebasishHota	7	NA	NA	Department of Pharmacology,PN Chhuttani Block, PGIMERChandigarhCHANDIGARH160012India	Ph: 01722755244	Ph: 01722744401	debhota@gmail.com	6
3437	CTRI/2011/12/002203	Debasish Hota	DebasishHota	7	Associate Professor	Department of Pharmacology, PGIMER	Room No. 4040, Dept of Pharmacology, PN Chhuttani Block, PGIMER,Sector-12 ChandigarhTF-8PGIMER Campus,Sector-12Chandigarh-160012ChandigarhCHANDIGARH160012India	Ph: 0172-2755244	Ph: 0172-2744401	debhota@gmail.com	6
6035	CTRI/2013/06/003735	Debasish Hota	DebasishHota	7	Associate Professor	PGIMER	4040 Pharmacology DepttSector-12ChandigarhCHANDIGARH160012India	Ph: 01722755244	Ph: 0172-2744401	debhota@gmail.com	6
30524	CTRI/2019/04/018434	Debasish Hota	DebasishHota	7	Professor	AIIMS, Bhubaneswar	Department of Pharmacology,AIIMS, BhubaneswarAIIMS, Bhubaneswar-751 019KhordhaORISSA751 019India	Ph: 06742476011	Ph: 06742476002	debhota@gmail.com	6
44830	CTRI/2020/08/027022	Debasish Hota	DebasishHota	7	Professor	All India Institute of Medical Sciences, Bhubaneswar	Department of PharmacologyAIIMSBhubaneswar-751 019(Odisha)AIIMSBhubaneswar-751 019(Odisha)KhordhaORISSA751019India	Ph: 0674-2476011	NA	debhota@gmail.com	6
77975	CTRI/2023/03/050758	Debasish Hota	DebasishHota	7	Professor & Head	All India Institute of Medical Sciences Bhubaneswar	Department of PharmacologyAll India Institute of Medical SciencesSijuaBhubaneswarKhordhaORISSA751019India	Ph: 9438884190	NA	pharm_debasish@aiimsbhubaneswar.edu.in	1
857	CTRI/2009/091/000668	Deepa Joshi	DeepaJoshi	5	Vice President	Torrent Pharmaceuticals Ltd	Torrent Research Centre, Vill. Bhat, Dist. Gandhinagar, PIN-382428, GujaratGandhinagarGUJARAT382428India	Ph: 07971315571	NA	deepajoshi@torrentpharma.com	5
19300	CTRI/2017/10/010223	Deepa Joshi	DeepaJoshi	5	Vice President	Torrent Pharmaceuticals Ltd, Torrent Research Centre	Torrent Pharmaceuticals Ltd,Torrent Research CentreVillage: BhatGandhinagar, (Gujarat), IndiaGandhinagarGUJARAT382428India	Ph: 07923969100	Ph: 07923969135	deepajoshi@torrentpharma.com	5
19913	CTRI/2017/11/010555	Deepa Joshi	DeepaJoshi	5	Vice-President	Torrent Pharmaceuticals Ltd	Torrent Pharmaceuticals Ltd, Torrent Research Centre,Village: bhat-382 428Dist: gandhinagar, Gujarat IndiaGandhinagarGUJARAT382428India	Ph: 079-23969100	Ph: 079-23969135	deepajoshi@torrentpharma.com	5
34649	CTRI/2019/07/020026	Deepa Joshi	DeepaJoshi	5	Vice-President	Torrent Pharmaceuticals Ltd	Clinical Research Depaertment, Research Centre, Village: Bhat GandhinagarGUJARAT382428India	Ph: 079-71315571	NA	deepajoshi@torrentpharma.com	5
48101	CTRI/2020/10/028441	Deepa Joshi	DeepaJoshi	5	Vice President Ã¢Â€Â“ Discovery and Clinical Development	Torrent Pharmaceuticals Ltd., India	Torrent Pharmaceuticals Ltd., (Research Centre)Village Bhat, District Gandhinagar-382 428Gujarat, IndiaGandhinagarGUJARAT382428India	Ph: 7971315571	Ph: 23969135	deepajoshi@torrentpharma.com	5
44267	CTRI/2020/09/027667	Deepak Bansal	DeepakBansal	2	senior consultant	Ludhiana Mediways	department of orthopedics, Ludhiana Mediways,Near Octroi Post,Ferozepur Road, Ludhiana.department of orthopedics, Ludhiana Mediways,Near Octroi Post,Ferozepur Road, Ludhiana.LudhianaPUNJAB141001India	NA	NA	deepakbansal1400@yahoo.co.in	2
44282	CTRI/2020/09/027666	Deepak Bansal	DeepakBansal	2	Consultant	Ludhiana Mediways	Ludhaiana Mediways Hospital, Near Octroi Post,Ferozepur Road, Ludhiana. LudhianaPUNJAB141001India	NA	NA	deepakbansal1400@yahoo.co.in	2
1075	CTRI/2009/091/000922	DEEPAK BHAMBE	DEEPAKBHAMBE	9	NA	NA	NARENDER PRAKASH HEALTH CARE CENTREDA 3A,MAIN VIKAS MARGH,SHAKARPURNew DelhiDELHI110092India	Ph: 09212052184	Ph: NIL	dbhambe@yahoo.com	2
1172	CTRI/2009/091/001041	Deepak Bhambe	DeepakBhambe	9	NA	NA	NARENDER PRAKASH HEALTH CARE CENTREDA-3/A ,MAIN VIKAS MARG ,SHAKAR PUR,OPP.NATHU SWEETS ,BEHIND POLICE BOOTHNew DelhiDELHI110092India	Ph: 09212052184	Ph: nil	dbhambe@yahoo.com	2
1914	CTRI/2010/091/001106	Deepak Bhambe	DeepakBhambe	9	NA	NA	NARENDRA PRAKASH HEALTH CARE CENTER,DA-3/A, MAIN SHAKAR PUR,LAXMINAGAR,New DelhiDELHI110 092India	Ph: +919654807949	NA	drdeepakdhambe@gmail.com	1
1946	CTRI/2010/091/001138	Deepak Bhambe	DeepakBhambe	9	NA	NA	NARENDRA PRAKASH HEALTHCARE CLINICALDA/3-A,MAIN SHAKARPUR MARKET,OPP.NATHU SEETS.New DelhiDELHI110092India	Ph: 09654807949	NA	drdeepakbhambe@gmail.com	5
1959	CTRI/2010/091/001154	Deepak Bhambe	DeepakBhambe	9	NA	NA	NARENDRA PRAKASH HEALTHCARE CLINICALDA/3-A,MAIN SHAKARPUR MARKET,OPP.NATHU SEETS.New DelhiDELHI110092India	Ph: 09654807949	NA	drdeepakbhambe@gmail.com	5
2525	CTRI/2010/091/006139	Deepak Bhambe	DeepakBhambe	9	NA	NA	NARENDRA PRAKASH HEALTHCARE CLINICALDA/3-A,MAIN SHAKARPUR MARKET,OPP.NATHU SEETS.New DelhiDELHI110092India	Ph: 09654807949	NA	drdeepakbhambe@gmail.com	5
2539	CTRI/2011/091/000009	Deepak Bhambe	DeepakBhambe	9	NA	NA	NARENDRA PRAKASH HEALTHCARE CLINICDA/3-A,MAIN SHAKARPUR MARKET,OPP.NATHU SEETS.New DelhiDELHI110092India	Ph: 09654807949	NA	drdeepakbhambe@gmail.com	5
2540	CTRI/2011/091/000010	Deepak Bhambe	DeepakBhambe	9	NA	NA	NARENDRA PRAKASH HEALTHCARE CLINICDA/3-A,MAIN SHAKARPUR MARKET,OPP.NATHU SEETS.New DelhiDELHI110092India	Ph: 09654807949	NA	drdeepakbhambe@gmail.com	5
4105	CTRI/2012/02/002440	Deepak Bhambe	DeepakBhambe	9	Consultant Physician	NARENDRA PRAKASH HEALTHCARE CENTER	DA-3/A, MAIN SHAKAR PUR, OPP NATHU SWEETS,BEHIND POLICE BOOTH,LAXMINAGAR,DELHI.New DelhiDELHI110092India	Ph: 09654807949	NA	dr.deepakbhambe@gmail.com	1
48056	CTRI/2020/10/028302	Deepak Gunjan	DeepakGunjan	2	Assistant Professor	All India Institute of Medical Sciences, Delhi	Room No-3111, 3rd floor, Teaching block, Department of Gastroenterology and HNUNew DelhiDELHI110029India	Ph: 01126546579	NA	drdg_01@rediffmail.com	2
66346	CTRI/2022/03/040923	Deepak Gunjan	DeepakGunjan	2	Associate Professor	All India Institute of Medical Sciences	Room no 3111, Office of Department of Gastroenterology andHuman Nutrition, 3rd Floor, Academic Building, AIIMS HospitalSouthDELHI110029India	Ph: 9811225431	NA	drdg_01@rediffmail.com	2
5317	CTRI/2012/10/003056	Deepak Sawhney	DeepakSawhney	5	Principal Investigator	CRO Cadila Pharmaceuticals Limited	1389, Trasad Road, Dholka1389, Trasad Road, DholkaAhmadabadGUJARAT387810India	Ph: 09408604065	Ph: 02714-221848	deepak.sawhney@cadilapharma.co.in	5
5459	CTRI/2012/10/003080	Deepak Sawhney	DeepakSawhney	5	Principal Investigator	CRO Cadila Pharmaceuticals Limited,	1389, Trasad Road, DholkaAhmadabadGUJARATAhmadabadGUJARAT387810India	Ph: 09408604065	Ph: 02714-221848	deepak.sawhney@cadilapharma.co.in	5
8347	CTRI/2014/04/004538	Deepak Sawhney	DeepakSawhney	5	Head BA/BE & CR	CRO-Cadila Pharmaceuticals Ltd	1389, Trasad Road, Dholka, India1389, Trasad Road, Dholka, IndiaAhmadabadGUJARAT387810India	Ph: 02714-221481	NA	deepak.sawhney@cadilapharma.co.in	5
8910	CTRI/2014/06/004707	Deepak Sawhney	DeepakSawhney	5	Head BA/BE & CR	Cadila Pharmaceuticals Limited	1389, Trasad Road, Dholka, AhmedabadAhmadabadGUJARAT387810India	Ph: 02714-221481	NA	deepak.sawhney@cadilapharma.co.in	5
8930	CTRI/2014/10/005107	Deepak Sawhney	DeepakSawhney	5	Head BA/BE & CR	Cadila Pharmaceuticals Limited	1389, Trasad Road, Dholka, AhmedabadAhmadabadGUJARAT387810India	Ph: 02714-221481	NA	deepak.sawhney@cadilapharma.co.in	5
4877	CTRI/2014/03/004469	Deepak Thapa	DeepakThapa	2	Associate Professor	Government Medical College and Hospital Chandigarh	Department of Anaesthesia intensive care and pain managementGovernment Medical College and Hospital Sector-32 ChandigarhPh: 9646121524ChandigarhCHANDIGARH160030India	Ph: 9646121524	NA	dpkthapa@gmail.com	2
37176	CTRI/2019/12/022491	DeepakThapa	DeepakThapa	2	Professor	Government Medical College and Hospital	Government Medical College and Hospital D Block, Level 5Government Medical College and Hospital Sector 32ChandigarhCHANDIGARH160030India	Ph: 09646121524	NA	dpkthapa@gmail.com	2
619	CTRI/2009/091/000394	Deepali Mittal	DeepaliMittal	6	Deputy General Manager	Project Leader	LG Life Sciences India Pvt Ltd, Plot no 11, Sector 44GurgaonGurgaonHARYANA122001India	NA	NA	deepali.mittal@lglsi.com	6
1005	CTRI/2009/091/000843	Deepali Mittal	DeepaliMittal	6	Deputy General Manager	Project Leader	LG Life Sciences India Pvt LtdPlot No 11, Sector 44, GurgaonGurgaonHARYANA122001India	NA	NA	deepali.mittal@lglsi.com	6
1238	CTRI/2010/091/000012	Deepali Mittal	DeepaliMittal	6	Deputy General Manager	Project Leader	Plot no 11,Sector 44GurgaonHARYANA122001India	NA	NA	deepali.mittal@lglsi.com	6
1550	CTRI/2010/091/000349	Deepali Mittal	DeepaliMittal	6	NA	NA	LG House, Plot no 11Sector 44GurgaonHARYANA122001India	Ph: 0124-4830000	Ph: 0124-4001146	deepali.mittal@lglsi.com	6
4518	CTRI/2012/05/002656	Deepali Mittal	DeepaliMittal	6	Deputy General Manager	LG Life Sciences India Pvt Ltd	Plot no 11, sector 44, GurgaonGurgaonHARYANA122001India	Ph: 0124-4830000	Ph: 0124-4001148	deepali.mittal@lglsi.com	6
4671	CTRI/2013/06/003749	Deepali Mittal	DeepaliMittal	6	Deputy General Manager	LG Life Sciences India Pvt Ltd	Plot no 11, Sector 44, GurgaonGurgaonHARYANA122001India	Ph: 0124-4830000	Ph: 0124-4001148	deepali.mittal@lglsi.com	6
61737	CTRI/2021/10/037499	Deepali Valecha	DeepaliValecha	2	Assistant Professor	Mahatma Gandhi Memorial Medical College, Indore	Department of Anaesthesiology, Maharaja Yeshwant Rao Hospital and Mahatma Gandhi Memorial Medical CollegeIndoreMADHYA PRADESH452001India	Ph: 9424405405	NA	deepalisidhwani@gmail.com	2
61803	CTRI/2021/10/037492	Deepali Valecha	DeepaliValecha	2	Assistant Professor	Mahatma Gandhi Memorial Medical College, Indore	Department of Anaesthesiology, Maharaja Yeshwant Rao Hospital and Mahatma Gandhi Memorial Medical CollegeIndoreMADHYA PRADESH452001India	NA	NA	deepalisidhwani@gmail.com	2
28763	CTRI/2018/12/016660	Deepa T	DeepaT	2	Associate professor	Sapthagiri institute of medical sciences and research center	#4,2nd cross,venkatashamappa block,chamundinagar,R Tnagar post,bengaluru #15,Chikkasandra,Hesarghatta main road,Bangalore 560090BangaloreKARNATAKA560032India	Ph: 9902328830	NA	raagaranjani@gmail.com	2
58400	CTRI/2021/10/037413	DEEPA T	DEEPAT	2	ASSOCIATE PROFESSOR	SAPTHAGIRI INSTITUTE OF MEDICAL SCIENCE AND RESEARCH CENTER	NO 4 2nd CROSSVENKATAPPA BLOCKCHAMUNDINAGARRT NAGAR POSTBANGLORE DEPARTMENT OF ANAESTHESIA ROOM NO 22 GROUND FLOOR SAPTHAGIRI INSTITUTE OF MEDICAL SCIENCE AND RESEARCH CENTER NO15 CHIKKASANDRA HESARAGHATTA MAIN ROAD BANGLORE 560090Bangalore RuralKARNATAKA560032India	Ph: 9902328830	NA	raagaranjani@gmail.com	2
48080	CTRI/2020/11/028944	Deepika Pai	DeepikaPai	2	Associate Professor	Manipal College of Dental Sciences,Manipal	Room no :6Department of Pedodontics and preventive dentistryManipal College Of Dental Sciences,ManipalUdupiKARNATAKA576104India	Ph: 09741157123	NA	deepikapai0479@gmail.com	2
81677	CTRI/2023/03/050770	DEEPIKA PAI	DEEPIKAPAI	2	Associate Professor	Manipal College of Dental Sciences,Manipal	Department of Pedodontics and PReventive Dentistry,Manipal College of Dental Sciences,ManipalManipal Academy of Higher Education ,Manipal,IndiaUdupiKARNATAKA576104India	Ph: 9741157123	NA	deepikapai0479@gmail.com	2
11981	CTRI/2017/11/010688	Deepti Thandaveshwar	DeeptiThandaveshwar	1	Senior Resident	JSS Medical College, JSS university	Department of Pediatrics,JSS HospitalAgrahara, MysoreMysoreKARNATAKA570004India	Ph: 9845023309	NA	deeptiadarsh@gmail.com	2
51263	CTRI/2021/01/030771	Deepti Thandaveshwara	DeeptiThandaveshwara	1	Assistant Professor	JSS Medical College	Department of Pediatrics,JSS Hospital,MG Road,Mysuru,KarnatakaJSS Academy of Higher Education and ResearchBannimantapBangalore Mysore Road,MysuruMysoreKARNATAKA570004India	Ph: 09845023309	NA	deeptiadarsh@gmail.com	2
191	CTRI/2008/091/000190	Denis Xavier	DenisXavier	9	NA	NA	Division of Clinical TrialsSt Johns Research Institute, KoramangalaBangaloreKARNATAKA560034India	Ph: 08025523416	Ph: 08025633382	drdenisxavier@hotmail.com	4
1846	CTRI/2011/06/001844	Denis Xavier	DenisXavier	9	Professor and Head, Dept. of Pharmacology	NA	St Johns Medical College Principal Investigator - NIH Center of Excellence Coordinator Division of Clinical Trials St Johns Research Institute St Johns National Academy of Health Sciences Bangalore BangaloreKARNATAKA560034India	NA	NA	drdenisxavier@hotmail.com	4
5971	CTRI/2015/07/005984	Denis Xavier	DenisXavier	9	Professor & Head	Dept Pharmacology, St. Johns Medical College Research Institute	Division of Clinical Research and Training, 2nd FloorSt Johns Research InstituteSt Johns National Academy of Health SciencesSarjapur RoadKoramangalaBangaloreBangaloreKARNATAKA560034India	Ph: 4946141	Ph: 49467090	drdenisxavier@hotmail.com	4
6439	CTRI/2014/02/004387	Denis Xavier	DenisXavier	9	Professor and Head, Dept. of Pharmacology,	St. Johns Medical College	St. Johns Medical CollegeHead, Division of Clinical Research and Training, St. Johns Research InstituteSt. Johns National Academy of Health SciencesBangalore 560 034, IndiaBangaloreKARNATAKA560034India	Ph: 8049466140	Ph: 8025633382	drdenisxavier@hotmail.com	4
10592	CTRI/2016/11/007465	Denis Xavier	DenisXavier	9	Professor and Head	St.Johns Medical College	Dept of Pharmacology, St.Johns Medical College, St.Johns National Academy of Health Sciences,Koramangala, BangaloreBangaloreKARNATAKA560 034India	Ph: 08049466140	Ph: 080-49467090	denis@sjri.res.in	1
25534	CTRI/2019/06/019703	Denis Xavier	DenisXavier	9	Professor	St. Johns Research Institute St. Johns National Academy of Health Sciences	St. Johns Medical Collegeand Research and Training St. Johns Research InstituteSt. Johns National Academy of Health SciencesBangalore 560 034, IndiaBangaloreKARNATAKA560 034India	Ph: 8049467090	Ph: 08049467090	denis.xavier@stjohns.in	4
26927	CTRI/2019/06/019833	Denis Xavier	DenisXavier	9	Professor of Pharmacology	St. Johns Research Institute	St. Johns Medical College and Research InstituteBangaloreBangaloreKARNATAKA560034India	Ph: 08049466010	NA	denis.xavier@stjohns.in	4
39882	CTRI/2020/11/029418	Denis Xavier	DenisXavier	9	Professor	St. Johns Medical College and Research Institute, St. Johns National Academy of Health Sciences	Department of PharmacologySt Johns Medical College and St Johns Research InstituteSt Johns National Academy of Health SciencesKoramangalaBangaloreKARNATAKA560034India	Ph: 08049466140	NA	denis.xavier@stjohns.in	4
45499	CTRI/2021/08/035909	Denis Xavier	DenisXavier	9	Principal investigator	St. Johns Research Institute St. Johns National Academy of Health Sciences	St. Johns Medical College and Research and Training St. Johns Research Institute St. Johns National Academy of Health Sciences Bangalore 560 034, IndiaBangaloreKARNATAKA560 034India BangaloreKARNATAKA560 034India	Ph: 08049466141	Ph: 08025633382	denis.xavier@stjohns.in	4
19471	CTRI/2017/07/008978	DERLIN THOMAS	DERLINTHOMAS	3	Assistant Professor	Azeezia Medical College Hospital,Kollam	Department of Anesthesiology,Azeezia Medical College Hospital, Meeyyannoor,Kollam,Kerala, India.KollamKERALA691537India	Ph: 09447768944	NA	derlin.t@gmail.com	3
34768	CTRI/2019/07/019969	DERLIN THOMAS	DERLINTHOMAS	3	Assistant Professor	Amala Institute of Medical Sciences	Department of Anesthesiology,Amala Institute of Medical Sciences,ThrissurAmala Medical college,Amalanagar,Thrissur,KeralaThrissurKERALA680555India	Ph: 09447768944	NA	derlin.t@gmail.com	3
35163	CTRI/2019/07/020082	DERLIN THOMAS	DERLINTHOMAS	3	Assistant Professor	Amala Institute of Medical Sciences	Department of Anesthesiology,Amala Institute of Medical Sciences,Amalanagar,Thrissur.ThrissurKERALA680555India	Ph: 09447768944	NA	derlin.t@gmail.com	3
16189	CTRI/2017/07/009176	Devalina Goswami	DevalinaGoswami	2	Associate Professor	NA	Room No. 5011, Department of Anaesthesiology,All india Institute of Medical Sciences, New DelhiCentralDELHI110003India	Ph: 011-26593212	NA	drdevalina@gmail.com	2
17858	CTRI/2017/05/008516	DEVALINA GOSWAMI	DEVALINAGOSWAMI	2	Associate Professor	All India Institute of Medical Sciences, New Delhi	Department of Anaesthesiology,Room no.5011, Teaching Block, AIIMS, New DelhiRoom No.506, Centre for Dental Education and Research, AIIMS,New DelhiNew DelhiDELHI110003India	Ph: 09971196699	NA	drdevalina@gmail.com	2
66541	CTRI/2022/05/042655	Deval Mistry	DevalMistry	2	Consultant	Dr R R Gupta and Dr Deval Mistry s Skin Clinic	108, Abhinav Arcade,Pritamnagar, Paldi, near Kothawala Flats, Ahmedabad, GujaratAhmadabadGUJARAT380007India	Ph: 919998289508	NA	deval.neogeo@gmail.com	2
73799	CTRI/2022/09/045342	Deval Mistry	DevalMistry	2	Consultant	Dr R.R. Gupta and Dr Deval Mistry s Skin Clinic	108, Abhinav Arcade, Pritamnagar, Paldi, near Kothawala Flats, AhmedabadAhmadabadGUJARAT380007India	Ph: 9998289508	NA	deval.neogeo@gmail.com	2
35815	CTRI/2021/03/031884	Devendra Chaukar	DevendraChaukar	2	Professor and Surgeon	TATA MEMORIAL HOSPITAL	Homi Bhabha Building TATA MEMORIAL HOSPITAL EBORGES MARG PAREL MUMBAIMumbaiMAHARASHTRA400012India MumbaiMAHARASHTRA400012India	Ph: 02224177000	NA	dchaukar@gmail.com	2
50611	CTRI/2021/03/032390	Devendra Chaukar	DevendraChaukar	2	Professor and Head of Dept. Head and Neck Surgical Oncology	Tata Memorial hospital	Tata Memorial Hospital Dr E borges road Parel east mumbaiMumbaiMAHARASHTRA400012India	Ph: 02224177000	NA	dchaukar@gmail.com	2
1797	CTRI/2011/09/002012	Deven Parmar	DevenParmar	8	Vice President - Global Clinical Research, Wockhardt Limited	Wockhardt Limited	Wockhardt TowersBandra Kurla Complex, Bandra - E,Mumbai - 400051Wockhardt TowersBandra Kurla Complex, Bandra - E,Mumbai - 400051MumbaiMAHARASHTRA400051India	Ph: 02226594444	Ph: 02226523885	devenp@wockhardt.com	2
2665	CTRI/2011/10/002042	Deven Parmar	DevenParmar	8	Vice President - Global Clinical Research, Wockhardt Limited	Wockhardt Limited	Wockhardt TowersBandra Kurla Complex, Bandra - E,Mumbai 400 051Wockhardt TowersBandra Kurla Complex, Bandra - E,Mumbai 400 051MumbaiMAHARASHTRA400051India	Ph: 912226596401	Ph: 912226523885	devenp@wockhardt.com	2
6705	CTRI/2013/06/003754	Deven Parmar	DevenParmar	8	Vice president	Cadila Healthcare Limited	Zydus Research Center,Survey No. 396/403, Sarkhej-Bavla National Highway No.8AMoraiya,AhmadabadGUJARAT382213India	Ph: 91-2717-665555	Ph: 91-2717-665355	deven.parmar@zyduscadila.com	6
11156	CTRI/2015/06/005845	Deven Parmar	DevenParmar	8	Vice president	Cadila Healthcare Ltd.	Zydus Research Center,Survey No. 396/403, Sarkhej-Bavla National Highway No.8AMoraiya, AhmadabadGUJARAT382213India	Ph: 91-2717-665555	Ph: 91-2717-665355	deven.parmar@zyduscadila.com	6
11525	CTRI/2015/09/006203	Deven Parmar	DevenParmar	8	Vice president	Zydus Research Center	Zydus Research Center,Survey No. 396/403, Sarkhej-Bavla National Highway No.8AMoraiya, Ahmedabad 382213, IndiaAhmadabadGUJARAT382213India	Ph: 91-2717-665555	Ph: 91-2717-665355	deven.parmar@zyduscadila.com	6
12021	CTRI/2015/08/006109	Deven Parmar	DevenParmar	8	Vice president	Zydus Research Centre	Zydus Research Center,Survey No. 396/403, Sarkhej-Bavla National Highway No.8AMoraiya,AhmadabadGUJARAT382213India	Ph: 91-2717-665555	Ph: 91-2717-665355	deven.parmar@zyduscadila.com	6
18283	CTRI/2017/05/008534	Deven Parmar	DevenParmar	8	Vice President, Clinical R&D	Cadila Healthcare Limited	Zydus Research Center,Survey No. 396 403, Sarkhej Bavla National Highway No.8AMoraiyaAhmadabadGUJARAT382213India	Ph: 02717-665555	Ph: 02717-665355	deven.parmar@zyduscadila.com	6
19169	CTRI/2017/07/009038	Deven Parmar	DevenParmar	8	Vice President, Clinical R&D	Cadila Healthcare Limited	Zydus Research Center, Survey No. 396 403, Sarkhej Bavla National Highway No.8A MoraiyaAhmadabadGUJARAT382213India	Ph: 02717-665555	Ph: 02717-665355	deven.parmar@zyduscadila.com	6
23303	CTRI/2018/06/014463	Devesh Kumar	DeveshKumar	18	Director	IR Innovate research Private Limited	G-13 Newbridge Business Centre, Sector 16 A, FilmcityGautam Buddha NagarUTTAR PRADESH201301India	Ph: 9971169602	Ph: 9971169602	devesh.kumar@innovate-research.com	14
28658	CTRI/2019/05/018953	Devesh Kumar	DeveshKumar	18	Director	Director	IR Innovate Research Private Limited, Room Number B-1, D-13, Sector 3, Noida Gautam Buddha NagarUTTAR PRADESH201301India	Ph: 9971169602	NA	devesh.kumar@innovate-research.com	14
35921	CTRI/2019/12/022257	Devesh Kumar	DeveshKumar	18	Director	IR Innovate Research Private Limited	IR Innovate Research Pvt LtdOffice Number B-1 Building D 13Sector 3Gautam Buddha NagarUTTAR PRADESH201301India	Ph: 9971169602	NA	devesh.kumar@innovate-research.com	14
38544	CTRI/2019/12/022543	Devesh Kumar	DeveshKumar	18	Director	IR Innovate Research Private Limited	IR Innovate Research Private Limited ,Room No-B-1,D-13,Sector-3 Gautam Buddha NagarUttar Pradesh-201301 Gautam Buddha NagarUTTAR PRADESH201301India	Ph: 9971169602	NA	devesh.kumar@innovate-research.com	14
39401	CTRI/2020/01/023062	Devesh Kumar	DeveshKumar	18	Director	IR Innovate Research Private Limited	IR Innovate Research Private Limited ,Room No-B-1,D-13,Sector-3 Gautam Buddha Nagar Uttar Pradesh-201301Gautam Buddha NagarUTTAR PRADESH201301India Gautam Buddha NagarUTTAR PRADESH201301India	Ph: 9971169602	NA	devesh.kumar@innovate-research.com	14
41368	CTRI/2020/03/023708	Devesh Kumar	DeveshKumar	18	Director	Innovate Research	Basement Office 1, Building D13, Sector 3 NoidaGautam Buddha NagarUTTAR PRADESH201301India	NA	NA	Devesh.kumar@innovate-research.com	14
53333	CTRI/2021/06/034069	Devesh Kumar	DeveshKumar	18	Director Clinical Trial Operations	CliniExperts Research Services Private Limited	Unit No. 325, City Center Mall, Plot no. 5,Sector 12, DwarkaNew DelhiDELHI110075India	Ph: 7827758840	NA	devesh.kumar@cliniexperts.com	4
60588	CTRI/2021/11/037890	Devesh Kumar	DeveshKumar	18	Director Clinical Trial Operations	CliniExperts Research Services Private Limited	Unit No. 325, City Center Mall, Plot no. 5, Sector 12, DwarkaNew DelhiDELHI110075India Unit No. 325, City Center Mall, Plot no. 5, Sector 12, DwarkaNew DelhiDELHI110075India New DelhiDELHI110075India	Ph: 7827758840	NA	devesh.kumar@cliniexperts.com	4
66685	CTRI/2022/04/042160	Devesh Kumar	DeveshKumar	18	Director Clinical Trail Operations	CliniExperts Research Services Private Limited	Unit No. 325, City Center Mall, Plot no. 5, Sector 12, DwarkaNew DelhiDELHI110075India	Ph: 7827758840	NA	devesh.kumar@cliniexperts.com	4
69414	CTRI/2022/06/043453	Devesh Kumar	DeveshKumar	18	Director Clinical Trail Operations	CliniExperts Research Services Private Limited	Unit No. 325, City Center Mall, Plot no. 5, Sector 12, Dwarka New DelhiDELHI110075India	Ph: 7827758840	NA	devesh.kumar@cliniexperts.com	4
72858	CTRI/2022/08/044941	Devesh Kumar	DeveshKumar	18	Director Clinical Trail Operations	IR Innovate Research Pvt. Ltd	C-120,3rd Floor, Noida Sector -02, Uttar Pradesh - 201301Gautam Buddha NagarUTTAR PRADESH201301India	Ph: 7827758840	NA	devesh.kumar@innovate-research.com	14
72924	CTRI/2022/09/045192	Devesh Kumar	DeveshKumar	18	Director Clinical Trail Operations	IR Innovate Research Pvt. Ltd	C-120,3rd Floor, Noida Sector -02, Uttar Pradesh C-120,3rd Floor, Noida Sector -02, Uttar Pradesh - 201301Gautam Buddha NagarUTTAR PRADESH201301India	Ph: 7827758840	NA	devesh.kumar@innovate-research.com	14
73085	CTRI/2022/09/045325	Devesh Kumar	DeveshKumar	18	Director Clinical Trail Operations	IR Innovate Research Pvt. Ltd	C-120,3rd Floor, Noida Sector -02C-120,3rd Floor, Noida Sector -02Gautam Buddha NagarUTTAR PRADESH201301India	Ph: 7827758840	NA	devesh.kumar@innovate-research.com	14
73875	CTRI/2022/09/045314	Devesh Kumar	DeveshKumar	18	Director Clinical Trail Operations	IR Innovate Research Pvt. Ltd	C-120,3rd Floor, Noida Sector -02, Uttar Pradesh - 201301Gautam Buddha NagarUTTAR PRADESH201301India	Ph: 7827758840	NA	devesh.kumar@innovate-research.com	14
73883	CTRI/2022/09/045585	Devesh Kumar	DeveshKumar	18	Director Clinical Trail Operations	IR Innovate Research Pvt. Ltd	C-120,3rd Floor, Noida Sector -02, Gautam Buddha NagarUTTAR PRADESH201301India	Ph: 7827758840	NA	devesh.kumar@innovate-research.com	14
75973	CTRI/2022/12/048223	Devesh Kumar	DeveshKumar	18	Director Clinical Trail Operations	IR Innovate Research Pvt. Ltd	Innovate Research, Office No. B1, D-13, Sector-3Gautam Buddha NagarUTTAR PRADESH201301India	Ph: 7827758840	NA	devesh.kumar@innovate-research.com	14
76147	CTRI/2022/12/048496	Devesh Kumar	DeveshKumar	18	Director Clinical Trail Operations	IR Innovate Research Pvt Ltd	Innovate Research, Office No. B1, D-13, Sector-3Sector-3Gautam Buddha NagarUTTAR PRADESH201301India	Ph: 7827758840	NA	devesh.kumar@innovate-research.com	14
76151	CTRI/2023/02/049361	Devesh Kumar	DeveshKumar	18	Director Clinical Trial Operations	IR Innovate Research Pvt. Ltd.	IR Innovate Research Pvt. Ltd3rd Floor, C-120,C Block, Sector-2, Noida-201301, Uttar Pradesh.Gautam Buddha NagarUTTAR PRADESH201301India	Ph: 9971169602	NA	devesh.kumar@innovate-research.com	14
47179	CTRI/2020/09/027684	Dharampal Singh Sudan	DharampalSinghSudan	2	Head of Department	SGT Hospital Medical College & Research Institute	Department Of Pulmonary MedicineSGT Hospital, Medical College and research InstituteSGT UniversityBudhera GurugramGurgaonHARYANA122505India	Ph: 9888603012	NA	hod.tbchest@sgtuniversity.org	2
47197	CTRI/2020/09/027741	Dharampal Singh Sudan	DharampalSinghSudan	2	Head of Department	SGT Hospital Medical College & Research Institute	Department Of Pulmonary MedicineSGT Hospital Medical College and Research InstituteSGT UniversityBudheraGurugramGurgaonHARYANA122505India	Ph: 9888603012	NA	hod.tbchest@sgtuniversity.org	2
1483	CTRI/2010/091/000275	Dharmesh Domadia	DharmeshDomadia	21	Head Clinical Pharmacology	NA	Veeda Clinical Research Pvt. LtdShivalik Plaza-A, Near I.I.M., AmbawadiAhmadabadGUJARAT380 015India	Ph: 079-30013000	Ph: 079-30013010	dharmesh.domadia@veedacr.com	4
2375	CTRI/2013/03/003470	Dharmesh Domadia	DharmeshDomadia	21	Principal Investigator	Veeda Clinical Research	Veeda Clinical ResearchShivalik Plaza A, Near IIM, AmbawadiAhmadabadGUJARAT380015India	Ph: 079-30013060	NA	Dharmesh.domadia@veedacr.com	4
2819	CTRI/2011/05/001711	Dharmesh Domadia	DharmeshDomadia	21	Prinicipal Investigator	Veeda Clinical Research Pvt. Ltd.	Veeda Clinical Research Pvt. Ltd.Shivalik Plaza-A, Near I.I.M., AmbawadiAhmedabad Â– 380 015, IndiaAhmadabadGUJARAT380 015India	Ph: 91-79-30013000	Ph: 91-79-30013010	dharmesh.domadia@veedacr.com	4
5310	CTRI/2012/10/003051	Dharmesh Domadia	DharmeshDomadia	21	Head Clinical Pharmacology	Veeda Clinical Research Pvt Ltd	Veeda Clinical Reserach Pvt Ltd.Shivalik Plaza AAmbawadi Near IIMAAhmedbadAhmadabadGUJARAT380014India	Ph: 07930013060	Ph: 07930013010	dharmesh.domadia@veedacr.com	4
16431	CTRI/2016/10/007367	Dharmesh Domadia	DharmeshDomadia	21	Associate Vice President-Global Clinical operation	Cliantha Research Limited	Garden View Corporate House No. 8Opp. AUDA Garden Bodakdev,Ahmedabad Garden View Corporate House No. 8 Opp. AUDA Garden, BodakdevAhmedabadAhmadabadGUJARAT380054India	Ph: 9879590828	Ph: 9879590828	ddomadia@claintha.in	1
16978	CTRI/2016/12/007557	Dharmesh Domadia	DharmeshDomadia	21	Associate Vice President - Global Clinical Operations	Cliantha Research Limited	Cliantha Research Limited, Department Clinical Trials, Room no. 01, 2nd floor, 6, Arista@Eight Corporate House, Near Satyam House, Behind Rajpath Club, Bodakdev, Ahmadabad-380054, Gujarat, India AhmadabadGUJARAT380 054India	Ph: 919879590828	Ph: 919879590828	ddomadia@cliantha.com	11
22101	CTRI/2018/01/011152	Dharmesh Domadia	DharmeshDomadia	21	Associate Vice President - Global Clinical Operations	Cliantha Research Limited	2nd Floor, Garden ViewCliantha Research Limited Opp. Pushpraj Towers, Near Judges Bungalows, Bodakdev, Ahmedabad-380054, Gujarat, India.AhmadabadGUJARAT380054India	Ph: 919879590828	Ph: 917966219549	ddomadia@cliantha.in	5
22375	CTRI/2018/01/011266	Dharmesh Domadia	DharmeshDomadia	21	Associate Vice President - Global Clinical Operations	Cliantha Research Limited	2nd floor Garden View buildingCT departmentCliantha Research Limited Opp. Pushpraj Towers, Near JudgesBungalows, Bodakdev, Ahmedabad-380054, Gujarat, India.AhmadabadGUJARAT380054India	Ph: 919879590828	Ph: 917966219549	ddomadia@cliantha.in	5
25128	CTRI/2018/04/012994	Dharmesh Domadia	DharmeshDomadia	21	Associate Vice President - Global Clinical Operations	Cliantha Research, Ahmedabad	Cliantha Research Limited Opp. Pushpraj Towers, Near Judges Bungalows, Bodakdev, Ahmedabad-380 054, Gujarat, IndiaAhmadabadGUJARAT380054India	Ph: 919879590828	Ph: 917966219549	ddomadia@cliantha.in	5
26760	CTRI/2018/08/015167	Dharmesh Domadia	DharmeshDomadia	21	Associate Vice President - Global Clinical Operations	Cliantha Research Limited	Room no. 01, 2nd floor, department clinical trials, Cliantha Research Limited Opp. Pushpraj Towers, Near Judges Bungalows, BodakdevAhmadabadGUJARAT380054India	Ph: 9879590828	Ph: 7966219549	ddomadia@cliantha.in	5
29555	CTRI/2018/12/016605	Dharmesh Domadia	DharmeshDomadia	21	Associate Vice President - Global Clinical Operations	Cliantha Research Limited	Cliantha Research Limited, Department Clinical Trials, Room no. 01, 2nd floor, 6, Arista@Eight Corporate House, Near Satyam House, Behind Rajpath Club, Bodakdev, Ahmadabad-380054, Gujarat, IndiaAhmadabadGUJARAT380054India	Ph: 079-66219555	Ph: 079-66219549	ddomadia@cliantha.in	5
45746	CTRI/2020/08/027186	Dharmesh Domadia	DharmeshDomadia	21	Associate Vice President - Global Clinical Operations	Cliantha Research Limited	Cliantha Research Limited, Department Clinical Trials, Room no. 01,2nd floor, 6, Arista@Eight Corporate House, Near Satyam House,Behind Rajpath Club, Bodakdev, Ahmadabad-380054, Gujarat, IndiaAhmadabadGUJARAT380054India	Ph: 91-79-66219500	Ph: 91-79-66219549	ddomadia@cliantha.com	11
49463	CTRI/2020/12/029611	Dharmesh Domadia	DharmeshDomadia	21	Associate Vice President - Global Clinical Operations	Cliantha Research Limited	Department Clinical Trials, Room no. 01, 2nd floor, 6, Arista@Eight Corporate House, Near Satyam House, Behind Rajpath Club,Bodakdev, Ahmadabad-380054, Gujarat, IndiaAhmadabadGUJARAT380054India	Ph: 079-66219555	NA	ddomadia@cliantha.com	11
68122	CTRI/2022/04/041823	Dharmesh Domadia	DharmeshDomadia	21	Vice President Ã¢Â€Â“ Global Clinical Sciences	Cliantha Research Limited	Department Clinical Trials, Room no. 01, 2nd floor, 6, Arista@Eight Corporate House, Near Satyam House, Behind Rajpath Club, Bodakdev, Ahmadabad-380054, Gujarat, India.AhmadabadGUJARAT380054India	Ph: 07966219500	Ph: 07966219500	ddomadia@cliantha.com	11
68588	CTRI/2022/05/042521	Dharmesh Domadia	DharmeshDomadia	21	Vice President - Global Clinical Operations	Cliantha Research Limited	TP 86, FP 28/1,Off S.P. Ring Road, Sarkhej,Ahmedabad-382210,Gujarat, IndiaAhmadabadGUJARAT382210India	Ph: 91-2717-698500	NA	ddomadia@cliantha.com	11
69645	CTRI/2022/06/043152	Dharmesh Domadia	DharmeshDomadia	21	Vice President - Global Clinical Operations	Cliantha Research Limited	TP 86, FP 28/1,Off S.P. Ring Road, Sarkhej,Ahmedabad-382210,Gujarat, IndiaAhmadabadGUJARAT382210India	Ph: 91-2717-698500	NA	ddomadia@cliantha.com	11
72068	CTRI/2022/07/044499	Dharmesh Domadia	DharmeshDomadia	21	Vice President - Global Clinical Operations	Cliantha Research Limited	TP 86, FP 28/1, Off S.P. Ring Road, Sarkhej,Ahmedabad Ã¢Â€Â“ 382210, Gujarat, India.AhmadabadGUJARAT382210India	Ph: 91-2717-698500	NA	ddomadia@cliantha.com	11
72278	CTRI/2022/08/044716	Dharmesh Domadia	DharmeshDomadia	21	Vice President Global Clinical Operation	Cliantha Research Limited	TP 86, FP 28/1, Off S.P. Ring Road, Sarkhej, Ahmedabad - 382 210, Gujarat, IndiaAhmadabadGUJARAT 382 210India	Ph: 9879590828	NA	ddomadia@cliantha.com	11
72741	CTRI/2022/08/044713	Dharmesh Domadia	DharmeshDomadia	21	Vice President - Global Clinical Operations	Cliantha Research Limited	TP 86, FP 28/1,Off S.P. Ring Road, Sarkhej,Ahmedabad-382210,Gujarat, IndiaAhmadabadGUJARAT382210India	Ph: 91-2717-698500	NA	ddomadia@cliantha.com	11
73972	CTRI/2022/09/045402	Dharmesh Domadia	DharmeshDomadia	21	Vice President - Global Clinical Operations	Cliantha Research Limited	TP 86, FP 28/1,Off S.P. Ring Road, Sarkhej,Ahmedabad-382210,Gujarat, IndiaAhmadabadGUJARAT382210India	Ph: 91-2717-698500	NA	ddomadia@cliantha.com	11
79182	CTRI/2023/01/049169	Dharmesh Domadia	DharmeshDomadia	21	Vice President - Global Clinical Operations	Cliantha Research Limited	TP 86, FP 28/1,Off S.P. Ring Road, Sarkhej,Ahmedabad-382210,Gujarat, IndiaAhmadabadGUJARAT382210India	Ph: 9879590828	NA	ddomadia@cliantha.com	11
18743	CTRI/2017/09/009668	Dheeraj Kumar Koli	DheerajKumarKoli	2	Assistant Professor	ALL INDIA INSTITUTE OF MEDICAL SCIENCES	Room No- 207, Department of Prosthodontic , Centre for Dental Education and Research,AIIMS, New DelhiCentre Of Dental Research and Education , AIIMS, New DelhiSouthDELHI110029India	Ph: 9958661988	NA	dr.dheerajkoli@gmail.com	2
60337	CTRI/2022/03/041119	Dheeraj Kumar Koli	DheerajKumarKoli	2	associate Professor	All India Institute Of Medical Sciences	Room no 207, Prosthodontics, CDER, AIIMS, New DelhiAll India Institute of Medical SciencesNew Delhi- 110029SouthDELHI110029India	Ph: 9958661988	NA	dr.dheerajkoli@gmail.com	2
30043	CTRI/2019/04/018388	Dhruva Nath Ghosh	DhruvaNathGhosh	4	Professor	Christian Medical College & Hospital Ludhiana, Punjab	Dept Of Paediatric SurgeryChristian Medical College HospitalLudhianaLudhianaPUNJAB141008India	Ph: 9915198894	NA	dhruvghosh73@gmail.com	4
36685	CTRI/2020/02/023606	Dhruva Nath Ghosh	DhruvaNathGhosh	4	Professor	Christian Medical College Hospital, Ludhiana Punjab	Department OF Pediatric Surgery, Christian Medical College Hospital LudhianaLudhianaPUNJAB141008India	Ph: 9915198894	NA	dhruvghosh73@gmail.com	4
43482	CTRI/2020/06/026196	Dhruva Nath Ghosh	DhruvaNathGhosh	4	Professor	Christian Medical College Ludhiana	Christian Medical College HospitalBrown RoadLudhianaPUNJAB141008India	Ph: 9915198894	NA	dhruvghosh73@gmail.com	4
43503	CTRI/2020/08/027348	Dhruva Nath Ghosh	DhruvaNathGhosh	4	Professor	Christian Medical College	Christian Medical College HospitalBrown RoadLudhianaPUNJAB141008India	Ph: 9915198894	NA	dhruvghosh73@gmail.com	4
34127	CTRI/2019/05/019434	Dhruv Jain	DhruvJain	2	Senior Resident	Institute of Medical Sciences, BHU, Varanasi	Department of AnaesthesiologyInstitute of Medical Sciences, BHU, VaranasiVaranasiUTTAR PRADESH221005India	Ph: 7042129423	NA	dhruvjn@gmail.com	1
78986	CTRI/2023/01/048995	Dhruv Jain	DhruvJain	2	Assistant Professor	Army Dental Centre Research and Referral)	Department of Orthodontics and Dentofacial OrthopedicsArmy Dental Centre Research and Referral)Delhi CanttNew DelhiDELHI110010India	Ph: 7060726831	NA	drdhruvjain08@gmail.com	1
2649	CTRI/2013/04/003545	Dileep Kadam	DileepKadam	3	Prof andHead Dept of Medicine	NA	BJMCCTU 1st floor, Pathology MuseumJai Prakash narayan roadPuneMAHARASHTRA411001India	Ph: 02026052419	Ph: 02026125432	dileep.kadam@gmail.com	2
5268	CTRI/2018/04/013128	Dileep Kadam	DileepKadam	3	Prof. & head, Dept of Medicine	B J Medical College & Sassoon General Hospital	BJMC CTU, B j medical college & Sassoon General hospital, Jai prakash narayan Road,PuneMAHARASHTRA411001India	NA	NA	dileep.kadam@gmail.com	2
10474	CTRI/2018/05/014223	Dileep Kadam	DileepKadam	3	Prof & Head, Dept of Medicine	B J Govt. Medical College & Sassoon General hospitals, Jai Prakash Narayan Road, Pune	B J Govt. Medical College & Sassoon General hospitals, Jai Prakash Narayan Road, Pune PuneMAHARASHTRA411001India	Ph: 02026052419	NA	dileepkadam@gmail.com	1
843	CTRI/2009/091/000650	Dilip Karnad	DilipKarnad	1	Consultant Intensivist	Jupiter Hospital	Intensive Care UnitThaneMAHARASHTRA400605India	Ph: 9892114002	NA	drkarnad@rediffmail.com	2
4521	CTRI/2012/04/002582	Dilip Mahalanabis	DilipMahalanabis	2	Director	Society for Applied Studies, Kolkata	CF-198, Salt Lake, Sector 1. Kolkata 700064KolkataWEST BENGAL700064India	Ph: 091-33-23588850	NA	sas_kolkata@vsnl.net	2
5242	CTRI/2012/09/003028	Dilip Mahalanabis	DilipMahalanabis	2	Director	Society for Applied Studies	CF-198 Sector-1, Salt Lake, Kolkata 700064CF-198, Sector-1, Salt Lake, Kolkata-700064KolkataWEST BENGAL700064India	Ph: 091-33-23588850	NA	sas_kolkata@vsnl.net	2
5434	CTRI/2012/11/003158	Dilip R Karnad	DilipRKarnad	1	Intensive Care Physician	Jupiter Hospital	On Eastern Express Highway - On service road - Near Cadbury Junction Thane West MumbaiOn Eastern Express Highway, Thane West Mumbai 400601 MumbaiMAHARASHTRA400605 India	Ph: 9892114002	NA	drkarnad@rediffmail.com	2
37710	CTRI/2019/12/022301	DINESHBHAI PRAJAPATI	DINESHBHAIPRAJAPATI	1	Consultant Anesthesiologist	MULJIBHAI PATEL UROLOGICAL HOSPITAL	Dept of Anesthesia,Muljibhai Patel HospitalDr Virendra Desai Road,Nadiad.KhedaGUJARAT387001India	Ph: 9879399866	NA	dr_djp2011@hotmail.com	2
1464	CTRI/2010/091/000255	Dinesh C Doval	DineshCDoval	1	Doctor	NA	Rajiv Gandhi Cancer Institute & Research CentreSector- 5, Rohini, New Delhi - 110 085 New DelhiDELHI110 085India	Ph: 911127051011	Ph: 911127931342	dcdoval@gmail.com	4
28508	CTRI/2018/10/015912	DINESH J PRAJAPATI	DINESHJPRAJAPATI	1	CONSULTANT ANESTHESIOLOGIST	MULJIBHAI PATEL UROLOGICAL HOSPITAL,	Dept. of Anesthesiology Muljibhai Patel Urological Hospital,Near, Dr Virendra Desai Road,Nadiad.KhedaGUJARAT387001India	Ph: 9879399866	NA	dr_djp2011@hotmail.com	2
19539	CTRI/2017/08/009535	Dinesh Khullar	DineshKhullar	2	Chairman and HOD	Max Super Speciality Hospital	Dept. of Nephrology and Kidney TransplantMax Super Speciality Hospital, 2 Press Enclave Road, Saket, New Delhi-110017New DelhiDELHI110017India	Ph: 91-11-26515050	Ph: 91-11-26510050	drdineshkhullar@gmail.com	1
31415	CTRI/2019/07/020166	Dinesh Khullar	DineshKhullar	2	Chairman and HOD of Nephrology	Max Super Specialty Hospital	Max Super Specialty HospitalÃ‚ 1 Press Enclave Road Saket New DelhiDELHI110017Ã‚ India	Ph: 9810124066	NA	Dinesh.Khullar@maxhealthcare.com	1
34137	CTRI/2019/07/020399	Dinesh K S	DineshKS	4	Professor and head	Vaidyaratnam P.S. Varier Ayurveda College	Vaidyaratnam PS Varier Ayurveda College Edarikode POKottakkal MalappuramMalappuramKERALA676501India	Ph: 9447698085	NA	drayurksd@gmail.com	4
28485	CTRI/2018/09/015823	DINESH KS	DINESHKS	4	ASSOCIATE PROFESSOR AND HEAD	V.P.S.V.AYURVEDA COLLEGE	V.P.S.V.AYURVEDA COLLEGE, KOTTAKKAL,V.P.S.V.AYURVEDA COLLEGE, KOTTAKKAL,MalappuramKERALA676501India	Ph: 9447698085	NA	drayurksd@gmail.com	4
34105	CTRI/2019/07/020425	DINESH KS	DINESHKS	4	Professor and Head	Vaidyaratnam.P.S.Varier Ayurveda College	Department of KaumarabhrityaVaidyaratnam.P.S.Varier Ayurveda College Edarikode P.ODepartment of KaumarabhrityaVaidyaratnam.P.S.Varier Ayurveda College Edarikode P.OKottakkal676501MalappuramKERALA679585India	Ph: 9447698085	NA	drayurksd@gmail.com	4
34136	CTRI/2019/07/020400	Dinesh KS	DineshKS	4	Professor and Head	Vaidyaratnam PS Varier Ayurveda College	Vaidyaratnam P SVarier Ayurveda College Edarikode P O Kottakkal MalappuramKERALAMalappuramKERALA676501India	Ph: 9447698085	NA	drayurksd@gmail.com	4
69108	CTRI/2022/06/043369	Dinesh S	DineshS	7	Consultant pulmonologist	Xplora Clinical Research Services Pvt.Ltd	Xplora Clinical Research Pvt Ltd, Room No.01,Division ClinicalResearch, Door No. 252, 13th Cross, Wilson Garden,Bangalore.BangaloreKARNATAKA560027India	Ph: 9886125229	NA	bhaktha.dinesh@gmail.com	8
69113	CTRI/2022/06/043405	Dinesh S	DineshS	7	Consultant pulmonologist	Xplora Clinical Research Services Pvt.Ltd	Xplora Clinical Research Pvt Ltd, Room No.01,Division Clinical Research, Door No. 252, 13th Cross, Wilson Garden.BangaloreKARNATAKA560027India	Ph: 9886125229	NA	bhaktha.dinesh@gmail.com	8
69212	CTRI/2022/06/043490	Dinesh S	DineshS	7	Consultant pulmonologist	Xplora Clinical Research Services Pvt.Ltd	Xplora Clinical Research Pvt Ltd, Room No.01,Division Clinical Research, Door No. 252, 13th Cross, Wilson Garden.BangaloreKARNATAKA560027India	Ph: 9886125229	NA	bhaktha.dinesh@gmail.com	8
69215	CTRI/2022/06/043545	Dinesh S	DineshS	7	Consultant pulmonologist	Xplora Clinical Research Services Pvt.Ltd	Room No.01,Division Clinical Research, Door No. 252, 13th Cross, Wilson Garden.BangaloreKARNATAKA560027India	Ph: 9886125229	NA	bhaktha.dinesh@gmail.com	8
69985	CTRI/2022/06/043510	Dinesh S	DineshS	7	Consultant pulmonologist	Xplora Clinical Research Services Pvt.Ltd	No. 252, Room no.1, Division Clinical Research, 13th Cross, Wilson Garden,Bangalore Ã¢Â€Â“ 560027BangaloreKARNATAKA560027India	Ph: 9886125229	NA	bhaktha.dinesh@gmail.com	8
78350	CTRI/2023/01/048929	Dinesh S	DineshS	7	Consultant pulmonologist	Xplora Clinical Research Services Pvt.Ltd	Xplora Clinical Research Pvt Ltd, Room no.01, Division Clinical Research, Door no. 252, 13th Cross Wilson garden, Bangalore BangaloreKARNATAKA560027India	NA	NA	bhaktha.dinesh@gmail.com	8
82553	CTRI/2023/03/051001	Dinesh S	DineshS	7	Consultant pulmonologist	Xplora Clinical Research Services Pvt. Ltd	Xplora Clinical Research Services Pvt. Ltd, Room No.01, Division Clinical Research, Door no. 252, 13th Cross Wilson Garden, BangaloreBangaloreKARNATAKA560027India	NA	NA	bhaktha.dinesh@gmail.com	8
10416	CTRI/2014/11/005200	Dipen Patel	DipenPatel	2	Associate Professor	PRAMUKHSWAAMI MEDICAL COLLEGE, KARAMSAD	DEPARTMENT OF PEDIATRICS, PRAMUKHSWAAMI MEDICALCOLLEGE, KARAMSAD, ANANDAnandGUJARAT388325India	Ph: 09825331453	Ph: 02692223466	dipenvp@charutarhealth.org	2
10417	CTRI/2014/11/005211	Dipen Patel	DipenPatel	2	Associate Professor	PRAMUKHSWAAMI MEDICAL COLLEGE, KARAMSAD	DEPARTMENT OF PEDIATRICS, PRAMUKHSWAMI MEDICALCOLLEGE, KARAMSAD, ANANDGUJARATIndiaDEPARTMENT OF PEDIATRICS, PRAMUKHSWAMI MEDICALCOLLEGE, KARAMSAD, ANANDGUJARATIndiaAnandGUJARAT388325India	Ph: 09825331453	Ph: 02692223466	dipenvp@charutarhealth.org	2
2233	CTRI/2010/091/002807	Dipika Sur	DipikaSur	2	Scientist-F	National institute of cholera and enteric diseases(NICED)	P-33,CIT RoadScheme-XM, BeliaghataKolkataWEST BENGAL700010India	Ph: 91-33-2336-3374	Ph: 91-33-2363-5066	dipikasur@hotmail.com	2
4341	CTRI/2012/03/002504	Dipika Sur	DipikaSur	2	Scientist F	NATIONAL INSTITUTE OF CHOLERA AND ENTERIC DISEASES	NATIONAL INSTITUTE OF CHOLERA AND ENTERIC DISEASES P-33, CIT ROAD SCHEME XM BELIAGHATA KOLKATA NATIONAL INSTITUTE OF CHOLERA AND ENTERIC DISEASES P-33, CIT ROAD SCHEME XM BELIAGHATA KOLKATA-700010 KolkataWEST BENGAL7000010India	Ph: 91-33-23505533	Ph: 91-33-23505066	dipikasur@hotmail.com	2
66812	CTRI/2022/05/042549	Disha Shetty	DishaShetty	2	Head Medical Affairs	Novartis Healthcare Private Limited	Novartis Healthcare Private Limited,Oncology Business Unit, Inspire BKC, 7th Floor, Bandra Kurla Complex, Bandra East Mumbai 400051, IndiaMumbai (Suburban)MAHARASHTRA400051India	Ph: 91-9740842361	Ph: 91-9820053069	disha.shetty@novartis.com	2
66831	CTRI/2022/04/042205	Disha Shetty	DishaShetty	2	Head Medical Affairs	Novartis Healthcare Private Limited	Novartis Healthcare Private Limited,Oncology Business Unit, Inspire BKC 7th Floor Bandra Kurla Complex, Bandra East Mumbai 400051, IndiaMumbaiMAHARASHTRA400051India	Ph: 91-9740842361	NA	disha.shetty@novartis.com	2
5041	CTRI/2012/12/003178	DIVYA GUPTA	DIVYAGUPTA	2	JUNIOR RESIDENT	JIPMER	DEPARTMENT OF DERMATOLOGY, JIPMER, PONDICHERRY-605006PondicherryPONDICHERRY605006India	NA	NA	divya_gupta@ymail.com	2
60589	CTRI/2021/09/036619	Divya Gupta	DivyaGupta	2	Consultant Pediatric Dermatologist	Division of Pediatric Dermatology, Manipal Hospital, Bengaluru	Division of Pediatric Dermatology,Department of Pediatrics and DermatologyManipal Hospital, HAL, Old Airport Road, BengaluruBangaloreKARNATAKA560017India	NA	NA	divya_gupta@ymail.com	2
8773	CTRI/2014/09/004987	Divya Jain	DivyaJain	3	Assistant Professor	PGIMER	Department of anaesthesia,PGIMER,ChandigarhChandigarhCHANDIGARH160012India	Ph: 91-9855900171	NA	jaindivya77@rediffmail.com	3
9134	CTRI/2015/04/005717	Divya Jain	DivyaJain	3	Assistant professor	PGIMER,Chandigarh	department of anesthesia,PGIMER,ChandigarhChandigarhCHANDIGARH160035India	NA	NA	jaindivya77@rediffmail.com	3
74264	CTRI/2022/11/047355	Divya Jain	DivyaJain	3	Professor	Postgraduate institute of medical education and research	Department of anaesthesiaPGIMERSector 12ChandigarhCHANDIGARH160012India	NA	NA	Jaindivya77@rediffmail.com	3
27209	CTRI/2019/04/018816	DIVYAMEENA	DIVYAMEENA	3	MDS 2ND YEAR	CSI COLLEGE OF DENTAL SCIENCES AND RESEARCH	DEPARTMENT OF CONSERVATIVE DENTISTRY AND ENDODONTICS, ROOM NUMBER : 6, 129, CMH COMPOUND, OLD KUVAYARPALAYAM ROAD ,EAST VELI STREETMaduraiTAMIL NADU625001India	Ph: 9952463468	NA	divyameena@gmail.com	3
34928	CTRI/2019/07/020003	Divyameena	Divyameena	3	MDS 3rd year	CSI DENTAL COLLEGE OF DENTAL SCIENCES AND RESEARCH	Room no : 6, Department of conservative dentistry and endodontics, 129, CMH compound, east veli streetMaduraiTAMIL NADU625001India	Ph: 9952463468	NA	divyameena@gmail.com	3
41585	CTRI/2020/03/024108	Divyameena	Divyameena	3	Post graduate student	CSI college of dental sciences and research	Room No: 6, Department of Conservative Dentistry and endodontics, 129 CMH compound, east veli street, MaduraiMaduraiTAMIL NADU625001India	Ph: 9952463468	NA	divyameena@gmail.com	3
22110	CTRI/2018/03/012293	D L Venkatesh	DLVenkatesh	2	Assistant Professor	Sri Venkateswara Medical College, Tirupati	Assistant Professor,Department OF Orthopaedics,S.V.Medical College, Tirupati.Chittoor District, Andhra PradeshChittoorANDHRA PRADESH517501India	Ph: 9160441079	NA	venkateshdeety@gmail.com	2
48718	CTRI/2021/11/038075	D L VENKATESH	DLVENKATESH	2	ASSISTANT PROFESSOR	SRI VENKATESWARA MEDICAL COLLEGE, TIRUPATI	DR D L VENKATESHASSISTANT PROFESSORDEPARTMENT OF ORTHOPAEDICSSRI VENKATESWARA MEDICAL COLLEGE TIRUPATICHITTOOR DISTRICT, ANDHRA PRADESHDR D L VENKATESH ROOM NUMBER 16 ASSISTANT PROFESSORDEPARTMENT OF ORTHOPAEDICSSVRR GOVERNMENT GENERAL HOSPITAL TIRUPATIChittoorANDHRA PRADESH517501India	Ph: 9160441079	NA	venkateshdeety@gmail.com	2
1412	CTRI/2010/091/000200	D Raghunadharao	DRaghunadharao	3	Professor	Department of Medical Oncology	Nizams Institute of Medical SciencesPanjaguttaHyderabadANDHRA PRADESH500 082India	Ph: 91-40-23489000	NA	telerama@rediffmail.com	3
5042	CTRI/2013/06/003768	D Raghunadharao	DRaghunadharao	3	Professor	NizamÃ¢Â€Â™s Institute of Medical Sciences	Dept. of Medical OncologyNizamÃ¢Â€Â™s Institute of Medical SciencesPunjagutta, HyderabadHyderabadANDHRA PRADESH500082India	NA	NA	telerama@rediffmail.com	3
7218	CTRI/2014/01/004293	D Raghunadharao	DRaghunadharao	3	Professor	NizamÃ¢Â€Â™s Institute of Medical Sciences	Dept. of Medical Oncology NizamÃ¢Â€Â™s Institute of Medical Sciences PunjaguttaDept. of Medical Oncology NizamÃ¢Â€Â™s Institute of Medical Sciences PunjaguttaHyderabadANDHRA PRADESH500082India	NA	NA	telerama@rediffmail.com	3
63114	CTRI/2021/12/038589	D S Arya	DSArya	2	Professor	All India Institute of Medical Sciences	4028, Department of Pharmacology, AIIMS, Ansari Nagar,Department of Pharmacology, AIIMS, New DelhiSouthDELHI110029India	Ph: 011-26494266	NA	dsarya16@hotmail.com	1
77372	CTRI/2023/01/048893	D S Arya	DSArya	2	Professor	AIIMS New Delhi	Room No 4028 Department of Pharmacology Teaching Block AIIMS New DelhiNew DelhiDELHI110029India	Ph: 9810210834	NA	dsarya16@gmail.com	1
39727	CTRI/2020/01/023010	Dushyant Balat	DushyantBalat	3	Principal Investigator	Apollo Hospitals International Ltd	Apollo Hospitals International Ltd, GandhinagarGandhinagarGUJARAT382424India	Ph: 9825015055	NA	drdushyant.balat@gmail.com	3
41093	CTRI/2020/03/024099	Dushyant Balat	DushyantBalat	3	Principal Investigator	Apollo Hospitals International Ltd	Apollo hospital international ltd GandhinagarGandhinagarGUJARAT382424India	Ph: 9825015055	NA	drdushyant.balat@gmail.com	3
41884	CTRI/2020/08/027422	Dushyant Balat	DushyantBalat	3	Principal Investigator	Apollo Hospitals International Ltd Gandhinagar	Apollo Hospitals International Ltd GandhinagarGandhinagarGUJARAT382424India	Ph: 9825015055	NA	drdushyant.balat@gmail.com	3
71898	CTRI/2022/07/044450	Eeshaan ranjan	Eeshaanranjan	5	Assistant professor	Military hospital Jammu	Dept. of DermatologyMilitary hospital JammuJammuJAMMU & KASHMIR180003India	NA	NA	eeshaan.ranjan@gmail.com	5
71901	CTRI/2022/07/044451	Eeshaan ranjan	Eeshaanranjan	5	Assistant professor	military hospital jammu	Dept of DermatologyMilitary hospital Jammu. Pin- 180003JammuJAMMU & KASHMIR180003India	Ph: 9720639323	NA	eeshaan.ranjan@gmail.com	5
71917	CTRI/2022/07/044452	Eeshaan ranjan	Eeshaanranjan	5	Assistant professor	Ministry of Defence	Dept of DermatologyMilitary hospital Jammu. Pin- 180003JammuJAMMU & KASHMIR180003India	Ph: 8383058229	NA	eeshaan.ranjan@gmail.com	5
71918	CTRI/2022/07/044453	Eeshaan ranjan	Eeshaanranjan	5	Assistant professor	Ministry of Defence	Dept of DermatologyMilitary hospital Jammu. Pin- 180003JammuJAMMU & KASHMIR180003India	Ph: 8383058229	NA	eeshaan.ranjan@gmail.com	5
72256	CTRI/2022/07/044512	Eeshaan ranjan	Eeshaanranjan	5	Assistant professor	Ministry of Defence	Dept of DermatologyMilitary hospital Jammu. Pin- 180003JammuJAMMU & KASHMIR180003India	Ph: 8383058229	NA	eeshaan.ranjan@gmail.com	5
73559	CTRI/2022/09/045292	E Lavanya	ELavanya	2	associate professor	srilakshmi narayana institute of medical sciences	department of anesthesiologyPondicherryPONDICHERRY605006India	Ph: 09629181969	NA	dr.lavanya08@gmail.com	2
73984	CTRI/2022/09/045393	E Lavanya	ELavanya	2	associate professor	srilakshmi narayana institute of medical sciences	department of anesthesiologyPondicherryPONDICHERRY605006India	Ph: 09629181969	NA	dr.lavanya08@gmail.com	2
12053	CTRI/2018/10/015930	E T Neelakandan Mooss	ETNeelakandanMooss	2	Principal Investigator	Vaidyaratnam Ayurveda Foundation	Vaidyaratnam Ayurveda Foundation, Thaikkattussery OllurThrissurKERALA680306India	Ph: 9447025338	Ph: 04872355898	vaf2007@gmail.com	2
20671	CTRI/2017/11/010340	E T Neelakandan Mooss	ETNeelakandanMooss	2	Principal Investigator / Director	Vaidyaratnam Ayurveda Foundation	Room No 107, Vaidyaratnam Ayurveda Foundation, Vaidyaratnam Road, Thaikkattussery,ollur, ThrissurThrissurKERALA680306India	Ph: 9447025338	Ph: 04872355898	vaf2007@gmail.com	2
30375	CTRI/2019/03/018181	Faraz Farishta	FarazFarishta	2	Consultant Endocrinologist	F S Endocrine and diabetes center	F S Endocrine and diabetes centerOpposite Indo English High School,Santosh Nagar,HyderabadHyderabadTELANGANA500 059India	Ph: 9966096550	NA	drfarazfarishta@gmail.com	2
30522	CTRI/2019/01/017332	Faraz Farishta	FarazFarishta	2	Director	FS ENDOCRINOLOGY & DIABETIC CENTERS	Room No.1, Opposite Indo English High School, Santosh Nagar Main Rd, Santosh Nagar, Hyderabad, Telangana 500059HyderabadTELANGANA500059India	Ph: 9885035977	NA	drfarazfarishta@gmail.com	2
22992	CTRI/2018/08/015236	FORAM JOSHI	FORAMJOSHI	2	ASSISTANT PROFESSOR	Gujarat Ayurved University	DEPARTMENT OF SHALYATANTRA JS AYURVED MAHAVIDHYALAYA COLLEGE ROAD NADIADGujarat Ayurved UniversityHospital RoadJamnagar361008JamnagarGUJARAT387001India	Ph: 9924468211	NA	dr.foramj@gmail.com	2
27081	CTRI/2018/08/015220	Foram Joshi	ForamJoshi	2	Assistant Professor	JS Ayurveda Mahavidhyalaya Nadiad	Department of ShalyatantraJS Ayurved Mahavidyalaya and PD Patel Ayurved HospitalCollege Road Nadiad KhedaGUJARAT387001India	Ph: 9924468211	NA	dr.foramj@gmail.com	2
1	CTRI/2007/091/000001	Gagandeep Kang	GagandeepKang	4	Professor	Christian Medical College	Department of Gastrointestinal SciencesChristian Medical College,Vellore VelloreTAMIL NADU632002India	Ph: 0416-2282052	Ph: 0416-2282486	gkang@cmcvellore.ac.in	4
9069	CTRI/2014/05/004588	Gagandeep Kang	GagandeepKang	4	Professor	Christian Medical College	Dept of Gastrointestinal SciencesChristian Medical CollegeVelloreVelloreTAMIL NADU632004India	Ph: 04162282052	Ph: 04162282486	gkang@cmcvellore.ac.in	4
12901	CTRI/2015/11/006354	Gagandeep Kang	GagandeepKang	4	Professsor and Head	Christian Medical College	Division of Gastrointestinal Sciences,Christian Medical College.VelloreTAMIL NADU632004India	Ph: 0416-2282052	Ph: 0416-2282486	gkang@cmcvellore.ac.in	4
34060	CTRI/2019/06/019639	Gagandeep Kang	GagandeepKang	4	Professor	Christian Medical College	Wellcome Trust Research Laboratory. Division of Gastrointestinal SciencesChristian Medical CollegeVelloreVelloreTAMIL NADU632004India	Ph: 914162282052	Ph: 914162282486	gkang@cmcvellore.ac.in	4
20264	CTRI/2017/09/009872	Gajanan Bhat	GajananBhat	4	Consultant Urologist	Department of Urology	Room no.7, Department of Urology, TSS Hospital, College Road, Sirsi, KarnatakaUttara KannadaKARNATAKA581402India	NA	NA	gajubhatru@gmail.com	4
24308	CTRI/2018/03/012720	Gajanan Bhat	GajananBhat	4	Consultant Urologist and andrologist	TSS Shripad Hegde Kadave Institute of Medical Scinces, sirsi	TSS Shripad Hegde Kadavae Institute of Medical Scinces, SirsiUttara KannadaKARNATAKA581402India	Ph: 0919448068350	NA	gajubhatru@gmail.com	4
70324	CTRI/2022/06/043531	Gajanan Bhat	GajananBhat	4	Urologist and andrologist	TSS Shripad Hegde Kadave Institute of Medical Sciences, Sirsi	TSS Shripad Hegde Kadave Institute of Medical Sciences, SirsiUttara KannadaKARNATAKA581402India	NA	NA	gajubhatru@gmail.com	4
71022	CTRI/2022/07/044306	Gajanan Bhat	GajananBhat	4	Urologist and andrologist	TSS Shripad Hegde Kadave Institute of Medical Sciences, Sirsi	Room no 7, Department of Urology, TSS Shripad Hegde Kadave Institute of Medical Sciences, SirsiUttara KannadaKARNATAKA581402India	NA	NA	gajubhatru@gmail.com	4
69304	CTRI/2022/06/043609	Gajanan Patil	GajananPatil	2	Associate professor Department of Shalakyatantra	Bharati Vidyapeeth deemed to be University College of Ayurved and Hospital Pune	Bharati Vidyapeeth deemed to be University College of Ayurved and Hospital Pune 43PuneMAHARASHTRA411043India	Ph: 9923037117	NA	drgajananpatil1984@gmail.com	2
70117	CTRI/2022/09/045564	Gajanan Patil	GajananPatil	2	Associate professor	Bharati vidyapeeth (deemed to be) University College Of Ayurved and Hospital,Pune	Department of Shalakyatantra Bharat vidyapeeth (deemed to be) University college of Ayurved and Hospital Pune PuneMAHARASHTRA411043India	Ph: 9923037117	NA	drgajananpatil1984@gmail.com	2
35044	CTRI/2021/04/032858	Ganesan Karthikeyan	GanesanKarthikeyan	1	Professor	All India Institute of Medical Sciences	Room No. 24, Department of Cardiology, 7th Floor, Cardio-thoracic Sciences Centre, AIIMS, Ansari Nagar, DelhiSouthDELHI110029India	Ph: 01126594464	NA	karthik2010@gmail.com	3
44186	CTRI/2022/02/040368	Ganesh Jadhav	GaneshJadhav	2	Assistant Professor	All India Institute of Medical Sciences, Nagpur	ROOM NO 407, DEPT OF DENTISTRY, All India Institute of Medical Sciences, Nagpur,Plot No. 2, Sector - 20, MIHAN,Nagpur, Pin: 441108NagpurMAHARASHTRA441108India	Ph: 9823649979	NA	drganesh2009.aiims@gmail.com	2
69315	CTRI/2022/10/046284	GANESH JADHAV	GANESHJADHAV	2	ASSISTANT PROFESSOR	DEPT OF DENTISTRY AIIMS NAGPUR	ROOM NO 405 DEPT OF DENTISTRY 4TH FLOOR OPD BUILDING DEPT OF DENTISTRY AIIMS NAGPURNagpurMAHARASHTRA441108India	NA	NA	drganesh2009.aiims@gmail.com	2
46316	CTRI/2020/09/027748	Gauravi Mishra	GauraviMishra	2	Professor and Physician	Tata Memorial Centre	Department of Preventive OncologyCentre for Cancer Epidemiology3rd FloorService Block Tata Memorial HospitalDr E Borges Road ParelMumbaiMAHARASHTRA400012India	Ph: 02224177000	NA	gauravi2005@yahoo.co.in	2
56784	CTRI/2021/11/038129	Gauravi Mishra	GauraviMishra	2	Professor and Physician	Tata Memorial Hospital	Department of Preventive Oncology Centre for Cancer Epidemiology3rd Floor Service Block Tata Memorial Hospital Dr E Borges RoadParelMumbaiMumbaiMAHARASHTRA400012India	Ph: 02224177000	NA	gauravi2005@yahoo.co.in	2
3453	CTRI/2011/09/001998	Gaurav Jain	GauravJain	3	Assistant Professor	Teerthankar Mahaveer Medical college	Department of anaesthesia, Teerthankar Mahaveer Medical college, Delhi Road, Bagarpur, MoradabadE-203,Faculty block, Teerthankar Mahaveer Medical College, Delhi Road, Bagarpur,MoradabadMoradabadUTTAR PRADESH244001India	Ph: 915912360170	NA	gauravhld@gmail.com	3
3516	CTRI/2011/10/002037	Gaurav Jain	GauravJain	3	Assistant Professor	Teerthankar Mahaveer Medical College	Department of Anaesthesia, Teerthankar Mahaveer Medical College, Delhi Road, Bagarpur, MoradabadE-203,Faculty block, Teerthankar Mahaveer Medical College, Delhi Road, Bagarpur, MoradabadMoradabadUTTAR PRADESH244001India	Ph: 2360170	NA	gauravhld@gmail.com	3
3816	CTRI/2011/11/002178	Gaurav Jain	GauravJain	3	Assistant Professor	Teerthankar Mahaveer Medical college	Department of Anaesthesia, Teerthankar Mahaveer Medical College, Delhi road, BagarpurE-203,Faculty block, Teerthankar Mahaveer Medical College, Delhi Road, Bagarpur, MoradabadMoradabadUTTAR PRADESH244001India	Ph: 9936871711	NA	gauravhld@gmail.com	3
21077	CTRI/2017/11/010502	Gaurav Sikri	GauravSikri	2	Professor	Armed Forces Medical services	Department of Physiology, Armed Forces Medical College Sholapur RoadMinistry of Defence New Delhi 110010PuneMAHARASHTRA411040India	NA	NA	drgaurav35@gmail.com	2
21683	CTRI/2017/12/010865	Gaurav Sikri	GauravSikri	2	Professor	Armed Forces Medical services	Department of PhysiologyArmed Forces Medical CollegeWanowarieSholapur Road PunePuneMAHARASHTRA411040India	NA	NA	drgaurav35@gmail.com	2
13484	CTRI/2016/03/006705	Gaurav Singh Tomar	GauravSinghTomar	2	Senior Resident	St. Stephens Hospital, New Delhi	Department of Anaesthesiology and Critical care,St. Stephens Hospital, New Delhi.Department of Anaesthesiology and Critical care,St. Stephens Hospital, New Delhi.New DelhiDELHI110054India	Ph: 9716700197	NA	spunkygst@gmail.com	2
13486	CTRI/2016/03/006704	Gaurav Singh Tomar	GauravSinghTomar	2	Senior Resident	St. Stephens Hospital, Delhi	Department of Anaesthesiology and Critical care,St. Stephens Hospital, New Delhi.Department of Anaesthesiology and Critical care,St. Stephens Hospital, New Delhi.New DelhiDELHI110054India	Ph: 9716700197	NA	spunkygst@gmail.com	2
31466	CTRI/2019/03/018105	Gautami S Penmetsa	GautamiSPenmetsa	7	Professor	Sri Vishnu Dental college	Room number 7, Block-2, Vishnu Dental College, Department of Periodontology and Implantology, BhimavaramWest GodavariANDHRA PRADESH534202India	Ph: 9951011618	NA	gautamipenmetsa@gmail.com	7
31487	CTRI/2019/06/019522	Gautami S Penmetsa	GautamiSPenmetsa	7	Professor	VISHNU DENTAL COLLEGE	Block 2Room no 7Department of periodontics and implantologyVishnu dental college BhimavaramWest GodavariANDHRA PRADESH534202India	Ph: 9951011618	NA	gautamipenmetsa@gmail.com	7
31527	CTRI/2019/04/018541	Gautami S Penmetsa	GautamiSPenmetsa	7	Professor	Vishnu Dental College	Room Number-7, Block Number-II, Department of Periodontics and Implantology, Vishnu Dental College, Vishnupur,Bhimavaram -534202West GodavariANDHRA PRADESH534202India	Ph: 9951011618	NA	gautamipenmetsa@gmail.com	7
40641	CTRI/2020/07/026661	Gautami S penmetsa	GautamiSpenmetsa	7	professor and head	Vishnu Dental College	department of periodontics and implantology, vishnu dental college, bhimavaramVisakhapatnamANDHRA PRADESH531001India	Ph: 7731021396	NA	gautamipenmetsa@gmail.com	7
58912	CTRI/2021/08/035599	Gautami S Penmetsa	GautamiSPenmetsa	7	professor and Head (MDS)	Vishnu Dental College	Room no:7, Block 2, Department of Periodontics and Implantology, Vishnu Dental College, Vishnupur, BhimavaramWest GodavariANDHRA PRADESH534202India Room no:7, Block 2, Department of Periodontics and Implantology, Vishnu Dental College, Vishnupur, BhimavaramWest GodavariANDHRA PRADESH534202India West GodavariANDHRA PRADESH534202India	Ph: 9951011618	NA	gautamipenmetsa@gmail.com	7
75167	CTRI/2022/10/046495	Gautami S Penmetsa	GautamiSPenmetsa	7	Professor and Head	Vishnu Dental College	Room no. 7, Department of Periodontics Vishnu Dental College, Vishnupur, BhimavaramWest GodavariANDHRA PRADESH534202India	Ph: 9951011618	NA	gautamipenmetsa@gmail.com	7
75348	CTRI/2022/10/046494	Gautami S Penmetsa	GautamiSPenmetsa	7	Professor and Head	Vishnu Dental College	Room no. 7, Department of Periodontics Vishnu Dental College Vishnupur BhimavaramWest GodavariANDHRA PRADESH534202India	Ph: 9951011618	NA	gautamipenmetsa@gmail.com	7
41306	CTRI/2020/02/023638	G Babu	GBabu	2	Assistant dirctor incharge	central council for research in ayurvedic sciences	Regional AyurvedaResearch Institute forSkin disorders,New rajeev nagar, payakapuramVijaywadaKrishnaANDHRA PRADESH520015India	Ph: 8096455323	NA	narivbd.vijayawada@gmail.com	2
43539	CTRI/2020/05/025093	G Babu	GBabu	2	Assistant director Incharge	Regional Ayurveda research institute for skin disorders	Regional Ayurveda Research Institute for Skin disorders, New Rajeev nagar, Payakapuram Vjayawada.KrishnaANDHRA PRADESH520015India	Ph: 8096455323	NA	narivbd.vijayawada@gmail.com	2
34603	CTRI/2019/10/021601	G B Sumalatha	GBSumalatha	2	Assistant professor	ESIC medical college, Gulbarga	Yamunadeep apartments, 1st floor, flat no 3, opposite H K dental college, GulbargaGulbargaGulbargaKARNATAKA585105India	Ph: 09538301444	NA	gbsumaravi@gmail.com	2
69294	CTRI/2022/11/047436	G B Sumalatha	GBSumalatha	2	Associate professor	ESICMedical college	Department of Anaesthesiology, 3Rd floor Hospital building, ESIC Medical College, Gulbarga, karnataka, IndiaESIC MEDICl college, Department of Anaesthesiology, 3rd floor, sedam road, Gulbarga, India. 585106GulbargaKARNATAKA565102India	Ph: 9538301444	Ph: 08472-265545	gbsumaravi@gmail.com	2
1366	CTRI/2010/091/000153	George Dsouza	GeorgeDsouza	2	NA	NA	St. Johns Medical College HospitalDepartment of Medicine, St. John?s Medical College, Sarjapur RoadBangaloreKARNATAKA560 034India	Ph: 918022065353	Ph: 918025501144	dsouza.ga@gmail.com	1
3317	CTRI/2011/10/002053	George DSouza	GeorgeDSouza	2	Professor and Head-Dept. of Respiratory Medicine	St. JohnÂ’s Medical College Hospital	Sarjapur RoadBangaloreKARNATAKA560034India	Ph: 918022065353	Ph: 918025501144	dsouza.ga1975@gmail.com	1
28782	CTRI/2018/10/016153	Gerard Marshall Raj	GerardMarshallRaj	2	Assistant Professor	Sri Venkateshwaraa Medical College Hospital & Research Centre (SVMCH & RC)	Room No. S-6, 2nd Floor, Dept. of Pharmacology, Sri Venkateshwaraa Medical College Hospital & Research Centre (SVMCH & RC), Pondy-Villupiuram Main Road, Ariyur, PuducherryPondicherryPONDICHERRY605102India	Ph: 9245124616	NA	drgmr1111@gmail.com	2
62503	CTRI/2021/11/038065	Gerard Marshall Raj	GerardMarshallRaj	2	Assistant Professor	All India Institute of Medical Sciences (AIIMS) Bibinagar, Hyderabad	2nd Floor, All India Institute of Medical Sciences (AIIMS) Bibinagar, Yadadri Bhuvanagiri, TelanganaHyderabadTELANGANA508126India	Ph: 9245124616	NA	drgmr1111@gmail.com	2
6296	CTRI/2014/07/004781	Ghanshyam Yadav	GhanshyamYadav	2	Assistant Professor	Institute of Medical Sciences, Banaras Hindu University, Varanasi	Department of Anesthesiology, Institute of Medical Sciences, Banaras Hindu University.Department of Anesthesiology, Institute of Medical Sciences, Banaras Hindu University.VaranasiUTTAR PRADESH221005India	Ph: 919838894169	Ph: 05422369003	ghanshyamx@rediffmail.com	2
6676	CTRI/2014/11/005162	Ghanshyam Yadav	GhanshyamYadav	2	Assistant Professor	Institute of Medical, Sciences, Banaras Hindu University	Department of Anaesthesiology,Ã‚ Institute of Medical, Sciences, Banaras Hindu University, VaranasiDepartment of Anaesthesiology,Ã‚ Institute of Medical, Sciences, Banaras Hindu University, VaranasiVaranasiUTTAR PRADESH221005India	Ph: 09838894169	Ph: 05422369003	ghanshyamx@rediffmail.com	2
3391	CTRI/2012/08/002931	Girish Rajadhyaksha	GirishRajadhyaksha	3	Professor	B.Y.L. Nair Charitable Hospital, Mumbai	B.Y.L. Nair Charitable Hospital, Dept. of Medicine - 104, College building, 1st floor, Dr.Anand Rao Nair Marg,Mumbai Central East, Opp. Maratha Mandir Theater, Mumbai Central - 400008MumbaiMAHARASHTRA400008India	Ph: 09821695349	NA	girishraj63@hotmail.com	2
3419	CTRI/2012/09/002959	Girish Rajadhyaksha	GirishRajadhyaksha	3	Professor	B.Y.L. Nair Charitable Hospital, Mumbai	B.Y.L. Nair Charitable Hospital, Dept. of Medicine - 104, College building, 1st floor, Dr.Anand Rao Nair Marg,Mumbai Central East, Opp. Maratha Mandir Theater, Mumbai Central - 400008MumbaiMAHARASHTRA400008India	Ph: 09821695349	Ph: 02225883888	girishraj63@hotmail.com	2
7747	CTRI/2015/01/005359	Girish Rajadhyaksha	GirishRajadhyaksha	3	Principle Inestigator	B. Y. L. Nair Charitable Hospital	Department of Medicine, 104 College Building, B. Y. L. Nair Charitable Hospital Mumbai-MumbaiMAHARASHTRA400008India	NA	NA	girishraj63@gmail.com	1
2037	CTRI/2011/10/002066	G Karthikeyan	GKarthikeyan	2	Additional Professor	AIIMS	Department of Cardiology All India Institute of Medical SciencesAnsari NagarNew DelhiDELHI110029India	Ph: 011-26594464	Ph: 26588641	karthik_2010@hotmail.com	1
4986	CTRI/2017/10/010159	G Karthikeyan	GKarthikeyan	2	Professor	AIIMS	Room no. 24, 7th Floor, Cardio-Thoracic Sciences Centre, AIIMS, Ansari NagarNew DelhiDELHI110029India	Ph: 011-26594464	Ph: 011-26588641	karthik2010@gmail.com	3
13588	CTRI/2017/08/009566	G Krthikeyan	GKrthikeyan	1	Professor	All India Institute of Medical Scinces	Room. No. 24, 7th Floor, Cardio-Thoracic Sciences Center, AIIMS, New Dlehi New DelhiDELHI110029India	Ph: 011-26594464	NA	karthik2010@gmail.com	3
79717	CTRI/2023/03/050877	G M Prasad	GMPrasad	1	Consultant diabetologist	Pranav Diabetes Center	57/1, Nanda Complex, Rammurthy Nagar Main Road, Banaswadi, BangaloreBangaloreKARNATAKA560043India	Ph: 9731911630	NA	drgmprasad@gmail.com	2
41006	CTRI/2020/03/024145	G N Nikisha	GNNikisha	2	Resident	Karpaga Vinayaga Institute og Medical sciences and research centre	Department of ENTKarpaga Vinayaga Medical college and hospitalChinna KolambakkamTamil NaduKancheepuramTAMIL NADU603308India	NA	NA	nikimol@yahoo.co.in	2
41223	CTRI/2020/03/024147	G N Nikisha	GNNikisha	2	Resident	Karpaga Vinayaga Institute of medical sciences	Department of ENT, Karpaga Vinayaga Institute of Medical Sciences, Maduranthakam,Kancheepuram District-603308KancheepuramTAMIL NADU603308India	NA	NA	nikimol@yahoo.co.in	2
7067	CTRI/2013/07/003831	Gopalakrishnan	Gopalakrishnan	2	Assistant Professor, Neurosurgery	Jawaharlal Institute of Post-graduate Medical Education and Research (JIPMER)	Department of Neurosurgery,2nd floor, SSB,Jawaharlal Institute of Post-graduate Medical Education and Research (JIPMER), GorimeduPondicherryPONDICHERRY605006India	Ph: 919345141431	NA	gopalakrishnanms@gmail.com	2
22488	CTRI/2019/01/016972	Gopalakrishnan	Gopalakrishnan	2	Additional Professor Neurosurgery	Jawaharlal Institute of Post graduate Medical Education and Research	Department of NeurosurgeryJawaharlal Institute of Post graduate Medical Education and ResearchDhanvantary NagarGorimeduPuducherryPondicherryPONDICHERRY605006India	Ph: 9345141431	NA	gopalakrishnanms@gmail.com	2
67808	CTRI/2022/04/042068	gopal krishan jalwal	gopalkrishanjalwal	2	Assistant professor	AIIMS, Bathinda	Room no-4111, OT complex, D block, OPD building, AIIMS, Bathinda, PunjabBathindaPUNJAB151001India	Ph: 07838939833	NA	gopaljalwal@gmail.com	2
83200	CTRI/2023/04/051315	gopal krishan jalwal	gopalkrishanjalwal	2	Assistant professor	AIIMS, Bathinda	Room NO-143, IPD first floor, OT complex, Department of AnaesthesiaRoom NO-143, IPD first floor, OT complex, Department of AnaesthesiaBathindaPUNJAB151001India	Ph: 07838939833	NA	gopaljalwal@gmail.com	2
38457	CTRI/2019/12/022217	Gopesh Mangal	GopeshMangal	7	Associate Professor	National Institute of Ayurveda	PG Department of Panchakarma National Institute of Ayurveda JaipurRAJASTHAN302002India	Ph: 8619849011	NA	gmagal108@yahoo.com	1
39438	CTRI/2020/01/022673	Gopesh Mangal	GopeshMangal	7	Associate Professor	NIA,Jaipur	Department of Panchkarma National Institute of Ayurveda, JaipurJaipurRAJASTHAN302002India	Ph: 8619849011	NA	gmangal108@gmail.com	6
39443	CTRI/2020/01/022661	Gopesh Mangal	GopeshMangal	7	Associate Professor, Department of Panchakarma	National Institute of Ayurveda	PG Department of Panchakarma,National Institute of AyurvedaJaipurRAJASTHAN302002India	Ph: 8619849011	NA	gmangal108@gmail.com	6
39447	CTRI/2020/01/022662	Gopesh Mangal	GopeshMangal	7	Associate Professor, Department of Panchakarma	National Institute of Ayurveda	PG Department of Panchakarma, National Institute of AyurvedaJaipurRAJASTHAN302002India	Ph: 8619849011	NA	gmangal108@gmail.com	6
45656	CTRI/2020/07/026743	Gopesh Mangal	GopeshMangal	7	Associate Professor	NIA Jaipur	Dept. of Panchkarma, National Institute of Ayurveda, JaipurJaipurRAJASTHAN302002India	Ph: 8619849011	NA	gmangal108@gmail.com	6
55049	CTRI/2021/04/033092	Gopesh Mangal	GopeshMangal	7	Associate Professor	NA	PG Dept of Panchkarma National Institute of Ayurveda JaipurJaipurRAJASTHAN302002India	Ph: 8619849011	NA	gmangal108@gmail.com	6
55067	CTRI/2021/04/033039	Gopesh Mangal	GopeshMangal	7	Associate Professor	NA	PG Dept of Panchkarma National Institute of Ayurveda JaipurJaipurRAJASTHAN302002India	Ph: 8619849011	NA	gmangal108@gmail.com	6
980	CTRI/2014/12/005312	Govind Prasad Dubey	GovindPrasadDubey	1	Distinguished Professor	Institute of Medical Sciences	Faculty of AyurvedaInstitute of Medical SciencesBanaras Hindu UniversityVaranasiUTTAR PRADESH221005India	Ph: 9450963942	Ph: 05422369937	gpdubey13@gmail.com	3
2295	CTRI/2015/01/005397	G P Dubey	GPDubey	2	Professor of Eminence	Interdisciplinary School of Indian System of Medicine, SRM University	Interdisciplinary School of Indian System of Medicine, SRM University, Kattankulathur, Tamil NaduKancheepuramTAMIL NADU603 203India	Ph: 9450963942	NA	gpdubey13@gmail.com	3
2317	CTRI/2015/01/005351	G P Dubey	GPDubey	2	Professor of Eminence	Interdisciplinary School of Indian System of Medicine	Interdisciplinary School of Indian System of MedicineSRM University, KattankulathurKancheepuramTAMIL NADU603 203India	Ph: 9450963942	NA	gpdubey13@gmail.com	3
10853	CTRI/2015/01/005412	G P I Singh	GPISingh	3	Vice Chancellor	Adesh Institute of Medical Sciences and Research	Adesh Institute of Medical Sciences and ResearchAdesh University Bathinda BathindaPUNJAB151109India	Ph: 9815542987	NA	gpisingh.dr@gmail.com	3
11013	CTRI/2015/05/005791	G P I Singh	GPISingh	3	Vice Chancellor	Adesh Institute of Medical Sciences and Research	Adesh Institute of Medical Sciences and Research, Adesh UniversityBathindaPUNJAB151109India	Ph: 9815542987	NA	gpisingh.dr@gmail.com	3
11019	CTRI/2015/06/005899	G P I Singh	GPISingh	3	Vice Chancellor	Adesh Institute of Medical Sciences and Research	Adesh Institute of Medical Sciences and Research Adesh UniversityBathindaPUNJAB151109India	Ph: 9815542987	NA	gpisingh.dr@gmail.com	3
5739	CTRI/2012/12/003267	G Sethuraman	GSethuraman	3	Additional Professor	All India Institute of Medical Sciences	Department of Dermatology VenereologyAll India Institute of Medical Sciences New Delhi 110029 India All India Institute of Medical SciencesAnsari NagarNew Delhi 110029 India South WestDELHI110029India	Ph: 911126594369	Ph: 911126588641	aiimsgsr@gmail.com	3
16256	CTRI/2017/10/010187	G Sethuraman	GSethuraman	3	Professor	All India Institute of Medical Science	Room no. 4068, Department of Dermatology and VenereologyNew DelhiDELHI110029India	Ph: 1126594369	NA	aiimsgsr@gmail.com	3
30280	CTRI/2019/02/017795	G Sethuraman	GSethuraman	3	Professor	AIIMS, New Delhi, India	Department of Dermatology and Venereology, AIIMS, New DelhiCentralDELHI110029India	NA	NA	aiimsgsr@gmail.com	3
58872	CTRI/2021/09/036978	Guljit Chaudhri	GuljitChaudhri	3	Study Lead	Bioinnovat Research Services Pvt. Ltd.	Bioinnovat Research Services Pvt. Ltd.A1/17Safdarjung EnclaveSouthDELHI110029India	Ph: 9810027227	NA	guljit@bioinnovat.com	3
63600	CTRI/2022/04/041596	Guljit Chaudhri	GuljitChaudhri	3	Managing Director	Bioinnovat Research Services Pvt. Ltd.	Bioinnovat Research Services Pvt. Ltd.A1/17 Safdarjung Enclave, New Delhi, IndiaSouthDELHI110029India	Ph: 9810027227	NA	guljit@bioinnovat.com	3
64814	CTRI/2022/02/040605	Guljit Chaudhri	GuljitChaudhri	3	Managing Director	Bioinnovat Research Services Pvt. Ltd.	Bioinnovat Research Services Pvt. Ltd. A1/17 Safdarjung Enclave, New Delhi, IndiaSouthDELHI110029India	Ph: 09810027227	NA	guljit@bioinnovat.com	3
197	CTRI/2008/091/000197	Gundugurthi Prasad Rao	GundugurthiPrasadRao	2	Principal Investigator	Asha Hospital	Asha Hospital, 298, Rd no 14 , Banjara HillsHyderabadANDHRA PRADESH500034India	Ph: 91-40-66752222	Ph: 91-40-66759658	prasad40@gmail.com	6
1171	CTRI/2009/091/001040	Gundugurthi Prasad Rao	GundugurthiPrasadRao	2	Principal Investigator	Asha Hospital	Asha Hospital, # L98, Road No. 14, Banjara HillsHyderabadANDHRA PRADESH500034India	Ph: 91-40-66752222	Ph: 91-40-66759658	prasad40@gmail.com	6
6848	CTRI/2013/06/003782	Gungurti Prasad Rao	GungurtiPrasadRao	1	Consultant Psychiatrist	Asha Hospital, Hyderabad	Asha Hospital298,Road No 14Banjara hillsHyderabad 500 034Andhra Pradesh, IndiaHyderabadANDHRA PRADESH500034India	Ph: 09985900005	NA	prasad40@gmail.com	6
26406	CTRI/2018/06/014425	HARBANS SINGH	HARBANSSINGH	2	Research Officer (Ay), Scientist-2	CENTRAL AYURVEDA RESEARCH INSTITUTE FOR RESPIRATORY DISORDERS	CENTRAL AYURVEDA RESEARCH INSTITUTE FOR RESPIRATORY DISORDERSMOTI BAGH ROADPatialaPUNJAB147001India	Ph: 9501248820	Ph: 0175-2223663	dr.harbans@rediffmail.com	2
46608	CTRI/2020/08/027224	Harbans Singh	HarbansSingh	2	Research Officer (Ay.), Scientist-2	Central Ayurveda Research Institute for Respiratory Disorders	Moti Bagh RoadRoom No: 217, Department of Clinical ResearchPatialaPUNJAB147001India	Ph: 9501248820	Ph: 0175-2223663	dr.harbans@rediffmail.com	2
31605	CTRI/2019/05/019163	Hardik Patel	HardikPatel	2	Scientist	Cadila Healthcare Limited	Zydus Research Centre, Cadila Healthcare LimitedSurvey No. 396/403,Opp Sarvotam Hotel,Near Nova Petrochemicals,Sarkhej-Bavla N.H. No. 8A,MoraiyaAhmadabadGUJARAT382213India	Ph: 02717665555	NA	Hardik.Patel@zyduscadila.com	1
77953	CTRI/2022/12/048032	Hardik Patel	HardikPatel	2	Senior Scientist	Zydus lifesciences Ltd (Formerly Cadila Healthcare Ltd.)	Zydus Research Centre, Survey No. 396/403, Opp. Sarvotam Hotel, Nr. Nova Petrochemicals, Sarkhej-Bavla N.H. No. 8A, Village: Moraiya, Ahmedabad 382210, Gujarat, India, AhmadabadGUJARAT382210India	Ph: 02717-665555	NA	Hardik.Patel@zyduslife.com	1
2899	CTRI/2011/06/001788	Harishkumar Lalan	HarishkumarLalan	2	Principal Investigator	NA	Raptim Research Ltd.A-226, M.I.D.C. T.T.C. Industrial Area,Mahape,Navi Mumbai-400 701Tel.: +91 22 2778 1889ThaneMAHARASHTRA400701India	NA	NA	harishkumar.lalan@raptimresearch.com	2
2993	CTRI/2011/05/001764	Harishkumar Lalan	HarishkumarLalan	2	Principle Investigator	NA	Raptim Research Ltd.A-226, M.I.D.C., T.T.C., Industrial Area,Mahape, Navi MumbaiThaneMAHARASHTRA400701India	Ph: 09820703576	NA	harishkumar.lalan@raptimresearch.com	2
40447	CTRI/2020/02/023179	Harleen Kaur Soni	HarleenKaurSoni	2	Reader	Manubhai Patel Dental College, Vadodara	Dept of Pediatric and Preventive Dentistry,Manubhai Patel Dental College, Vishwajyoti Ashram,Munjmahuda, VadodaraVadodaraGUJARAT390011India	Ph: 2330762	NA	drharleensoni@gmail.com	2
76164	CTRI/2023/01/048864	Harleen Kaur Soni	HarleenKaurSoni	2	Reader	Manubhai Patel Dental College	Dept of pediatric Dentistry, Manubhai Patel Dental College,Vishwajyoti Ashram, Near Vishwajoti Bridge, Munjmahuda Road, Vadodara 390011Vishwajyoti Ashram, Near Vishwajoti Bridge, Munjmahuda Road, Vadodara 390011VadodaraGUJARAT390011India	Ph: 9687638664	NA	drharleensoni@gmail.com	2
1342	CTRI/2010/091/000127	Harshad Argekar Ramesh Sen Anil Baburao Dhule	Harshad Argekar Ramesh Sen Anil Baburao Dhule	1	NA	NA	Criticare Hospital & Research Centre,Plot No. 38/39, Main Gulmohar Road, J.V.P.D. Scheme, Andheri (West); Additional Professor, Dept. of orthopedics, PGIMER, Chandigarh; Lecturer- Dept. of Orthopaedic, Govt. Medical College, AurangabadMumbaiMAHARASHTRA400 049India	Ph: 9820654780	NA	argekar@gmail.com	2
72737	CTRI/2022/08/044866	Harsh Mittal	HarshMittal	2	Principal Investigator	Panchsheel Hospital Private Limited	Department of Medicine,OPD room, basement,Panchsheel Hospital C-3/C-4A 64A Opp. Gokulpuri Police Station,Yamuna ViharDepartment of Medicine,OPD room, basement,Panchsheel Hospital C-3/C-4A 64A Opp. Gokulpuri Police Station,Yamuna ViharNorth EastDELHI110053India	Ph: 9560506410	NA	harshmittal86@gmail.com	2
72780	CTRI/2022/08/044830	Harsh Mittal	HarshMittal	2	Principal Investigator	Panchsheel Hospital Private Limited	Department of medicine, OPD room basement, Panchsheel HospitalC-3/C-4A 64A Opp. Gokulpuri Police Station,Yamuna ViharDepartment of medicine, OPD room basement, Panchsheel HospitalC-3/C-4A 64A Opp. Gokulpuri Police Station,Yamuna ViharNorth EastDELHI110053India	Ph: 9560506410	NA	harshmittal86@gmail.com	2
27237	CTRI/2019/04/018868	Harsh Priya	HarshPriya	2	Assistant Professor	All India Institute of Medical Sciences New Delhi	Room Number 606Sixth FloorCentre for Dental Education and ResearchAll India Institute of Medical Sciences, New DelhiSouthDELHI110029India	Ph: 9953428936	NA	drharshpriya@gmail.com	2
66160	CTRI/2022/03/040732	Harsh Priya	HarshPriya	2	Additional Professor Division of Public Health Dentistry	CDER, AIIMS, New Delhi	Room Number 606 , Sixth Floor, CDER, AIIMS, ANSARI NAGARCDER, AIIMS, ANSARI NAGARSouth WestDELHI110029India	Ph: 09953428936	NA	drharshpriya@gmail.com	2
5868	CTRI/2014/01/004316	Harvinder Singh Chhabra	HarvinderSinghChhabra	1	Chief of Spine Services	Indian Spinal Injuries Centre	Indian Spinal Injuries CentreSector C, Vasant KunjNew DelhiSector C, Vasant KunjNew Delhi- 100070South WestDELHI110070India	Ph: 011-42255356	Ph: 011-26898810	drhschhabra@isiconline.org	2
20487	CTRI/2017/10/010006	Hasmukh Jain	HasmukhJain	4	Assistant Professor, Medical oncology	Tata Memorial Center, Parel, Mumbai	OPD No 20, Main BuildingDepartment of Medical Oncology,Tata Memorial HospitalParel, MumbaiTel No 02224177018MumbaiMAHARASHTRA400012India	Ph: 2224146937	Ph: 02224146937	dr.hkjain@gmail.com	4
43884	CTRI/2021/02/031251	Hasmukh Jain	HasmukhJain	4	Professor in Medical Oncology	Tata Memorial Center	Room No.81, Adult Hematolymphoid UnitMain Building,Ground floor,Tata Memorial Hospital, Dr E. Borges Marg, Parel, MumbaiMumbaiMAHARASHTRA400012India	Ph: 9167347482	NA	dr.hkjain@gmail.com	4
45423	CTRI/2021/04/032727	Hasmukh Jain	HasmukhJain	4	Professor and Consultant	Tata Memorial Centre	Room No 81Adult Hematolymphoid UnitMain Building, Ground FloorTata Memorial HospitalDr E Borges RoadParel, MumbaiMumbaiMAHARASHTRA400012India	Ph: 02224177018	NA	dr.hkjain@gmail.com	4
61299	CTRI/2022/08/044923	Hasmukh Jain	HasmukhJain	4	Professor and Consultant	Tata Memorial Centre	Room No 81, Adult Hematolymphoid Unit Main Building, Ground Floor, Tata Memorial Hospital Dr E Borges Road, Parel, Mumbai, MAHARASHTRA-400012,India MumbaiMAHARASHTRA400012India	Ph: 02224177018	NA	dr.hkjain@gmail.com	4
24063	CTRI/2018/03/012845	Hema Divakar	HemaDivakar	3	Principal investigator and Clinical Director	Divakars Speciality Hospital	Department of OBGYN, Ground Floor, 220.2nd phase JP NagarBangaloreKARNATAKA 560078India	Ph: 9900154448	NA	drhemadivakar@gmail.com	3
26375	CTRI/2018/06/014477	Hema Divakar	HemaDivakar	3	Principal investigator and Clinical Director	Divakars Speciality Hospital	Department of OBGYN, Ground Floor, 220.2nd phase JP NagarBangaloreBangaloreKARNATAKA560078India	Ph: 9900154448	NA	drhemadivakar@gmail.com	3
56693	CTRI/2021/08/035635	Hema Divakar	HemaDivakar	3	Consultant ObGyn and Medical Director	Divakars Speciality Hospital	Divakars Speciality Hospital,Department of Obstetric & Gynaecology, Room G5 Consultation Room, Ground Floor, No.220, 9th Cross, 2nd Phase, J.P Nagar, Bangalore-560078.BangaloreKARNATAKA560078India	NA	NA	drhemadivakar@gmail.com	3
10512	CTRI/2015/03/005616	HEMANT BHAGAT	HEMANTBHAGAT	2	ASSOCIATE PROFESSOR	PGIMER, CHANDIGARH	DEPARTMENT OF ANAESTHESIA AND INTENSIVE CAREPGIMERCHANDIGARHChandigarhCHANDIGARH160012India	Ph: 9216387387	NA	hembhagat@rediffmail.com	2
79805	CTRI/2023/02/049765	Hemant Bhagat	HemantBhagat	2	Professor	Post Graduate Institute of Medical Education and Research	Post Graduate Institute of Medical Education and Research, sector 12ChandigarhCHANDIGARH160012India	Ph: 9216387387	NA	hembhagat@rediffmail.com	2
62659	CTRI/2021/11/037927	Hemant Gupta	HemantGupta	2	Physician	Priyadarshani Nursing Home	OPD No. 01, Second Floor, Priyadarshani Nursing Home, 201-208,M-Baria Estate, Kargil nagar Road, Opp.Manvel Pada, Talav, Virar(East) Dist palgharMumbai (Suburban)MAHARASHTRA401303India	Ph: 9870456888	NA	drhemantgupta@hotmail.com	2
82149	CTRI/2023/03/050384	Hemant Gupta	HemantGupta	2	Physician	Grant Govt. Medical college and Sir JJ. Group of Hospitals	Grant Govt. Medical college and Sir JJ. Group of Hospitals,Byculla, Mumbai-400008MAHARASHTRAMumbaiMAHARASHTRA400008India	Ph: 9870456888	NA	drhemantgupta@hotmail.com	2
14403	CTRI/2017/08/009498	Hemanth Raj E	HemanthRajE	2	Executive Vice Chairman & Chairman of Surgical Oncology	Cancer Institute (WIA), Chennai.	No.38, sardar Patel road,Cancer Institute (WIA), Chennai. ChennaiTAMIL NADU600036India	Ph: 9840014505	NA	e.hemanthraj@gmail.com	2
14404	CTRI/2017/09/009607	Hemanth Raj E	HemanthRajE	2	Executive Vice Chairman & Chairman of Surgical Oncology	Cancer Institute (WIA)	Cancer Institute (WIA),Department of Surgical Oncology,III floor,No.38 Sardar patel road, ChennaiChennaiTAMIL NADU600036India	Ph: 9840014505	NA	e.hemanthraj@gmail.com	2
174	CTRI/2009/091/000159	Himanshu Parikh	HimanshuParikh	2	NA	NA	1, Nirlon complex, off western express highwayGoregaon (east)MumbaiMAHARASHTRA400063India	Ph: 02230818600	Ph: 02230818703	himanshu.parikh@piramal.com	2
228	CTRI/2008/091/000236	Himanshu Parikh	HimanshuParikh	2	NA	NA	Vice President- Clinical Research (R & D), Piramal Life Sciences Limited,1, Nirlon Complex,Off Western Express Highway,Goregaon (E), Mumbai 400 063, India.MumbaiMAHARASHTRA4000063India	Ph: (022)3081 8600	Ph: +91 22 3081 8703 / 8252	himanshu.parikh@piramal.com	2
44940	CTRI/2020/08/027069	Himanshu Shashikant Pophale	HimanshuShashikantPophale	1	Principal Investigator	Lokmanya Medical Research Center	Room No 1Department of Respiratory Medicine Lokmanya Medical Research CenterLokmanya Hospital314/B Telco RoadChinchwadPuneRoom No 1Department of Respiratory MedicineLokmanya Hospital314/B Telco RoadChinchwadPuneMumbai (Suburban)MAHARASHTRA411033India	Ph: 7588693308	NA	himanshupophale@yahoo.co.in	2
61016	CTRI/2021/09/036828	Himanshu S Pophale	HimanshuSPophale	1	Professor and HOD.	Department of Pulmonology	Smt. Kashibai Medical College and General Hospital,Department of Pulmonology, S.No, 49/1, Mumbai Pune Bypass Rd, NarhePune, Maharashtra-411041PuneMAHARASHTRA411041India	Ph: 020-24106178	NA	himanshupophale@yahoo.co.in	2
14580	CTRI/2016/05/006959	Hiren Prajapati	HirenPrajapati	7	Principal Investigator	Veeda Clinical Research	Veeda Clinical Research Pvt. Ltd.Shivalik Plaza Wing-A,Near IIM, Ambawadi,Ahmedabad Ã¢Â€Â“ 380 015, IndiaAhmadabadGUJARAT380 015India	Ph: 9179-30013000	Ph: 9179-30013010	hiren.prajapati@veedacr.com	1
15029	CTRI/2017/10/010040	Hiren Prajapati	HirenPrajapati	7	Principal Investigator	Veeda Clinical Research	Veeda Clinical Research Pvt. Ltd. Shivalik Plaza Wing-A, Near IIM, Ambawadi, Ahmedabad Ã¢Â€Â“ 380 015, IndiaAhmadabadGUJARAT380 015India	Ph: 9179-30013000	Ph: 9179-30013010	hiren.prajapati@veeda.com	1
50940	CTRI/2020/12/030079	Hiren Prajapati	HirenPrajapati	7	Principal Investigator	Veeda Clinical Research Pvt. Ltd	Veeda Clinical Research Pvt. LtdShivalik Plaza, Near I.I.M., AmbawadiAhmedabad Ã¢Â€Â“ 380 015, India.AhmadabadGUJARAT380015India	Ph: 07930013000	Ph: 07930013010	Hiren.P1891@veedacr.com	5
67413	CTRI/2022/06/043169	Hiren Prajapati	HirenPrajapati	7	Principal Investigator	Veeda Clinical Research	Veeda Clinical Research Pvt LtdShivalik Plaza, Near I.I.M., AmbawadiVeeda Clinical Research Pvt LtdShivalik Plaza, Near I.I.M., AmbawadiAhmadabadGUJARAT380015India	Ph: 91-7967773000	Ph: -	Hiren.P1891@veedacr.com	5
70076	CTRI/2022/06/043342	Hiren Prajapati	HirenPrajapati	7	PRINCIPAL INVESTIGATOR	Veeda Clinical Research Ltd	2nd, 3rd and 4th floor, Shivalik Plaza - A Nr. IIM, Ambawadi, AhmadabadGUJARAT380015India	Ph: 07967773000	Ph: 07930013010	Hiren.P1891@veedacr.com	5
70302	CTRI/2022/09/045313	Hiren Prajapati	HirenPrajapati	7	Principal Investigator	Veeda Clinical research ltd.	Veeda Clinical Research Ltd.,2nd, 3rd & 4th Floor, Shivalik Plaza-A,Near I.I.M., Ambawadi AhmadabadGUJARAT380015India	Ph: 91-79-67773000	NA	Hiren.P1891@veedacr.com	5
71859	CTRI/2022/08/045092	Hiren Prajapati	HirenPrajapati	7	M.D. (Pharmacology)	Veeda Clinical Research Ltd.	Shivalik Plaza-A, Near I.I.M., AmbawadiAhmadabadGUJARAT380015India	Ph: 91-79-67773000	Ph: 91-79-30013010	Hiren.P1891@veedacr.com	5
605	CTRI/2009/091/000375	Hitt Sharma	HittSharma	8	Deputy Medical Director	Serum Institute of India Ltd.	Serum Institute Of India Ltd 212/2, Hadapsar, PunePuneMAHARASHTRA411028India	Ph: 02026602451	Ph: 02026998146	drhjs@seruminstitute.com	8
854	CTRI/2009/091/000665	Hitt Sharma	HittSharma	8	NA	NA	Serum Institute Of India Ltd212/2, HadapsarPuneMAHARASHTRA411028India	Ph: 02026602451	Ph: 02026998146	drhjs@seruminstitute.com	8
26674	CTRI/2018/06/014601	Hitt Sharma	HittSharma	8	Additional Medical Director	Serum Institute Of India Pvt. Ltd	Clinical Research and Pharmacovigilance, Serum Institute Of India Pvt. Ltd212/ 2, Hadapsar, PunePuneMAHARASHTRA411028India	Ph: 0202660241	NA	drhjs@seruminstitute.com	8
26703	CTRI/2018/06/014617	Hitt Sharma	HittSharma	8	Additional Medical Director	Serum Institute of India Pvt. Ltd.	Clinical Research and PharmacovigilanceSerum Institute of India Pvt. Ltd. 212/ 2, Hadapsar, PuneMAHARASHTRA411028IndiaPuneMAHARASHTRA411028India	Ph: 020-26602451	NA	drhjs@seruminstitute.com	8
38047	CTRI/2019/11/022052	Hitt Sharma	HittSharma	8	Additional Medical Director	Serum Institute of India Pvt. Ltd.	Serum Institute Of India Pvt.Ltd.212/2, Hadapsar, PuneIndiaPuneMAHARASHTRA411028India	Ph: 02026602451	NA	drhjs@seruminstitute.com	8
42972	CTRI/2020/04/024749	Hitt Sharma	HittSharma	8	Additional Medical Director	Serum Institute Of India Pvt. Ltd.	Serum Institute Of India Pvt. Ltd. 212/2, Hadapsar, Pune IndiaPunePuneMAHARASHTRA411028India	Ph: 02026602451	NA	drhjs@seruminstitute.com	8
46777	CTRI/2020/09/027553	Hitt Sharma	HittSharma	8	Additional Medical Director	Serum Institute Of India Pvt. Ltd.	Serum Institute Of India Pvt. Ltd. 212/2, Hadapsar, Pune IndiaPunePuneMAHARASHTRA411028India	Ph: 02026602451	NA	drhjs@seruminstitute.com	8
55706	CTRI/2021/06/034359	Hitt Sharma	HittSharma	8	Additional Medical Director	Serum Institute of India Pvt. Ltd.	Serum Institute of India Pvt. Ltd.212/2, Off Soli Poonawalla Road, Hadapsar, PunePuneMAHARASHTRA411028India	Ph: 91-20-26602451	Ph: 91-20-26993921	drhjs@seruminstitute.com	8
14230	CTRI/2017/02/007804	Hrishikesh Kumar	HrishikeshKumar	3	Head	Institute of Neurosciences Kolkata	Department of NeurologyInstitute of Neurosciences185 AJC Bose Road KolkataWest Bengal 700017KolkataWEST BENGAL700017India	Ph: 9874645445	NA	rishi_medicine@yahoo.com	2
39643	CTRI/2020/02/023530	Hrishikesh Kumar	HrishikeshKumar	3	Head Department of Neurology Institute of Neurosciences Kolkata	Institute of Neurosciences Kolkata	Department Of Neurology 9th floor Research room 1185 by 1 AJC Bose Road KolkataWest Bengal (India)Postal code 700017Department of Neurology9th floor research room 1185 by 1 AJC Bose Road KolkataWest Bengal (India)Postal code 700017KolkataWEST BENGAL700017India	Ph: 9874645445	NA	rishimedicine@gmail.com	1
41235	CTRI/2021/05/033644	HRISHIKESH KUMAR	HRISHIKESHKUMAR	3	HOD, Department Of Neurology, Institute Of Neurosciences kolkata	Institute Of Neurosciences Kolkata	Dept of Neurology, Institute of Neurosciences Kolkata,185/1 A.J.C. Bose Road, Kolkata 700 017, West Bengal, IndiaKolkataWEST BENGAL700017India	Ph: 9874645445	NA	rishi_medicine@yahoo.com	2
70997	CTRI/2022/07/043913	Hrishikesh Patkar	HrishikeshPatkar	2	Consultant Orthosurgeon	Lifepoint Multispecialty Hospital	3rd Floor, Clinical Research Department, 145/1, Mumbai Bangalore Highway, Near Hotel Sayaji, Wakad.PuneMAHARASHTRA411057India	Ph: 020-66434366	NA	patkarhrishikesh9@gmail.com	1
77755	CTRI/2023/01/049202	Hrishikesh Patkar	HrishikeshPatkar	2	MBBS DNB(ortho)	Lifepoint Multispeciality Hospital	Lifepoint Multispecialty hospital, 145/1, Mumbai Bangalore highway, near hotel Sayaji, Wakad , pune-411057, Maharashtra, India.Orthopaedics, 3rd floor, OPD no: 01PuneMAHARASHTRA411057India	Ph: 9730475068	NA	patkarhrishikesh@gmail.com	1
18165	CTRI/2021/09/036188	HS Chhabra	HSChhabra	1	Medical Director	Indian spinal injuries center new Delhi	Indian Spinal Injuries Center, Sector -C Vasant Kunj Delhi-70New DelhiDELHI110070India	NA	NA	drhschhabra@isiconline.org	2
13305	CTRI/2017/06/008812	HUZAIF B SHAIKH	HUZAIFBSHAIKH	1	resident doctor	MGMs medical college, Aurangabad	department of pharmacology, 4th floor, MGM medical college, aurangabad.AurangabadMAHARASHTRA431003India	Ph: 9049484204	NA	huzaifshaikh001@gmail.com	2
43080	CTRI/2020/07/026271	Indar Kumar Sharawat	IndarKumarSharawat	2	Associate Professor	AIIMS, Rishikesh	Division of Pediatric Neurology, Department of Pediatrics, Level 6, Medical college block A, All India Institute of Medical Sciences, DehradunUTTARANCHAL249203India	Ph: 09560182301	NA	sherawatdrindar@gmail.com	2
45104	CTRI/2020/07/026505	Indar Kumar Sharawat	IndarKumarSharawat	2	Associate Professor	All India Institute of Medical Sciences, Rishikesh	Pediatric Neurology Division, Department of Pediatrics, Level-6, Medical college buildingDehradunUTTARANCHAL249203India	Ph: 09560182301	NA	sherawatdrindar@gmail.com	2
7514	CTRI/2013/11/004174	Indira Gurajala	IndiraGurajala	2	Assistant Professor, Department of Anaesthesiology and Critical Care,	Nizams Institute of Medical Sciences, Hyderabad.	1-9-485/2, Lalithanagar,Jamai Osmania, Hyderabad.HyderabadANDHRA PRADESH500044India	Ph: 07729932044	Ph: 091-40-23310076	indiradevraj@yahoo.co.in	2
11115	CTRI/2015/02/005532	Indira Gurajala	IndiraGurajala	2	Associate Professor	Nizams Institute of Medical Sciences	Plot no 8LalithanagarJamai OsmaniaHyderabadHyderabadANDHRA PRADESH500044India	Ph: 07729932044	Ph: 040-23310076	indiradevraj@yahoo.co.in	2
43934	CTRI/2020/05/025336	Indraneel Mittra	IndraneelMittra	2	Professor Emeritus	Advanced Centre for Treatment, Research and Education in Cancer- Tata Memorial Centre	Dr. Ernest Borges Chair in Translational Research andProfessor Emeritus, Department of Surgical OncologyRaigarhMAHARASHTRA410210India	Ph: 9769769720	NA	indraneelmittra@gmail.com	2
43940	CTRI/2020/05/025337	Indraneel Mittra	IndraneelMittra	2	Professor Emeritus	Advance Centre for Treatment, Research and Education in Cancer -Tata Memorial Centre	Tata Memorial CentreDr. Ernest Borges Chair in Translational Research andProfessor Emeritus, Department of Surgical OncologyRaigarhMAHARASHTRA410210India	Ph: 9769769720	NA	indraneelmittra@gmail.com	2
45121	CTRI/2020/11/028784	Indu Kapoor	InduKapoor	2	Associate Professor	AIIMS, NEW DELHI	Department of Neuroanesthesiology and Critical Care AIIMS New DelhiANSARI NAGAR, SOUTH DELHINew DelhiDELHI110029India	Ph: 09013439134	NA	dr.indu.me@gmail.com	2
64103	CTRI/2022/05/042738	Indu Kapoor	InduKapoor	2	Additional Professor	AIIMS, NEW DELHI	Department of Neuroanesthesiology and critical care AIIMS New DelhiDepartment of Neuroanesthesiology and critical care AIIMSSouthDELHI110029India	Ph: 09013439134	NA	dr.indu.me@gmail.com	2
28467	CTRI/2019/03/018237	i Samir Malhotra	iSamirMalhotra	1	i) Professor, Dept of Pharmacology	PGIMER, Chandigarh	Department: PharmacologyRoom no: 4035PGIMER, sector 12ChandigarhChandigarhCHANDIGARH160012India	Ph: 9417016343	NA	smal.pgi@gmail.com	4
33566	CTRI/2019/06/019490	Isukapalli Vani	IsukapalliVani	2	Professor & HOD	Government Medical College & Government General Hospital (Old RIMSGGH)	Department of Gynaecology, Government Medical College & Government General Hospital (Old RIMSGGH)SrikakulamANDHRA PRADESH532001India	Ph: 8942279033	NA	drivaniggh@yahoo.com	2
47131	CTRI/2020/10/028464	Isukapalli Vani	IsukapalliVani	2	Professor & HOD	Government Medical College & Government General Hospital (Old RIMSGGH)	Department of Gynaecology, Government Medical College & Government General Hospital (Old RIMSGGH), Srikakulam-532001SrikakulamANDHRA PRADESH532001India	Ph: 8942279033	NA	drivaniggh@yahoo.com	2
70492	CTRI/2022/07/043756	Jabeen Anjum	JabeenAnjum	2	Consultant dentist	Bharat dental clinic	Vaishnavi Towers 1662 Ground Floor 41st Cross 18th Main 4th T Block Jayanagar Bangalore 560041Vaishnavi Towers 1662 Ground Floor 41st Cross 18th Main 4th T Block Jayanagar Bangalore 560041BangaloreKARNATAKA560041India	Ph: 8073078312	NA	jabeenanjum02@gmail.com	2
70990	CTRI/2022/07/043705	Jabeen Anjum	JabeenAnjum	2	Consultant dentist	Bharat dental clinic	Bharat Dental CareVaishnavi Towers 1662 Ground Floor 41st Cross 18th Main 4th T Block Jayanagar Bangalore 560041BangaloreKARNATAKA560041India	Ph: 8660380181	NA	jabeenanjum02@gmail.com	2
5246	CTRI/2012/09/003005	Jacob John	JacobJohn	3	Associate Professor	Christian Medical College	Department of Community Health, Christian Medical CollegeVelloreTAMIL NADU632002India	Ph: 04162284207	Ph: 04162262268	jacob@cmcsph.org	2
8942	CTRI/2014/09/004979	Jacob John	JacobJohn	3	Professor	Christian Medical College	Department of Community HealthChristian Medical College, VelloreVelloreTAMIL NADU632002India	Ph: 919442631628	Ph: 04162284401	jacob@cmcsph.org	2
62548	CTRI/2022/03/041314	Jacob John	JacobJohn	3	Professor	Christian Medical College Vellore	Department of Community HealthChristian Medical College VelloreBagayamVelloreTAMIL NADU632002India	Ph: 9442631628	NA	jebu@cmcvellore.ac.in	1
6598	CTRI/2013/06/003786	Jagadeesh T V	JagadeeshTV	2	Family Physician	Amruth Poly Clinic	Amruth Poly ClinicNear Jana Priya Apartments,Allalsandra,Yelahankha,Bangalore- 560064BangaloreKARNATAKA560064India	NA	NA	drjagadeeshtemkar@yahoo.com	2
6852	CTRI/2013/08/003919	Jagadeesh TV	JagadeeshTV	2	Family Physician	Amruth Poly Clinic	Amruth Poly Clinic, Near Jana Priya Apartments, Allalasandra, Yelahanka, Bangalore BangaloreKARNATAKA560064India	Ph: 9880134660	NA	drjagadeeshtemkar@yahoo.com	2
28802	CTRI/2018/10/016086	Jagannathan Balavenkatasubhramanian	JagannathanBalavenkatasubhramanian	1	Senior Consultant Anaesthesiologists	Ganga Medical Centre and Hospitals Pvt Ltd	Department of Anesthesiology, Ganga Medical Centre and Hospitals Pvt Ltd, Coimbatore, IndiaCoimbatoreTAMIL NADU641043India	Ph: 9842245757	NA	drbalavenkat@gmail.com	2
21921	CTRI/2017/12/011016	Jagdish Kathwate	JagdishKathwate	2	DNB (Neonatology) resident	Surya Child Care PVT. LTD mumbai	Department of Neonatology, 4th floor, New building,, Junction of S V Road and Dattatraya Road, Santacruz West, Mumbai (suburban),MAHARASHTRAIndia Mumbai (Suburban)MAHARASHTRA400054India	NA	Ph: 912261538990	docjagdishkat@gmail.com	2
21925	CTRI/2017/12/011035	Jagdish Kathwate	JagdishKathwate	2	DNB neonatology Resident	Surya hospital	Department of Neonatology, 4th floor, New building,Surya Child Care PVT. LTD, Junction of S V Road and Dattatraya Road, Santacruz West, Mumbai (suburban),MAHARASHTRAMumbai (Suburban)MAHARASHTRA400054India	Ph: 7666490985	NA	docjagdishkat@gmail.com	2
1216	CTRI/2009/091/001088	Jai Bhagwan Sharma	JaiBhagwanSharma	2	Additional Professor	All India Institute of Medical Sciences	Room no. 3082 III rd FloorTeaching Block, Deptt. of obs. and gynaeNew DelhiDELHI110029India	Ph: 011-26589665	Ph: 01126588663	jbsharma2000@gmail.com	4
37480	CTRI/2019/12/022285	JAI BHAGWAN SHARMA	JAIBHAGWANSHARMA	2	Professor	All India Institute of Medical Sciences	Room No 3064 A III Floor Teaching Block department of Obstetrics and Gynaecology, AIIMS, New Delhi New DelhiDELHI110016India	Ph: 09868397309	NA	jbsharma2000@gmail.com	4
59164	CTRI/2021/08/035992	Jaideep A Gogtay	JaideepAGogtay	1	Medical Director	Cipla Ltd.	Bellasis Road, Mumbai Central, Mumbai - 400008, Maharashtra, India MumbaiMAHARASHTRA400008India	Ph: 022-23025412	Ph: 022-25787855	jgogtay@cipla.com	8
19497	CTRI/2017/08/009286	Jaideep Gogtay	JaideepGogtay	7	Chief Medical Officer	Cipla Ltd	Cipla Ltd.,Cipla House, Peninsula Business Park, Ganpatrao Kadam Marg, Lower Parel, MumbaiMumbaiMAHARASHTRA400013India	NA	NA	jgogtay@cipla.com	8
23403	CTRI/2018/03/012430	Jaideep Gogtay	JaideepGogtay	7	Chief Medical Officer	Cipla Ltd.	Cipla House, Peninsula Business Park, Ganpatrao Kadam Marg, Lower Parel, MumbaiMumbaiMAHARASHTRA400013India	NA	NA	jgogtay@cipla.com	8
44480	CTRI/2020/06/025799	Jaideep Gogtay	JaideepGogtay	7	Global Chief Medical officer	Cipla Ltd	Cipla Ltd., 289 Bellasis Road, Mumbai Central East, Mumbai, Maharashtra 400008, India.MumbaiMAHARASHTRA400008India	Ph: 022-23025193	NA	jgogtay@cipla.com	8
45751	CTRI/2020/09/027550	Jaideep Gogtay	JaideepGogtay	7	Global Chief Medical officer	Cipla Ltd	Cipla Ltd, 289 Bellasis Road, Mumbai Central East, Mumbai, Maharashtra , IndiaMumbaiMAHARASHTRA400008India	Ph: 91-22-23025193	NA	jgogtay@cipla.com	8
47467	CTRI/2020/11/028814	Jaideep Gogtay	JaideepGogtay	7	Global Chief Medical officer	Cipla Ltd	Cipla Ltd., 289 Bellasis Road, Mumbai Central East, Mumbai, Maharashtra 400008, India.MumbaiMAHARASHTRA400008India	Ph: 022-23025193	NA	jgogtay@cipla.com	8
65800	CTRI/2022/03/041252	Jaideep Gogtay	JaideepGogtay	7	Global Chief Medical Officer	Cipla Ltd	289 Bellasis Road Mumbai CentralMumbai,MAHARASHTRA,IndiaMumbaiMAHARASHTRA400008India	Ph: 02223025333	NA	jgogtay@cipla.com	8
76936	CTRI/2022/12/048206	Jaideep Gogtay	JaideepGogtay	7	Executive Vice President, Global Chief Medical Officer.	Cipla Limited	Cipla Ltd, Dept: Medical Services, Division: Clinical Trials, Room No. NA, 289 Bellasis Road, Mumbai Central. MumbaiMAHARASHTRA400008India	Ph: 022-23025145	NA	jgogtay@cipla.com	8
66023	CTRI/2022/02/040536	Jaimini J Patel	JaiminiJPatel	1	PG student	kmshah dental college and institute	K M Shah Dental College & Hospital Sumandeep Vidyapeeth Waghodia road PipariaVadodaraGUJARAT391760India	Ph: 9712500533	NA	jaiminip36@gmail.com	2
51301	CTRI/2021/02/031302	Jaimini k Patel	JaiminikPatel	1	PG student	K.M.Shah Dental college	Department of conservative & endodontics,dept no 8,k.m.shah dental college hospital,Waghodia Road, Piparia, Taluka Waghodia, Vadodara, Gujarat 391760VadodaraGUJARAT391760India VadodaraGUJARAT391760India	Ph: 9712500533	NA	jaiminip36@gmail.com	2
39	CTRI/2007/091/000043	Jamila Joseph	JamilaJoseph	6	Head Clinical Research Services	Reliance Life Sciences Pvt. Ltd.	Reliance Life Sciences Pvt. Ltd. Dhirubhai Ambani Life Sciences CenterR-282, TTC Area of MIDC,DALC, Thane ,Belapur Road, Rabale MumbaiMAHARASHTRA400701India	Ph: 919867610890	Ph: 9102267678299	JamilaJoseph@ril.com	1
60	CTRI/2008/091/000017	Jamila Joseph	JamilaJoseph	6	Head Clinical Research Services	Reliance Life Sciences Pvt. Ltd.	Thane-Belapur Road, Rabale, MumbaiMAHARASHTRA400701India	Ph: 919867610890	Ph: 912267678299	Jamila.Joseph@ril.com	5
20222	CTRI/2017/10/010093	Jamila Joseph	JamilaJoseph	6	SVP & Head, RLS Clinical Research	Reliance Life Sciences Pvt. Ltd	Dhirubhai Ambani Life Sciences Centre R-282 TTC Area of MIDC Rabale Navi Mumbai Thane MAHARASHTRAThaneMAHARASHTRA400701India	Ph: 02240678206	Ph: 02240678299	jamila.joseph@ril.com	5
23200	CTRI/2018/05/013924	Jamila Joseph	JamilaJoseph	6	SVP-RLS Clinical Trial Group	Reliance Life Sciences Pvt Ltd.	Dhirubhai Ambani Life Sciences Centre, Plot-R 282, TTC Area of MIDC, Thane Belapur Road, Rabale, Navi Mumbai-400701ThaneMAHARASHTRA400701India	NA	NA	jamila.joseph@ril.com	5
23205	CTRI/2018/05/014065	Jamila Joseph	JamilaJoseph	6	SVP-RLS Clinical Trial Group	Reliance Life Sciences Pvt. Ltd.	Dhirubhai Ambani Life Sciences CentrePlot R-282, TTC Area of MIDCThane Belapur RoadRabale, Navi Mumbai 400 701ThaneMAHARASHTRA400701India	NA	NA	jamila.joseph@ril.com	5
26245	CTRI/2018/06/014501	Jamila Joseph	JamilaJoseph	6	SVP & Head, Clinical Research Services	Reliance Life Sciences Pvt. Ltd	Dhirubhai Ambani Life Sciences Centre R-282 TTC Area of MIDC Rabale Navi Mumbai ThaneThaneMAHARASHTRA400701India	Ph: 02240678206	Ph: 02240678299	jamila.joseph@ril.com	5
35167	CTRI/2019/12/022237	Jayantee Kalita	JayanteeKalita	4	Professor	SGPGIMS Lucknow	Department of Neurology,SGPGIMS LucknowLucknowUTTAR PRADESH226014India	Ph: 09450411673	NA	jayanteek@yahoo.com	4
35172	CTRI/2019/12/022489	Jayantee Kalita	JayanteeKalita	4	Professor	Department of Neurology, SGPGIMS	Department of Neurology, SGPGIMSLucknowUTTAR PRADESH226014India	Ph: 9450411673	Ph: 05222668811	jayanteek@yahoo.com	4
68611	CTRI/2022/07/043879	Jayantee Kalita	JayanteeKalita	4	Professor	Department of Neurology	Sanjay Gandhi Post Graduate Institute of Medical Sciences, Raebareli Road, Lucknow, Uttar PradeshLucknowUTTAR PRADESH226014India	Ph: 05222494177	NA	jayanteek@yahoo.com	4
77238	CTRI/2022/12/048517	Jayantee Kalita	JayanteeKalita	4	Professor	SGPGIMS	Department of NeurologySanjay Gandhi Post Graduate Institute of Medical SciencesLucknowUTTAR PRADESH226014India	NA	NA	jayanteek@yahoo.com	4
7782	CTRI/2014/06/004672	Jayashri Krishnan	JayashriKrishnan	10	Deputy Head-Operations	JSS Medical Research India Private Limited	No 13, 45th Street, Nanganallur,ChennaiTAMIL NADU600061India	Ph: 91-4443102501	Ph: 91-4443588940	jayashri.krishnan@jssresearch.com	10
7795	CTRI/2014/06/004665	Jayashri Krishnan	JayashriKrishnan	10	Deputy Head-Operations	JSS Medical Research India Private Limited	No 13, 45th Street, NanganallurChennaiTAMIL NADU600061India	Ph: 91-4443102501	Ph: 91-4443588940	jayashri.krishnan@jssresearch.com	10
18828	CTRI/2017/08/009409	Jayashri Krishnan	JayashriKrishnan	10	Deputy Head -Clinical Operations	JSS Medical Research India Private Limited	No 13, 45th Street, Nanganallur,ChennaiTAMIL NADU600061India	Ph: 91-9771407484	NA	jayashri.krishnan@jssresearch.com	10
19808	CTRI/2017/08/009359	Jayashri Krishnan	JayashriKrishnan	10	Head - Operations	JSS Medical Research Asia Pacific Private Ltd.	JSS Medical Research Asia Pacific Private Ltd. A-39, Hindu colony, 5th Cross Street, NanganallurChennaiTAMIL NADU600061India	Ph: 91-9771407484	Ph: 91-044-43588940	jayashri.krishnan@jssresearch.com	10
20954	CTRI/2017/11/010647	Jayashri Krishnan	JayashriKrishnan	10	Deputy Head- Clinical Operations	JSS Medical Research India Private Limited	No 13, 45th Street, Nanganallur,ChennaiChennaiTAMIL NADU600061India	Ph: 9771407484	NA	jayashri.krishnan@jssresearch.com	10
38618	CTRI/2019/12/022351	Jayashri Krishnan	JayashriKrishnan	10	Overall trial coordinator	JSS Medical Research India Private Limited	JSS Medical Research India Private LimitedA-39, 5th Cross Street,Hindu Colony, Nanganallur, Chennai -600061, Tamil Nadu, IndiaChennaiTAMIL NADU600061India	Ph: 09771407484	NA	jayashri.krishnan@jssresearch.com	10
44557	CTRI/2020/07/026721	Jayashri Krishnan	JayashriKrishnan	10	Director Ã¢Â€Â“ Operations	JSS Medical Research Asia Pacific Private Limited	Tower 2, 1st Floor, South Wing, L & T Business Park, Plot no 12/4, Sector 27 D, Delhi Mathura Road, Near Sarai Khwaja Metro Station, Faridabad -121003, Haryana, India. FaridabadHARYANA121003India	Ph: 09771407484	Ph: 01296613520	jayashri.krishnan@jssresearch.com	10
62319	CTRI/2021/12/038637	Jayashri Krishnan	JayashriKrishnan	10	Director Operations	JSS Medical Research Asia Pacific Private Limited	Tower 2, 1st Floor South Wing L & T Business parkPlot no 12/ 4, Sector 27 D, Near Sarai Khawaja Metro station Delhi Mathura Road, Faridabad Ã¢Â€Â“ 121003, Haryana , IndiaFaridabadHARYANA121003India	Ph: 9771407484	Ph: 91-129-6613520	jayashri.krishnan@jssresearch.com	10
64429	CTRI/2022/02/040649	Jayashri Krishnan	JayashriKrishnan	10	Director Operations	JSS Medical Research Asia Pacific Private Limited	Tower 2, 1st Floor South Wing L & T Business parkPlot no 12/ 4, Sector 27 D, Near Sarai Khawaja Metro station, Delhi Mathura Road, Faridabad Ã¢Â€Â“ 121003, Haryana , IndiaFaridabadHARYANA121003India	Ph: 09771407484	Ph: 91-129-6613520	jayashri.krishnan@jssresearch.com	10
75153	CTRI/2022/11/047189	Jayashri Krishnan	JayashriKrishnan	10	Director Operations	JSS Medical Research Asia Pacific Private Limited	Tower 2, 1st Floor, South Wing, L & T Business Park, Plot no 12/4, Sector 27 D, Delhi Mathura Road, Near Sarai Khawaja Metro Station, Faridabad -121003, Haryana, India.FaridabadHARYANA121003India	Ph: 9771407484	Ph: 0129-6613520	Jayashri.krishnan@jssresearch.com	10
28824	CTRI/2018/10/016120	JBALAVENKAT	JBALAVENKAT	1	SENIOR CONSULTANT	GANGA HOSPITAL	Department of AnaesthesiologyGANGA HOSPITAL,313, METTUPALAYAM ROADCOIMBATORE, TAMIL NADUCoimbatoreTAMIL NADU641043India	Ph: 9842245757	NA	drbalavenkat@gmail.com	2
8637	CTRI/2014/05/004580	J B Sharma	JBSharma	2	Additional Professor	All India Institute of Medical Science	Room No 3082 III floorDepartment of Obstetrics and GynaecologyAll India Institute of Medical SciencesNew DelhiDELHI110029India	Ph: 9868397309	NA	jbsharma2000@gmail.com	4
10884	CTRI/2015/05/005796	J B Sharma	JBSharma	2	Additional Professor	All India Institute of Medical sciences	Room No 3082 III Floor Teaching Block Department of Obstetrics and GynaecologyNew DelhiDELHI110029India	Ph: 9868397309	NA	jbsharma2000@gmail.com	4
9228	CTRI/2015/05/005823	Jeetinder kaur	Jeetinderkaur	2	Assistant Professor	post graduate institute of medical education and research,Chandigarh	Department of Anaesthesia, 4th floor, Nehru hospital, PGIMER, TF14, sector 12, PGIMERChandigarhCHANDIGARH160012India	Ph: 9914209510	NA	jeet1516@gmail.com	3
14328	CTRI/2016/02/006692	Jeetinder kaur	Jeetinderkaur	2	Additional Professor	POST GRADUATE INSTITUTE OF MEDICAL EDUCATION AND RESEARCH	Department of Anesthesia Nehru HospitalPGIMERSector 12, Chandigarh IndiaChandigarhCHANDIGARH160012India	Ph: 7087009510	NA	jeet1516@gmail.com	3
7475	CTRI/2015/04/005734	Jeetinder Makkar	JeetinderMakkar	1	Associate Professor	POST GRADUATE INSTITUTE OF MEDICAL EDUCATION AND RESEARCH, CHANDIGARH, INDIA	Department of Anesthesia, 4th floor, Nehru Hospital, PGIMERDepartment of Anesthesia, 4th floor, Nehru Hospital, PGIMERChandigarhCHANDIGARH160047India	Ph: 7087009519	NA	jeet1516@gmail.com	3
2252	CTRI/2010/091/001463	Jennifer Stocks	JenniferStocks	1	NA	NA	Supernus Pharmaceuticals Inc.1550 East Gude DriveNot ApplicableN/A201307India	Ph: 00-301- 838-2520	Ph: 00-301- 838-2504	NA	2
63773	CTRI/2023/03/050224	Jeyaraj D Pandian	JeyarajDPandian	1	Principal and Professor	Christian Medical College and Hospital, Ludhiana	Department of Neurology, Christian Medical College and Hospital, Brown Road, LudhianaLudhianaPUNJAB141008India	Ph: 9915784750	NA	jeyarajpandian@hotmail.com	3
20177	CTRI/2017/11/010654	Jeyaraj Durai Pandian	JeyarajDuraiPandian	2	Principal Investigator	Christian Medical College and Hospital	Department of Neurology, Christian Medical College and Hospital, Brown RoadLudhianaPUNJAB141008India	Ph: 9915784750	Ph: 01612220850	jeyarajpandian@hotmail.com	3
32568	CTRI/2020/01/023079	Jeyaraj Durai Pandian	JeyarajDuraiPandian	2	Principal and Professor	Christian Medical College and Hospital	Christian Medical College and HospitalDepartment of NeurologyBrown roadLudhianaPUNJAB141008India	Ph: 9915784750	NA	jeyarajpandian@hotmail.com	3
49174	CTRI/2020/11/029025	JHareendran Nair	JHareendranNair	2	Managing Director and Founder	Pankajakasthuri Herbal research Foundation	Pankajakasthuri Herbal Research Foundation, Kattakkada,ThiruvanathapuramKattakkadaThiruvanathapuramThiruvananthapuramKERALA695572India	Ph: 9447096201	NA	hareendrannair@gmail.com	2
67535	CTRI/2022/04/042091	JHareendran Nair	JHareendranNair	2	Managing Director	Pankajakasthuri Herbal Research Foundation	Managing DirectorPankajakasthuri Ayurveda Medical College Campus, Killy, Kattakada,Kerala, India,ThiruvananthapuramKERALAPin-695572India	Ph: 9447096201	NA	hareendrannair@gmail.com	2
2724	CTRI/2011/091/000216	Jhuma Biswas	JhumaBiswas	2	NA	NA	Institute of Post Graduate Medical Education & Research,244, A.J.C. Bose Road, Kolkata-700 020.KolkataWEST BENGAL700020India	Ph: 033-22041100	NA	drjhumabiswas@yahoo.in	2
15851	CTRI/2017/09/009723	Jhuma Biswas	JhumaBiswas	2	Assistant Professor, Obstetrics and Gynaecology	Bankura Sammilani Medical College,	Department of Obstetrics and Gynecology, Bankura Sammilani Medical College, Gobinda Nagar, P.O. Kenduadihi, Bankura, West Bengal.Pincode-722102Department of Obstetrics and Gynecology, Gobinda NagarPincode-722102BankuraWEST BENGAL722102India	Ph: 9433019780	NA	drjhumabiswas@yahoo.in	2
28604	CTRI/2018/10/016016	JNirmala	JNirmala	1	Professor in Anesthesiology	Nizams Institute Of Medical Sciences, Hyderabad	Deapartment of Anesthesiology,Old Block,1stfloor,Nizams Institute Of Medical Sciences, Panjagutta,Hyderabad.HyderabadANDHRA PRADESH500082India	Ph: 9849422749	NA	njonnavithula@gmail.com	2
47524	CTRI/2020/10/028472	John Paul M	JohnPaulM	2	Consultant - Infectious Diseases	Sparsh Hospital	number 4/1 tumkur road yeshwanthpurBangalorenumber 4/1 tumkur road yeshwanthpurBangalore 560022BangaloreKARNATAKA560022India	Ph: 08028392613	NA	drjohnpaulm@gmail.com	1
66269	CTRI/2022/02/040418	John Paul M	JohnPaulM	2	Consultant Infectious Diseases	Sparsh Hospital	Sparsh Super Specialty Hospital Room No. 34 Ground FloorNumber 4/1Tumkur roadyeshwanthpurTumkur roadBangaloreKARNATAKA560022India	Ph: 8197290730	NA	sparshclinical@gmail.com	1
3310	CTRI/2011/08/001948	Joshi S A	JoshiSA	1	Asistant Professor	Shri Bhausaheb Govt. Medical College, Dhule(MS)	110- Pratik Apartment, Balappa Coloney, Ashok Nagar, Dhule (Maharashtra)424001.Dept. of Anaesthesia, Shri Bhausaheb Govt. Medical College, Civil Hospital campus, Dhule (Maharashtra)-424001 DhuleMAHARASHTRA424001India	Ph: 02562-246489	Ph: --	suchita_khadke@rediffmail.com	2
4876	CTRI/2012/08/002926	Jothydev Kesavadev	JothydevKesavadev	1	CEO and Director	Jothydevs Diabetes and Research Centre	Jothydevs Diabetes and Research Centre JDC Junction Konkalam Road Mudavanmugal TrivandrumJothydevs Diabetes and Research Centre JDC Junction Konkalam Road Mudavanmugal TrivandrumThiruvananthapuramKERALA695032India	Ph: 09496246200	Ph: 04712356666	jothydev@gmail.com	2
58149	CTRI/2021/10/037308	Jui Bhandare	JuiBhandare	3	Post Graduate Student	MGVs KBH dental college and hospital.	301/302, Department of Periodontology, MGVs KBH Dental College and Hospital, Mumbai-Agra Highway, Panchavati, Nashik-03.NashikMAHARASHTRA422003India	Ph: 8830750033	NA	jbdaree@gmail.com	3
62033	CTRI/2021/11/038043	Jui Bhandare	JuiBhandare	3	PG STUDENT	MGVs KBH Dental College and Hospital	301/302, Department of Periodontology, MGVs KBH Dental College and Hospital, Mumbai-Agra Highway, Panchavati, Nashik-03. NashikMAHARASHTRA422003India	Ph: 8830750033	NA	jbdaree@gmail.com	3
63785	CTRI/2022/04/041627	Jui Bhandare	JuiBhandare	3	Post Graduate Student	MGVs KBH dental college and hospital.	301/302, Department of Periodontology, MGVs KBH Dental College and Hospital, Mumbai-Agra Highway, Panchavati, Nashik-03.NashikMAHARASHTRA422003India	NA	NA	jbdaree@gmail.com	3
9651	CTRI/2015/05/005793	Juliet Rebello	JulietRebello	2	Clinical Team Lead	Cipla Ltd	Cipla Ltd 4th floor, North Block, R&D Centre, LBS Marg, Vikhroli (W) Mumbai MumbaiMAHARASHTRA400 083 India	NA	NA	juliet@cipla.com	2
9676	CTRI/2016/03/006776	Juliet Rebello	JulietRebello	2	Clinical Team Lead	Cipla Ltd	Cipla Ltd 4th floor, North Block, R&D Centre, LBS Marg, Vikhroli (W) Mumbai MumbaiMAHARASHTRA400 083 IndiaMumbaiMAHARASHTRA400 083India	NA	NA	juliet@cipla.com	2
3606	CTRI/2011/12/002241	Jyothydev Keshavdev	JyothydevKeshavdev	1	Principal Investigator	Jothydevs Diabetes & Research Center	JDC Junction, Road ,Muduvanmugal, Konkalam ThiruvananthapuramKERALA695 032India	Ph: 9895040055	Ph: 914716540055	jothydev@gmail.com	2
29244	CTRI/2020/12/030115	Jyoti Bajpai	JyotiBajpai	5	Professor Medical Oncology	Tata Memorial Centre	Tata Memorial HospitalMedical OncologyHomi Bhabha Building11th floor, 1115Dr Ernest Borges Marg Parel Mumbai 400012MumbaiMAHARASHTRA400012India	Ph: 0222417-7287	Ph: 022-2417-7201	dr_jyotibajpai@yahoo.co.in	3
49877	CTRI/2021/01/030233	Jyoti Bajpai	JyotiBajpai	5	Professor Medical Oncology	Tata Memorial Center	1115,11th floor, Homi Bhabha Block,Tata Memorial Center Dr Ernst Borges Road Parel East MumbaiMumbai1115,11th floor, Homi Bhabha Block,Tata Memorial Center Dr Ernst Borges Road Parel East MumbaiMumbaiMumbaiMAHARASHTRA400012India	Ph: 022-24177287	Ph: 022-24177201	dr_jyotibajpai@yahoo.co.in	3
49937	CTRI/2020/12/030129	Jyoti Bajpai	JyotiBajpai	5	Professor Medical Oncology	Tata Memorial Center	1115,11th floor, Homi Bhabha Block,Tata Memorial Center Dr ErnstBorges Road Parel East MumbaiSame as address 1MumbaiMAHARASHTRA400012India	Ph: 022-24177287	Ph: 022-24177201	dr_jyotibajpai@yahoo.co.in	3
73583	CTRI/2022/10/046672	Jyoti Bajpai	JyotiBajpai	5	Professor of Medical Oncology Department	Tata Memorial Centre, Mumbai	Tata Memorial Centre, Dr. Ernest Borges Road, Parel MumbaiMAHARASHTRA400012India	Ph: 9920640040	NA	drjyotibajpai25@gmail.com	2
77310	CTRI/2022/12/047995	Jyoti Bajpai	JyotiBajpai	5	Professor of Medical Oncology Department	Tata Memorial Centre, Mumbai	Tata Memorial Centre, Dr. Ernest Borges Road, Parel, MumbaiMumbaiMAHARASHTRA400012India	Ph: 9920640040	NA	drjyotibajpai25@gmail.com	2
34354	CTRI/2020/02/023252	Jyoti mala	Jyotimala	2	Senior resident	IGIMS	Department of Anaesthesiology and Critical care, First floorIGIMS, Sheikhpura,PatnaC/O - Dr.R.P. Sinha, Flat no- 103/B2 Block, IIT Campus,IIT, Bihta, Patna PIN 801103 PatnaBIHAR800014India	Ph: 9955882635	NA	drmalajyoti17@gmail.com	2
42823	CTRI/2020/05/025082	Jyoti Mala	JyotiMala	2	Senior Resident	INDIRA GANDHI INSTITUTE OF MEDICAL COLLEGE	Department of Anaesthesiology and Critical care, First floor, IGIMS, Sheikhpura, PatnaDepartment of Anaesthesiology and Critical care, First floor, IGIMS, Sheikhpura, PatnaPatnaBIHAR800014India	Ph: 9955882635	NA	drmalajyoti17@gmail.com	2
48653	CTRI/2021/01/030761	Jyotsna Punj	JyotsnaPunj	3	Professor	All India Institute of Medical Sciences, New Delhi, India	Department of Anesthesiology, All India Institute of Medical Sciences, New Delhi, India, 110029SouthDELHI110029India	Ph: 98101-91116	NA	jyotsna_punj@yahoo.com	3
57813	CTRI/2021/10/037685	jyotsna punj	jyotsnapunj	3	professor	Department of Anaesthesiology, Pain Medicine and Critical Care, AIIMS, New Delhi	department of anaesthesiology, AIIMS, new delhiSouthDELHI110023India	NA	NA	jyotsna_punj@yahoo.com	3
57816	CTRI/2021/08/035926	Jyotsna Punj	JyotsnaPunj	3	Professor	AIIMS, New Delhi	Department of Anaesthesiology, Pain Medicine and Critical Care, AIIMS, New DelhiSouthDELHI110029India SouthDELHI110029India	Ph: 9810191116	NA	jyotsna_punj@yahoo.com	3
61745	CTRI/2022/03/041200	Kalavathy	Kalavathy	1	Principal Investigator	Syngene International Limited	Syngene International Limited Human Pharmacology Unit, Clinical Development, Tower I, Semicon Park, Electronics City, Phase -II, Hosur Road, BangaloreBangaloreKARNATAKA560100India	Ph: 08066332803	Ph: 08066332722	Kalavathy.Elango@syngeneintl.com	3
26814	CTRI/2018/08/015145	Kalavathy Elango J	KalavathyElangoJ	1	Principal Investigator	Syngene International Limited	Human Pharmacology Unit, Syngene International Limited,Clinical Development, Tower I, Semicon Park, Electronics City, Phase Ã¢Â€Â“ II, Hosur Road, Bangalore Ã¢Â€Â“ 560 100, IndiaBangaloreKARNATAKA560100India	Ph: 918028082803	Ph: 918028082722	kalavathy.elango@syngeneintl.com	3
63136	CTRI/2022/01/039850	Kalavathy Ilango	KalavathyIlango	1	Principal Investigator	Syngene International Limited	Clinical development tower 1, Semicon Park, Electronic City Ã¢Â€Â“ Phase-II Hosur Road,BangaloreKARNATAKA560100India	NA	NA	Kalavathy.Elango@syngeneintl.com	3
25836	CTRI/2018/06/014465	Kalpana Bansal	KalpanaBansal	2	Assistant Professor	A.I.I.M.S.	Dept of Pedodontics & Preventive Dentistry, Centre for Dental education and Research, A.I.I.M.S.New DelhiDELHI110029India	Ph: 9810105132	NA	drkalpanabansal@gmail.com	2
33463	CTRI/2019/05/019395	Kalpana Bansal	KalpanaBansal	2	Assistant professor	A.I.I.M.S	Dept of Pedodontics & Preventive Dentistry Centre for Dental education and Research A.I.I.M.S.New DelhiDELHI110029India	Ph: 09810105132	NA	drkalpanabansal@gmail.com	2
57705	CTRI/2021/07/034702	Kalpana B Kachare	KalpanaBKachare	4	Research Officer(AYU)	Central Council for Research in Ayurvedic Sciences , New Delhi	Central Council for Research in Ayurvedic Sciences New Delhi, , Room No 121, 61-65,opp. D Block, Institutional Area, Janakpuri, South WestDELHI110058India	Ph: 09834410028	NA	kachare.kalpana@gmail.com	6
57831	CTRI/2021/07/034767	Kalpana B Kachare	KalpanaBKachare	4	Research Officer(AYU)	Central Council for Research in Ayurvedic Sciences , New Delhi	Dr Kalpana B Kachare,Central Council for Research in Ayurvedic Sciences , New Delhi,1st Floor,Room No-121,61-65, Institutional area, Opposite D block, JanakpuriSouth WestDELHI110058India	Ph: 09834410028	NA	kachare.kalpana@gmail.com	6
57870	CTRI/2021/07/034964	Kalpana B Kachare	KalpanaBKachare	4	Research Officer(AYU)	Central Council for Research in Ayurvedic Sciences , New Delhi	CCRAS-HQ, Janankpuri, New DelhiSouth WestDELHI110058India	Ph: 09834410028	NA	kachare.kalpana@gmail.com	6
69709	CTRI/2022/06/043097	Kalpana B Kachare	KalpanaBKachare	4	Research officer (Ayurveda)	Central Council for Research in Ayurvedic Sciences, Ministry of Ayush	Central Council for Research in Ayurvedic Sciences61-65, Institutional Area, opposit to D blockIst Floor, room no. 121, JanakpuriNew DelhiDELHI110058India	Ph: 09834410028	NA	kachare.kalpana@gmail.com	6
65458	CTRI/2022/02/040088	Kalpana Kachare	KalpanaKachare	2	Research officer (Ayurveda)	Central Council for Research in Ayurvedic Sciences, Ministry of Ayush	Central Council for Research in Ayurvedic SciencesRoom No 121,First Floor, Janakpuri-11005861-65 Institutional Area opposit to D blockSouth WestDELHI110058India	NA	NA	kachare.kalpana@gmail.com	6
69211	CTRI/2022/06/043074	KALPANA KACHARE	KALPANAKACHARE	2	Research officer (Ayurveda)	Central Council for Research in Ayurvedic Sciences, Ministry of Ayush	Central Council for Research in Ayurvedic Sciences Room No 121, First Floor, CCRAS, 61-65, Institutional Area, opposit to D block, Janakpuri-110058South WestDELHI110058India	Ph: 9834410028	NA	kachare.kalpana@gmail.com	6
42380	CTRI/2020/06/025571	Kalyana Chakravarthy Pentapati	KalyanaChakravarthyPentapati	1	Associate Professor	Manipal College of Dental Sciences	Room number 8, Department of Public Health Dentistry, Madhav nagar, ManipalUdupiKARNATAKA576104India	Ph: 09916036303	NA	drkalyan81@gmail.com	2
21462	CTRI/2018/01/011556	Kamal Kajal	KamalKajal	2	Assistant Professor	MD,PDCC	Department of Anaesthesia and Intensive care, Fourth Floor, Nehru Hospital, Postgraduate Institute of Medical Education and Research, ChandigarhChandigarhCHANDIGARH160012India	Ph: 1722756500	Ph: 01722756500	kamal.kajal@gmail.com	2
59013	CTRI/2021/09/036208	Kamal Kajal	KamalKajal	2	Associate Professor	MD,PDCC	Department of Anaesthesia and Intensive Care,Fourth floor, Nehru Hospital, POST GRADUATE INSTITUTE OF MEDICAL SCIENCES AND RESEARCHSector 12ChandigarhCHANDIGARH160012India	NA	NA	kamal.kajal@gmail.com	2
36874	CTRI/2020/07/026892	Kamini Dhiman	KaminiDhiman	2	Associate Professor	All India Institute of Ayurveda, New Delhi	Department of SRPT, All India Institute of Ayurveda, Gautampuri, Sarita Vihar, New DelhiSouthDELHI110076India	Ph: 8512813414	NA	kd44ayu@yahoo.co.in	1
62713	CTRI/2021/12/038921	Kamini Dhiman	KaminiDhiman	2	Associate Professor	AlIA New Delhi	Department of SRPTAll India Institute of AyurvedaNew DelhiSouthDELHI171009India	Ph: 08920900968	NA	drkaminidhiman@outlook.com	1
19985	CTRI/2017/11/010317	Kamini Rao	KaminiRao	2	Consultant Obs and Gynaec	BACC Health Care Pvt. Ltd	BACC Health Care Pvt. Ltd. # 7 East Park Road, Kumara Park East, BangaloreKARNATAKA560001India	Ph: 9620220960	NA	drkaminirao@milann.co.in	2
32444	CTRI/2019/10/021795	Kamini Rao	KaminiRao	2	Medical director	Milann- Laboratory Services	Milann- Laboratory Services,(A unit of BACC HealthCare Pvt. Ltd.)No. 7, East Park Road, Kumara Park East BangaloreBangaloreKARNATAKA560001India	Ph: 9620220960	NA	drkaminirao@milann.co.in	2
5540	CTRI/2012/12/003185	Kana Ram Jat	KanaRamJat	2	Assistant Professor	Govt. Medical College Hospital, sector-32, Chandigarh	Department of Pediatrics,D-Block, 4th Floor, Govt. Medical College Hospital, sector-32, ChandigarhChandigarhCHANDIGARH160030India	Ph: 9646121525	NA	drkanaram@gmail.com	2
7493	CTRI/2015/09/006214	KANA RAM JAT	KANARAMJAT	2	Assistant Professor	All India Institute of Medical Sciences, New Delhi	Department of Pediatrics, All India Institute of Medical Sciences, New DelhiNew DelhiDELHI110029India	Ph: 9868152426	NA	drkanaram@gmail.com	2
1138	CTRI/2009/091/000999	Kanchan Tyagi	KanchanTyagi	5	NA	NA	Project Leader, Medical Affirs and Clinical Research, Ranbaxy Research Laboratories Ltd .Plot No.77-B, Sector-18, IFFCO Road GurgaonHARYANA122015India	Ph: +911244194218	Ph: +911244016855	kanchan.tyagi@ranbaxy.com	3
1869	CTRI/2010/091/001058	Kanchan Tyagi	KanchanTyagi	5	NA	NA	Project Leader, MACR, Ranbaxy Research Laboratories, Ltd Plot No.77-B, Sector-18, IFFCO Road GurgaonHARYANA122015 India	Ph: +911244194218	Ph: +911244107000	kanchan.tyagi@ranbaxy.com	3
5829	CTRI/2013/02/003340	Kanchan Tyagi	KanchanTyagi	5	Project Leader	Ranbaxy Laboratories Ltd	Plot No 77B Sector 18 IFFCO Road GurgaonHARYANA122015India	Ph: 1244194218	Ph: 1244107000	kanchan.tyagi@ranbaxy.com	3
9458	CTRI/2015/01/005353	Kanchan Tyagi	KanchanTyagi	5	Group Leader	Sun Pharmaceutical Industries Limited	Medical Affairs and Clinical research, Research and Development, Sun Pharmaceutical Industries Limited Plot No.77-B, Sector-18, IFFCO Road GurgaonHARYANA122015India	Ph: 01244194218	Ph: 01244107000	kanchan.tyagi@sunpharma.com	2
11974	CTRI/2015/07/006050	Kanchan Tyagi	KanchanTyagi	5	Group Leader	Sun Pharmaceutical Industries Limited	Medical Affairs and Clinical research, Research and Development,Sun Pharmaceutical Industries Limited Plot No.77-B, Sector-18,IFFCO RoadGurgaonHARYANAMedical Affairs and Clinical research, Research and Development,Sun Pharmaceutical Industries Limited Plot No.77-B, Sector-18,IFFCO RoadGurgaonHARYANA122015GurgaonHARYANA122015India	Ph: 0124-4194218	Ph: 0124-4107000	kanchan.tyagi@sunpharma.com	2
20945	CTRI/2018/02/012057	Kanhaiya Lal Kishnani	KanhaiyaLalKishnani	6	Assistant Professor	Peoples College of Medical Sciences & Research Centre	Peoples College of Medical Sciences & Research Centre Bhanpur BhopalSame as address 1BhopalMADHYA PRADESH462037India	Ph: 07554004010	NA	drkishnani@gmail.com	6
20955	CTRI/2018/02/011994	Kanhaiya Lal Kishnani	KanhaiyaLalKishnani	6	Assistant Professor	Dept of Anesthesia	Peoples College of Medical Science and research centre Bhanpur Bhopal Operation theater Peoples College of Medical Sciences and R C Bhanpur BhopalBhopalMADHYA PRADESH462037India	Ph: 07554004010	NA	drkishnani@gmail.com	6
22297	CTRI/2018/02/011995	Kanhaiya Lal Kishnani	KanhaiyaLalKishnani	6	Assistant Professor	Department of Anesthesia Peoples College of Medical Sciences & Research Centre Bhanpur Bhopal	Peoples College of Medical Sciences and Research Center BhopalOperation theatre,Peopoles Hospital, Department of Anesthesia PCMS and RC Bhanpur BhopalBhopalMADHYA PRADESH462037India	Ph: 07554004010	NA	drkishnani@gmail.com	6
30107	CTRI/2019/02/017472	Kanhaiya Lal Kishnani	KanhaiyaLalKishnani	6	Associate Professor	Peoples college of Medical Sciences & R C	Peoples College of Medical Sciences & Research Centre Bhanpur Bhopal Operation Theatre Department of Anesthesia Peoples College of Medical Sciences & R C Bhanpur BhopalBhopalMADHYA PRADESH462037India	Ph: 07554004010	NA	drkishnani@gmail.com	6
30108	CTRI/2019/01/017322	Kanhaiya Lal Kishnani	KanhaiyaLalKishnani	6	Associate Professor	Peoples college of Medical Sciences & R C Bhanpur Bhopal	Department of AnaesthesiaPeoples College of Medical Sciences & Research Center Bhanpur Bhopal Department of Anaesthesia Peoples College of Medical Sciences Bhanpur BhopalBhopalMADHYA PRADESH462037India	Ph: 07554004010	NA	drkishnani@gmail.com	6
33608	CTRI/2019/05/019159	KANHAIYA LAL KISHNANI	KANHAIYALALKISHNANI	6	ASSOCIATE PROFESSOR	Department of Anesthesia Peoples college of Medical Sciences & Research Center Bhanpur Bhopal	Department of Anesthesia Peoples College of Medical Sciences & Research Center Bypass road, Bhanpur, Bhopal Operation TheatrePeoples HospitalPeoples college of Medical Sciences & RC Bhanpur Bhopal.BhopalMADHYA PRADESH462037India	Ph: 0755-4004010	NA	drkishnani@gmail.com	6
68824	CTRI/2022/05/042349	Kanuji Thakor	KanujiThakor	2	Manager	Cliantha Research Limited	Cliantha Research Limited, Cliantha Corporate, 3rd floor, Clinical department, TP 86, FP 28/1, Off S P Ring road, SarkhejAhmadabadGUJARAT382210India	Ph: 2717698500	NA	kthakor@cliantha.com	2
69202	CTRI/2022/07/043825	Kanuji Thakor	KanujiThakor	2	Manager	Cliantha Research Limited	Cliantha Research Limited, Cliantha Corporate, 3rd floor, Clinical department, TP 86, FP 28/1, Off S P Ring road, Sarkhej, AhmadabadAhmadabadGUJARAT382210India	Ph: 2717698500	NA	kthakor@cliantha.com	2
2629	CTRI/2013/09/003957	Kapil Arora	KapilArora	3	Associate Manager	Apothecaries Private Limited	579, Devli, East Sainik FarmNew DelhiDELHI110062India	Ph: 01124502551	NA	kapil.arora@apothecaries.net	3
2686	CTRI/2011/05/001745	Kapil Arora	KapilArora	3	Senior Regulatory Executive	Apothecaries Private Limited	Senior Regulatory Executive,579, Devli East Sainik FarmsNew DelhiDELHI110062India	Ph: 011-24502551	NA	Kapil.Arora@apothecaries.net	3
29094	CTRI/2019/04/018598	Kapil Arora	KapilArora	3	Vice President	Apothecaries Clinical Research LLP	876, Udyog Vihar Phase VGurgaonHARYANA122016India	Ph: 9868898699	NA	kapil.arora@apothecaries.net	3
71019	CTRI/2022/07/043740	Kapil Pandya	KapilPandya	2	Director	Inquest Biopharm Pvt Ltd	616 Ganesh Glory Near BSNL Office Jagatpur Chenpur Road Off S G Highway Jagatpur AhmedabadAhmadabadGUJARAT382481India	Ph: 91-79-49000004	NA	kapil@inquestbp.com	2
82875	CTRI/2023/04/051818	Kapil Pandya	KapilPandya	2	Director	Inquest Bio-Pharm Private Limited	616, GANESH GLORY, Nr. BSNL Office, Jagatpur-Chenpur Road, Off S.G. Highway, Jagatpur, Ahmedabad Ã¢Â€Â“ 382481, Gujarat, India. AhmadabadGUJARAT382481India	Ph: 91-8238513462	NA	kapil@inquestbp.com	2
44815	CTRI/2020/06/026192	Kartikeya Parmar	KartikeyaParmar	2	Assistant Professor	Civil Hospital and B J Medical College	Department of Medicine Civil Hospital and B J Medical College, Asarwa, Ahmedabad Gujarat India AhmadabadGUJARAT380016India	Ph: 9924643799	NA	drkartik@gmail.com	2
59194	CTRI/2021/09/036116	Kartikeya Parmar	KartikeyaParmar	2	Assistant Professor	Civil Hospital and B J Medical College	Department of Medicine Civil Hospital and B J Medical CollegeAsarwaAhmadabadGUJARAT380016India	Ph: 9924643799	NA	drkartik@gmail.com	2
55846	CTRI/2021/05/033472	Karuna Shanker	KarunaShanker	2	Senior Principal Scientist	CSIR-CIMAP, Lucknow	Phytochemistry DivisionCSIR-Central Institute of Medicinal and Aromatic Plants, LucknowLucknowUTTAR PRADESH226015India	Ph: 9415329718	NA	k.shanker@cimap.res.in	2
55879	CTRI/2021/05/033543	Karuna Shanker	KarunaShanker	2	Senior Principal Scientist	CSIR-CIMAP, Lucknow	Phytochemistry Division CSIR-Central Institute of Medicinal and Aromatic Plants, LucknowLucknowUTTAR PRADESH226015India	Ph: 9415329718	NA	k.shanker@cimap.res.in	2
29695	CTRI/2019/01/016939	Karuna Y M	KarunaYM	2	Assistant Professor	Manipal College of Dental Sciences, Mangalore	Assistant Professor, Department of Pedodontics and Preventive Dentistry, Light House Hill, MCODS, MangaloreDakshina KannadaKARNATAKA575001India	Ph: 7907196265	NA	karuna.ym@manipal.edu	2
38290	CTRI/2019/11/022103	Karuna Y M	KarunaYM	2	Assistant Professor	Manipal College of Dental Sciences, Mangalore, Karnataka	Assistant Professor, Department of Pedodontics and Preventive Dentistry, Light House Hill, MCODS, MangaloreDakshina KannadaKARNATAKA575001India	Ph: 9964116229	NA	karuna.ym@manipal.edu	2
70830	CTRI/2022/07/043993	Kavitha Dhanasekaran	KavithaDhanasekaran	2	Scientist-D	ICMR-National Institute of Cancer Prevention and Research	Division of Clinical OncologyRoom no 16 Ground floorI-7 Sector 39NoidaGautam Buddha NagarUTTAR PRADESH201301India	Ph: 01202446929	NA	kavithad.dr@gmail.com	2
75428	CTRI/2022/10/046849	Kavitha Dhanasekaran	KavithaDhanasekaran	2	Scientist-D	ICMR-National Institute of Cancer Prevention and Research	I-7 Sector 39 NoidaGautam Buddha NagarUTTAR PRADESH201301India	Ph: 8178218414	NA	kavithad.dr@gmail.com	2
32851	CTRI/2019/04/018731	K BHARATHI	KBHARATHI	1	PROFESSOR	NATIONAL INSTITUTE OF AYURVEDA	HEADP.G. DEPARTMENT OF PRASUTITANTRA AND STRIROGANATIONAL INSTITUTE OF AYURVEDAJORAWARSINGH GATE, AMER ROAD,JAIPUR, RAJASTHANJaipurRAJASTHAN302002India	Ph: 9492047131	NA	baruhunt@gmail.com	2
6803	CTRI/2014/09/005010	Kedar Ganla	KedarGanla	2	Consultant Ã¢Â€Â“ Fertility Physician	Ankoor Fertility Clinic & IUI Center	Ankoor Fertility Clinic & IUI CenterA-1, Ultra Co-op Society, Ground Floor, Lt. Dilip Gupte Marg, Shivaji Park, Near Goa Portuguesa Restaurant, Mahim, MumbaiMumbaiMAHARASHTRA400016India	Ph: 9322234964	NA	drkedarganla@gmail.com	2
46966	CTRI/2020/10/028674	Kedar Ganla	KedarGanla	2	Consultant Fertility Physician	Ankoor Fertility Clinic	Department of Obstetrics and Genecology, A1-Ultra cooperative society , ground floor, shivaji park, mahimMumbai (Suburban)MAHARASHTRA400016India	Ph: 9820450061	NA	drkedarganla@gmail.com	2
26750	CTRI/2018/06/014588	Keshavamurthy Vinay	KeshavamurthyVinay	2	Assistant professor	PGIMER	Department of Dermatology, Venereology and LeprologySector 12ChandigarhChandigarhCHANDIGARH160012India	Ph: 8872993222	NA	vinay.keshavmurthy@gmail.com	4
29391	CTRI/2018/11/016448	Keshavamurthy Vinay	KeshavamurthyVinay	2	Assistant Professor	PGIMER (Postgraduate Institute of Medical Education and Research)	Department of Dermatology, Venereology and LeprologyPGIMER, Sector-12ChandigarhCHANDIGARH160012India	Ph: 8872993222	NA	vinay.keshavmurthy@gmail.com	4
27051	CTRI/2018/07/014927	Kevin Kansagra	KevinKansagra	2	Deputy General Manager	Cadila Healthcare Ltd	Zydus Research Centre, Cadila Healthcare LimitedSurvey No. 396/403, Opp. Sarvotam Hotel, Nr. Nova Petrochemicals, Sarkhej-Bavla N.H. No. 8A, Moraiya, Ahmedabad-382213 GujaratAhmadabadGUJARAT382213India	Ph: 02717-665555	Ph: 02717-665355	kevinkumarkansagra@zyduscadila.com	31
76866	CTRI/2022/11/047394	Kevin Kansagra	KevinKansagra	2	General Manager	Zydus Lifesciences Limited	Zydus Research Centre,Survey No. 396/403, Sarkhej-Bavla National Highway No.8A Moraiya,AhmadabadGUJARAT382213India	Ph: 02717-665555	NA	kevinkumarkansagra@zyduslife.com	1
5716	CTRI/2012/12/003225	Kevin Kumar Kansagra	KevinKumarKansagra	31	Scientist	Zydus Research Centre	Zydus Research Centre, -- Survey No. 396/403, Sarkhej-Bavla N.H. No. 8A, Moraiya AhmadabadGUJARATAhmadabadGUJARAT382213India	Ph: 02717665555	Ph: 02717665355	kevinkumarkansagra@zyduscadila.com	31
3445	CTRI/2011/12/002249	kevinkumar Kansagra	kevinkumarKansagra	31	Associate Research Scientist,	Cadila Healthcare Limited	Zydus Research Centre, Cadila Healthcare LimitedSurvey No. 396/403, Sarkhej-Bavla N.H. No. 8A, MoraiyaCadila Healthcare LimitedZydus Cadila House,Plot No. 360, TPS 5, Dayaldas Road - Service Road CrossingVile Parle (E)Mumbai-400057, IndiaAhmadabadGUJARAT382213India	Ph: 02717665555	Ph: 02717665355	kevinkumarKansagra@zyduscadila.com	31
4852	CTRI/2012/08/002875	Kevinkumar Kansagra	KevinkumarKansagra	31	Principal Investigator	Zydus Research Centre	Zydus Research Centre, Cadila Healthcare Limited Survey No. 396/403, Opp. Sarvotam Hotel, Nr. Nova Petrochemicals, Sarkhej-Bavla N.H. No. 8A, Moraiya, AhmedabadGujarat, India AhmadabadGUJARAT382213 India	Ph: 912717665555	Ph: 912717665355	kevinkumarkansagra@zyduscadila.com	31
4863	CTRI/2012/09/002976	Kevinkumar Kansagra	KevinkumarKansagra	31	Principal Investigator	Zydus Research Centre	Zydus Research Centre, Cadila Healthcare Limited Survey No. 396/403, Opp. Sarvotam Hotel, Nr. Nova Petrochemicals, Sarkhej-Bavla N.H. No. 8A, Moraiya, AhmedabadGujarat, India AhmadabadGUJARAT382213 India	Ph: 912717665555	Ph: 912717665355	kevinkumarkansagra@zyduscadila.com	31
4864	CTRI/2012/08/002874	Kevinkumar Kansagra	KevinkumarKansagra	31	Principal Investigator	Zydus Research Centre	Zydus Research Centre, Cadila Healthcare Limited Survey No. 396/403, Opp. Sarvotam Hotel, Nr. Nova Petrochemicals, Sarkhej-Bavla N.H. No. 8A, Moraiya, AhmedabadGujarat, India AhmadabadGUJARAT382213India	Ph: 912717665555	Ph: 912717665355	kevinkumarkansagra@zyduscadila.com	31
4867	CTRI/2012/07/002841	Kevinkumar Kansagra	KevinkumarKansagra	31	Principal Investigator	Zydus Research Centre	Zydus Research Centre, Cadila Healthcare Limited Survey No. 396/403, Opp. Sarvotam Hotel, Nr. Nova Petrochemicals, Sarkhej-Bavla N.H. No. 8A, Moraiya, AhmedabadGujarat, India AhmadabadGUJARAT382213India	Ph: 912717665555	Ph: 912717665355	kevinkumarkansagra@zyduscadila.com	31
4868	CTRI/2012/07/002815	Kevinkumar Kansagra	KevinkumarKansagra	31	Principal Investigator	Zydus Research Centre	Zydus Research Centre, Cadila Healthcare Limited Survey No. 396/403, Opp. Sarvotam Hotel, Nr. Nova Petrochemicals, Sarkhej-Bavla N.H. No. 8A, Moraiya, AhmedabadGujarat, India AhmadabadGUJARAT382213India	Ph: 912717665555	Ph: 912717665355	kevinkumarkansagra@zyduscadila.com	31
4872	CTRI/2012/08/002880	Kevinkumar Kansagra	KevinkumarKansagra	31	Principal Investigator	Zydus Research Centre	Zydus Research Centre, Cadila Healthcare Limited Survey No. 396/403, Opp. Sarvotam Hotel, Nr. Nova Petrochemicals, Sarkhej-Bavla N.H. No. 8A, Moraiya, AhmedabadGujarat, India AhmadabadGUJARAT382213India	Ph: 912717665555	Ph: 912717665355	kevinkumarkansagra@zyduscadila.com	31
4873	CTRI/2012/09/002992	Kevinkumar Kansagra	KevinkumarKansagra	31	Principal Investigator	Zydus Research Centre	Zydus Research Centre, Cadila Healthcare Limited Survey No. 396/403, Opp. Sarvotam Hotel, Nr. Nova Petrochemicals, Sarkhej-Bavla N.H. No. 8A, Moraiya, AhmedabadGujarat, IndiaAhmadabadGUJARAT382213India	Ph: 912717665555	Ph: 912717665355	kevinkumarkansagra@zyduscadila.com	31
4874	CTRI/2012/08/002888	Kevinkumar Kansagra	KevinkumarKansagra	31	Principal Investigator	Zydus Research Centre	Zydus Research Centre, Cadila Healthcare Limited Survey No. 396/403, Opp. Sarvotam Hotel, Nr. Nova Petrochemicals, Sarkhej-Bavla N.H. No. 8A, Moraiya, AhmedabadGujarat, IndiaAhmadabadGUJARAT382213India	Ph: 912717665555	Ph: 912717665355	kevinkumarkansagra@zyduscadila.com	31
4875	CTRI/2012/07/002818	Kevinkumar Kansagra	KevinkumarKansagra	31	Principal Investigator	Zydus Research Centre	Zydus Research Centre, Cadila Healthcare Limited Survey No. 396/403, Opp. Sarvotam Hotel, Nr. Nova Petrochemicals, Sarkhej-Bavla N.H. No. 8A, Moraiya, AhmedabadGujarat, IndiaAhmadabadGUJARAT382213India	Ph: 912717665555	Ph: 912717665355	kevinkumarkansagra@zyduscadila.com	31
8369	CTRI/2014/02/004377	Kevinkumar Kansagra	KevinkumarKansagra	31	Scientist	Zydus Research Centre	Zydus Research Centre, -- Survey No. 396/403, Sarkhej-Bavla N.H. No. 8A, Moraiya Ahmadabad AhmadabadGUJARAT382213India	Ph: 02717665555	Ph: 02717665355	kevinkumarkansagra@zyduscadila.com	31
8380	CTRI/2014/01/004360	Kevinkumar Kansagra	KevinkumarKansagra	31	Principal Investigator	Zydus Research Centre	Zydus Research Centre.Survey No. 396/403, Opp. Sarvotam Hotel,Nr. Nova Petrochemicals, Sarkhej-Bavla N.H. No. 8A,Village: Moraiya, AhmedabadAhmadabadGUJARAT382213India	Ph: 02717665555	Ph: 02717665355	kevinkumarkansagra@zyduscadila.com	31
8381	CTRI/2014/01/004359	Kevinkumar Kansagra	KevinkumarKansagra	31	Principal Investigator	Zydus Research Centre	Zydus Research Centre.Survey No. 396/403, Opp. Sarvotam Hotel,Nr. Nova Petrochemicals, Sarkhej-Bavla N.H. No. 8A,Village: Moraiya, AhmedabadAhmadabadGUJARAT382213India	Ph: 02717665555	Ph: 02717665355	kevinkumarkansagra@zyduscadila.com	31
8382	CTRI/2014/01/004340	Kevinkumar Kansagra	KevinkumarKansagra	31	Principal Investigator	Zydus Research Centre	Zydus Research Centre.Survey No. 396/403, Opp. Sarvotam Hotel,Nr. Nova Petrochemicals, Sarkhej-Bavla N.H. No. 8A,Village: Moraiya, Ahmedabad- AhmadabadGUJARAT382213India	Ph: 02717-665555	Ph: 02717-665355	kevinkumarkansagra@zyduscadila.com	31
8384	CTRI/2014/01/004358	Kevinkumar Kansagra	KevinkumarKansagra	31	Principal Investigator	Zydus Research Centre	Zydus Research Centre.Survey No. 396/403, Opp. Sarvotam Hotel,Nr. Nova Petrochemicals, Sarkhej-Bavla N.H. No. 8A,Village: Moraiya, AhmedabadAhmadabadGUJARAT382213India	Ph: 02717-665555	Ph: 02717-665355	kevinkumarkansagra@zyduscadila.com	31
9768	CTRI/2014/08/004856	Kevinkumar Kansagra	KevinkumarKansagra	31	Principal Investigator	Zydus Research Centre	Zydus Research Centre. Survey No. 396/403, Opp. Sarvotam Hotel, Nr. Nova Petrochemicals, Sarkhej-Bavla N.H. No. 8A, Village: Moraiya, AhmedabadAhmadabadGUJARAT382213India	Ph: 02717665555	Ph: 02717665355	kevinkumarkansagra@zyduscadila.com	31
9776	CTRI/2014/08/004857	Kevinkumar Kansagra	KevinkumarKansagra	31	Principal Invesigator	Zydus Research Centre	Zydus Research Centre. Survey No. 396/403, Opp. Sarvotam Hotel, Nr. Nova Petrochemicals, Sarkhej-Bavla N.H. No. 8A, Village: Moraiya, Ahmedabad AhmadabadGUJARAT382213India	Ph: 02717665555	Ph: 02717665355	kevinkumarkansagra@zyduscadila.com	31
9777	CTRI/2014/08/004858	Kevinkumar Kansagra	KevinkumarKansagra	31	Principal Investigator	Zydus Research Centre	Zydus Research Centre. Survey No. 396/403, Opp. Sarvotam Hotel, Nr. Nova Petrochemicals, Sarkhej-Bavla N.H. No. 8A, Village: Moraiya, AhmedabadAhmadabadGUJARAT382213India	Ph: 02717665555	Ph: 02717665355	kevinkumarkansagra@zyduscadila.com	31
11587	CTRI/2015/04/005710	KevinKumar Kansagra	KevinKumarKansagra	31	Principal Scientist	Zydus Research Centre	Zydus Research Centre, Survey No. 396/403, Opp. Sarvotam Hotel, Nr. Nova Petrochemicals, Sarkhej-Bavla N.H. No. 8A, Village: Moraiya, Ahmedabad 382213, Gujarat, India AhmadabadGUJARAT382213India	Ph: 2717-665555	Ph: 912717665355	kevinkumarkansagra@zyduscadila.com	31
11852	CTRI/2015/06/005838	KevinKumar Kansagra	KevinKumarKansagra	31	Senior Manager	Zydus Research Centre	Survey No. 396/403, Opp. Sarvotam Hotel,Nr. Nova Petrochemicals, Sarkhej-Bavla N.H. No.8A,Village: Moraiya, AhmadabadGUJARAT382213India	Ph: 91-2717-665555	Ph: 912717665355	kevinkumarkansagra@zyduscadila.com	31
12020	CTRI/2015/06/005908	KevinKumar Kansagra	KevinKumarKansagra	31	Senior Manager	Zydus Research Centre	Zydus Research Centre, Survey No. 396/403, Opp. Sarvotam Hotel, Nr. Nova Petrochemicals, Sarkhej-Bavla N.H. No. 8A, Village: MoraiyaAhmadabadGUJARAT382213India	Ph: 912717665555	Ph: 912717665355	kevinkumarkansagra@zyduscadila.com	31
13170	CTRI/2015/10/006291	Kevinkumar Kansagra	KevinkumarKansagra	31	Principal Scientist	Zydus Research Centre	Zydus Research Centre,Survey No. 396/403, Opp. Sarvotam Hotel, Nr. Nova Petrochemicals,Sarkhej-Bavla N.H. No. 8A, Village: MoraiyaAhmadabadAhmadabadGUJARAT382213India	Ph: 912717665555	Ph: 912717665355	kevinkumarkansagra@zyduscadila.com	31
14119	CTRI/2016/02/006665	Kevinkumar Kansagra	KevinkumarKansagra	31	Principal Scientist	Zydus Research Centre	Survey No. 396/403, Opp. Sarvotam Hotel,Nr. Nova Petrochemicals, Sarkhej-Bavla N.H. No. 8A,Village : Moraiya, Ahmedabad, IndiaAhmadabadGUJARAT382213India	Ph: 912717665555	Ph: 912717665355	kevinkumarkansagra@zyduscadila.com	31
14843	CTRI/2016/04/006886	KevinKumar Kansagra	KevinKumarKansagra	31	Principal Scientist	Zydus Research Centre	Zydus Research Centre, Survey No. 396/403, Opp. Sarvotam Hotel, Nr. Nova Petrochemicals, Sarkhej-Bavla N.H. No. 8A, Village: Moraiya, Ahmedabad 382213, Gujarat, IndiaAhmadabadGUJARAT382213India	Ph: 912717665555	Ph: 912717665355	kevinkumarkansagra@zyduscadila.com	31
14846	CTRI/2016/04/006885	Kevinkumar Kansagra	KevinkumarKansagra	31	Principal Scientist	Zydus Research Centre	Survey No. 396/403, Opp. Sarvotam Hotel, Nr. NovaPetrochemicals, Sarkhej-Bavla N.H. No. 8A, Village : Moraiya,Ahmedabad, IndiaAhmadabadGUJARAT382213India	Ph: 912717665555	Ph: 912717665355	kevinkumarkansagra@zyduscadila.com	31
26989	CTRI/2018/08/015307	Kevinkumar Kansagra	KevinkumarKansagra	31	Deputy General Manager	Cadila Healthcare Ltd	Zydus Research Centre, Cadila Healthcare LimitedSurvey No. 396/403, Opp. Sarvotam Hotel, Nr. Nova Petrochemicals, Sarkhej-Bavla N.H. No. 8A, Moraiya, AhmedabadAhmadabadGUJARAT382213India	Ph: 91-2717-665555	Ph: 91-2717-665355	kevinkumar.kansagra@zyduscadila.com	2
33329	CTRI/2019/06/019635	Kevinkumar Kansagra	KevinkumarKansagra	31	Deputy General Manager	Cadila Healthcare Limited	Zydus Research Center,Survey No. 396/403, Sarkhej-Bavla National Highway No.8AAhmadabadGUJARAT382213India	Ph: 2717665355	NA	kevinkumar.kansagra@zyduscadila.com	2
36915	CTRI/2019/12/022312	Kevinkumar Kansagra	KevinkumarKansagra	31	Deputy General Manager	Cadila Healthcare Limited	Zydus Research Center,Survey No. 396/403, Sarkhej-Bavla National Highway No.8AMoraiya, Ahmedabad 382213, IndiaAhmadabadGUJARAT382213India	Ph: 0271766535555	NA	kevinkumarkansagra@zyduscadila.com	31
43775	CTRI/2020/06/026087	Kevinkumar Kansagra	KevinkumarKansagra	31	Deputy General Manager	Cadila Healthcare Limited	Zydus Research Center,Survey No. 396/403, Sarkhej-Bavla National Highway No.8A,MoraiyaAhmadabadGUJARAT382213India	Ph: 91271766535	NA	kevinkumarkansagra@zyduscadila.com	31
49106	CTRI/2020/11/029033	Kevinkumar Kansagra	KevinkumarKansagra	31	Deputy General Manager	Cadila Healthcare Limited	Zydus Research Center,Survey No. 396/403,Sarkhej-Bavla National Highway No.8A Moraiya,Ahmedabad - 382213AhmadabadGUJARAT382213India	Ph: 02717665555	NA	kevinkumarkansagra@zyduscadila.com	31
5796	CTRI/2013/01/003278	Kevinkunmar Kansagra	KevinkunmarKansagra	1	Scientist	Zydus Research Centre	Clinical Research Department, Zydus Research Centre,CHL,Sarkhej-Bavla N.H. No. 8A, Moraiya AhmadabadGUJARAT AhmadabadGUJARAT382213India	Ph: 02717665555	Ph: 02717665355	kevinkumarkansagra@zyduscadila.com	31
60795	CTRI/2022/03/040865	Keya Chakraborty	KeyaChakraborty	5	Associate Professor Anaesthesiology	RKMSP & VIMS Kolkata	RKMSP & VIMS Kolkata99 Sarat Bose Road KolkataWest Bengal4th Floor OTOT 899 Sarat Bose Road KolkataWest BengalKolkataWEST BENGALPin 700026India	Ph: 9830183464	NA	drkeyachakraborty21@gmail.com	5
63160	CTRI/2021/12/038768	Keya Chakraborty	KeyaChakraborty	5	Associate Professor Anaesthesiology	RKMSP & VIMS Kolkata	RKMSP & VIMS 99 Sarat Bose Road KalighatDepartment Of Anaesthesiology,4th fioor OT Complex Kolkata99 Sarat Bose Road Kalighat 700026KolkataWEST BENGALPin 700026India	Ph: 9830183464	NA	drkeyachakraborty21@gmail.com	5
63172	CTRI/2021/12/038735	Keya Chakraborty	KeyaChakraborty	5	Associate Professor Anaesthesiology	RKMSP & VIMS Kolkata	RKMSP & VIMS 99 Sarat Bose RoadDepartment Of Anaesthesiology4th Floor OT complexKalighat Kolkata99 Sarat Bose Road Kalighat 700026KolkataWEST BENGAL700026India	Ph: 9830183464	NA	drkeyachakraborty21@gmail.com	5
66700	CTRI/2022/03/040869	Keya Chakraborty	KeyaChakraborty	5	Associate Professor Anaesthesiology	RKMSP & VIMS Kolkata	RKMSP & VIMS 99 Sarat Bose Road Kalighat Department Of AnaesthesiologyFourth floor OTRoom No 6 KolkataIndia 99 Sarat Bose Road Kalighat WEST BENGALPin 700026KolkataWEST BENGAL 700026India	Ph: 9830183464	NA	drkeyachakraborty21@gmail.com	5
68274	CTRI/2022/05/042373	Keya Chakraborty	KeyaChakraborty	5	Associate Professor Anaesthesiology	RKMSP & VIMS Kolkata	Department Of Anesthesiology4th floor OT complexRoom no 399 Sarat Bose RoadKolkataWest BengalKolkataWEST BENGAL700026India	Ph: 9830183464	NA	drkeyachakraborty21@gmail.com	5
1104	CTRI/2009/091/000958	Keya Lahiri	KeyaLahiri	1	Head of Department (Pediatrics)	Seth GS Medical College & KEM Hospital	Department of Pediatrics, Seth GS Medical College & KEM Hospital, MumbaiMumbaiMAHARASHTRA400012India	Ph: 022-26652518	Ph: 022-24143435	drkeyalahiri@gmail.com	2
20626	CTRI/2018/10/016053	Keya Rani Lahiri	KeyaRaniLahiri	1	Principal Investigator	Dr. D.Y. Patil Medical College, Hospital And Research Centre	1st Floor, Administrative section, Hospital building, Plot No. 2 Sector 5, Nerul, Navi MumbaiMumbai (Suburban)MAHARASHTRA400706India	Ph: 9820055685	NA	drkeyalahiri@gmail.com	2
3860	CTRI/2011/12/002312	Khaled Mohsin Badaam	KhaledMohsinBadaam	5	Assistant Professor	Government Medical College, Aurangabad	Department of Physiology,Government Medical College,Panchakki Road,AurangabadMAHARASHTRA431001India	Ph: 02402402412	NA	khalid_badaam@yahoo.com	5
5185	CTRI/2012/09/002974	Khaled Mohsin Badaam	KhaledMohsinBadaam	5	Assistant Professor	Government Medical College, Aurangabad	Department of Physiology, Government Medical College, Panchakki Road,AurangabadMAHARASHTRA431001India	Ph: 02402402412	NA	khalid_badaam@yahoo.com	5
5212	CTRI/2012/09/002975	Khaled Mohsin Badaam	KhaledMohsinBadaam	5	Assistant Professor	Government Medical College, Aurangabad	Department of Physiology, Government Medical College, Panchakki Road,AurangabadMAHARASHTRA431001India	Ph: 02402402412	NA	khalid_badaam@yahoo.com	5
5224	CTRI/2012/09/002985	Khaled Mohsin Badaam	KhaledMohsinBadaam	5	Assistant Professor	Government Medical College, Aurangabad	Department of Physiology, Government Medical College, Panchakki Road,AurangabadMAHARASHTRA431001India	Ph: 02402402412	NA	khalid_badaam@yahoo.com	5
5953	CTRI/2013/02/003346	Khaled Mohsin Badaam	KhaledMohsinBadaam	5	Assistant Professor	Government Medical College, Aurangabad	Department of Physiology, Government Medical College, Panchakki Road,AurangabadMAHARASHTRA431001India	Ph: 02402402412	NA	khalid_badaam@yahoo.com	5
20116	CTRI/2017/09/009946	Khokan Debnath	KhokanDebnath	4	Senior General Manager (Head) Ã¢Â€Â“ RA, Clinical Operations, PV and QA (India and Emerging Market)	Wockhardt Ltd.	Wockhardt Towers, Bandra Kurla Complex, Bandra Ã¢Â€Â“ 400 051,MumbaiMumbaiMAHARASHTRA400051IndiaMumbaiMAHARASHTRA400051India	Ph: 02226596407	NA	kdebnath@wockhardt.com	4
67360	CTRI/2022/04/042295	Khokan Debnath	KhokanDebnath	4	Senior General Manager (Head) Ã¢Â€Â“ RA, Clinical Operations, PV and QA (India and Emerging Market)	Wockhardt Ltd	Wockhardt Towers, Bandra Kurla Complex, Bandra Ã¢Â€Â“ 400 051, MumbaiMumbaiMumbaiMAHARASHTRA400051India	Ph: 02226596407	NA	kdebnath@wockhardt.com	4
67371	CTRI/2022/05/042698	Khokan Debnath	KhokanDebnath	4	Senior General Manager (Head) Ã¢Â€Â“ RA, Clinical Operations, PV and QA (India and Emerging Market)	Wockhardt Ltd.	Wockhardt Towers, Bandra Kurla Complex, Bandra Ã¢Â€Â“ 400 051, MumbaiMumbaiMAHARASHTRA400051India	Ph: 02226596407	NA	kdebnath@wockhardt.com	4
68371	CTRI/2022/06/043563	Khokan Debnath	KhokanDebnath	4	Senior General Manager (Head) Ã¢Â€Â“ RA, Clinical Operations, PV and QA (India and Emerging Market)	Wockhardt Ltd	Wockhardt Towers, Bandra Kurla Complex, Bandra Ã¢Â€Â“ 400 051, MumbaiMumbaiMAHARASHTRA400051India	Ph: 02226596407	NA	kdebnath@wockhardt.com	4
2110	CTRI/2015/01/005366	K Ilango	KIlango	2	Professor & Dean	Interdisciplinary School of Indian System of Medicine, SRM University	Interdisciplinary School of Indian System of Medicine, SRM University, SRM University, SRM Nagar, KattankulathurKancheepuramTAMIL NADU603 203India	Ph: 9444144120	NA	ilangok67@gmail.com	2
2325	CTRI/2015/01/005365	K Ilango	KIlango	2	Professor & Dean	Interdisciplinary School of Indian System of Medicine	Interdisciplinary School of Indian System of Medicine, SRM University, KattankulathurKancheepuramTAMIL NADU603 203 India	Ph: 9444144120	NA	ilangok67@gmail.com	2
48961	CTRI/2021/03/031821	Kiran Khandare	KiranKhandare	2	Professor	Datta maghe institute of medical science	department of shalyatantraMahatma Gandhi Ayurved College,Salod(H) Wardha,WardhaMAHARASHTRA442001India	Ph: 9765033585	Ph: 9765033585	kbkhandare@gmail.com	2
48962	CTRI/2021/03/031805	Kiran Khandare	KiranKhandare	2	Professor	Mahatma Gandhi Ayurved College Hospital Research Center	department of shalyatantra Mahatma Gandhi Ayurved College Hospital Research Center salod sawangi wardha districtWardhaMAHARASHTRA445001India	Ph: 09765033585	NA	kbkhandare@gmail.com	2
1896	CTRI/2011/05/001757	Kiran Marthak	KiranMarthak	4	Director	NA	Veeda Clinical Research Pvt Ltd, Nilkamal House, Ground FloorPlot no 77/78, Road no 13-14, MIDC, Andheri MumbaiMAHARASHTRA400093India	NA	NA	kiran.marthak@veedacr.com	2
19567	CTRI/2017/07/009034	Kiran Marthak	KiranMarthak	4	Director and Head, Global Clinical Development	Lambda Therapeutic Research Ltd	Lambda Therapeutic Research LtdLambda House, Plot No. 38, Survey no 388,Near Silver Oak Club, S G Highway, Gota,Ahmedabad AhmadabadGUJARAT382481India	NA	NA	kiranmarthak@lambda-cro.com	2
31267	CTRI/2019/02/017597	Kiran Marthak	KiranMarthak	4	Director	Lambda Therapeutic Research Ltd	Lambda House, Plot No. 38, Survey No. 388Near Silver Oak Club,S. G. Highway, GotaAhmadabadGUJARAT382481India	Ph: 07940202370	Ph: 07940202021	kiranmarthak@lambda-cro.com	2
63715	CTRI/2022/02/039885	Kiran Marthak	KiranMarthak	4	PRINCIPAL INVESTIGATOR	Veeda Clinical Research Pvt. Ltd.	Veeda Clinical Research Pvt. Ltd.1st, 2nd, 3rd and 4th FloorVEDANT Complex, Nr. Y.M.C.A. Club,S.G.Highway Road, Vejalpur,Ahmedabad, Gujarat, India1st, 2nd, 3rd and 4th FloorVEDANT Complex, Nr. Y.M.C.A. Club,S.G.Highway Road, Vejalpur,Ahmedabad, Gujarat, IndiaAhmadabadGUJARAT380 051India	Ph: 07967773000	Ph: 079-30013010	Kiran.Marthak@veedacr.com	2
7003	CTRI/2014/01/004344	Kirudhna Kumar Kosanam Subramanian	KirudhnaKumarKosanamSubramanian	1	Radiation and Clinical Oncologist- Head of the Department	Meenakshi Mission Hospital and Research Centre	Meenakshi Mission Hospital and Research Centre Lake Area, Melur Road, Madurai-625107, Tamilnadu, India.MaduraiTAMIL NADU625107India	Ph: -9787713004-	NA	drkskk@yahoo.com	2
7007	CTRI/2013/12/004208	Kirushna Kumar Kosanam Subramanian	KirushnaKumarKosanamSubramanian	1	Radiation and Clinical Oncologist- Head of the Department	Meenakshi Mission Hospital and Research Centre	Meenakshi Mission Hospital and Research Centre Lake Area, Melur Road, Madurai-625107, Tamilnadu, India.MaduraiTAMIL NADU625107India	Ph: -9787713004-	NA	drkskk@yahoo.com	2
4677	CTRI/2012/05/002691	K Madhavi Latha	KMadhaviLatha	1	Principal Investigator	Piramal Clinical Research	Piramal Clinical Research, 3rd & 4th Floor, Mirrakamshetty Mall, Ramanthapur, R.R. District, Hyderabad, Andhra Pradesh 5000 013RangareddiANDHRA PRADESH5000 013India	Ph: 04027032627-235	NA	madhavilatha.kodru@piramal.com	2
10750	CTRI/2014/12/005320	K Manjunath	KManjunath	2	Assistant General Manager Ã¢Â€Â“ Clinical Trial Management	Lambda Therapeutic Research Ltd	Lambda Therapeutic Research Ltd, Near Gujarat High Court, S.G. Highway, Gota, Ahmedabad 380061, Gujarat , IndiaAhmadabadGUJARAT380061India	Ph: 917940202290	NA	manjunathk@lambda-cro.com	8
10923	CTRI/2015/01/005417	K Manjunath	KManjunath	2	Assistant General Manager Ã¢Â€Â“ Clinical Trial Management	Lambda Therapeutic Research Ltd	Lambda Therapeutic Research Ltd, Near Gujarat High Court, S.G. Highway, Gota, Ahmedabad 380061, Gujarat, IndiaAhmadabadGUJARAT380061India	Ph: 917940202290	NA	manjunathk@lambda-cro.com	8
470	CTRI/2009/091/000217	K M Prasanna Kumar	KMPrasannaKumar	1	Endocrinologist	NA	Medisys Clinisearch India Pvt LtdBangalore Diabetic Centre, Kalyan Nagar ,BangaloreKARNATAKA560043India	Ph: 91-80-25421233	Ph: 91-80-25425396	drkmpk@gmail.com	2
28585	CTRI/2018/10/015900	Kouser	Kouser	1	Lecturer	National Institute of Unani Medicine	National Institute of Unani Medicine, kottige palya, magadi main road, bangalore No. 147, 4th cross vijaya bank colony, KR Puram, BangaloreBangaloreKARNATAKA560036India	Ph: 9744730208	NA	kouser2fathima@gmail.com	3
34985	CTRI/2019/08/021003	Kouser Fathima Firdose	KouserFathimaFirdose	2	Lecturer	National Institute of Unani Medicine	Dept. of Ilmul Qabalat wa Amraze Niswan, NIUM, BangaloreBangaloreKARNATAKA560091India	Ph: 9141762284	NA	kouser2fathima@gmail.com	3
62331	CTRI/2021/11/037911	Kouser Fathima Firdose	KouserFathimaFirdose	2	Assistant Professor	National Institute of Unani Medicine	Dept. of Ilmul Qabalat wa Amraze Niswan, National Institute of Unani Medicine, bangalore BangaloreKARNATAKA560091India	Ph: 9141762284	NA	kouser2fathima@gmail.com	3
37338	CTRI/2019/10/021667	Koushik Narayan Subramanyam	KoushikNarayanSubramanyam	3	Additional Senior Consultant	Sri Sathya Sai Institute of Higher Medical Sciences - Prasanthigram	Room N0 142, Dept of OrthopaedicsAnantapurANDHRA PRADESH515134India	Ph: 9491629620	NA	drkoushik@hotmail.com	3
51721	CTRI/2021/02/031382	Koushik Narayan Subramanyam	KoushikNarayanSubramanyam	3	Additional Senior Consultant	Sri Sathya Sai Institute of Higher Medical Sciences - Prasanthigram, Puttaparthi.	Room No 142, Dept of Orthopaedics, Sri Sathya Sai Institute of Higher Medical Sciences - Prasanthigram, PuttaparthiAnantapurANDHRA PRADESH515134India	NA	NA	drkoushik@hotmail.com	3
51756	CTRI/2021/02/031537	Koushik Narayan Subramanyam	KoushikNarayanSubramanyam	3	Additional Senior Consultant	Sri Sathya Sai Institute of Higher Medical Sciences - Prasanthigram, Puttaparthi.	Room No 142, Dept of Orthopaedics, Sri SathyaSai Institute of Higher Medical Sciences - Prasanthigram, Puttaparthi, Andhra Pradesh, India AnantapurANDHRA PRADESH515134India	NA	NA	drkoushik@hotmail.com	3
6690	CTRI/2013/07/003801	K Rajalakshmi	KRajalakshmi	2	Assistant professor	The Tamilnadu Dr MGR Medical University	419 Kilpauk Garden Main RoadChennai69 Anna SalaiGuindyChennai 600 032ChennaiTAMIL NADU600 010India	Ph: 9840961455	Ph: 91-44-22353698	herbsiddha@rediffmail.com	2
6756	CTRI/2013/06/003784	K Rajalakshmi	KRajalakshmi	2	Assistant professor	The Tamilnadu Dr MGR Medical University	425, Kilpauk Garden main RoadChennai69 Anna SalaiGuindyTAMIL NADU 600 032ChennaiTAMIL NADU600 010India	Ph: 9840961455	NA	herbsiddha@rediffmail.com	2
10234	CTRI/2015/02/005577	Krishna Mohan	KrishnaMohan	11	Executive Drector	Bharat Biotech International Ltd	Genome Valley, Shameerpet, HyderabadHyderabadANDHRA PRADESH500078India	Ph: 04023480560	Ph: 04023480560	kmohan@bharatbiotech.com	25
15189	CTRI/2016/09/007277	Krishna Mohan	KrishnaMohan	11	Executive Director	Bharat Biotech International Ltd	Bharat Biotech International Ltd Genome Valley Shameerpet Hyderabad 500078 Rangareddi District Telangana Andhra Pradesh IndiaRangareddiANDHRA PRADESH500078India	Ph: 040-27784084	NA	kmohan@bharatbiotech.com	25
24726	CTRI/2019/02/017774	Krishna Mohan	KrishnaMohan	11	Whole Time Director	Bharat Biotech International Limited	Clinical RnD Bharat Biotech International Limited Genome Valley HyderabadRangareddiANDHRA PRADESH500078India	Ph: 04023484003	Ph: 04023480560	kmohan@bharatbiotech.com	25
28955	CTRI/2019/03/017934	Krishna Mohan	KrishnaMohan	11	Whole-time Director	Bharat Biotech International Limited	Genome Valley, ShameerpetMedchalTELANGANA500078India	Ph: 914023480567	Ph: 914023480344	kmohan@bharatbiotech.com	25
39648	CTRI/2020/04/024533	Krishna Mohan	KrishnaMohan	11	Whole-time Director	Bharat Biotech International Ltd	Bharat Biotech International Ltd,Medical Affairs department,Genome Valley, ShameerpetMedchalTELANGANA500078IndiaBharat Biotech International Ltd,Medical Affairs department,Genome Valley, ShameerpetMedchalTELANGANA500078IndiaMedchalTELANGANA500078India	Ph: 914023480567	Ph: 914023480344	kmohan@bharatbiotech.com	25
46312	CTRI/2020/09/027674	Krishna Mohan	KrishnaMohan	11	Whole-time Director	Bharat Biotech International limited	Genome valley, Shameerpet,Bharat Biotech International Ltd, MedchalTELANGANA500078IndiaMedchalTELANGANA500078India	Ph: 914023480567	Ph: 914023480560	kmohan@bharatbiotech.com	25
48057	CTRI/2020/11/028976	Krishna Mohan	KrishnaMohan	11	Whole-time Director	Bharat Biotech International limited	Medical Affairs Department, Bharat Biotech International Ltd,Genome valley, ShameerpetMedchalTELANGANA500078India	Ph: 914023480567	Ph: 914023480560	kmohan@bharatbiotech.com	25
56796	CTRI/2021/09/036179	Krishna Mohan	KrishnaMohan	11	Whole-time Director	Bharat Biotech International limited	Medical Affairs Department,Genome Valley,Shameerpet-500078Medical Affairs Department,Genome Valley,Shameerpet-500078HyderabadTELANGANA500078India	Ph: 04023480567	Ph: 04023480560	kmohan@bharatbiotech.com	25
59902	CTRI/2021/09/036257	Krishna Mohan	KrishnaMohan	11	Whole-time Director	Bharat Biotech International limited	S block, Medical Affairs Department, Bharat Biotech International Ltd.,Genome Valley,ShameerpetHyderabadTELANGANA500078India	NA	NA	kmohan@bharatbiotech.com	25
65443	CTRI/2022/02/040065	Krishna Mohan	KrishnaMohan	11	Whole-time Director	Bharat Biotech International Ltd	Medical Affairs Department, S Block,Genome valley Shameerpet,HyderabadHyderabadTELANGANA500078IndiaHyderabadTELANGANA500078India	Ph: 914023480567	Ph: 914023480560	kmohan@bharatbiotech.com	25
65451	CTRI/2022/02/039992	Krishna Mohan	KrishnaMohan	11	Whole-time Director	Bharat Biotech International Ltd	Medical Affairs Department, S Block, Genome valley, ShameerpetHyderabadTELANGANA500078IndiaHyderabadTELANGANA500078India	Ph: 914023480567	Ph: 914023480560	kmohan@bharatbiotech.com	25
11735	CTRI/2015/05/005807	Krishna Pandey	KrishnaPandey	2	Principal Investigator	Rajendra Memorial Research Institute of Medical Sciences	Rajendra Memorial Research Institute of Medical Sceinces, (Indian Council of Medical Research), Agam Kuan, PatnaRajendra Memorial Research Institute of Medical Sciences, (Indian Council of Medical Research) Agam Kuan, PatnaPatnaBIHAR800007India	Ph: 06122636651	Ph: 06122634379	drkrishnapandey@yahoo.com	2
24470	CTRI/2018/05/014015	Krishna Pandey	KrishnaPandey	2	Scientist-F	Clinical Medicine, RMRIMS	Rajendra Memorial Research Institute of Medical Sciences(RMRIMS), Agamkuan, PatnaPatnaBIHAR800007India	NA	NA	drkrishnapandey@yahoo.com	2
75628	CTRI/2023/02/050042	Krunal Dalal	KrunalDalal	2	Therapy Lead - Anti Infectives	GlaxoSmithKline Pharmaceuticals Limited	Dr Annie Besant Road, Worli, Mumbai, Maharashtra 400030, IndiaMumbaiMAHARASHTRA400030India	Ph: 912224959404	NA	krunal.x.dalal@gsk.com	2
77903	CTRI/2023/03/051029	Krunal Dalal	KrunalDalal	2	Therapy Lead - Anti Infectives	GSK Pharma India Private Limited	GSK Pharma India Private Limited C/O GlaxoSmithKline Pharmaceuticals LimitedDr.Annie Besant Road, Worli, MumbaiMumbaiMAHARASHTRA400030India	Ph: 8980455753	NA	krunal.x.dalal@gsk.com	2
35637	CTRI/2019/08/020763	Kshirod Kumar Ratha	KshirodKumarRatha	2	Research Officer (Ay.)	Central Ayurveda Research Institute For Hepatobiliary Disorders, Bhubaneswar	Central Ayurveda Research Institute For HepatobiliaryDisorders,Bharatpur, Bhubaneswar.KhordhaORISSA751029India	Ph: 06742387702	Ph: 06742387702	drkkratha@gmail.com	2
[truncated: 2,375 more rows]

## Sheet: 2102
Trial_ID	Registration_number	PI_Name	PI_Name_No_spaces	Count_of_PI_Names	PI_Designation	PI_Affiliation	PI_Address	PI_Phone	PI_Fax	PI_Email	Count_of_PI_Email_IDs2
[truncated: 2,102 more rows]

## Sheet: 2102_PIVOT
PI_Email	PI_Name_No_spaces	Count of PI_Name_No_spaces		List of 626 unique names
[truncated: 1,253 more rows]

[truncated: 8 more sheets: 469, 469_PIVOT, 57, 1081, 54, DPCache_2571, DPCache_Sheet7, DPCache_Sheet9]
