# Supplementary material for: In India, most principal investigators have run very few trials over the years
Source: Front Med (Lausanne). 2024 Aug 7;11:1424570. doi: 10.3389/fmed.2024.1424570 (PMC11335508; doi:10.3389/fmed.2024.1424570)
Supplement: Supplementary file 6 [file Table_6.XLSX]

## Sheet: Coversheet
Additional file 6. Establishing the identity of PIs with similar names based on their phone numbers and in some cases affiliation
Note 1: 1081 and 54 records from the previous file have been brought forward to this file (see cells C6, C7 and C8.
Note 2: In the Additional files up to this point, the sheet name (column A) and the number of records (column D) was the same. From this file onward, the sheet name (column A) indicates the number of PI names, as reflected in the number of records (column D)
Sheet Name		Description	Number of records	Is this sheet taken forward?
214		One PI name was associated with multiple email IDs over multiple records. Overall, 214 names were associated with 1081 records. In the rows below, 214 is dissociated into 98 (row 9) and 116 (row 16) records.	1081
214_PIVOT		Pivot table for those 1081 records (Emails categorized with respect to PI names)	1081
30		Email IDs shared with the set of 1081, but associated with variants of names found in the set of 1081.	54
98		We took (a) 633 records (98 names) from the set of 1081 records and (b) 29 records (12 names, which were a subset of the 98 names) from the set of 54 because they had the same phone number across their multiple email IDs. This led to 98 names that had the same phone numbers associated with all occurrences of the name, irrespective of variations in their associated email IDs. These 98 names were a…	662
The dissociation of 98 trials into those with PI names that shared the same phone numbers for (a) all or (b) some of their associated email IDs.
87	(a)	87 names, associated with 530 records, had the same phone numbers for all of their associated email IDs	530
11	(b)	11 names, associated with 132 records, had the same phone numbers for some of their associated email IDs	132
Taken forward
116		116 PI names, associated with 1081-633=448 records, were taken forward.	448	Taken forward to Additional file 7
17		17 PI names, associated with 54-29=25 records, were taken forward.	25	Taken forward to Additional file 7

## Sheet: 214
Trial_ID	Registration_number	PI_Name	PI_Name_No_spaces	Count_of_PI_Names	PI_Designation	PI_Affiliation	PI_Address	PI_Phone	PI_Phone_Last_8_digits	PI_Fax	PI_Email	Count_of_PI_Email_ID
45475	CTRI/2020/07/026529	Abhay Vispute Shantaram	AbhayVisputeShantaram	2	Director and physician	SRV Hospital	Medicine departmentSRV Hospital Dr Mandakini Parihar Margopposite Lokmanya Tilak Terminus, Tilak Nagar, Chembur, Mumbai, Maharashtra MumbaiMAHARASHTRA400089India	Ph: 9819428656	19428656	NA	drasv@rediffmail.com	1
45750	CTRI/2020/08/027168	Abhay Vispute Shantaram	AbhayVisputeShantaram	2	Investigator	SRV Hospital	SRV Hospital, Dr Mandakini Parihar Marg opposite Lokmanya Tilak Terminus, Tilak Nagar, Chembur, Mumbai, Maharashtra MumbaiMAHARASHTRA400089India	NA	NA	NA	drasv.surgiciansrv@gmail.com	1
21751	CTRI/2018/03/012421	Aby Abraham	AbyAbraham	4	Professor	Christian Medical College	Department of Haematology, Christian Medical CollegeVelloreTAMIL NADU632004India	Ph: 04162282352	62282352	NA	haemat@cmcvellore.ac.in	1
30395	CTRI/2019/02/017394	Aby Abraham	AbyAbraham	4	Professor	Christian Medical College, Vellore	Room no 5, Department of Haematology,Christian Medical College,Vellore, 632004, Tamil Nadu, IndiaRoom no 5, Department of Haematology,Christian Medical College,Vellore, 632004, Tamil Nadu, IndiaVelloreTAMIL NADU632004India	Ph: 04162282352	62282352	Ph: 04162226449	aby@cmcvellore.ac.in	3
47605	CTRI/2020/10/028317	Aby Abraham	AbyAbraham	4	Professor	Christian Medical College, Vellore	Room no-5, Department of Haematology, Christian Medical College, VelloreNot applicableVelloreTAMIL NADU632004India	Ph: 04162282890	62282890	Ph: 01462226449	aby@cmcvellore.ac.in	3
58737	CTRI/2021/09/036767	Aby Abraham	AbyAbraham	4	Professor	Christian Medical College	Room no 04, OT Block, First Floor,Department of Haematology,Christian Medical CollegeVelloreTAMIL NADU632004India	Ph: 04162282891	62282891	Ph: 01462226449	aby@cmcvellore.ac.in	3
29569	CTRI/2018/12/016619	A Chaudhari	AChaudhari	2	Principal Investigator	Nexus Clinical Research (India) Ltd.	Nexus Clinical Research (India) Ltd. Nexus Solitaire, Plot No. 4 A, Sector -09,Nerul (E), Navi Mumbai 400706, India Mumbai (Suburban)MAHARASHTRA400706India	Ph: 02227714203	27714203	NA	pm_medaffairs@nexuscro.com	1
43739	CTRI/2020/07/026718	A Chaudhari	AChaudhari	2	Principal Investigator	MALSONS Multispeciality Hospital	Department ofMedicine, GroundFloor, Plot no. 135Sector 06,Koparkhairane,Navi Mumbai, IndiaMumbaiMumbai (Suburban)MAHARASHTRA400706India	NA	NA	NA	dranandchaudhari100@gmail.com	2
62161	CTRI/2022/05/042674	Adarsha	Adarsha	2	Professor	Vokkaligara sangha Dental College and Hospital	Department Of Conservative Dentistry And Endodontics,Vokkaligara sangha Dental College and Hospital, K R Road, Visvesvarapuram, Bengaluru, Karnataka 560004BangaloreKARNATAKA 560004India	Ph: 9844474688	44474688	NA	adarshsgowda@yahoo.com	1
77156	CTRI/2022/12/048521	Adarsha	Adarsha	2	Professor	Vokkaligara sangha dental college and hospita	Vokaligara sangha dental college and hospital v v puram BangloreBangaloreKARNATAKA560004India	Ph: 9844474688	44474688	NA	adarshgowda11@gmail.com	1
47691	CTRI/2020/10/028277	Adarsh Shetty	AdarshShetty	2	Senior Manager - Medical Affairs	Gufic Biosciences Limited	Gufic Biosciences Limited Subhash Road A Block Vile East Mumbai Maharashtra IndiaMumbaiMAHARASHTRA400057India	Ph: 912267261000	67261000	NA	medicalaffairs@guficbio.com	1
71374	CTRI/2022/09/045538	Adarsh Shetty	AdarshShetty	2	Senior Manager - Medical Affairs	Gufic Biosciences Limited	Subhash Road-A Block Vile Parle East MumbaiMAHARASHTRA400057India	Ph: 9844968062	44968062	NA	dr.adarsh.shetty@guficbio.com	1
20847	CTRI/2017/11/010324	Agam Shah	AgamShah	5	Head, Clinical Operations, India & Emerging Markets	Wockhardt Ltd	Wockhardt Ltd, Wockhardt towers, Bandra Kurla complex, Mumbai MumbaiMAHARASHTRA400051India	Ph: 02226596762	26596762	NA	AShah@wockhardt.com	2
21559	CTRI/2017/12/010803	Agam Shah	AgamShah	5	Head, Clinical operations	Wockhardt Limited	Wockhardt Towers, Bandra Kurla complex, Mumbai MumbaiMAHARASHTRA400051India	Ph: 02226596762	26596762	Ph: 02226523905	ashah@wockhardt.com	2
37246	CTRI/2019/10/021835	Agam Shah	AgamShah	5	Lead-Clinical Operations	Dr. ReddyÃ¢Â€Â™s Laboratories Ltd.	IPDO-Innovation Plaza Bachupally village and Mandal, Medchal Malkajgiri district Hyderabad, India.MedchalTELANGANA500 090 India	Ph: 04048796019	48796019	NA	agam.shah@drreddys.com	3
49102	CTRI/2020/11/029234	Agam Shah	AgamShah	5	Lead, Clinical & Medical Operations	Dr. ReddyÃ¢Â€Â™s Laboratories Limited	Integrated Product Development Office, Innovation Plaza, Survey No 42, 45 & 46,Bachupally Village, Bachupally Mandal, Medchal, Malkajgiri District, Hyderabad Ã¢Â€Â“ 500090, Telangana, IndiaHyderabadTELANGANA500090India	Ph: 9963164410	63164410	NA	agam.shah@drreddys.com	3
60333	CTRI/2021/09/036830	Agam Shah	AgamShah	5	Lead - Clinical & Medical Operations, Global Clinical Management	Dr ReddyÃ¢Â€Â™s Laboratories Limited	Integrated Product Development, Innovation Plaza, Survey No 42, 45 & 46, Bachupally Village, Bachupally Mandal, Medchal-Malkajgiri District, Hyderabad Ã¢Â€Â“ 500 090, TelanganaHyderabadTELANGANA500090India	Ph: 919963164410	63164410	NA	agam.shah@drreddys.com	3
28644	CTRI/2018/10/016182	A Gopal Rao	AGopalRao	9	Principal Investigator	Rajive Gandhi Institute of Medical Sciences & RIMS Govt. General Hospital	Rajive Gandhi Institute of Medical Sciences & RIMS Govt. General Hospital, Srikakulam-532001, Andhra Pradesh, India.SrikakulamANDHRA PRADESH532001India	Ph: 919440122790	40122790	NA	drgopalraoa@gmail.com	8
34282	CTRI/2019/07/020204	A Gopal Rao	AGopalRao	9	Associate Professor	Rajiv Gandhi Institute of Medical Sciences & RIMS Government General Hospital	Department of Medicine,Rajiv Gandhi Institute of Medical Sciences & RIMS Government General Hospital Srikakulam-532001, Andhra PradeshSrikakulamANDHRA PRADESH532001India	Ph: 8942279033	42279033	NA	drgopalraoa@gmail.com	8
34925	CTRI/2019/07/020126	A Gopal Rao	AGopalRao	9	Associate Professor	Rajiv Gandhi Institute of Medical Sciences & RIMS Government General Hospital	Department of General Medicine, Rajiv Gandhi Institute of Medical Sciences & RIMS Govt. General Hospital, Srikakulam-532001, Andhra Pradesh, India.SrikakulamANDHRA PRADESH532001India	Ph: 9440122790	40122790	NA	rimsresearch@gmail.com	4
38234	CTRI/2019/12/022455	A Gopal Rao	AGopalRao	9	Associate Professor	Rajiv Gandhi Institute of Medical Sciences & RIMS Government General Hospital	Department of Medicine,Rajiv Gandhi Institute of Medical Sciences & RIMS Government General Hospital, Srikakulam-532001SrikakulamANDHRA PRADESH532001India	Ph: 8942279033	42279033	NA	drgopalraoa@gmail.com	8
38375	CTRI/2020/03/023925	A Gopal Rao	AGopalRao	9	Associate Professor	Government Medical College & Government General Hospital (Old RIMSGGH)	Government Medical College and Government General Hospital (Old RIMSGGH), SrikakulamSrikakulamANDHRA PRADESH532001India	Ph: 8942279033	42279033	NA	drgopalraoa@gmail.com	8
38820	CTRI/2019/12/022548	A Gopal Rao	AGopalRao	9	Associate Professor	Rajiv Gandhi Institute of Medical Sciences & RIMS Government General Hospital	Department of Medicine,Rajiv Gandhi Institute of Medical Sciences& RIMS Government General Hospital, Srikakulam-532001SrikakulamANDHRA PRADESH532001India	Ph: 8942279033	42279033	NA	drgopalraoa@gmail.com	8
47322	CTRI/2020/10/028319	A Gopal Rao	AGopalRao	9	Associate Professor	Government Medical College & Government General Hospital (Old RIMSGGH)	Department of General Medicine, Government Medical College & Government General Hospital (Old RIMSGGH), Srikakulam-532001.SrikakulamANDHRA PRADESH532001India	Ph: 8942279033	42279033	NA	drgopalraoa@gmail.com	8
52170	CTRI/2021/03/032103	A Gopal Rao	AGopalRao	9	Associate Professor	Government Medical College & Government General Hospital (Old RIMSGGH)	Department of Medicine,Government Medical College & Government General Hospital (Old RIMSGGH),Srikakulam-532001.SrikakulamANDHRA PRADESH532001India	Ph: 8942279033	42279033	NA	drgopalraoa@gmail.com	8
59808	CTRI/2021/10/037277	A Gopal Rao	AGopalRao	9	Associate Professor	Government Medical College & Government General Hospital (Old RIMSGGH)	Department of Medicine,Government Medical College & Government General Hospital (Old RIMSGGH), Srikakulam.SrikakulamANDHRA PRADESH532001India	Ph: 8942279033	42279033	NA	drgopalraoa@gmail.com	8
40175	CTRI/2020/03/023916	Aishwarya Venkataraman	AishwaryaVenkataraman	2	DBT Ramalingaswami fellow	National Institute for Research in Tuberculosis	Department of HIV ImmunologyNational Institute for Research in Tuberculosis, No 1, Mayor Sathyamoorthy Road, Chetpet, Chennai 600031.ChennaiTAMIL NADU600031India	Ph: 7358293053	58293053	NA	Draishwaryav@gmail.com	1
67638	CTRI/2022/04/042311	Aishwarya Venkataraman	AishwaryaVenkataraman	2	Scientist E	ICMR-NIRT	ICMR-National Institute for Research in Tuberculosis,No.1, Mayor Sathiyamoorthy Road,Chetpet, Chennai - 600 031ChennaiTAMIL NADU600 031India	Ph: 914428369533	28369533	NA	aishwarya.v@nirt.res.in	1
44162	CTRI/2020/07/026391	Ajay Alexander	AjayAlexander	5	Head Clinical Research	G7 Synergon Private Limited	No 537 9th Cross 5th main Tata Nagar Sahakaranagar Post Bangalore Karnataka IndiaBangaloreKARNATAKA560092India	Ph: 09916252529	16252529	NA	ajay.alexander@g7synergon.in	4
50197	CTRI/2020/12/029989	Ajay Alexander	AjayAlexander	5	Head Clinical Research	G7 Synergon Private Limited	Department - Clinical Research,1st floor, Investigator Room, No 537 9th Cross 5th main Tata NagarSahakaranagar Post Bangalore Karnataka IndiaBangaloreKARNATAKA560092India BangaloreKARNATAKA560092India	Ph: 09916252529	16252529	NA	ajay.alexander@g7synergon.in	4
61581	CTRI/2021/12/038914	Ajay Alexander	AjayAlexander	5	Medical Monitor	G7 Synergon Private Limited	No 537 9th Cross 5th main Tata Nagar Sahakaranagar Post Bangalore Karnataka IndiaBangaloreKARNATAKA560092India	Ph: 9916252529	16252529	NA	ajay.alexander@g7synergon.in	4
78689	CTRI/2023/01/049053	Ajay Alexander	AjayAlexander	5	Head-Clinical Trial	G7 Synergon Private Limited	No 537 9th Cross 5th main Tata Nagar Sahakaranagar Post Bangalore Karnataka IndiaBangaloreKARNATAKA560092India	Ph: 9916252529	16252529	NA	ajay.alexander@g7synergon.in	4
78903	CTRI/2023/01/049327	Ajay Alexander	AjayAlexander	5	Medical Monitor	Samahitha Research Solutions	Room No.2, Department of Clinical OperationsNo 1204 ASHVA second floor 26th main road Jayanagar 9th block Bangalore KARNATAKA 560069 India BangaloreKARNATAKA560069India	Ph: 6364147979	64147979	NA	mrd@samahitha.com	1
10482	CTRI/2015/03/005658	Ajay K	AjayK	3	Coordinating PI	MS Ramaiah Medical College and Hospitals	Department of Ophthalmology, MS Ramaiah Medical College and Hospitals,Dept of Ophthalmology , New BEL Road, MSRIT Post, Bangalore - 560054, Karnataka, IndiaBangaloreKARNATAKA560054India	Ph: 08023608296	23608296	NA	drajayk@gmail.com	1
12830	CTRI/2015/10/006320	Ajay K	AjayK	3	Coordinating PI	MS Ramaiah Medical College and Hospitals	Department of Ophthalmology, MS Ramaiah Medical College andHospitals,Dept of Ophthalmology , New BEL Road, MSRIT Post,Bangalore - 560054, Karnataka, IndiaBangaloreBangaloreKARNATAKA560054India	Ph: 08023608296	23608296	NA	drajaybhat@gmail.com	1
14983	CTRI/2016/06/007036	Ajay K	AjayK	3	Assistant Professor	M. S. Ramaiah Medical College	c/o Department of Ophthalmology,M. S. Ramaiah Medical College,BENGALURUBangaloreKARNATAKA560054India	Ph: 08040502589	40502589	NA	ajayk@msrmc.ac.in	1
42843	CTRI/2020/04/024806	Akash Kumar	AkashKumar	6	Assistant Professor	All India Institute of Medical Sciences	Department of Medical Oncology,2nd Floor, BRAIRCH,All India Institute Of Medical Sciences,Ansari Nagar, New DelhiSouthDELHI110029India	NA	NA	NA	akashjha08@yahoo.com	4
52809	CTRI/2021/07/034813	Akash Kumar	AkashKumar	6	Assistant Professor	NCI AIIMS	Room no 1, 1st floor, Academic block, NCI AIIMSJhajjarHARYANA124105India	Ph: 9910850134	10850134	NA	akashjha08@yahoo.com	4
52833	CTRI/2021/04/032528	Akash Kumar	AkashKumar	6	Assistant Professor	NCI AIIMS	Academic Block, NCI-AIIMS, Badsa, Jhajjar, HaryanaJhajjarHARYANA124105India	Ph: 9910850134	10850134	NA	akashjha08@yahoo.com	4
53997	CTRI/2021/07/034839	Akash Kumar	AkashKumar	6	Assistant Professor	NCI AIIMS	Room no 1, 1st Floor, Academic block, Badsa, Jhajjar, HaryanaJhajjarHARYANA124105India	Ph: 9910850134	10850134	NA	akashjha08@yahoo.com	4
60629	CTRI/2021/11/038139	Akash Kumar	AkashKumar	6	Assistant Professor	NCI AIIMS, Badsa	Room No 1, 1st Floor, Academic BlockJhajjarHARYANA124105India	Ph: 9910850134	10850134	NA	akashjha08@gmail.com	2
60633	CTRI/2021/09/036663	Akash Kumar	AkashKumar	6	Assistant Professor	NCI	Room no1, 1st floor, academic blockJhajjarHARYANA124105India	Ph: 9910850134	10850134	NA	akashjha08@gmail.com	2
945	CTRI/2009/091/000771	Akhilesh Sharma	AkhileshSharma	14	NA	NA	Piramal Life Sciences Limited1, Nirlon Complex Off Western Express Highway, Goregaon (East) MumbaiMAHARASHTRA400063India	Ph: 02230818600	30818600	Ph: 02230818703	akhilesh.sharma@piramal.com	1
17097	CTRI/2018/05/014254	Akhilesh Sharma	AkhileshSharma	14	President & Chief Medical Officer	Alkem Laboratories Limited	Alkem Laboratories Limited, Alkem House, Devashish, Adjacent to Matulya centre, Senapati Bapat Marg, Lower ParelMumbaiMAHARASHTRA400013India	Ph: 02239829999	39829999	NA	akhilesh.sharma@alkem.com	13
23029	CTRI/2018/07/014908	Akhilesh Sharma	AkhileshSharma	14	President & CMO	Alkem Laboratoroes Limited	Alkem Laboratories Limited, Alkem House, Devashish, Adjacent to Matulya centre, Senapati Bapat Marg, Lower ParelMumbaiMAHARASHTRA400013India	Ph: 9701346369	01346369	NA	akhilesh.sharma@alkem.com	13
32739	CTRI/2019/04/018614	Akhilesh Sharma	AkhileshSharma	14	President & Chief Medical Officer	Alkem Laboratories Limited	Alkem Laboratories Limited,Unit no. 301, 3rd floor, Marathon Innovo, Ã¢Â€Â˜BÃ¢Â€Â™ Wing, Opp. Peninsula Corporate Park, Ganpatrao Kadam Marg,Lower Parel (West), MumbaiMumbaiMAHARASHTRA400013India	Ph: 02239829999	39829999	NA	akhilesh.sharma@alkem.com	13
34052	CTRI/2019/09/021256	Akhilesh Sharma	AkhileshSharma	14	President & Chief Medical Officer	Alkem Laboratories Ltd	Alkem Laboratories Ltd. Unit no. 301, 3rd floor, Marathon Innovo, Ã¢Â€Â˜BÃ¢Â€Â™ Wing, Opp. Peninsula Corporate Park, Ganpatrao Kadam Marg, Lower Parel (West), Mumbai, MAHARASHTRA-400013, IndiaMumbaiMAHARASHTRA400013India	Ph: 02239829999	39829999	NA	akhilesh.sharma@alkem.com	13
41220	CTRI/2020/06/025851	Akhilesh Sharma	AkhileshSharma	14	President & CMO	Alkem Laboratoroes Limited	Alkem Laboratories Limited, Alkem House, Devashish, Adjacent to Matulya centre, Senapati Bapat Marg, Lower ParelMumbaiMAHARASHTRA400013IndiaMumbaiMAHARASHTRA400013India	Ph: 9701346369	01346369	NA	akhilesh.sharma@alkem.com	13
42587	CTRI/2020/05/025476	Akhilesh Sharma	AkhileshSharma	14	President & CMO	Alkem Laboratoroes Limited	Medical Affairs department, Alkem House, Devashish,Adjacent to Matulya centre, Senapati Bapat Marg, Lower Parel MumbaiMAHARASHTRA400013India	NA	NA	NA	akhilesh.sharma@alkem.com	13
42640	CTRI/2020/09/028070	Akhilesh Sharma	AkhileshSharma	14	President & CMO	Alkem Laboratoroes Limited	Alkem Laboratories Limited, Alkem House, Devashish, Adjacent to Matulya centre, Senapati Bapat Marg, Lower Parel MumbaiMAHARASHTRA 400013 India	NA	NA	NA	akhilesh.sharma@alkem.com	13
45267	CTRI/2021/01/030508	Akhilesh Sharma	AkhileshSharma	14	President & CMO	Alkem Laboratoroes Limited	Medical Affairs department, Alkem House, Devashish, Adjacent to Matulya centre, Senapati Bapat Marg, Lower ParelMumbaiMAHARASHTRA400013India	Ph: 02239829999	39829999	NA	akhilesh.sharma@alkem.com	13
54765	CTRI/2021/08/035907	Akhilesh Sharma	AkhileshSharma	14	President & CMO	Alkem Laboratories Limited	Alkem Laboratories Limited, Alkem House, Devashish, Adjacent to Matulya centre, Senapati Bapat Marg, Lower Parel Mumbai MumbaiMAHARASHTRA400013India	Ph: 9701346369	01346369	NA	akhilesh.sharma@alkem.com	13
60036	CTRI/2021/10/037461	Akhilesh Sharma	AkhileshSharma	14	President & CMO	Alkem Laboratories Limited	Alkem Laboratories Limited, Alkem House, Devashish, Adjacent toMatulya centre, Senapati Bapat Marg, Lower Parel MumbaiMumbaiMAHARASHTRA400013IndiaMumbaiMAHARASHTRA400013India	Ph: 9701346369	01346369	NA	akhilesh.sharma@alkem.com	13
60863	CTRI/2021/11/037831	Akhilesh Sharma	AkhileshSharma	14	President & CMO	Alkem Laboratories Limited	Alkem Laboratories Limited, Alkem House, Devashish, Adjacent to Matulya centre, Senapati Bapat Marg, Lower ParelMumbaiMAHARASHTRA400013India	NA	NA	NA	akhilesh.sharma@alkem.com	13
62957	CTRI/2021/12/038472	Akhilesh Sharma	AkhileshSharma	14	President & CMO	Alkem Laboratories Limited	Alkem Laboratories Limited, Alkem House, Devashish, Adjacent to Matulya centre, Senapati Bapat Marg, Lower Parel Mumbai Mumbai MAHARASHTRA 400013 IndiaMumbaiMAHARASHTRA400013IndiaMumbai (Suburban)MAHARASHTRA400013India	Ph: 9701346369	01346369	NA	akhilesh.sharma@alkem.com	13
71681	CTRI/2022/08/044563	Akhilesh Sharma	AkhileshSharma	14	President & CMO	Alkem Laboratories Limited	Alkem Laboratories Limited Alkem House Devashish Adjacent to Matulya center Senapati Bapat Marg Lower Parel Mumbai MAHARASHTRA 400013 IndiaMumbai (Suburban)MAHARASHTRA400013India	Ph: 9701346369	01346369	NA	akhilesh.sharma@alkem.com	13
1385	CTRI/2015/10/006235	Alka Kriplani	AlkaKriplani	3	Professor and Head	All India Institute of Medical Sciences, New Delhi	3081, 3rd floor, Teachimg block, Department of Obstetrics & Gynaecology, AIIMS, Ansari NagarC-II/25, AIIMS Campus, Ansari Nagar EastNew DelhiDELHI110029India	Ph: 01126589883	26589883	Ph: 011-26588641	kriplanialka@gmail.com	2
4225	CTRI/2012/03/002470	Alka Kriplani	AlkaKriplani	3	Professor	All India Institute of Medical Sciences, New Delhi, India	3081, 3rd floor, Teaching Block, AIIMS, Ansari Nagar EastC-II/25, AIIMS Campus, Ansari Nagar EastNew DelhiDELHI110029India New DelhiDELHI110029India	Ph: 911126594933	26594933	Ph: 91-11-26588641	kriplanialka@gmail.com	2
16693	CTRI/2017/09/009935	Alka Kriplani	AlkaKriplani	3	Professor	All India Institute of Medical Sciences	room no. 3076, Department of Obstetrics and Gynaecology, 3rd floor,Teaching Block EAST ANSARI NAGAR, NEW DELHI South DELHI North WestDELHI110029India South WestDELHI110029India	Ph: 26594933	26594933	NA	kriplanialka16@gmail.com	1
3431	CTRI/2012/01/002321	Alok Kumar	AlokKumar	3	DIrector General Incharge	Central Council for Research in Homoeopathy	Central Council for Research in Homoeopathy, 61- 65, Institutional Area Opp. D -Block Janakpuri New Delhi India Central Council for Research in Homoeopathy, 61- 65, Institutional Area Opp. D -Block Janakpuri New Delhi India South WestDELHI110058India	Ph: 01128525523	28525523	Ph: 01128521060	ccrhindia@gmail.com	2
3432	CTRI/2012/01/002316	Alok Kumar	AlokKumar	3	Director General- Incharge	Central Council for Research in Homoeopathy	Central Council for Research in Homoeopathy, 61- 65, Institutional Area Opp. D -Block Janakpuri New Delhi India South WestDELHI110058India	Ph: 01128525523	28525523	Ph: 01128521060	ccrhindia@gmail.com	2
30604	CTRI/2019/01/017334	Alok Kumar	AlokKumar	3	Asst prof (Cardiac Anaesthesia)	Army Hospital Research and Referral	Dept of Anaesthesia and Critical Care,Army Hospital (R andR),Delhi CanttSouth WestDELHI110010India	Ph: 8146044104	46044104	NA	mipayal07@gmail.com	1
1232	CTRI/2010/091/000006	Alpeshkumar Patel	AlpeshkumarPatel	4	Principal Investigator	Zydus Research Centre	Zydus Research Centre. Survey No. 396/403, Opp. Sarvotam Hotel, Nr. Nova Petrochemicals, Sarkhej-Bavla N.H. No. 8A, Village: Moraiya, Ahmedabad Ahmadabad Zydus Research Centre. Survey No. 396/403, Opp. Sarvotam Hotel, Nr. Nova Petrochemicals, Sarkhej-Bavla N.H. No. 8A, Village: Moraiya, Ahmedabad AhmadabadAhmadabadGUJARAT382213India	Ph: 912717250801	17250801	Ph: 91-2717-250606	alpeshkumarpatel@zyduscadila.com	1
3243	CTRI/2011/08/001934	Alpeshkumar Patel	AlpeshkumarPatel	4	Principal Investigator	Lambda Therapeutic Research Ltd	Lambda Therapeutic Research Ltd.,Plot No. 38, Near Silver Oak Club S. G. Highway, Gota, Ahmedabad - 380 061Gujarat, INDIA AhmadabadGUJARAT380061India	Ph: 07940202282	40202282	Ph: 07940202021	alpeshpatel@lambda-cro.com	1
3849	CTRI/2011/12/002238	AlpeshKumar Patel	AlpeshKumarPatel	4	Principal Investigator	Zydus Research Centre	Zydus Research Centre,Cadila Healthcare Limited,Survey No. 396/403, Opp. Sarvotam Hotel, Nr. NovaPetrochemicals,Sarkhej-Bavla N.H. No. 8A, Moraiya, Ahmedabad-382213 Gujarat,IndiaCadila Healthcare Limited ,Zydus Cadila House,TPS 5, Service road,Vile Parle(E),Mumbai400057AhmadabadGUJARAT382213 India	Ph: 912717665555	17665555	Ph: 91-2717-665355	AlpeshkumarJPatel@zyduscadila.com	2
3895	CTRI/2012/01/002385	Alpeshkumar Patel	AlpeshkumarPatel	4	Principle Investigator	Zydus Research Centre	Zydus Research Centre, Cadila Healthcare LimitedSurvey No. 396/403, Opp. Sarvotam Hotel, Nr. Nova Petrochemicals,Sarkhej-Bavla N.H. No. 8A, Moraiya, AhmedabadGujarat, India Cadila Healthcare Limited,Zydus Cadila House, TPS 5, Service road,Vile Parle(E),Mumbai 400057AhmadabadGUJARAT382213 India	Ph: 912717665555	17665555	Ph: 912717665355	alpeshkumarJpatel@zyduscadila.com	2
7817	CTRI/2014/01/004301	Ambady Ramachandran	AmbadyRamachandran	2	President	India Diabetes Research Foundation	India Diabetes Research Foundation No28 Marshalls Road Egmore India Diabetes Research Foundation No28 Marshalls Road Egmore Chennai - 600 008 IndiaChennaiTAMIL NADU600008India	Ph: 9841080605	41080605	NA	research@ardiabetes.org	1
26045	CTRI/2018/07/015083	Ambady Ramachandran	AmbadyRamachandran	2	Principal Investigator	India Diabetes Research Foundation	No 110, Anna Salai, Guindy, Chennai ChennaiTAMIL NADU600 032India	Ph: 04428582003	28582003	Ph: 04442148856	ramachandran@vsnl.com	1
2775	CTRI/2012/04/002552	Ambrish Srivastava	AmbrishSrivastava	3	General Manager	Torrent Pharmaceuticals Ltd., India	Torrent Pharmaceuticals Ltd., Torrent Research Centre,Village: Bhat, Dist: Gandhinagar-GandhinagarGUJARAT382428India	Ph: 07923969100	23969100	Ph: 07923969135	ambrishsrivastava@torrentpharma.com	1
4444	CTRI/2014/10/005088	Ambrish Srivastava	AmbrishSrivastava	3	Assistant Vice President Clinical Research and Medical Affairs	Alkem Laboratories Limited	Alkem Laboratories Limited Alkem House Devashish Adjacent to Matulya Centre Senapati Bapat Marg Lower Parel Mumbai Pin Code 400013 Maharashtra INDIAAlkem Laboratories Limited Alkem House Devashish Adjacent to Matulya Centre Senapati Bapat Marg Lower Parel Mumbai Pin Code 400013 Maharashtra INDIAMumbaiMAHARASHTRA400013India	Ph: 02239829572	39829572	Ph: 022-24903831	ambrish.srivastava@alkem.com	2
8223	CTRI/2017/06/008891	Ambrish Srivastava	AmbrishSrivastava	3	Assistant Vice President : Clinical Research & Medical Services	Alkem Laboratories Limited	Alkem Laboratories Limited, Alkem House, Devashish, Adjacent to Matulya centre, Senapati Bapat Marg, Lower Parel, Mumbaisame as aboveMumbaiMAHARASHTRA400013India	Ph: 02239829999	39829999	NA	ambrish.srivastava@alkem.com	2
31786	CTRI/2019/03/018086	Amit Kumar	AmitKumar	2	PhD Scholar	National Institute of Ayurveda, Jaipur	PG Department of Panchakarma, National Institute of Ayurveda, Jaipur, Rajasthan-302002JaipurRAJASTHAN302002India	Ph: 7597385005	97385005	NA	miglani85@gmail.com	1
63015	CTRI/2023/02/049883	Amit Kumar	AmitKumar	2	Assistant Professor	Sanjay Gandhi Postgraduate Institute Of Medical Sciences	Apex Trauma CenterSanjay Gandhi Postgraduate Institute Of Medical SciencesLucknowUTTAR PRADESH226029India	Ph: 9839020847	39020847	NA	amit2k03@gmail.com	1
40699	CTRI/2020/06/025640	Amol Patil	AmolPatil	5	Professor	Bharati Vidyapeeth Dental College and Hospital, Bharati Vidyapeeth Deemed to be UNiversity	Bharati vidyapeeth dental college and hospital, katrajPuneMAHARASHTRA411043India	Ph: 7774048166	74048166	NA	amolp66@gmail.com	1
52981	CTRI/2021/03/031937	Amol Patil	AmolPatil	5	Assistant Professor	MA Rangoonwala college of dental science and research centre	406,Department of pediatric and preventive dentistry,MA Rangoonwala Dental College, Camp, PunePuneMAHARASHTRA411001India	Ph: 9561042279	61042279	NA	amolpatil2526@gmail.com	4
62408	CTRI/2022/03/041134	Amol Patil	AmolPatil	5	Associate Professor	M A Rangoonwala College of Dental Sciences and Research Institute Pune	M A Rangoonwala College of Dental Sciences and Research Institute, Department of Pedodontics, room no 206, Camp, PunePuneMAHARASHTRA411001India	Ph: 9561042279	61042279	NA	amolpatil2526@gmail.com	4
77941	CTRI/2023/01/048916	Amol Patil	AmolPatil	5	Associate Professor	Reader	M A Rangoonwala College of Dental Sciences and ResearchInstitute, Department of Pedodontics, room no 206, Camp, PunePuneMAHARASHTRA411001IndiaPuneMAHARASHTRA411001India	Ph: 9561042279	61042279	NA	amolpatil2526@gmail.com	4
78095	CTRI/2022/12/048617	Amol Patil	AmolPatil	5	Associate Professor	M A Rangoonwala College of Dental Sciences and Research Institute Pune	M A Rangoonwala College of Dental Sciences and ResearchInstitute, Department of Pedodontics, room no 206, Camp, PunePuneMAHARASHTRA411001IndiaM A Rangoonwala College of Dental Sciences and ResearchInstitute, Department of Pedodontics, room no 206, Camp, PunePuneMAHARASHTRA411001IndiaPuneMAHARASHTRA411001India	NA	NA	NA	amolpatil2526@gmail.com	4
28564	CTRI/2018/09/015862	Anand Chaudhari	AnandChaudhari	2	Principal Investigator	Rajpal Hospital	Rajpal Hospital, Department of Medicine, First Floor, Room number 01, Sector 10, Koparkhairane, Navi Mumbai.ThaneMAHARASHTRA400709India	Ph: 9870351025	70351025	NA	dranandchaudhari100@gmail.com	2
39744	CTRI/2020/02/023113	Anand Chaudhari	AnandChaudhari	2	Principal Investigator	Rajpal Hospital	Rajpal Hospital, Department of Medicine, First Floor, Room Number 01, Sector 10, KoparkhairaineThaneMAHARASHTRA400709India	Ph: 7039915569	39915569	NA	clinicalsite.rajpal@gmail.com	1
6546	CTRI/2015/03/005601	Anand Krishnan	AnandKrishnan	2	Additional Professor	All India Institute of Medical Sciences	Centre for Community Medicine,AIIMS, Ansari Nagar, New Delhi SouthDELHI110029India	NA	NA	NA	anand.drk@gmail.com	1
10921	CTRI/2015/06/005902	Anand Krishnan	AnandKrishnan	2	Professor	All India Institute of Medical Sciences(AIIMS)	Centre for Community Medicine, Old OT Block, All India Institute of Medical Sciences(AIIMS), Ansari Nagar, New DelhiCentralDELHI110029India	Ph: 911126594253	26594253	Ph: 91-11-2658-8663	kanandiyer@yahoo.com	1
4602	CTRI/2012/07/002817	Anand Pendse	AnandPendse	3	Project Manager	Boehringer Ingelheim India Pvt. Ltd.	1102, 11th Floor, Hallmark Business Plaza, Guru Nanak Hospital Road, Near Guru NanakHospital, Bandra (EAST), Mumbai.IndiaMumbaiMAHARASHTRA400051India	Ph: 02226456484	26456484	Ph: 02226456163	anand.pendse.ext@boehringer-ingelheim.com	1
5770	CTRI/2013/01/003290	Anand Pendse	AnandPendse	3	Project Manager - Clinical Operations	Boehringer Ingelheim (India) Pvt. Ltd	1102 11th Floor Hallmark Business Plaza Gurunanak Hospital RoadNear Gurunanak Hospital Bandra East MumbaiMumbaiMAHARASHTRA400 051IndiaMumbaiMAHARASHTRA400 051India	Ph: 919820563905	20563905	Ph: 912226456163	anand.pendse@boehringer-ingelheim.com	2
15347	CTRI/2017/01/007727	Anand Pendse	AnandPendse	3	Senior Project Manager	Boehringer Ingelheim India Provate Limited	Boehringer Ingelheim India Pvt Ltd1102 Hallmark Business PlazaGurunanak Hospital Road Bandra East MumbaiBoehringer Ingelheim India Pvt Ltd1102 Hallmark Business PlazaGurunanak Hospital Road Bandra East MumbaiMAHARASHTRA400051India	Ph: 919820563905	20563905	Ph: 912226456163	anand.pendse@boehringer-ingelheim.com	2
37237	CTRI/2019/10/021548	Anand V Kulkarni	AnandVKulkarni	5	Assistant professor	AIG Hospital	Mind space road, Gachibowli-HyderabadHyderabadTELANGANA500082India	Ph: 8553322434	53322434	NA	anandvk90@gmail.com	1
67173	CTRI/2022/03/041210	Anand V Kulkarni	AnandVKulkarni	5	Consultant	AIG Hospitals	Cluster M, Chamber no. 2, Department of Hepatology, AIG Hospitals, Gachibowli, HyderabadHyderabadTELANGANA500032India	NA	NA	NA	dranand.v@aighospitals.com	4
78107	CTRI/2023/03/050521	Anand V Kulkarni	AnandVKulkarni	5	Consultant	AIG Hospitals	Cluster M, Chamber no. 2, Department of Hepatology, AIG Hospitals, Gachibowli, HyderabadHyderabadTELANGANA500032India	NA	NA	NA	dranand.v@aighospitals.com	4
78950	CTRI/2023/02/049958	Anand V Kulkarni	AnandVKulkarni	5	Senior Consultant	AIG Hospitals	Cluster M, Chamber no. 2, Department of Hepatology, AIG Hospitals, Gachibowli, HyderabadHyderabadTELANGANAIndia HyderabadTELANGANA500032India	NA	NA	NA	dranand.v@aighospitals.com	4
79038	CTRI/2023/01/048926	Anand V Kulkarni	AnandVKulkarni	5	Senior Consultant	AIG Hospitals	Cluster M, Chamber no. 2, Department of Hepatology, AIG Hospitals, Gachibowli, HyderabadHyderabadTELANGANA500032India	NA	NA	NA	dranand.v@aighospitals.com	4
38608	CTRI/2020/02/023491	Anil Avhad	AnilAvhad	5	Research Officer (Ayurveda)	Regional Ayurveda Research Institute for Skin Disorders	Regional Ayurveda Research Institute for Skin Disorders, Girdharnagar, Asarwa, AhmedabadAhmadabadGUJARAT380004India	NA	NA	NA	dranil.avhad@gov.in	1
48405	CTRI/2020/11/028801	Anil Avhad	AnilAvhad	5	General Manager - Clinical Research	Cadila Pharmaceuticals Limited	1389, Trasad RoadDholka Ã¢Â€Â“ 382225, AhmedabadD1389, Trasad RoadDholka Ã¢Â€Â“ 382225, Ahmedabad.AhmadabadGUJARAT382225India	Ph: 9833454044	33454044	NA	anil.avhad@cadilapharma.co.in	4
62194	CTRI/2021/11/038001	Anil Avhad	AnilAvhad	5	Head - Cadila CRO	Cadila Pharmaceuticals Limited	Cadila Pharmaceuticals Limited1389, Trasad Road. Dholka Ã¢Â€Â“ 382225. Ahmedabad. Gujarat. India.AhmadabadGUJARAT382225India	Ph: 02714221481	14221481	NA	anil.avhad@cadilapharma.co.in	4
62783	CTRI/2021/11/038282	Anil Avhad	AnilAvhad	5	Head - Cadila CRO	Cadila Pharmaceuticals Limited	1389, Trasad RoadDholka, AhmedabadDholka, AhmedabadAhmadabadGUJARAT382225India	Ph: 02714221481	14221481	NA	anil.avhad@cadilapharma.co.in	4
62832	CTRI/2021/12/038373	Anil Avhad	AnilAvhad	5	Head - Cadila CRO	Cadila Pharmaceuticals Limited	1389, Trasad Road, Clinical Research Division,Dholka, AhmedabadAhmadabadGUJARAT382225India	Ph: 912714221481	14221481	NA	anil.avhad@cadilapharma.co.in	4
79	CTRI/2008/091/000035	Anil Bhansali	AnilBhansali	3	Principal Investigator	NA	Post Graduate Institute & ResearchChandigarhCHANDIGARH160012India	Ph: 01722756582	22756582	NA	anilbhansali_endocrine@rediffmail.com	1
7371	CTRI/2014/01/004289	Anil Bhansali	AnilBhansali	3	Principal Investigator	Post Graduate Institute of Medical Education & Research	Room No 3027,3rd floor, Research Block B,ChandigarhCHANDIGARH160012India	Ph: 911722756583	22756583	Ph: 1722744401	anilbhansaliendocrine@gmail.com	2
44730	CTRI/2021/02/031471	Anil Bhansali	AnilBhansali	3	National Coordinating Investigator	Post Graduate Institute of Medical Education & Research	Department of Endocrinology, Room No 3027,3rd floor, Research B Block,PGIMER, Sector 12ChandigarhCHANDIGARH160012India	NA	NA	NA	anilbhansaliendocrine@gmail.com	2
1081	CTRI/2009/091/000928	Anil Pareek	AnilPareek	10	President	Ipca Laboratories Ltd.,Mumbai	Plot.no.142, Kandivali Industrial Estate, Kandivali (W, Mumbai-400067MumbaiMAHARASHTRA400067India	Ph: 02266474641	66474641	Ph: 022-28686954	anil.pareek@ipca.com	9
1167	CTRI/2009/091/001036	Anil Pareek	AnilPareek	10	President- Medical Affairs and Clinical Research	Ipca Laboratories Limited	142-AB, Kandivli Industrial Estate, Mumbai, Maharashtra 400067, IndiaMumbaiMAHARASHTRA400067India	Ph: 02266474641	66474641	Ph: 02228686954	anil.pareek@ipca.com	9
1454	CTRI/2010/091/000245	Anil Pareek	AnilPareek	10	President - Medical Affairs and Clinical Research	NA	142-ABKandivli Inductrial EstateKandivli WestMumbaiMumbaiMAHARASHTRA400067India	Ph: 02266474641	66474641	Ph: 022-61113150	anil.pareek@ipca.com	9
3027	CTRI/2012/01/002315	Anil Pareek	AnilPareek	10	President	Ipca Laboratories Ltd	Ipca Laboratories Ltd142- AB, Kandivali Industrial Estate,Kandivali (W), Mumbai142- AB, Kandivali Industrial Estate,Kandivali (W), Mumbai - 400067Mumbai (Suburban)MAHARASHTRA400067India	Ph: 02266474641	66474641	Ph: 0226113150	anilpareek@ipca.com	1
5473	CTRI/2013/07/003793	Anil Pareek	AnilPareek	10	President, Medical Affairs and Clinical Research	Ipca Laboratories Ltd.	Ipca Laboratories Ltd, 142AB, Kandivli Industrial Estate, Kandivli(W), MumbaiMumbaiMAHARASHTRA400067India	Ph: 02266474641	66474641	Ph: 022-28686954	anil.pareek@ipca.com	9
12082	CTRI/2016/02/006599	Anil Pareek	AnilPareek	10	President	Ipca Laboratories Ltd.	Medical Affairs and Clinical Research, 142-AB Kandivali Industrial Estate, Kandivali(West), MumbaiMumbaiMAHARASHTRA400067India	NA	NA	NA	anil.pareek@ipca.com	9
17540	CTRI/2017/03/008275	Anil Pareek	AnilPareek	10	President	Ipca Laboratories Ltd.	Medical Affairs and Clinical Research Department, 2nd floor, Plot 142-AB, Kandivli Industrial Estate, Kandivli West, MumbaiMumbaiMAHARASHTRA400067India	Ph: 02266474641	66474641	Ph: 02266474579	anil.pareek@ipca.com	9
20406	CTRI/2017/12/010763	Anil Pareek	AnilPareek	10	President	Ipca Laboratories Ltd.	Medical Affairs and Clinical Research Department, 2nd floor, Plot No 142-AB, Kandivli Industrial Estate, Kandivli West,MumbaiMumbaiMAHARASHTRA400067India	Ph: 02266474641	66474641	Ph: 02266474579	anil.pareek@ipca.com	9
39787	CTRI/2020/03/023714	Anil Pareek	AnilPareek	10	President	Ipca Laboratories Ltd.	Medical Affairs and Clinical Research, 142-ABKandivli Industrial Estate, Kandivli (West)Mumbai (Suburban)MAHARASHTRA400067India	Ph: 02266474641	66474641	NA	anil.pareek@ipca.com	9
47800	CTRI/2021/11/037750	Anil Pareek	AnilPareek	10	President	Ipca Laboratories Ltd.	Medical Affairs and Clinical Research department, Plot 142-AB, 2d floorKandivli Industrial Estate,Kandivli (West)Mumbai (Suburban)MAHARASHTRA400067India	Ph: 02266474641	66474641	NA	anil.pareek@ipca.com	9
6611	CTRI/2015/04/005670	Ankesh Barnwal	AnkeshBarnwal	2	Principal Investigator	Cliantha Research Limited	Cliantha Research LimitedSigma-1 Corporate,B/H. Rajpath Club,Opposite Mann Party Plot,Off. S.G Highway, Bodakdev, Ahmedabad-380 054, Gujarat, IndiaAhmadabadGUJARAT380054India	Ph: 07966135664	66135664	Ph: 079-66135641	abarnwal@clianthatrials.com	1
20256	CTRI/2017/09/009804	Ankesh Barnwal	AnkeshBarnwal	2	Medical Monitor	Cliantha Research Ltd	Cliantha Research Limited, Garden View Corporate House third floorOpposite AUDA Garden BodakdevAhmadabadGUJARAT380054India	Ph: 07966219545	66219545	Ph: 07966219549	abarnwal@cliantha.in	1
12785	CTRI/2016/09/007255	Ankita Chugh	AnkitaChugh	6	Assistant Professor	AIIMS Jodhpur	Department of DentistryAIIMS JodhppurRajasthan - 342005JodhpurRAJASTHAN342005India	Ph: 8003996891	03996891	NA	ankitamody@gmail.com	5
30263	CTRI/2019/01/017140	Ankita chugh	Ankitachugh	6	Associate professor	AIIMS , JODHPUR.	Department of DentistryAIIMS, bASNI INDUSTRIAL AREAJodhpurRAJASTHAN342005India	Ph: 08003996891	03996891	NA	ankitamody@gmail.com	5
30443	CTRI/2019/01/017056	Ankita Chugh	AnkitaChugh	6	Associate Professor	All India Institute of Medical Sciences,Jodhpur, Rajasthan	DEPARTMENT OF DENTISTRY,All India Institute of Medical Sciences,Jodhpur, RajasthanRoom no. 208,DEPARTMENT OF DENTISTRY,All India Institute of Medical Sciences,Jodhpur, RajasthanJodhpurRAJASTHAN342005India	Ph: 08003996891	03996891	NA	chugha@aiimsjodhpur.edu.in	1
30447	CTRI/2019/01/017003	Ankita Chugh	AnkitaChugh	6	Associate Professor	All India Institute of Medical Sciences, Jodhpur	Room No 208, Block IIA, Second Floor, OPD Block, All India Institute of Medical Sciences, Basni Phase II, JodhpurJodhpurRAJASTHAN342005India	Ph: 8003996891	03996891	NA	ankitamody@gmail.com	5
30579	CTRI/2019/01/017100	Ankita chugh	Ankitachugh	6	Associate professor	AIIMS , JODHPUR.	214 A block second floorAiims complexJodhpurRAJASTHAN342005India JodhpurRAJASTHAN342005India	Ph: 08003996891	03996891	NA	ankitamody@gmail.com	5
42723	CTRI/2022/04/041738	Ankita Chugh	AnkitaChugh	6	Additional Professor	AIIMS,Jodhpur	All India Institute of Medical Sciences204, Second Floor-OPD BlockBasni204, Second Floor-OPD BlockJodhpurRAJASTHAN342005India	Ph: 8003996891	03996891	NA	ankitamody@gmail.com	5
28240	CTRI/2018/09/015697	Anshul Attrey	AnshulAttrey	5	Senior Manager	Lambda Therapeutic Research Ltd	Lambda House, Department of Clinical Pharmacology and Medical AffairsPlot no. 38, Survey No. 388 Near Silver Oak Club, S. G.Highway, GotaAhmadabadGUJARAT382481India	Ph: 07940202274	40202274	Ph: 07940202021	anshulattrey@lambda-cro.com	2
38558	CTRI/2019/12/022266	Anshul Attrey	AnshulAttrey	5	Assistant General Manager	Lambda Therapeutic Research Ltd	Lambda House, Department of Clinical Pharmacology and Medical Affairs, Plot No. 38, Survey No. 388Near Silver Oak Club, S. G.Highway, GotaAhmadabadGUJARAT382481India	Ph: 07940202274	40202274	Ph: 07940202021	anshulattrey@lambda-cro.com	2
55362	CTRI/2021/05/033311	Anshul Attrey	AnshulAttrey	5	In Charge-Facility and Principal Investigator	Veeda Clinical Research	Veeda Clinical Research, Vedant ComplexNear YMCA Club, S. G. HighwayAhmadabadGUJARAT380015India	Ph: 7967773000	67773000	NA	Anshul.A2181@veedacr.com	3
60158	CTRI/2021/09/036637	Anshul Attrey	AnshulAttrey	5	PRINCIPAL INVESTIGATOR	Veeda Clinical Research Pvt. Ltd.	Veeda Clinical Research Pvt. Ltd.1st, 2nd, 3rd and 4th FloorVEDANT Complex, Nr. Y.M.C.A. Club,S.G.Highway Road, Vejalpur,Ahmedabad 1st, 2nd, 3rd and 4th FloorVEDANT Complex, Nr. Y.M.C.A. Club, S.G.Highway Road, Vejalpur, Ahmedabad - 380051 AhmadabadGUJARAT380051India	Ph: 07967773000	67773000	Ph: 07930013010	Anshul.A2181@veedacr.com	3
70461	CTRI/2022/06/043399	Anshul Attrey	AnshulAttrey	5	PRINCIPAL INVESTIGATOR	Veeda Clinical Research Ltd.	1st, 2nd, 3rd and 4th FloorVEDANT Complex,Nr. Y.M.C.A. Club, S.G.Highway Road, VejalpurAhmadabadGUJARAT380051India	Ph: 07967773000	67773000	Ph: 07930013010	anshul.a2181@veedacr.com	3
4561	CTRI/2012/07/002794	Anup Thakar	AnupThakar	3	Associate professor	IPGT and RA, Gujarat Ayurved University	Dept of PanchakarmaIPGT and RAGujarat Ayurved UniversityJamnagarGUJARAT361008India	Ph: 9427776660	27776660	NA	anup_thakar@yahoo.com	1
44240	CTRI/2020/06/025525	Anup Thakar	AnupThakar	3	Director	Institute for Post Graduate Teaching and Research in Ayurveda	Director officeIPGTRAGAUJamnagarJamnagarGUJARAT361008India	NA	NA	NA	directoripgt@ayurveduniversity.com	2
44386	CTRI/2020/06/025855	Anup Thakar	AnupThakar	3	Director	IPGT and RA Gujarat Ayurved University Jamnagar	Director office IPGT and RA Gujarat Ayurved University JamnagarJamnagarGUJARAT361008India	Ph: 9427776660	27776660	NA	directoripgt@ayurveduniversity.com	2
369	CTRI/2009/091/000105	Anurita Majumdar	AnuritaMajumdar	13	NA	NA	Plot #92, Sector 32,Institutional AreaGurgaonHARYANA122001India	Ph: 0111242823013	42823013	Ph: 0111244753012	majumdaran@lilly.com	8
376	CTRI/2009/091/000113	Anurita Majumdar	AnuritaMajumdar	13	NA	NA	Plot #92, Sector 32, Institutional AreaGurgaonHARYANA122011India	Ph: 0111242823013	42823013	Ph: 0111244753012	majumdaran@lilly.com	8
463	CTRI/2009/091/000210	Anurita Majumdar	AnuritaMajumdar	13	Medical Director	India	Plot #92, Sector 32,Institutional AreaGurgaonHARYANA122011India	NA	NA	NA	majumdaran@lilly.com	8
804	CTRI/2009/091/000608	Anurita Majumdar	AnuritaMajumdar	13	NA	NA	Plot #92, Sector 32Institutional AreaGurgaonHARYANA122011India	Ph: 0111242823013	42823013	Ph: 0111244753012	majumdaran@lilly.com	8
847	CTRI/2009/091/000654	Anurita Majumdar	AnuritaMajumdar	13	Medical Director	Eli Lilly India Pvt. Ltd.	Plot #92, Sector 32, Institutional AreaGurgaonHARYANA122011India	Ph: 0111242823013	42823013	Ph: 0111244753012	majumdaran@lilly.com	8
1114	CTRI/2009/091/000969	Anurita Majumdar	AnuritaMajumdar	13	Medical Director	Eli Lilly and Company India Private Limited	Eli Lilly and Company India Private Limited, Plot No. 92, Sec- 32Eli Lilly and Company India Private Limited, Plot No. 92, Sec- 32GurgaonHARYANA122001India	Ph: 01244753000	44753000	Ph: 01244753013	majumdar_anurita@lilly.com	5
3087	CTRI/2011/07/001900	Anurita Majumdar	AnuritaMajumdar	13	Medical Director	Eli Lilly and Company	Plot #92, Sector 32,Institutional AreaGurgaonHARYANA122001India	Ph: 0111242823064	42823064	Ph: 0111242823013	majumdaran@lilly.com	8
3088	CTRI/2011/07/001866	Anurita Majumdar	AnuritaMajumdar	13	Medical Director	Eli Lilly	Plot #92, Sector 32, Institutional AreaGurgaonHARYANA122001India	Ph: 0111242823064	42823064	Ph: 0111242823013	majumdaran@lilly.com	8
3315	CTRI/2011/08/001942	Anurita Majumdar	AnuritaMajumdar	13	Medical Director	Eli Lilly	Plot #92, Sector 32, Institutional AreaGurgaonHARYANA122011India	Ph: 0111242823013	42823013	Ph: 0111244753012	majumdaran@lilly.com	8
3495	CTRI/2011/09/001987	Anurita Majumdar	AnuritaMajumdar	13	Medical Director	Eli Lilly and Company India Pvt. Ltd.	Eli Lilly and Company India Pvt. Ltd.Plot #92, Sector 32, Institutional Area, GurgaonGurgaonHARYANA122001India	Ph: 01244753000	44753000	Ph: 0124-4753013	majumdar_anurita@lilly.com	5
5034	CTRI/2012/08/002848	Anurita Majumdar	AnuritaMajumdar	13	Medical Director	Eli Lilly and Company India Pvt. Ltd.	Eli Lilly and Company India Pvt. Ltd.Plot 92, Sector 32GurgaonGurgaonHARYANA122001India	Ph: 01244753000	44753000	Ph: 0124-4753013	majumdar_anurita@lilly.com	5
5035	CTRI/2012/08/002851	Anurita Majumdar	AnuritaMajumdar	13	Medical Director	Eli Lilly and Company India Private Limited	Eli Lilly and Company India Private Limited, Plot No. 92, Sec- 32,GurgaonGurgaonHARYANA122001India	Ph: 01244753000	44753000	Ph: 0124-4753013	majumdar_anurita@lilly.com	5
10161	CTRI/2014/09/005054	Anurita Majumdar	AnuritaMajumdar	13	Medical Director	Eli Lilly and Company India Private Limited	Eli Lilly and Company India Private Limited, Plot No. 92, Sec- 32Eli Lilly and Company India Private Limited, Plot No. 92, Sec- 32,GurgaonGurgaonHARYANA122001India	Ph: 01244753000	44753000	Ph: 01244753013	majumdar_anurita@lilly.com	5
3248	CTRI/2012/03/002490	AP Dubey	APDubey	2	Professor & Head	Maulana Azad Medical College & LNJP Hosptial, New Delhi	Dr. AP DubeyProfessor & Head Department of Pediatrics Maulana Azad Medical College & LNJP HospitalBahadur Shah Zafar MargDelhiCentralDELHI110002India	Ph: 9868604303	68604303	NA	apdubey52@rediffmail.com	1
16239	CTRI/2016/11/007477	AP Dubey	APDubey	2	Principal Investigator	Maulana Azad Medical College	Bahadur Shah Zafar Marg New Delhi Delhi Bahadur Shah Zafar Marg New Delhi New DelhiDELHI110002India	Ph: 09968604303	68604303	NA	apdubey52@gmail.com	1
18555	CTRI/2018/08/015491	A Rajendra Kumar	ARajendraKumar	3	Research officer (s), i/c., Scientist II	Siddha Regional Research Institute, Puducherry.	Clinical Research Department, Room No.18, Siddha Regional Research Institute, Chellaperumal street, Kuyavarpalayam, Puducherry PondicherryPONDICHERRY 605013India	Ph: 04132245072	32245072	Ph: 0413-2244042	rksiddha@hotmail.com	1
21200	CTRI/2017/12/010966	A Rajendra Kumar	ARajendraKumar	3	Research Officer (Siddha),i/c	Central Council for Research in Siddha,Chennai.	Clinical Research Department,Room No:18, Siddha Regional Research Institute,Kuyavarpalayam,PuducherryPondicherryPONDICHERRY605013India	Ph: 04132245072	32245072	NA	rrisiddha@yahoo.co.in	2
69659	CTRI/2022/10/046708	A Rajendra Kumar	ARajendraKumar	3	Research Officer(S)- S III & In-charge	Siddha Regional Research Institute, (Under CCRS, Ministry of AYUSH)	Siddha Regional Research Institute,Room No. 4, First Floor, Clinical Section,Chellaperumal Street,Kuyavarpalayam,Puducherry.PondicherryPONDICHERRY605013India	Ph: 9884956693	84956693	NA	rksairam@gmail.com	1
789	CTRI/2009/091/000591	Arani Chatterjee	AraniChatterjee	24	NA	NA	B-1/Ext G-3, MCIE, Mathura RoadNew DelhiDELHI110044India	Ph: 01141679000	41679000	NA	aranichatterjee@panaceabiotec.com	17
790	CTRI/2009/091/000592	Arani Chatterjee	AraniChatterjee	24	Sr Vice President	NA	Panacea Biotec Ltc, B-1 Ext/G-3, MCIE, Mathura Road, New DelhiNew DelhiDELHI110044India	Ph: 01141679000	41679000	NA	aranichatterjee@panaceabiotec.com	17
1043	CTRI/2009/091/000887	Arani Chatterjee	AraniChatterjee	24	Senior Vice President-clinical Research	Clinical Research Department, Panacea BIotec Limited, MCIE New Delhi	B-1 Extn, G-3 Mohan co-op Industrial EstateMathura RoadNew DelhiDELHI110044India	Ph: 01141679000	41679000	Ph: 01141578085	aranichatterjee@panaceabiotec.com	17
1252	CTRI/2010/091/000029	Arani Chatterjee	AraniChatterjee	24	Sr Vice President	Panacea Biotec Ltd	B-1 Extn/G-3, Mohan Co-op. Indl. Estate,Mathura Road, New DelhiDELHI110044India	Ph: 01141679000	41679000	Ph: 01141578085	aranichatterjee@panaceabiotec.com	17
1254	CTRI/2010/091/000031	Arani Chatterjee	AraniChatterjee	24	Sr Vice President	Panacea Biotec Ltd	B-1 Extn/G-3, Mohan Co-op. Indl. Estate,Mathura Road, New DelhiDELHI110044India	Ph: 01141679000	41679000	Ph: 01141578085	aranichatterjee@panaceabiotec.com	17
1255	CTRI/2010/091/000032	Arani Chatterjee	AraniChatterjee	24	Sr VP	Panacea Biotec LTD	B-1 Extn/G-3, Mohan Co-op. Indl. Estate, Mathura Road, New DelhiDELHI110044India	Ph: 1141679000	41679000	Ph: 01141578085	aranichatterjee@panaceabiotec.com	17
1671	CTRI/2010/091/000496	Arani Chatterjee	AraniChatterjee	24	Sr Vice President	Panacea Biotec Ltd	B-1 Extn/G-3, Mohan Co-op. Indl. Estate,Mathura RoadNew DelhiDELHI110044India	Ph: 911141678000	41678000	Ph: 91-11-41578085	aranichatterjee@panaceabiotec.com	17
1673	CTRI/2010/091/000498	Arani Chatterjee	AraniChatterjee	24	Sr Vice President	Panacea Biotec Ltd	B-1 Extn/G-3, Mohan Co-op Indl. EstateMathura RoadNew DelhiDELHI110044India	Ph: 911141678000	41678000	Ph: 91-11-41578085	aranichatterjee@panaceabiotec.com	17
1756	CTRI/2010/091/000591	Arani Chatterjee	AraniChatterjee	24	Sr Vice President	Panacea Biotec Ltd	B-1 Extn/G-3, Mohan Co-op. Indl. Estate,Mathura RoadNew DelhiDELHI110044India	Ph: 911141679000	41679000	Ph: 91-11-41578085	aranichatterjee@panaceabiotec.com	17
1776	CTRI/2010/091/000612	Arani Chatterjee	AraniChatterjee	24	NA	NA	B-1 Extn/G-3, Mohan Co-op. Industrial Estate, Mathura RoadNew DelhiDELHI110044India	Ph: 01141679000	41679000	Ph: 011-41578085	aranichatterjee@panaceabiotec.com	17
2058	CTRI/2010/091/001261	Arani Chatterjee	AraniChatterjee	24	Sr Vice President	Panacea Biotec Ltd	B-1 Extn/G-3, Mohan Co-op Indl. EstateMathura RoadNew DelhiDELHI110044India	Ph: 911141678000	41678000	Ph: 91-11-41578085	aranichatterjee@panaceabiotec.com	17
2073	CTRI/2010/091/001278	Arani Chatterjee	AraniChatterjee	24	Sr Vice President	Panacea Biotec Ltd	B-1 Extn/G-3, Mohan Co-op. Indl. EstateMathura RoadNew DelhiDELHI110044India	Ph: 911141678000	41678000	Ph: 91-11-41578085	aranichatterjee@panaceabiotec.com	17
2717	CTRI/2011/091/000207	Arani Chatterjee	AraniChatterjee	24	NA	NA	B-1 Extn/G-3, Mohan Co-op. Industrial Estate, Mathura Road New DelhiDELHI110 044India	Ph: 01141679000	41679000	Ph: 011-41578085	aranichatterjee@panaceabiotec.com	17
2802	CTRI/2011/03/001653	Arani Chatterjee	AraniChatterjee	24	Senior Vice President	NA	Senior Vice President-CRDB-1 Extn/G-3, Mohan Co-op. Industrial Estate, Mathura Road New DelhiNew DelhiDELHI110044India	Ph: 01141679000	41679000	Ph: 011-41578085	aranichatterjee@panaceabiotec.com	17
2959	CTRI/2011/12/002218	Arani Chatterjee	AraniChatterjee	24	senior vice president-clinical research	Panacea biotec ltd	B-1 Extn/G-3, Mohan Co-op. Indl. Estate,Mathura RoadNew DelhiB-1 Extn/G-3, Mohan Co-op. Indl. Estate,Mathura RoadNew DelhiNew DelhiDELHI110044India	NA	NA	NA	aranichatterjee@panaceabiotec.com	17
3031	CTRI/2012/02/002444	Arani Chatterjee	AraniChatterjee	24	Senior Vice President	NA	Panacea Biotec Ltd,B-1 Ext/G-3, Mohan Cooperative Industrial Estate,Mathura Road, New Delhi-110044New DelhiDELHI110044India	Ph: 01141679000	41679000	Ph: 011-41578085	aranichatterjee@panaceabiotec.com	17
4896	CTRI/2013/05/003711	Arani Chatterjee	AraniChatterjee	24	senior vice president-clinical research	Panacea biotec ltd	B-1 Extn/G-3, Mohan Co-op. Indl. Estate, Mathura Road B-1 Extn/G-3, Mohan Co-op. Indl. Estate, Mathura Road New DelhiDELHI110044India	Ph: 1141679000	41679000	Ph: 1141679070	aranichatterjee@panaceabiotec.com	17
8581	CTRI/2014/04/004568	Arani Chatterjee	AraniChatterjee	24	Sr Vice President	Biological E. Limited	Biological E.Limited, 18/1&3, AzamabadHyderabadANDHRA PRADESH, IndiaIndia HyderabadANDHRA PRADESH500020India	Ph: 04030214070	30214070	Ph: 04027675003	arani.chatterjee@biologicale.co.in	4
13033	CTRI/2015/11/006375	Arani Chatterjee	AraniChatterjee	24	Sr Vice President	Biological E.Limited	Biological E.Limited, 18/1&3,Azamabad, Hyderabad, Telangana, India HyderabadANDHRA PRADESH500020India	Ph: 04030214070	30214070	Ph: 04027675003	arani.chatterjee@biologicale.co.in	4
14879	CTRI/2016/05/006936	Arani Chatterjee	AraniChatterjee	24	Senior Vice President	Biological E.Limited	18/1&3,Azamabad,Hyderabad, Telangana,India HyderabadANDHRA PRADESH500020India	Ph: 04030214070	30214070	Ph: 04027675003	arani.chatterjee@biologicale.co.in	4
15647	CTRI/2016/07/007109	Arani Chatterjee	AraniChatterjee	24	Sr Vice President	Biological E.Limited	Biological E.Limited, 18/1&3,Azamabad, Hyderabad, Telangana, India HyderabadANDHRA PRADESH500020India	Ph: 04030214070	30214070	Ph: 04027675003	arani.chatterjee@biologicale.co.in	4
30196	CTRI/2019/02/017527	Arani Chatterjee	AraniChatterjee	24	Senior Vice President, Clinical Research	Aurobindo Pharma Ltd.	Survey No. 71 & 72, Indrakaran (V), Kandi (M)Sangareddy Dist., TelanganaIndia HyderabadTELANGANA502329India	Ph: 7730063444	30063444	NA	arani.chatterjee@aurobindo.com	1
69314	CTRI/2023/04/051500	Arani Chatterjee	AraniChatterjee	24	Head - Cadila CRO	Cadila Pharmaceuticals Limited	Clinical Trial Department, 1389, Trasad RoadDholkaAhmadabadGUJARAT382225India	Ph: 912714221481	14221481	NA	arani.chatterjee@cadilapharma.co.in	1
80407	CTRI/2023/03/050302	Arani Chatterjee	AraniChatterjee	24	Head - Cadila CRO	Cadila Pharmaceuticals Limited	Clinical Trial Department, 1389, Trasad Road.Dholka. Ahmadabad.AhmadabadGUJARAT382225India	Ph: 912714221481	14221481	NA	arani.chatterjee@cadilapharma.com	1
33503	CTRI/2019/05/019252	A R Pradeep kumar	ARPradeepkumar	3	Head of the Department	Thai moogambigai dental college and hospital	Thai moogambigai dental college and hospital Department of conservative dentistry and Endodontics, Post Graduate division, room no T 401, Golden Geroge Nagar, Mugappair, Chennai. ChennaiTAMIL NADU600107India	Ph: 9840135711	40135711	NA	arpradeependo@gmail.com	1
18678	CTRI/2018/02/011673	ARPradeep Kumar	ARPradeepKumar	3	Head of the Department	Thai Moogambigai dental college	Third floor,Department of conservative Dentistry,Thai moogambigai dental college,Golden george nagar,muggpair600107Third floor,Department of conservative Dentistry,Thai moogambigai dental college,Golden george nagar,muggpair600107ChennaiTAMIL NADU600107India	Ph: 9840135711	40135711	NA	Pradeep.cons@drmgrdu.ac.in	2
23723	CTRI/2018/03/012519	ARPradeep Kumar	ARPradeepKumar	3	Head of the department	Thai moogambigai dental college	Department of conservative DentistryThird floorThai moogambigai dental collegeGolden George nagar,muggapair,chennaiDepartment of conservative DentistryThird floorThai moogambigai dental collegeGolden George nagar,muggapair,chennaiChennaiTAMIL NADU600107India	Ph: 9840135711	40135711	NA	Pradeep.cons@drmgrdu.ac.in	2
16801	CTRI/2017/08/009321	ARVIND CHOPRA	ARVINDCHOPRA	6	CHIEF RHEUMATOLOGIST	CENTRE FOR RHEUMATIC DISEASES	Center for Rheumatic Diseases,11, Hermes Elegance,1988, Convent Street,Camp. Pune.11, Hermes Elegance,1988, Convent Street,Camp. Pune: 411001MaharashtraPuneMAHARASHTRA411001India	Ph: 912026332973	26332973	Ph: 91-20-26335084	crdp@vsnl.net	2
19498	CTRI/2018/02/012018	ARVIND CHOPRA	ARVINDCHOPRA	6	CHIEF RHEUMATOLOGIST	CENTER FOR RHEUMATIC DISEASES	CENTER FOR RHEUMATIC DISEASES,11, HERMES ELEGANCE,1988, CONVENT STREET, CAMP.PUNE11, HERMES ELEGANCE,1988, CONVENT STREET, CAMP.PUNEPuneMAHARASHTRA411001India	Ph: 912026344099	26344099	Ph: 912026350084	crdp@vsnl.net	2
43665	CTRI/2020/05/025332	ARVIND CHOPRA	ARVINDCHOPRA	6	CHIEF PRINCIPAL INVESTIGATOR	CENTER FOR RHEUMATIC DISEASES	11 HERMES ELEGANCE1988 CONVENT STREETCAMP PUNE 11 HERMES ELEGANCE1988 CONVENT STREETCAMP PUNE 411001MAHARASHTRAPuneMAHARASHTRA411001India	Ph: 912026344099	26344099	Ph: 91-20-26350084	crdp5624@gmail.com	4
43812	CTRI/2020/06/025557	ARVIND CHOPRA	ARVINDCHOPRA	6	Chief principal Investigator	CENTER FOR RHEUMATIC DISEASES	11, Hermes Elegance, 1988, Convent Street,CAMP. PUNEPuneMAHARASHTRA411001India	Ph: 912026344099	26344099	Ph: 91-20-26350084	crdp5624@gmail.com	4
46406	CTRI/2020/08/027163	Arvind Chopra	ArvindChopra	6	Chief Clinical Coordinator	Center for Rheumatic Diseases	11, Hermes Elegance,1988, Convent Street,Camp. PuneMAHARASHTRA411001India	Ph: 9822039297	22039297	Ph: 91-20-26350084	crdp5624@gmail.com	4
57187	CTRI/2021/06/034496	Arvind Chopra	ArvindChopra	6	Chief Clinical Coordinator	Center for Rheumatic Diseases	Center For Rheumatic Diseases,11, Hermes Elegance,1988, Convent Street,Camp. Pune.11, Hermes Elegance,1988, Convent Street,Camp. Pune PuneMAHARASHTRA411001India	Ph: 02026345624	26345624	NA	crdp5624@gmail.com	4
20266	CTRI/2017/09/009710	Arvind Kumar	ArvindKumar	3	Assistant Professor	NA	Dept, of PSM, RUHS College of Medical Sciences, Sector 11, Kumbha marg, Tonk Road, JaipurJaipurRAJASTHAN302015India	Ph: 8559814816	59814816	NA	dranuaiims@yahoo.com	1
28985	CTRI/2019/05/018992	Arvind Kumar	ArvindKumar	3	Assistant Professor	All India Institute of Medical Sciences	3094A,Department of Medicine,All India Institute of Medical SciencesNew DelhiNew DelhiDELHI110029India	Ph: 8800984895	00984895	NA	linktoarvind@gmail.com	1
60039	CTRI/2021/10/037256	Arvind Kumar	ArvindKumar	3	Additional Professor	IGIMS,PATNA	Department of Anaesthesiology and Critical care medicine,IGIMS,Patna-800014PatnaBIHAR800014India	Ph: 8789655581	89655581	NA	arvind007kumar@yahoo.com	1
35969	CTRI/2020/04/024464	Arvind Kumar Morya	ArvindKumarMorya	3	Associate Professor	AIIMS JODHPUR	Room No. 51, Ground Floor, C-BlockDepartment Of Ophthalomology, AIIMS Jodhpur,Basni Industrial Area, Phase-2Pin Code-342005RajasthanJodhpurRAJASTHAN342005India	Ph: 9812403786	12403786	NA	moryaak@aiimsjodhpur.edu.in	1
37217	CTRI/2020/04/024603	Arvind Kumar Morya	ArvindKumarMorya	3	Associate Professor	AIIMS Jodhpur	Room No. 424, 4th floor, OPD Building, AIIMS Jodhpur,Basni Industrial Area Phase-2,Jodhpur, Rajasthan JodhpurRAJASTHAN342005India	Ph: 9812403786	12403786	NA	moryaak@aiimsjodhpurophthalmology.edu.in	1
42809	CTRI/2020/04/024605	Arvind Kumar Morya	ArvindKumarMorya	3	Associate Professor & Unit Head	AIIMS JODHPUR	Room No-424 4th floor, OPD Building AIIMS Jodhpur, Basni Phase-2 Industrial Area, Jodhpur, Rajasthan. Jodhpur RAJASTHAN 342005 IndiaRoom No-424 4th floor, OPD Building AIIMS Jodhpur, Basni Phase-2 Industrial Area, Jodhpur, Rajasthan. Jodhpur RAJASTHAN 342005 IndiaJodhpurRAJASTHAN342005India	Ph: 9812403786	12403786	NA	bulbul.morya@gmail.com	1
1608	CTRI/2010/091/000419	Aseem Bhatnagar	AseemBhatnagar	8	Scientist E	NA	Department of Nuclear Medicine, Institute of Nuclear Medicine & Allied Sciences (INMAS)Brig. S.K. Mazumdar Marg, New DelhiDELHI110 054India	Ph: 01123905172	23905172	Ph: 011-23919509	assem_bhatnagar@indiatimes.com	2
2663	CTRI/2011/091/000149	Aseem Bhatnagar	AseemBhatnagar	8	Scientist E	Institute of Nuclear Medicine & Allied Sciences	Department of Nuclear Medicine Scientist F INMASBrig SK Mazumdar MargNew DelhiDELHI110 054India	Ph: 01123905172	23905172	Ph: 01123919509	assem_bhatnagar@indiatimes.com	2
5643	CTRI/2013/01/003331	Aseem Bhatnagar	AseemBhatnagar	8	Scientist F	Defence Research and Development Organisation	Institute of Nuclear Medicine and Allied SciencesDefence Research and Development Organisation Ministry of DefenceBrig SK Mazumdar MargNorthDELHI110054India	Ph: 23905172	23905172	Ph: 23919509	dr.aseembhatnagar@gmail.com	5
5707	CTRI/2013/01/003320	Aseem Bhatnagar	AseemBhatnagar	8	Scientist F	Defence Research and Development Organisation	Institute of Nuclear Medicine and Allied Sciences Defence Research and Development Organisation Ministry of Defence Brig SK Mazumdar MargNorthDELHI110054India	Ph: 23905172	23905172	Ph: 23919509	dr.aseembhatnagar@gmail.com	5
5736	CTRI/2013/02/003356	Aseem Bhatnagar	AseemBhatnagar	8	Scientist F	Defence Research and Development Organisation	Institute of Nuclear Medicine and Allied SciencesDefence Research and Development Organisation Ministry of DefenceBrig SK Mazumdar MargNorthDELHI110054India	Ph: 23905172	23905172	Ph: 23919509	dr.aseembhatnagar@gmail.com	5
5888	CTRI/2013/02/003355	Aseem Bhatnagar	AseemBhatnagar	8	Scientist F	Defence Research and Development Organisation	Institute of Nuclear Medicine and Allied SciencesDefence Research and Development Organisation Ministry of DefenceBrig SK Mazumdar MargNorthDELHI110054India	Ph: 23905172	23905172	Ph: 23919509	dr.aseembhatnagar@gmail.com	5
6717	CTRI/2013/07/003833	Aseem Bhatnagar	AseemBhatnagar	8	Scientist F	Defence Research and Development Organisation	Institute of Nuclear Medicine and Allied Sciences Defence Researchand Development Organisation Ministry of Defence Brig SK Mazumdar MargNorthDELHI110054India	Ph: 23905172	23905172	Ph: 23919509	dr.aseembhatnagar@gmail.com	5
6788	CTRI/2013/06/003767	Aseem Bhatnagar	AseemBhatnagar	8	Scientist F	Institute of Nuclear Medicine & Allied Sciences	Department of Nuclear MedicineInstitute of Nuclear Medicine & Allied SciencesBrig SK Mazumdar MargNew DelhiNew DelhiDELHI110054India	Ph: 01123905172	23905172	NA	aseembhatnagar64@gmail.com	1
862	CTRI/2009/091/000673	Ashish Bavdekar	AshishBavdekar	5	NA	NA	Shirdi Saibaba HospitalVadu, BudrukPuneMAHARASHTRA412216India	Ph: 2137252234	37252234	Ph: 20-26125603	bavdekar@vsnl.com	3
3016	CTRI/2011/07/001903	Ashish Bavdekar	AshishBavdekar	5	Consultant Pediatric Gastroenterologist & Consultant in Pediatric Research, Department of Pediatrics	NA	K.E.M. Hospital, Rasta Peth, Pune PuneMAHARASHTRA411011India	Ph: 02066037342	66037342	NA	bavdekar@vsnl.com	3
3894	CTRI/2011/12/002233	Ashish Bavdekar	AshishBavdekar	5	Associate Professor	NA	Vadu Rural Health Program,Shirdi Sai Baba Rural Hospital,Vadu Budruk Village,Shirur Block, Pune District,Pin- 412216PuneMAHARASHTRA412216India	Ph: 02066037342	66037342	Ph: 02026125603	bavdekar@vsnl.com	3
14869	CTRI/2016/06/007042	Ashish Bavdekar	AshishBavdekar	5	Consultant in Paediatric Research	KEM Hospital Research Centre	Department of PaediatricKEM Hospital Research CentreRasta Peth, PunePuneMAHARASHTRA411011India	Ph: 912066037342	66037342	Ph: 912026065603	a.bavdekar@kemhrcpune.org	2
56195	CTRI/2021/10/037383	Ashish Bavdekar	AshishBavdekar	5	Principal Investigator	KEM Hospital Research Centre	TDH Building, 3rd Floor, Paediatric Department, Sardar Moodliar Road, Rasta Peth, PunePuneMAHARASHTRA411011India	NA	NA	NA	a.bavdekar@kemhrcpune.org	2
7419	CTRI/2013/09/003951	Ashoka Kumar Singh	AshokaKumarSingh	2	AGM	Lambda Therapeutic Research Ltd	Near Gujarat High CourtS. G. Highway, GotaAhmadabadGUJARAT380061India	Ph: 07940202020	40202020	Ph: 07940202021	ashokakumar@lambda-cro.com	1
22189	CTRI/2018/03/012650	Ashoka Kumar Singh	AshokaKumarSingh	2	General Manager- HOD-Clinical Operations	Veeda Clinical Research Pvt. Ltd	Veeda Clinical Research Pvt. Ltd. Shivalik Plaza-A, Near IIM, AmbawadiAhmadabadGUJARAT380015India	Ph: 7930013000	30013000	Ph: 07930013000	ashoka.singh@veedacr.com	1
1573	CTRI/2010/091/000373	Ashok Kumar	AshokKumar	2	Professor	NA	Deptt. of Obstetrics & GynaecologyMaulana Azad Medical College and Lok Nayak HospitalNew DelhiDELHI110002India	Ph: 01123235823	23235823	NA	ash64kr@yahoo.com	1
26844	CTRI/2018/07/014706	Ashok Kumar	AshokKumar	2	Associate Professor	National Institute of Ayurveda, Jaipur	Department of Shalya Tantra, National Institute of Ayurveda, Joravar Singh Gate, Amer Road, Jaipur JaipurRAJASTHAN302002India	Ph: 9649180572	49180572	NA	ashok_hp1976@yahoo.com	1
6791	CTRI/2014/03/004456	Babita Ghai	BabitaGhai	3	Additional Professor	Post Graduate Institute of Medical Education and Research, Chandigarh	Department of Anaesthesia and Intensive Care, Post Graduate Institute of Medical Education and Research, Sector-12, ChandigarhChandigarhCHANDIGARH160012India	Ph: 9914209533	14209533	Ph: 0172-2744401	ghaibabita@hotmail.com	2
8422	CTRI/2014/03/004459	Babita Ghai	BabitaGhai	3	Additional Professor	Post Graduate Institute of Medical Education and Research, Sector-12,Chandigarh, India-160012	Department of Anaesthesia and Intensive Care, Post Graduate Institute of Medical Education and Research, Sector-12,Chandigarh,India-160012Department of Anaesthesia and Intensive Care, Post Graduate Institute of Medical Education and Research, Sector-12,Chandigarh,India-160012ChandigarhCHANDIGARH160012India	Ph: 09914209533	14209533	Ph: 0172-2744401	ghaibabita@hotmail.com	2
10368	CTRI/2014/12/005324	Babita Ghai	BabitaGhai	3	Additional Professor	Post Graduate Institute of Medical Education and Research	Department of Anaesthesia and Intensive Care, Post Graduate Institute of Medical Education and Research, Sector-12 Department of Anaesthesia and Intensive Care, Post Graduate Institute of Medical Education and Research, Sector-12 ChandigarhCHANDIGARH160012India	Ph: 7087009533	87009533	Ph: 01722744401	ghaibabita1@gmail.com	1
10387	CTRI/2016/02/006668	Bhupesh Dewan	BhupeshDewan	15	Director Medical Services	Zuventus Healthcare Ltd	Office No 5119 D Wing 5th Floor Oberoi Garden Chandivali Andheri EastMumbai (Suburban)MAHARASHTRA400072India	Ph: 02230610000	30610000	NA	Bhupesh.Dewan@zuventus.com	14
10395	CTRI/2015/04/005676	Bhupesh Dewan	BhupeshDewan	15	Director Medical Services	Zuventus Healthcare Ltd	Office no 5119 D Wing 5th floor Oberoi Garden Chandivali Andheri EastMumbai (Suburban)MAHARASHTRA400 072India	Ph: 02230610000	30610000	NA	Bhupesh.Dewan@zuventus.com	14
29536	CTRI/2019/01/016974	Bhupesh Dewan	BhupeshDewan	15	Director Medical Services	Zuventus Healthcare Limited	Office No 5119, D wing, 5th floor, Oberoi Garden Estate, Chandivali, Andheri (east)MumbaiMAHARASHTRA400 072India	Ph: 28472823	28472823	NA	medico@zuventus.com	1
30694	CTRI/2019/03/018167	Bhupesh Dewan	BhupeshDewan	15	Director- Medical Services	Zuventus Healthcare Limited	5119, D Wing, Oberoi Garden Estate, Chandivali, Andheri (E)MumbaiMAHARASHTRA400 072India	Ph: 02230610000	30610000	NA	bhupesh.dewan@zuventus.com	14
41452	CTRI/2020/04/024552	Bhupesh Dewan	BhupeshDewan	15	Director- Medical Services	Zuventus Healthcare Limited	5119-D Wing, Oberoi Garden Estate, Chandivali, Andheri (East)MumbaiMAHARASHTRA400072India	Ph: 02230610000	30610000	NA	Bhupesh.Dewan@zuventus.com	14
42069	CTRI/2020/04/024571	Bhupesh Dewan	BhupeshDewan	15	Director- Medical Services	Zuventus Healthcare Limited	Department of Medical Services, 3101, C Wing, Oberoi Garden Estate, Chandivali, Andheri (E)MumbaiMAHARASHTRA400072India	Ph: 02230610000	30610000	NA	Bhupesh.Dewan@zuventus.com	14
45417	CTRI/2020/08/027364	Bhupesh Dewan	BhupeshDewan	15	Director- Medical Services	Zuventus Healthcare Limited	Department of Medical Services, 3101, C Wing, Oberoi Garden Estate, Chandivali, Andheri (E)MumbaiMAHARASHTRA400072India	Ph: 02230610000	30610000	NA	Bhupesh.Dewan@zuventus.com	14
45421	CTRI/2020/12/029739	Bhupesh Dewan	BhupeshDewan	15	Director, Medical Services	Zuventus Healthcare Limited	Department of Medical Services, 3101, C Wing, Oberoi Garden Estate, Chandivali, Andheri (E)MumbaiMAHARASHTRA400072India	Ph: 02230610000	30610000	NA	Bhupesh.Dewan@zuventus.com	14
47010	CTRI/2020/12/029740	Bhupesh Dewan	BhupeshDewan	15	Director- Medical Services	Zuventus Healthcare Limited	Department of Medical Services, 3101, C Wing, Oberoi Garden Estate, Chandivali, Andheri (E)MumbaiMAHARASHTRA400072India	Ph: 02230610000	30610000	NA	Bhupesh.Dewan@zuventus.com	14
48850	CTRI/2021/01/030793	Bhupesh Dewan	BhupeshDewan	15	Director, Medical Services	Zuventus Healthcare Limited	Department of Medical Services, 3101, C Wing, Oberoi Garden Estate, Chandivali, Andheri (E)MumbaiMAHARASHTRA400072India	Ph: 02230610000	30610000	NA	Bhupesh.Dewan@zuventus.com	14
52667	CTRI/2021/03/032053	Bhupesh Dewan	BhupeshDewan	15	Director, Medical Services	Zuventus Healthcare Limited	Department of Medical Services, 3101, C Wing, Oberoi Garden Estate, Chandivali, Andheri (E)MumbaiMAHARASHTRA400072IndiaMumbaiMAHARASHTRA400072India	Ph: 02230610000	30610000	NA	Bhupesh.Dewan@zuventus.com	14
52757	CTRI/2021/03/032140	Bhupesh Dewan	BhupeshDewan	15	Director- Medical Services	Zuventus Healthcare Limited	3101, Department of Medical Services, C wing, Oberoi GardenEstate, Chandivali, Andheri (E), MumbaiMumbaiMAHARASHTRA400072IndiaMumbaiMAHARASHTRA400072India	Ph: 02230610000	30610000	NA	Bhupesh.Dewan@zuventus.com	14
53211	CTRI/2021/04/033118	Bhupesh Dewan	BhupeshDewan	15	Director, Medical Services	Zuventus Healthcare Limited	Department of Medical Services, 3101, C Wing, Oberoi Garden Estate, Chandivali, Andheri (E)MumbaiMumbaiMAHARASHTRA400072India	Ph: 02230610000	30610000	NA	Bhupesh.Dewan@zuventus.com	14
56513	CTRI/2021/07/035082	Bhupesh Dewan	BhupeshDewan	15	Director, Medical Services	Zuventus Healthcare Limited	Department of Medical Services, 3101, C Wing, Oberoi GardenEstate, Chandivali, Andheri (E) MumbaiMumbaiMAHARASHTRA400072India	Ph: 02230610000	30610000	NA	Bhupesh.Dewan@zuventus.com	14
78607	CTRI/2023/01/048826	Bhupesh Dewan	BhupeshDewan	15	Director, Medical Services	Zuventus Healthcare Limited	Department of Medical Services, Zuventus Healthcare Ltd., Zuventus House, Plot Y2, CTS No.: 358/A2, Near Nahur Railway Station, Nahur (W), Mumbai, 400078 MaharashtraMumbaiMAHARASHTRA400078India	NA	NA	NA	bhupesh.dewan@zuventus.com	14
3619	CTRI/2011/11/002138	Bill Brashier	BillBrashier	4	Head Molecular and Clinical Research in Respiratory Disease	Chest Research Foundation	Chest Research Foundation, Survey No 15, Marigold complex,Behind Gold Adlabs,Kalyaninagar,Pune,Maharashtra Ã¢Â€Â“ 411014PuneMAHARASHTRA411044India	Ph: 9823834593	23834593	Ph: 020-27035371	bbrashier@crfindia.com	1
33285	CTRI/2019/08/020500	Bill Brashier	BillBrashier	4	Director Global Respiratory Clinical Research Department Cipla Ltd	Director Global Respiratory Clinical Research Department Cipla Ltd	Cipla Ltd R and D Centre LBS Road Vikhroli West Mumbai Maharashtra India MumbaiMAHARASHTRA400083India	Ph: 02225756451	25756451	NA	bill.brashier@cipla.com	3
33438	CTRI/2019/08/020752	Bill Brashier	BillBrashier	4	Director Global Respiratory CRD	Cipla Ltd	Cipla Ltd R and D Centre LBS Road, Vikhroli West, Mumbai MumbaiMAHARASHTRA400083India	Ph: 02225756451	25756451	NA	bill.brashier@cipla.com	3
37582	CTRI/2019/12/022280	Bill Brashier	BillBrashier	4	Director Global Respiratory Clinical Research and Development	Cipla Ltd	CIPLA LtdR & D Centre North Block LBS RoadVikhroli West, MumbaiMumbaiMAHARASHTRA400083India	Ph: 02225756451	25756451	NA	bill.brashier@cipla.com	3
44	CTRI/2008/091/000001	Bipin Kumar Sethi	BipinKumarSethi	4	National Coordinator	Consultant Endocrinologist	Care Hospital, 8-2- 620/A-E, Road # 10 Banjara Hills, Hyderabad - 500 034.HyderabadANDHRA PRADESH500 034.India	Ph: 919848021482	48021482	Ph: 914039310772	bipinkumarsethi@yahoo.co.uk	5
4837	CTRI/2012/10/003039	Bipin Kumar Sethi	BipinKumarSethi	4	Consultant Endocrinologist	CARE Hospital	6-3-248/1/1Ã‚Âª, Banjara HillsHyderabadANDHRA PRADESH500034India	Ph: 9848021482	48021482	Ph: 00914066258792	bipinkumarsethi@yahoo.co.uk	5
5735	CTRI/2018/02/011714	Bipin Kumar Sethi	BipinKumarSethi	4	Consultant Endocrinologist	CARE Hospital,	Department of endocrinology, Door No 8-2-620/A, ground floor, Babu Khan ChambersRoad No. 10, Banjara HillsHyderabadANDHRA PRADESH500 034India	Ph: 04023315159	23315159	Ph: 04039310140	bipinkumarsethi@yahoo.co.uk	5
20808	CTRI/2017/10/010233	Bipin Kumar Sethi	BipinKumarSethi	4	Consultant Endocrinologist	Care Outpatient Centre	Care Outpatient Centre, Babaukhan Chamber, Road No: 10, Banjara Hills, Hyderabad: 500034, Telangana, IndiaHyderabadANDHRA PRADESH500034India	Ph: 04039310129	39310129	Ph: 04066258792	sethibipin54@gmail.com	2
2176	CTRI/2010/091/001386	Bipin Sethi	BipinSethi	3	Sr. Consultant Endocrinologist/Head of the Department	NA	Care Hospital,Endocrinology department, Road No.1, Banjara Hills,HyderabadANDHRA PRADESH500 034India	Ph: 9848021482	48021482	Ph: 04066258792	bipinkumarsethi@yahoo.co.uk	5
2713	CTRI/2011/11/002119	Bipin Sethi	BipinSethi	3	Principal Investigator	Care Hospital	Care Hospital,6-3-24812, Road No.1, Banjara HilllsHyderabadANDHRA PRADESH500034India	Ph: 04066258792	66258792	Ph: 04066258792	bipinkumarsethi@yahoo.co.uk	5
51603	CTRI/2021/03/032005	Bipin Sethi	BipinSethi	3	Primary Investigator	Care Hospital	Department of Endocrinology care out patient Centre, Room NO-125, Care Hospital,8-2-620 A/E, 1st Floor, Kohinoor Building.Road No.10, Banjara Hills Hydrabad-500034,Telangana.HyderabadTELANGANA500034India	Ph: 7330796165	30796165	Ph: -	sethibipin54@gmail.com	2
19094	CTRI/2017/08/009196	Bivas Biswas	BivasBiswas	2	Consultant , Dept of Medical Oncology	Tata Medical Centre	Dept of Medical OncologyRoom no 104 1st Floor Academic and Research Building Tata Medical Centre14 Mar (EW) New Town Rajarhat RajarhatKolkataWEST BENGAL700156India	Ph: 919830922005	30922005	Ph: 913366057635	bivas.biswas@tmckolkata.com	1
63764	CTRI/2022/04/041861	Bivas Biswas	BivasBiswas	2	Consultant Medical Oncologist	Tata Medical Center	Room no 104, 1st floor, Department of Medical Oncology, Academic & research building.14 Major Arterial Road (EW),New Town, RajarhatKolkataWEST BENGAL700160India	Ph: 9830922005	30922005	NA	bivasbiswas@gmail.com	1
21731	CTRI/2018/04/013091	B Kantha Sree	BKanthaSree	3	Principal Investigator	Gandhi Hospital	MusheerabadSecunderabadTelangana HyderabadANDHRA PRADESH500003India	Ph: 9618888684	18888684	NA	kanthasreebagge@gmail.com	2
26210	CTRI/2018/09/015810	B Kantha Sree	BKanthaSree	3	Principal Investigator	Gandhi Hospital Secunderabad, Telangana	Department of Ophthalmology, Gandhi Hospital, Musheerabad, secunderabad-500003HyderabadANDHRA PRADESH500003India	Ph: 9000986199	00986199	NA	kanthasreebugge@gmail.com	1
38394	CTRI/2020/01/022619	B Kantha Sree	BKanthaSree	3	Principal Investigator	Gandhi Hospital, Musheerabad, Secunderabad	Musheerabad Secunderabad TelanganaHyderabadTELANGANA500003India	Ph: 9618888684	18888684	NA	kanthasreebagge@gmail.com	2
22696	CTRI/2018/04/013086	B S Prasad	BSPrasad	3	Director/Dean/Principal and Medical Superintendent	KLE UniversityÃ¢Â€Â™s,Shri BM K Ayurveda Mahavidyalaya,Shahapur,Belgaum	KLE UniversityÃ¢Â€Â™sBMK Ayurveda Hospital and Research Center, Shahapur, Belgaum-590003 BelgaumKARNATAKA590003India	Ph: 08312486286	12486286	NA	dr_bsprasad@rediffmail.com	2
26457	CTRI/2018/06/014658	B S Prasad	BSPrasad	3	Principal and HOD	KAHERs Shri B.M.K Ayurvedic hospital and research center Shahapur, Belagavi	KAHERs Shri B M K Ayurvedic hospital and research center Shahapur BelagaviBelgaumKARNATAKA590003India	Ph: 8970359380	70359380	NA	madhushree.ragi@gmail.com	1
20020	CTRI/2017/11/010586	BS Prasad	BSPrasad	3	Principal, Professor and HOD Dept of	KLE UniversityÃ¢Â€Â™s	Shri B.M.Kankanawadi Ayurveda Mahavidyala KLE UniversityÃ¢Â€Â™sShri B.M.Kankanawadi Ayurveda Mahavidyala Shahapur BelagaviBelgaumKARNATAKA590009India	Ph: 9448569289	48569289	NA	dr_bsprasad@rediffmail.com	2
4435	CTRI/2012/04/002596	Cecil Ross	CecilRoss	2	Professor & Head, Department of Medicine	St. Johns Medical College & Hospital	St. Johns Medical College & Hospital,Sarjapur Road, Bangaluru.BangaloreKARNATAKA560034India	Ph: 919448493705	48493705	Ph: 91-80-25501144	cecilross@bsnl.in	1
55910	CTRI/2021/11/038136	Cecil Ross	CecilRoss	2	Professor of Medicine and Head Hematology	St JohnÃ¢Â€Â™s Medical College Hospital	Department of General Medicine,Division of clinical trials, Room number 52, ground floor, Opp. X-Ray reception,SJMCH Department of General Medicine,Division of clinical trials, Room number 52, ground floor, Opp. X-Ray reception,SJMCH Bangalore 560034Off Ã¢Â€Â“ 080-22065229BangaloreKARNATAKA560034India	Ph: 08022065229	22065229	NA	cecil.ross@stjohns.in	1
4745	CTRI/2012/06/002733	Chanderdeep Sharma	ChanderdeepSharma	6	Senior Resident	DR RPGMC KANGRA (HP)	set No 112, Vivekanad hostel, DR RPGMC KANGRA Aat TANDA (HP)deptt of OBG , DR RPGMC KANGRA at Tanda (HP)KangraHIMACHAL PRADESH176001India	Ph: 919218925471	18925471	NA	cdsharma2005@yahoo.com	1
7819	CTRI/2013/12/004193	Chanderdeep Sharma	ChanderdeepSharma	6	Senior Resident	Dr RPGMC Kangra at Tanda (HP)	Set No. 112, Vivekanand Hostel, Dr RPGMC Kangra at Tanda (HP)KangraHIMACHAL PRADESH176001India	Ph: 9218925471	18925471	NA	cdsharma2006@gmail.com	5
7824	CTRI/2013/11/004151	Chanderdeep Sharma	ChanderdeepSharma	6	Senior Resident	Dr RPGMC Kangra at Tanda (HP)	Department of Obstetrics & Gynecology, Dr RPGMC TandaKangraHIMACHAL PRADESH176001India	Ph: 9218925471	18925471	NA	cdsharma2006@gmail.com	5
7825	CTRI/2013/11/004142	Chanderdeep Sharma	ChanderdeepSharma	6	Senior Resident	Dr RPGMC Kangra at Tanda (HP)	Deptt. of OBG, Dr RPGMC Kangra at Tanda (HP)KangraHIMACHAL PRADESH176001India	Ph: 9218925471	18925471	NA	cdsharma2006@gmail.com	5
9371	CTRI/2014/06/004680	Chanderdeep Sharma	ChanderdeepSharma	6	Senior resident	Dr RPGMC Kangra	Department of Obstetrics & Gynecology, Dr RPGMC Tanda at Kangra (HP)Tanda at Kangra (HP)KangraHIMACHAL PRADESH176001India	Ph: 919218925471	18925471	NA	cdsharma2006@gmail.com	5
10632	CTRI/2014/12/005285	Chanderdeep Sharma	ChanderdeepSharma	6	Assistant Professor	Dr RPGMC Kangra	Dr Rajendra Prasad Government Medical College Kangra at Tanda (HP)Tanda at Kangra (HP)KangraHIMACHAL PRADESH176001India	Ph: 9218925471	18925471	NA	cdsharma2006@gmail.com	5
8889	CTRI/2014/05/004605	Charu Gautam	CharuGautam	3	Associate VP Ã¢Â€Â“ Global Clinical Operation	Cliantha Research Limited	Sigma-1 Corporate, Off S.G.Highway,Bodakdev, Ahmedabad, Gujarat. Cliantha House, Opp. Pushparaj Tower,Near Judges Bungalow Road, BodakdevAhmadabadGUJARAT380054India	Ph: 07966135655	66135655	Ph: 07966135641	cgautam@clianthatrials.com	2
9836	CTRI/2014/08/004868	Charu Gautam	CharuGautam	3	Associate VP Ã¢Â€Â“ Global Clinical Operation	Cliantha Research Limited	Sigma-1 Corporate, Off S.G.Highway, Bodakdev, Ahmedabad,Gujarat. Cliantha House, Opp. Pushparaj Tower,Near JudgesBungalow Road, BodakdevAhmadabadGUJARAT380054IndiaAhmadabadGUJARAT380054India	Ph: 07966135655	66135655	Ph: 07966135641	cgautam@clianthatrials.com	2
13394	CTRI/2015/11/006379	Charu Gautam	CharuGautam	3	Associate Vice President Global Clinical Operations	Cliantha Research Limited	Cliantha Research LimitedOppossite Pushparaj Towers Bodakdev,AhmedabadAhmadabadGUJARAT380054India	Ph: 07966219500	66219500	Ph: 07966219549	cgautam@cliantha.in	1
9934	CTRI/2014/09/004959	Chirag Shah	ChiragShah	3	Head- Clinical Trials	Cliantha Research Limited	Sigma-1 Corporate, Off S.G.Highway, Bodakdev, Ahmedabad,Gujarat. 380054IndiaAhmadabadGUJARAT380054India	Ph: 07966135631	66135631	Ph: 07966135641	cshah@clianthatrials.com	1
29888	CTRI/2019/01/016851	Chirag Shah	ChiragShah	3	Associate Director	Lupin Limited	Survey No. 46 A / 47 A, Village Nande, Taluka Mulshi, Pune, Maharashtra, IndiaPuneMAHARASHTRA412115India	Ph: 02066749068	66749068	NA	chiragshah@lupin.com	2
31343	CTRI/2019/03/018322	Chirag Shah	ChiragShah	3	Associate Director	Lupin Limited	1st Floor, A Wing Green Bldg, NDDD Dept. Survey No. 46 A / 47 A, Village Nande, Taluka Mulshi, Pune, Maharashtra, India Pune MAHARASHTRA 412115 IndiaPuneMAHARASHTRA412115India	Ph: 02066749068	66749068	NA	chiragshah@lupin.com	2
14043	CTRI/2016/05/006928	C Padmapriyadarsini	CPadmapriyadarsini	6	Scientist E	National Institute for Research in Tuberculosis	Department of Clinical Research, National Institute for Research in TuberculosisNo.1, Mayor Sathyamoorthy RoadChetput, Chennai National Institute for Research in Tuberculosis [ICMR]No.1, Mayor Sathyamoorthy RoadChetput, Chennai ChennaiTAMIL NADU600 031India	Ph: 09498022949	98022949	Ph: 044-28362528	darsini69@hotmail.com	3
20868	CTRI/2018/01/011176	C Padmapriyadarsini	CPadmapriyadarsini	6	Scientist E	National Institute for Research in Tuberculosis [ICMR]	Department of Clinical Research, National Institute for Research in Tuberculosis No.1, Mayor Sathyamoorthy Road Chetput, Chennai-600 031 No.1, Mayor Sathyamoorthy Road, Chetput, Chennai-600 031ChennaiTAMIL NADU600031India	Ph: 09498022949	98022949	Ph: 044-28362528	darsini69@hotmail.com	3
28676	CTRI/2019/01/017310	C Padmapriyadarsini	CPadmapriyadarsini	6	Scientist E	ICMR-National Institute for Research in Tuberculosis	Department of Clinical Research,Room No. 5, Clinic Building,No.1, Mayor VR Ramanathan Road, Chetput, ChennaiDepartment of Clinical Research,Room No. 5, Clinic Building,No.1 Mayor Sathyamoorthy Road, Chetput, Chennai 600 031ChennaiTAMIL NADU600031India	Ph: 04428369503	28369503	Ph: 044-28362525	darsini69@hotmail.com	3
44078	CTRI/2020/06/025854	C Padmapriyadarsini	CPadmapriyadarsini	6	Scientist F	ICMR-National Institute for Research in Tuberculosis	Department of Clinical ResearchICMR-National Institute for Research in TuberculosisNo.1, Satyamoorthy RoadChetput, Chennai ChennaiTAMIL NADU600031India	Ph: 9498022949	98022949	Ph: 044-28362528	pcorchids@gmail.com	1
53145	CTRI/2022/05/042586	C Padmapriyadarsini	CPadmapriyadarsini	6	Director	ICMR-National Institute for Research in Tuberculosis	No.1.Mayor Sathyamoorthy Road, Chetpet, Chennai ChennaiTAMIL NADU600031India	Ph: 9498022949	98022949	NA	padmapriyadarsinic@nirt.res.in	2
53756	CTRI/2021/03/032189	C Padmapriyadarsini	CPadmapriyadarsini	6	Director	ICMR-National Institute for Research in Tuberculosis	No1 Sathyamoorthy RoadChetput ChennaiChennaiTAMIL NADU600031India	Ph: 9498022949	98022949	Ph: 28362525	padmapriyadarsinic@nirt.res.in	2
3747	CTRI/2012/11/003152	C S Pramesh	CSPramesh	3	Principal Investigator	NA	Tata Memorial Hospital, Dr Ernest Borges Marg, Parel, Mumbai MumbaiMAHARASHTRA400012India	Ph: 02224177070	24177070	Ph: 022-24168604	cspramesh@gmail.com	2
15240	CTRI/2016/11/007469	C S Pramesh	CSPramesh	3	Professor and Surgical Oncologist	Tata Memorial Hospital	Tata Memorial Hospital, Room No 301, 3rd Floor, Homi Bhabha Block, Dr. E Borges Marg, Parel, Mumbai MumbaiMAHARASHTRA400012India	Ph: 02224177070	24177070	Ph: 022-24154005	cspramesh@gmail.com	2
17091	CTRI/2019/09/021178	CS Pramesh	CSPramesh	3	Professor and Surgical Oncologist	Tata Memorial Hospital	Tata Memorial Hospital, Room No 301, 3rd Floor, Homi Bhabha Block, Dr. E Borges Marg, Parel, MumbaiMumbaiMAHARASHTRA400012India	Ph: 02224177070	24177070	Ph: 022-24154005	prameshcs@tmc.gov.in	1
1026	CTRI/2009/091/000870	Debasish Hota	DebasishHota	7	NA	NA	Department of Pharmacology,PN Chhuttani Block, PGIMERChandigarhCHANDIGARH160012India	Ph: 01722755244	22755244	Ph: 01722744401	debhota@gmail.com	6
1848	CTRI/2010/091/001036	Debasish Hota	DebasishHota	7	NA	NA	Department of Pharmacology,PN Chhuttani Block, PGIMERChandigarhCHANDIGARH160012India	Ph: 01722755244	22755244	Ph: 01722744401	debhota@gmail.com	6
3437	CTRI/2011/12/002203	Debasish Hota	DebasishHota	7	Associate Professor	Department of Pharmacology, PGIMER	Room No. 4040, Dept of Pharmacology, PN Chhuttani Block, PGIMER,Sector-12 ChandigarhTF-8PGIMER Campus,Sector-12Chandigarh-160012ChandigarhCHANDIGARH160012India	Ph: 01722755244	22755244	Ph: 0172-2744401	debhota@gmail.com	6
6035	CTRI/2013/06/003735	Debasish Hota	DebasishHota	7	Associate Professor	PGIMER	4040 Pharmacology DepttSector-12ChandigarhCHANDIGARH160012India	Ph: 01722755244	22755244	Ph: 0172-2744401	debhota@gmail.com	6
30524	CTRI/2019/04/018434	Debasish Hota	DebasishHota	7	Professor	AIIMS, Bhubaneswar	Department of Pharmacology,AIIMS, BhubaneswarAIIMS, Bhubaneswar-751 019KhordhaORISSA751 019India	Ph: 06742476011	42476011	Ph: 06742476002	debhota@gmail.com	6
44830	CTRI/2020/08/027022	Debasish Hota	DebasishHota	7	Professor	All India Institute of Medical Sciences, Bhubaneswar	Department of PharmacologyAIIMSBhubaneswar-751 019(Odisha)AIIMSBhubaneswar-751 019(Odisha)KhordhaORISSA751019India	Ph: 06742476011	42476011	NA	debhota@gmail.com	6
77975	CTRI/2023/03/050758	Debasish Hota	DebasishHota	7	Professor & Head	All India Institute of Medical Sciences Bhubaneswar	Department of PharmacologyAll India Institute of Medical SciencesSijuaBhubaneswarKhordhaORISSA751019India	Ph: 9438884190	38884190	NA	pharm_debasish@aiimsbhubaneswar.edu.in	1
1075	CTRI/2009/091/000922	DEEPAK BHAMBE	DEEPAKBHAMBE	9	NA	NA	NARENDER PRAKASH HEALTH CARE CENTREDA 3A,MAIN VIKAS MARGH,SHAKARPURNew DelhiDELHI110092India	Ph: 09212052184	12052184	Ph: NIL	dbhambe@yahoo.com	2
1172	CTRI/2009/091/001041	Deepak Bhambe	DeepakBhambe	9	NA	NA	NARENDER PRAKASH HEALTH CARE CENTREDA-3/A ,MAIN VIKAS MARG ,SHAKAR PUR,OPP.NATHU SWEETS ,BEHIND POLICE BOOTHNew DelhiDELHI110092India	Ph: 09212052184	12052184	Ph: nil	dbhambe@yahoo.com	2
1914	CTRI/2010/091/001106	Deepak Bhambe	DeepakBhambe	9	NA	NA	NARENDRA PRAKASH HEALTH CARE CENTER,DA-3/A, MAIN SHAKAR PUR,LAXMINAGAR,New DelhiDELHI110 092India	Ph: 919654807949	54807949	NA	drdeepakdhambe@gmail.com	1
1946	CTRI/2010/091/001138	Deepak Bhambe	DeepakBhambe	9	NA	NA	NARENDRA PRAKASH HEALTHCARE CLINICALDA/3-A,MAIN SHAKARPUR MARKET,OPP.NATHU SEETS.New DelhiDELHI110092India	Ph: 09654807949	54807949	NA	drdeepakbhambe@gmail.com	5
1959	CTRI/2010/091/001154	Deepak Bhambe	DeepakBhambe	9	NA	NA	NARENDRA PRAKASH HEALTHCARE CLINICALDA/3-A,MAIN SHAKARPUR MARKET,OPP.NATHU SEETS.New DelhiDELHI110092India	Ph: 09654807949	54807949	NA	drdeepakbhambe@gmail.com	5
2525	CTRI/2010/091/006139	Deepak Bhambe	DeepakBhambe	9	NA	NA	NARENDRA PRAKASH HEALTHCARE CLINICALDA/3-A,MAIN SHAKARPUR MARKET,OPP.NATHU SEETS.New DelhiDELHI110092India	Ph: 09654807949	54807949	NA	drdeepakbhambe@gmail.com	5
2539	CTRI/2011/091/000009	Deepak Bhambe	DeepakBhambe	9	NA	NA	NARENDRA PRAKASH HEALTHCARE CLINICDA/3-A,MAIN SHAKARPUR MARKET,OPP.NATHU SEETS.New DelhiDELHI110092India	Ph: 09654807949	54807949	NA	drdeepakbhambe@gmail.com	5
2540	CTRI/2011/091/000010	Deepak Bhambe	DeepakBhambe	9	NA	NA	NARENDRA PRAKASH HEALTHCARE CLINICDA/3-A,MAIN SHAKARPUR MARKET,OPP.NATHU SEETS.New DelhiDELHI110092India	Ph: 09654807949	54807949	NA	drdeepakbhambe@gmail.com	5
4105	CTRI/2012/02/002440	Deepak Bhambe	DeepakBhambe	9	Consultant Physician	NARENDRA PRAKASH HEALTHCARE CENTER	DA-3/A, MAIN SHAKAR PUR, OPP NATHU SWEETS,BEHIND POLICE BOOTH,LAXMINAGAR,DELHI.New DelhiDELHI110092India	Ph: 09654807949	54807949	NA	dr.deepakbhambe@gmail.com	1
191	CTRI/2008/091/000190	Denis Xavier	DenisXavier	9	NA	NA	Division of Clinical TrialsSt Johns Research Institute, KoramangalaBangaloreKARNATAKA560034India	Ph: 08025523416	25523416	Ph: 08025633382	drdenisxavier@hotmail.com	4
1846	CTRI/2011/06/001844	Denis Xavier	DenisXavier	9	Professor and Head, Dept. of Pharmacology	NA	St Johns Medical College Principal Investigator - NIH Center of Excellence Coordinator Division of Clinical Trials St Johns Research Institute St Johns National Academy of Health Sciences Bangalore BangaloreKARNATAKA560034India	NA	NA	NA	drdenisxavier@hotmail.com	4
5971	CTRI/2015/07/005984	Denis Xavier	DenisXavier	9	Professor & Head	Dept Pharmacology, St. Johns Medical College Research Institute	Division of Clinical Research and Training, 2nd FloorSt Johns Research InstituteSt Johns National Academy of Health SciencesSarjapur RoadKoramangalaBangaloreBangaloreKARNATAKA560034India	Ph: 4946141	4946141	Ph: 49467090	drdenisxavier@hotmail.com	4
6439	CTRI/2014/02/004387	Denis Xavier	DenisXavier	9	Professor and Head, Dept. of Pharmacology,	St. Johns Medical College	St. Johns Medical CollegeHead, Division of Clinical Research and Training, St. Johns Research InstituteSt. Johns National Academy of Health SciencesBangalore 560 034, IndiaBangaloreKARNATAKA560034India	Ph: 8049466140	49466140	Ph: 8025633382	drdenisxavier@hotmail.com	4
10592	CTRI/2016/11/007465	Denis Xavier	DenisXavier	9	Professor and Head	St.Johns Medical College	Dept of Pharmacology, St.Johns Medical College, St.Johns National Academy of Health Sciences,Koramangala, BangaloreBangaloreKARNATAKA560 034India	Ph: 08049466140	49466140	Ph: 080-49467090	denis@sjri.res.in	1
25534	CTRI/2019/06/019703	Denis Xavier	DenisXavier	9	Professor	St. Johns Research Institute St. Johns National Academy of Health Sciences	St. Johns Medical Collegeand Research and Training St. Johns Research InstituteSt. Johns National Academy of Health SciencesBangalore 560 034, IndiaBangaloreKARNATAKA560 034India	Ph: 8049467090	49467090	Ph: 08049467090	denis.xavier@stjohns.in	4
26927	CTRI/2019/06/019833	Denis Xavier	DenisXavier	9	Professor of Pharmacology	St. Johns Research Institute	St. Johns Medical College and Research InstituteBangaloreBangaloreKARNATAKA560034India	Ph: 08049466010	49466010	NA	denis.xavier@stjohns.in	4
39882	CTRI/2020/11/029418	Denis Xavier	DenisXavier	9	Professor	St. Johns Medical College and Research Institute, St. Johns National Academy of Health Sciences	Department of PharmacologySt Johns Medical College and St Johns Research InstituteSt Johns National Academy of Health SciencesKoramangalaBangaloreKARNATAKA560034India	Ph: 08049466140	49466140	NA	denis.xavier@stjohns.in	4
45499	CTRI/2021/08/035909	Denis Xavier	DenisXavier	9	Principal investigator	St. Johns Research Institute St. Johns National Academy of Health Sciences	St. Johns Medical College and Research and Training St. Johns Research Institute St. Johns National Academy of Health Sciences Bangalore 560 034, IndiaBangaloreKARNATAKA560 034India BangaloreKARNATAKA560 034India	Ph: 08049466141	49466141	Ph: 08025633382	denis.xavier@stjohns.in	4
1797	CTRI/2011/09/002012	Deven Parmar	DevenParmar	8	Vice President - Global Clinical Research, Wockhardt Limited	Wockhardt Limited	Wockhardt TowersBandra Kurla Complex, Bandra - E,Mumbai - 400051Wockhardt TowersBandra Kurla Complex, Bandra - E,Mumbai - 400051MumbaiMAHARASHTRA400051India	Ph: 02226594444	26594444	Ph: 02226523885	devenp@wockhardt.com	2
2665	CTRI/2011/10/002042	Deven Parmar	DevenParmar	8	Vice President - Global Clinical Research, Wockhardt Limited	Wockhardt Limited	Wockhardt TowersBandra Kurla Complex, Bandra - E,Mumbai 400 051Wockhardt TowersBandra Kurla Complex, Bandra - E,Mumbai 400 051MumbaiMAHARASHTRA400051India	Ph: 912226596401	26596401	Ph: 912226523885	devenp@wockhardt.com	2
6705	CTRI/2013/06/003754	Deven Parmar	DevenParmar	8	Vice president	Cadila Healthcare Limited	Zydus Research Center,Survey No. 396/403, Sarkhej-Bavla National Highway No.8AMoraiya,AhmadabadGUJARAT382213India	Ph: 912717665555	17665555	Ph: 91-2717-665355	deven.parmar@zyduscadila.com	6
11156	CTRI/2015/06/005845	Deven Parmar	DevenParmar	8	Vice president	Cadila Healthcare Ltd.	Zydus Research Center,Survey No. 396/403, Sarkhej-Bavla National Highway No.8AMoraiya, AhmadabadGUJARAT382213India	Ph: 912717665555	17665555	Ph: 91-2717-665355	deven.parmar@zyduscadila.com	6
11525	CTRI/2015/09/006203	Deven Parmar	DevenParmar	8	Vice president	Zydus Research Center	Zydus Research Center,Survey No. 396/403, Sarkhej-Bavla National Highway No.8AMoraiya, Ahmedabad 382213, IndiaAhmadabadGUJARAT382213India	Ph: 912717665555	17665555	Ph: 91-2717-665355	deven.parmar@zyduscadila.com	6
12021	CTRI/2015/08/006109	Deven Parmar	DevenParmar	8	Vice president	Zydus Research Centre	Zydus Research Center,Survey No. 396/403, Sarkhej-Bavla National Highway No.8AMoraiya,AhmadabadGUJARAT382213India	Ph: 912717665555	17665555	Ph: 91-2717-665355	deven.parmar@zyduscadila.com	6
18283	CTRI/2017/05/008534	Deven Parmar	DevenParmar	8	Vice President, Clinical R&D	Cadila Healthcare Limited	Zydus Research Center,Survey No. 396 403, Sarkhej Bavla National Highway No.8AMoraiyaAhmadabadGUJARAT382213India	Ph: 02717665555	17665555	Ph: 02717-665355	deven.parmar@zyduscadila.com	6
19169	CTRI/2017/07/009038	Deven Parmar	DevenParmar	8	Vice President, Clinical R&D	Cadila Healthcare Limited	Zydus Research Center, Survey No. 396 403, Sarkhej Bavla National Highway No.8A MoraiyaAhmadabadGUJARAT382213India	Ph: 02717665555	17665555	Ph: 02717-665355	deven.parmar@zyduscadila.com	6
23303	CTRI/2018/06/014463	Devesh Kumar	DeveshKumar	18	Director	IR Innovate research Private Limited	G-13 Newbridge Business Centre, Sector 16 A, FilmcityGautam Buddha NagarUTTAR PRADESH201301India	Ph: 9971169602	71169602	Ph: 9971169602	devesh.kumar@innovate-research.com	14
28658	CTRI/2019/05/018953	Devesh Kumar	DeveshKumar	18	Director	Director	IR Innovate Research Private Limited, Room Number B-1, D-13, Sector 3, Noida Gautam Buddha NagarUTTAR PRADESH201301India	Ph: 9971169602	71169602	NA	devesh.kumar@innovate-research.com	14
35921	CTRI/2019/12/022257	Devesh Kumar	DeveshKumar	18	Director	IR Innovate Research Private Limited	IR Innovate Research Pvt LtdOffice Number B-1 Building D 13Sector 3Gautam Buddha NagarUTTAR PRADESH201301India	Ph: 9971169602	71169602	NA	devesh.kumar@innovate-research.com	14
38544	CTRI/2019/12/022543	Devesh Kumar	DeveshKumar	18	Director	IR Innovate Research Private Limited	IR Innovate Research Private Limited ,Room No-B-1,D-13,Sector-3 Gautam Buddha NagarUttar Pradesh-201301 Gautam Buddha NagarUTTAR PRADESH201301India	Ph: 9971169602	71169602	NA	devesh.kumar@innovate-research.com	14
39401	CTRI/2020/01/023062	Devesh Kumar	DeveshKumar	18	Director	IR Innovate Research Private Limited	IR Innovate Research Private Limited ,Room No-B-1,D-13,Sector-3 Gautam Buddha Nagar Uttar Pradesh-201301Gautam Buddha NagarUTTAR PRADESH201301India Gautam Buddha NagarUTTAR PRADESH201301India	Ph: 9971169602	71169602	NA	devesh.kumar@innovate-research.com	14
41368	CTRI/2020/03/023708	Devesh Kumar	DeveshKumar	18	Director	Innovate Research	Basement Office 1, Building D13, Sector 3 NoidaGautam Buddha NagarUTTAR PRADESH201301India	NA	NA	NA	Devesh.kumar@innovate-research.com	14
53333	CTRI/2021/06/034069	Devesh Kumar	DeveshKumar	18	Director Clinical Trial Operations	CliniExperts Research Services Private Limited	Unit No. 325, City Center Mall, Plot no. 5,Sector 12, DwarkaNew DelhiDELHI110075India	Ph: 7827758840	27758840	NA	devesh.kumar@cliniexperts.com	4
60588	CTRI/2021/11/037890	Devesh Kumar	DeveshKumar	18	Director Clinical Trial Operations	CliniExperts Research Services Private Limited	Unit No. 325, City Center Mall, Plot no. 5, Sector 12, DwarkaNew DelhiDELHI110075India Unit No. 325, City Center Mall, Plot no. 5, Sector 12, DwarkaNew DelhiDELHI110075India New DelhiDELHI110075India	Ph: 7827758840	27758840	NA	devesh.kumar@cliniexperts.com	4
66685	CTRI/2022/04/042160	Devesh Kumar	DeveshKumar	18	Director Clinical Trail Operations	CliniExperts Research Services Private Limited	Unit No. 325, City Center Mall, Plot no. 5, Sector 12, DwarkaNew DelhiDELHI110075India	Ph: 7827758840	27758840	NA	devesh.kumar@cliniexperts.com	4
69414	CTRI/2022/06/043453	Devesh Kumar	DeveshKumar	18	Director Clinical Trail Operations	CliniExperts Research Services Private Limited	Unit No. 325, City Center Mall, Plot no. 5, Sector 12, Dwarka New DelhiDELHI110075India	Ph: 7827758840	27758840	NA	devesh.kumar@cliniexperts.com	4
72858	CTRI/2022/08/044941	Devesh Kumar	DeveshKumar	18	Director Clinical Trail Operations	IR Innovate Research Pvt. Ltd	C-120,3rd Floor, Noida Sector -02, Uttar Pradesh - 201301Gautam Buddha NagarUTTAR PRADESH201301India	Ph: 7827758840	27758840	NA	devesh.kumar@innovate-research.com	14
72924	CTRI/2022/09/045192	Devesh Kumar	DeveshKumar	18	Director Clinical Trail Operations	IR Innovate Research Pvt. Ltd	C-120,3rd Floor, Noida Sector -02, Uttar Pradesh C-120,3rd Floor, Noida Sector -02, Uttar Pradesh - 201301Gautam Buddha NagarUTTAR PRADESH201301India	Ph: 7827758840	27758840	NA	devesh.kumar@innovate-research.com	14
73085	CTRI/2022/09/045325	Devesh Kumar	DeveshKumar	18	Director Clinical Trail Operations	IR Innovate Research Pvt. Ltd	C-120,3rd Floor, Noida Sector -02C-120,3rd Floor, Noida Sector -02Gautam Buddha NagarUTTAR PRADESH201301India	Ph: 7827758840	27758840	NA	devesh.kumar@innovate-research.com	14
73875	CTRI/2022/09/045314	Devesh Kumar	DeveshKumar	18	Director Clinical Trail Operations	IR Innovate Research Pvt. Ltd	C-120,3rd Floor, Noida Sector -02, Uttar Pradesh - 201301Gautam Buddha NagarUTTAR PRADESH201301India	Ph: 7827758840	27758840	NA	devesh.kumar@innovate-research.com	14
73883	CTRI/2022/09/045585	Devesh Kumar	DeveshKumar	18	Director Clinical Trail Operations	IR Innovate Research Pvt. Ltd	C-120,3rd Floor, Noida Sector -02, Gautam Buddha NagarUTTAR PRADESH201301India	Ph: 7827758840	27758840	NA	devesh.kumar@innovate-research.com	14
75973	CTRI/2022/12/048223	Devesh Kumar	DeveshKumar	18	Director Clinical Trail Operations	IR Innovate Research Pvt. Ltd	Innovate Research, Office No. B1, D-13, Sector-3Gautam Buddha NagarUTTAR PRADESH201301India	Ph: 7827758840	27758840	NA	devesh.kumar@innovate-research.com	14
76147	CTRI/2022/12/048496	Devesh Kumar	DeveshKumar	18	Director Clinical Trail Operations	IR Innovate Research Pvt Ltd	Innovate Research, Office No. B1, D-13, Sector-3Sector-3Gautam Buddha NagarUTTAR PRADESH201301India	Ph: 7827758840	27758840	NA	devesh.kumar@innovate-research.com	14
76151	CTRI/2023/02/049361	Devesh Kumar	DeveshKumar	18	Director Clinical Trial Operations	IR Innovate Research Pvt. Ltd.	IR Innovate Research Pvt. Ltd3rd Floor, C-120,C Block, Sector-2, Noida-201301, Uttar Pradesh.Gautam Buddha NagarUTTAR PRADESH201301India	Ph: 9971169602	71169602	NA	devesh.kumar@innovate-research.com	14
1483	CTRI/2010/091/000275	Dharmesh Domadia	DharmeshDomadia	21	Head Clinical Pharmacology	NA	Veeda Clinical Research Pvt. LtdShivalik Plaza-A, Near I.I.M., AmbawadiAhmadabadGUJARAT380 015India	Ph: 07930013000	30013000	Ph: 079-30013010	dharmesh.domadia@veedacr.com	4
2375	CTRI/2013/03/003470	Dharmesh Domadia	DharmeshDomadia	21	Principal Investigator	Veeda Clinical Research	Veeda Clinical ResearchShivalik Plaza A, Near IIM, AmbawadiAhmadabadGUJARAT380015India	Ph: 07930013060	30013060	NA	Dharmesh.domadia@veedacr.com	4
2819	CTRI/2011/05/001711	Dharmesh Domadia	DharmeshDomadia	21	Prinicipal Investigator	Veeda Clinical Research Pvt. Ltd.	Veeda Clinical Research Pvt. Ltd.Shivalik Plaza-A, Near I.I.M., AmbawadiAhmedabad Â– 380 015, IndiaAhmadabadGUJARAT380 015India	Ph: 917930013000	30013000	Ph: 91-79-30013010	dharmesh.domadia@veedacr.com	4
5310	CTRI/2012/10/003051	Dharmesh Domadia	DharmeshDomadia	21	Head Clinical Pharmacology	Veeda Clinical Research Pvt Ltd	Veeda Clinical Reserach Pvt Ltd.Shivalik Plaza AAmbawadi Near IIMAAhmedbadAhmadabadGUJARAT380014India	Ph: 07930013060	30013060	Ph: 07930013010	dharmesh.domadia@veedacr.com	4
16431	CTRI/2016/10/007367	Dharmesh Domadia	DharmeshDomadia	21	Associate Vice President-Global Clinical operation	Cliantha Research Limited	Garden View Corporate House No. 8Opp. AUDA Garden Bodakdev,Ahmedabad Garden View Corporate House No. 8 Opp. AUDA Garden, BodakdevAhmedabadAhmadabadGUJARAT380054India	Ph: 9879590828	79590828	Ph: 9879590828	ddomadia@claintha.in	1
16978	CTRI/2016/12/007557	Dharmesh Domadia	DharmeshDomadia	21	Associate Vice President - Global Clinical Operations	Cliantha Research Limited	Cliantha Research Limited, Department Clinical Trials, Room no. 01, 2nd floor, 6, Arista@Eight Corporate House, Near Satyam House, Behind Rajpath Club, Bodakdev, Ahmadabad-380054, Gujarat, India AhmadabadGUJARAT380 054India	Ph: 919879590828	79590828	Ph: 919879590828	ddomadia@cliantha.com	11
22101	CTRI/2018/01/011152	Dharmesh Domadia	DharmeshDomadia	21	Associate Vice President - Global Clinical Operations	Cliantha Research Limited	2nd Floor, Garden ViewCliantha Research Limited Opp. Pushpraj Towers, Near Judges Bungalows, Bodakdev, Ahmedabad-380054, Gujarat, India.AhmadabadGUJARAT380054India	Ph: 919879590828	79590828	Ph: 917966219549	ddomadia@cliantha.in	5
22375	CTRI/2018/01/011266	Dharmesh Domadia	DharmeshDomadia	21	Associate Vice President - Global Clinical Operations	Cliantha Research Limited	2nd floor Garden View buildingCT departmentCliantha Research Limited Opp. Pushpraj Towers, Near JudgesBungalows, Bodakdev, Ahmedabad-380054, Gujarat, India.AhmadabadGUJARAT380054India	Ph: 919879590828	79590828	Ph: 917966219549	ddomadia@cliantha.in	5
25128	CTRI/2018/04/012994	Dharmesh Domadia	DharmeshDomadia	21	Associate Vice President - Global Clinical Operations	Cliantha Research, Ahmedabad	Cliantha Research Limited Opp. Pushpraj Towers, Near Judges Bungalows, Bodakdev, Ahmedabad-380 054, Gujarat, IndiaAhmadabadGUJARAT380054India	Ph: 919879590828	79590828	Ph: 917966219549	ddomadia@cliantha.in	5
26760	CTRI/2018/08/015167	Dharmesh Domadia	DharmeshDomadia	21	Associate Vice President - Global Clinical Operations	Cliantha Research Limited	Room no. 01, 2nd floor, department clinical trials, Cliantha Research Limited Opp. Pushpraj Towers, Near Judges Bungalows, BodakdevAhmadabadGUJARAT380054India	Ph: 9879590828	79590828	Ph: 7966219549	ddomadia@cliantha.in	5
29555	CTRI/2018/12/016605	Dharmesh Domadia	DharmeshDomadia	21	Associate Vice President - Global Clinical Operations	Cliantha Research Limited	Cliantha Research Limited, Department Clinical Trials, Room no. 01, 2nd floor, 6, Arista@Eight Corporate House, Near Satyam House, Behind Rajpath Club, Bodakdev, Ahmadabad-380054, Gujarat, IndiaAhmadabadGUJARAT380054India	Ph: 07966219555	66219555	Ph: 079-66219549	ddomadia@cliantha.in	5
45746	CTRI/2020/08/027186	Dharmesh Domadia	DharmeshDomadia	21	Associate Vice President - Global Clinical Operations	Cliantha Research Limited	Cliantha Research Limited, Department Clinical Trials, Room no. 01,2nd floor, 6, Arista@Eight Corporate House, Near Satyam House,Behind Rajpath Club, Bodakdev, Ahmadabad-380054, Gujarat, IndiaAhmadabadGUJARAT380054India	Ph: 917966219500	66219500	Ph: 91-79-66219549	ddomadia@cliantha.com	11
49463	CTRI/2020/12/029611	Dharmesh Domadia	DharmeshDomadia	21	Associate Vice President - Global Clinical Operations	Cliantha Research Limited	Department Clinical Trials, Room no. 01, 2nd floor, 6, Arista@Eight Corporate House, Near Satyam House, Behind Rajpath Club,Bodakdev, Ahmadabad-380054, Gujarat, IndiaAhmadabadGUJARAT380054India	Ph: 07966219555	66219555	NA	ddomadia@cliantha.com	11
68122	CTRI/2022/04/041823	Dharmesh Domadia	DharmeshDomadia	21	Vice President Ã¢Â€Â“ Global Clinical Sciences	Cliantha Research Limited	Department Clinical Trials, Room no. 01, 2nd floor, 6, Arista@Eight Corporate House, Near Satyam House, Behind Rajpath Club, Bodakdev, Ahmadabad-380054, Gujarat, India.AhmadabadGUJARAT380054India	Ph: 07966219500	66219500	Ph: 07966219500	ddomadia@cliantha.com	11
68588	CTRI/2022/05/042521	Dharmesh Domadia	DharmeshDomadia	21	Vice President - Global Clinical Operations	Cliantha Research Limited	TP 86, FP 28/1,Off S.P. Ring Road, Sarkhej,Ahmedabad-382210,Gujarat, IndiaAhmadabadGUJARAT382210India	Ph: 912717698500	17698500	NA	ddomadia@cliantha.com	11
69645	CTRI/2022/06/043152	Dharmesh Domadia	DharmeshDomadia	21	Vice President - Global Clinical Operations	Cliantha Research Limited	TP 86, FP 28/1,Off S.P. Ring Road, Sarkhej,Ahmedabad-382210,Gujarat, IndiaAhmadabadGUJARAT382210India	Ph: 912717698500	17698500	NA	ddomadia@cliantha.com	11
72068	CTRI/2022/07/044499	Dharmesh Domadia	DharmeshDomadia	21	Vice President - Global Clinical Operations	Cliantha Research Limited	TP 86, FP 28/1, Off S.P. Ring Road, Sarkhej,Ahmedabad Ã¢Â€Â“ 382210, Gujarat, India.AhmadabadGUJARAT382210India	Ph: 912717698500	17698500	NA	ddomadia@cliantha.com	11
72278	CTRI/2022/08/044716	Dharmesh Domadia	DharmeshDomadia	21	Vice President Global Clinical Operation	Cliantha Research Limited	TP 86, FP 28/1, Off S.P. Ring Road, Sarkhej, Ahmedabad - 382 210, Gujarat, IndiaAhmadabadGUJARAT 382 210India	Ph: 9879590828	79590828	NA	ddomadia@cliantha.com	11
72741	CTRI/2022/08/044713	Dharmesh Domadia	DharmeshDomadia	21	Vice President - Global Clinical Operations	Cliantha Research Limited	TP 86, FP 28/1,Off S.P. Ring Road, Sarkhej,Ahmedabad-382210,Gujarat, IndiaAhmadabadGUJARAT382210India	Ph: 912717698500	17698500	NA	ddomadia@cliantha.com	11
73972	CTRI/2022/09/045402	Dharmesh Domadia	DharmeshDomadia	21	Vice President - Global Clinical Operations	Cliantha Research Limited	TP 86, FP 28/1,Off S.P. Ring Road, Sarkhej,Ahmedabad-382210,Gujarat, IndiaAhmadabadGUJARAT382210India	Ph: 912717698500	17698500	NA	ddomadia@cliantha.com	11
79182	CTRI/2023/01/049169	Dharmesh Domadia	DharmeshDomadia	21	Vice President - Global Clinical Operations	Cliantha Research Limited	TP 86, FP 28/1,Off S.P. Ring Road, Sarkhej,Ahmedabad-382210,Gujarat, IndiaAhmadabadGUJARAT382210India	Ph: 9879590828	79590828	NA	ddomadia@cliantha.com	11
34127	CTRI/2019/05/019434	Dhruv Jain	DhruvJain	2	Senior Resident	Institute of Medical Sciences, BHU, Varanasi	Department of AnaesthesiologyInstitute of Medical Sciences, BHU, VaranasiVaranasiUTTAR PRADESH221005India	Ph: 7042129423	42129423	NA	dhruvjn@gmail.com	1
78986	CTRI/2023/01/048995	Dhruv Jain	DhruvJain	2	Assistant Professor	Army Dental Centre Research and Referral)	Department of Orthodontics and Dentofacial OrthopedicsArmy Dental Centre Research and Referral)Delhi CanttNew DelhiDELHI110010India	Ph: 7060726831	60726831	NA	drdhruvjain08@gmail.com	1
2649	CTRI/2013/04/003545	Dileep Kadam	DileepKadam	3	Prof andHead Dept of Medicine	NA	BJMCCTU 1st floor, Pathology MuseumJai Prakash narayan roadPuneMAHARASHTRA411001India	Ph: 02026052419	26052419	Ph: 02026125432	dileep.kadam@gmail.com	2
5268	CTRI/2018/04/013128	Dileep Kadam	DileepKadam	3	Prof. & head, Dept of Medicine	B J Medical College & Sassoon General Hospital	BJMC CTU, B j medical college & Sassoon General hospital, Jai prakash narayan Road,PuneMAHARASHTRA411001India	NA	NA	NA	dileep.kadam@gmail.com	2
10474	CTRI/2018/05/014223	Dileep Kadam	DileepKadam	3	Prof & Head, Dept of Medicine	B J Govt. Medical College & Sassoon General hospitals, Jai Prakash Narayan Road, Pune	B J Govt. Medical College & Sassoon General hospitals, Jai Prakash Narayan Road, Pune PuneMAHARASHTRA411001India	Ph: 02026052419	26052419	NA	dileepkadam@gmail.com	1
19539	CTRI/2017/08/009535	Dinesh Khullar	DineshKhullar	2	Chairman and HOD	Max Super Speciality Hospital	Dept. of Nephrology and Kidney TransplantMax Super Speciality Hospital, 2 Press Enclave Road, Saket, New Delhi-110017New DelhiDELHI110017India	Ph: 911126515050	26515050	Ph: 91-11-26510050	drdineshkhullar@gmail.com	1
31415	CTRI/2019/07/020166	Dinesh Khullar	DineshKhullar	2	Chairman and HOD of Nephrology	Max Super Specialty Hospital	Max Super Specialty HospitalÃ‚ 1 Press Enclave Road Saket New DelhiDELHI110017Ã‚ India	Ph: 9810124066	10124066	NA	Dinesh.Khullar@maxhealthcare.com	1
63114	CTRI/2021/12/038589	D S Arya	DSArya	2	Professor	All India Institute of Medical Sciences	4028, Department of Pharmacology, AIIMS, Ansari Nagar,Department of Pharmacology, AIIMS, New DelhiSouthDELHI110029India	Ph: 01126494266	26494266	NA	dsarya16@hotmail.com	1
77372	CTRI/2023/01/048893	D S Arya	DSArya	2	Professor	AIIMS New Delhi	Room No 4028 Department of Pharmacology Teaching Block AIIMS New DelhiNew DelhiDELHI110029India	Ph: 9810210834	10210834	NA	dsarya16@gmail.com	1
1366	CTRI/2010/091/000153	George Dsouza	GeorgeDsouza	2	NA	NA	St. Johns Medical College HospitalDepartment of Medicine, St. John?s Medical College, Sarjapur RoadBangaloreKARNATAKA560 034India	Ph: 918022065353	22065353	Ph: 918025501144	dsouza.ga@gmail.com	1
3317	CTRI/2011/10/002053	George DSouza	GeorgeDSouza	2	Professor and Head-Dept. of Respiratory Medicine	St. JohnÂ’s Medical College Hospital	Sarjapur RoadBangaloreKARNATAKA560034India	Ph: 918022065353	22065353	Ph: 918025501144	dsouza.ga1975@gmail.com	1
3391	CTRI/2012/08/002931	Girish Rajadhyaksha	GirishRajadhyaksha	3	Professor	B.Y.L. Nair Charitable Hospital, Mumbai	B.Y.L. Nair Charitable Hospital, Dept. of Medicine - 104, College building, 1st floor, Dr.Anand Rao Nair Marg,Mumbai Central East, Opp. Maratha Mandir Theater, Mumbai Central - 400008MumbaiMAHARASHTRA400008India	Ph: 09821695349	21695349	NA	girishraj63@hotmail.com	2
3419	CTRI/2012/09/002959	Girish Rajadhyaksha	GirishRajadhyaksha	3	Professor	B.Y.L. Nair Charitable Hospital, Mumbai	B.Y.L. Nair Charitable Hospital, Dept. of Medicine - 104, College building, 1st floor, Dr.Anand Rao Nair Marg,Mumbai Central East, Opp. Maratha Mandir Theater, Mumbai Central - 400008MumbaiMAHARASHTRA400008India	Ph: 09821695349	21695349	Ph: 02225883888	girishraj63@hotmail.com	2
7747	CTRI/2015/01/005359	Girish Rajadhyaksha	GirishRajadhyaksha	3	Principle Inestigator	B. Y. L. Nair Charitable Hospital	Department of Medicine, 104 College Building, B. Y. L. Nair Charitable Hospital Mumbai-MumbaiMAHARASHTRA400008India	NA	NA	NA	girishraj63@gmail.com	1
2037	CTRI/2011/10/002066	G Karthikeyan	GKarthikeyan	2	Additional Professor	AIIMS	Department of Cardiology All India Institute of Medical SciencesAnsari NagarNew DelhiDELHI110029India	Ph: 01126594464	26594464	Ph: 26588641	karthik_2010@hotmail.com	1
4986	CTRI/2017/10/010159	G Karthikeyan	GKarthikeyan	2	Professor	AIIMS	Room no. 24, 7th Floor, Cardio-Thoracic Sciences Centre, AIIMS, Ansari NagarNew DelhiDELHI110029India	Ph: 01126594464	26594464	Ph: 011-26588641	karthik2010@gmail.com	1
38457	CTRI/2019/12/022217	Gopesh Mangal	GopeshMangal	7	Associate Professor	National Institute of Ayurveda	PG Department of Panchakarma National Institute of Ayurveda JaipurRAJASTHAN302002India	Ph: 8619849011	19849011	NA	gmagal108@yahoo.com	1
39438	CTRI/2020/01/022673	Gopesh Mangal	GopeshMangal	7	Associate Professor	NIA,Jaipur	Department of Panchkarma National Institute of Ayurveda, JaipurJaipurRAJASTHAN302002India	Ph: 8619849011	19849011	NA	gmangal108@gmail.com	6
39443	CTRI/2020/01/022661	Gopesh Mangal	GopeshMangal	7	Associate Professor, Department of Panchakarma	National Institute of Ayurveda	PG Department of Panchakarma,National Institute of AyurvedaJaipurRAJASTHAN302002India	Ph: 8619849011	19849011	NA	gmangal108@gmail.com	6
39447	CTRI/2020/01/022662	Gopesh Mangal	GopeshMangal	7	Associate Professor, Department of Panchakarma	National Institute of Ayurveda	PG Department of Panchakarma, National Institute of AyurvedaJaipurRAJASTHAN302002India	Ph: 8619849011	19849011	NA	gmangal108@gmail.com	6
45656	CTRI/2020/07/026743	Gopesh Mangal	GopeshMangal	7	Associate Professor	NIA Jaipur	Dept. of Panchkarma, National Institute of Ayurveda, JaipurJaipurRAJASTHAN302002India	Ph: 8619849011	19849011	NA	gmangal108@gmail.com	6
55049	CTRI/2021/04/033092	Gopesh Mangal	GopeshMangal	7	Associate Professor	NA	PG Dept of Panchkarma National Institute of Ayurveda JaipurJaipurRAJASTHAN302002India	Ph: 8619849011	19849011	NA	gmangal108@gmail.com	6
55067	CTRI/2021/04/033039	Gopesh Mangal	GopeshMangal	7	Associate Professor	NA	PG Dept of Panchkarma National Institute of Ayurveda JaipurJaipurRAJASTHAN302002India	Ph: 8619849011	19849011	NA	gmangal108@gmail.com	6
31605	CTRI/2019/05/019163	Hardik Patel	HardikPatel	2	Scientist	Cadila Healthcare Limited	Zydus Research Centre, Cadila Healthcare LimitedSurvey No. 396/403,Opp Sarvotam Hotel,Near Nova Petrochemicals,Sarkhej-Bavla N.H. No. 8A,MoraiyaAhmadabadGUJARAT382213India	Ph: 02717665555	17665555	NA	Hardik.Patel@zyduscadila.com	1
77953	CTRI/2022/12/048032	Hardik Patel	HardikPatel	2	Senior Scientist	Zydus lifesciences Ltd (Formerly Cadila Healthcare Ltd.)	Zydus Research Centre, Survey No. 396/403, Opp. Sarvotam Hotel, Nr. Nova Petrochemicals, Sarkhej-Bavla N.H. No. 8A, Village: Moraiya, Ahmedabad 382210, Gujarat, India, AhmadabadGUJARAT382210India	Ph: 02717665555	17665555	NA	Hardik.Patel@zyduslife.com	1
14580	CTRI/2016/05/006959	Hiren Prajapati	HirenPrajapati	7	Principal Investigator	Veeda Clinical Research	Veeda Clinical Research Pvt. Ltd.Shivalik Plaza Wing-A,Near IIM, Ambawadi,Ahmedabad Ã¢Â€Â“ 380 015, IndiaAhmadabadGUJARAT380 015India	Ph: 917930013000	30013000	Ph: 9179-30013010	hiren.prajapati@veedacr.com	1
15029	CTRI/2017/10/010040	Hiren Prajapati	HirenPrajapati	7	Principal Investigator	Veeda Clinical Research	Veeda Clinical Research Pvt. Ltd. Shivalik Plaza Wing-A, Near IIM, Ambawadi, Ahmedabad Ã¢Â€Â“ 380 015, IndiaAhmadabadGUJARAT380 015India	Ph: 917930013000	30013000	Ph: 9179-30013010	hiren.prajapati@veeda.com	1
50940	CTRI/2020/12/030079	Hiren Prajapati	HirenPrajapati	7	Principal Investigator	Veeda Clinical Research Pvt. Ltd	Veeda Clinical Research Pvt. LtdShivalik Plaza, Near I.I.M., AmbawadiAhmedabad Ã¢Â€Â“ 380 015, India.AhmadabadGUJARAT380015India	Ph: 07930013000	30013000	Ph: 07930013010	Hiren.P1891@veedacr.com	5
67413	CTRI/2022/06/043169	Hiren Prajapati	HirenPrajapati	7	Principal Investigator	Veeda Clinical Research	Veeda Clinical Research Pvt LtdShivalik Plaza, Near I.I.M., AmbawadiVeeda Clinical Research Pvt LtdShivalik Plaza, Near I.I.M., AmbawadiAhmadabadGUJARAT380015India	Ph: 917967773000	67773000	Ph: -	Hiren.P1891@veedacr.com	5
70076	CTRI/2022/06/043342	Hiren Prajapati	HirenPrajapati	7	PRINCIPAL INVESTIGATOR	Veeda Clinical Research Ltd	2nd, 3rd and 4th floor, Shivalik Plaza - A Nr. IIM, Ambawadi, AhmadabadGUJARAT380015India	Ph: 07967773000	67773000	Ph: 07930013010	Hiren.P1891@veedacr.com	5
70302	CTRI/2022/09/045313	Hiren Prajapati	HirenPrajapati	7	Principal Investigator	Veeda Clinical research ltd.	Veeda Clinical Research Ltd.,2nd, 3rd & 4th Floor, Shivalik Plaza-A,Near I.I.M., Ambawadi AhmadabadGUJARAT380015India	Ph: 917967773000	67773000	NA	Hiren.P1891@veedacr.com	5
71859	CTRI/2022/08/045092	Hiren Prajapati	HirenPrajapati	7	M.D. (Pharmacology)	Veeda Clinical Research Ltd.	Shivalik Plaza-A, Near I.I.M., AmbawadiAhmadabadGUJARAT380015India	Ph: 917967773000	67773000	Ph: 91-79-30013010	Hiren.P1891@veedacr.com	5
14230	CTRI/2017/02/007804	Hrishikesh Kumar	HrishikeshKumar	3	Head	Institute of Neurosciences Kolkata	Department of NeurologyInstitute of Neurosciences185 AJC Bose Road KolkataWest Bengal 700017KolkataWEST BENGAL700017India	Ph: 9874645445	74645445	NA	rishi_medicine@yahoo.com	2
39643	CTRI/2020/02/023530	Hrishikesh Kumar	HrishikeshKumar	3	Head Department of Neurology Institute of Neurosciences Kolkata	Institute of Neurosciences Kolkata	Department Of Neurology 9th floor Research room 1185 by 1 AJC Bose Road KolkataWest Bengal (India)Postal code 700017Department of Neurology9th floor research room 1185 by 1 AJC Bose Road KolkataWest Bengal (India)Postal code 700017KolkataWEST BENGAL700017India	Ph: 9874645445	74645445	NA	rishimedicine@gmail.com	1
41235	CTRI/2021/05/033644	HRISHIKESH KUMAR	HRISHIKESHKUMAR	3	HOD, Department Of Neurology, Institute Of Neurosciences kolkata	Institute Of Neurosciences Kolkata	Dept of Neurology, Institute of Neurosciences Kolkata,185/1 A.J.C. Bose Road, Kolkata 700 017, West Bengal, IndiaKolkataWEST BENGAL700017India	Ph: 9874645445	74645445	NA	rishi_medicine@yahoo.com	2
70997	CTRI/2022/07/043913	Hrishikesh Patkar	HrishikeshPatkar	2	Consultant Orthosurgeon	Lifepoint Multispecialty Hospital	3rd Floor, Clinical Research Department, 145/1, Mumbai Bangalore Highway, Near Hotel Sayaji, Wakad.PuneMAHARASHTRA411057India	Ph: 02066434366	66434366	NA	patkarhrishikesh9@gmail.com	1
77755	CTRI/2023/01/049202	Hrishikesh Patkar	HrishikeshPatkar	2	MBBS DNB(ortho)	Lifepoint Multispeciality Hospital	Lifepoint Multispecialty hospital, 145/1, Mumbai Bangalore highway, near hotel Sayaji, Wakad , pune-411057, Maharashtra, India.Orthopaedics, 3rd floor, OPD no: 01PuneMAHARASHTRA411057India	Ph: 9730475068	30475068	NA	patkarhrishikesh@gmail.com	1
5246	CTRI/2012/09/003005	Jacob John	JacobJohn	3	Associate Professor	Christian Medical College	Department of Community Health, Christian Medical CollegeVelloreTAMIL NADU632002India	Ph: 04162284207	62284207	Ph: 04162262268	jacob@cmcsph.org	2
8942	CTRI/2014/09/004979	Jacob John	JacobJohn	3	Professor	Christian Medical College	Department of Community HealthChristian Medical College, VelloreVelloreTAMIL NADU632002India	Ph: 919442631628	42631628	Ph: 04162284401	jacob@cmcsph.org	2
62548	CTRI/2022/03/041314	Jacob John	JacobJohn	3	Professor	Christian Medical College Vellore	Department of Community HealthChristian Medical College VelloreBagayamVelloreTAMIL NADU632002India	Ph: 9442631628	42631628	NA	jebu@cmcvellore.ac.in	1
39	CTRI/2007/091/000043	Jamila Joseph	JamilaJoseph	6	Head Clinical Research Services	Reliance Life Sciences Pvt. Ltd.	Reliance Life Sciences Pvt. Ltd. Dhirubhai Ambani Life Sciences CenterR-282, TTC Area of MIDC,DALC, Thane ,Belapur Road, Rabale MumbaiMAHARASHTRA400701India	Ph: 919867610890	67610890	Ph: 9102267678299	JamilaJoseph@ril.com	1
60	CTRI/2008/091/000017	Jamila Joseph	JamilaJoseph	6	Head Clinical Research Services	Reliance Life Sciences Pvt. Ltd.	Thane-Belapur Road, Rabale, MumbaiMAHARASHTRA400701India	Ph: 919867610890	67610890	Ph: 912267678299	Jamila.Joseph@ril.com	5
20222	CTRI/2017/10/010093	Jamila Joseph	JamilaJoseph	6	SVP & Head, RLS Clinical Research	Reliance Life Sciences Pvt. Ltd	Dhirubhai Ambani Life Sciences Centre R-282 TTC Area of MIDC Rabale Navi Mumbai Thane MAHARASHTRAThaneMAHARASHTRA400701India	Ph: 02240678206	40678206	Ph: 02240678299	jamila.joseph@ril.com	5
23200	CTRI/2018/05/013924	Jamila Joseph	JamilaJoseph	6	SVP-RLS Clinical Trial Group	Reliance Life Sciences Pvt Ltd.	Dhirubhai Ambani Life Sciences Centre, Plot-R 282, TTC Area of MIDC, Thane Belapur Road, Rabale, Navi Mumbai-400701ThaneMAHARASHTRA400701India	NA	NA	NA	jamila.joseph@ril.com	5
23205	CTRI/2018/05/014065	Jamila Joseph	JamilaJoseph	6	SVP-RLS Clinical Trial Group	Reliance Life Sciences Pvt. Ltd.	Dhirubhai Ambani Life Sciences CentrePlot R-282, TTC Area of MIDCThane Belapur RoadRabale, Navi Mumbai 400 701ThaneMAHARASHTRA400701India	NA	NA	NA	jamila.joseph@ril.com	5
26245	CTRI/2018/06/014501	Jamila Joseph	JamilaJoseph	6	SVP & Head, Clinical Research Services	Reliance Life Sciences Pvt. Ltd	Dhirubhai Ambani Life Sciences Centre R-282 TTC Area of MIDC Rabale Navi Mumbai ThaneThaneMAHARASHTRA400701India	Ph: 02240678206	40678206	Ph: 02240678299	jamila.joseph@ril.com	5
47524	CTRI/2020/10/028472	John Paul M	JohnPaulM	2	Consultant - Infectious Diseases	Sparsh Hospital	number 4/1 tumkur road yeshwanthpurBangalorenumber 4/1 tumkur road yeshwanthpurBangalore 560022BangaloreKARNATAKA560022India	Ph: 08028392613	28392613	NA	drjohnpaulm@gmail.com	1
66269	CTRI/2022/02/040418	John Paul M	JohnPaulM	2	Consultant Infectious Diseases	Sparsh Hospital	Sparsh Super Specialty Hospital Room No. 34 Ground FloorNumber 4/1Tumkur roadyeshwanthpurTumkur roadBangaloreKARNATAKA560022India	Ph: 8197290730	97290730	NA	sparshclinical@gmail.com	1
29244	CTRI/2020/12/030115	Jyoti Bajpai	JyotiBajpai	5	Professor Medical Oncology	Tata Memorial Centre	Tata Memorial HospitalMedical OncologyHomi Bhabha Building11th floor, 1115Dr Ernest Borges Marg Parel Mumbai 400012MumbaiMAHARASHTRA400012India	Ph: 02224177287	24177287	Ph: 022-2417-7201	dr_jyotibajpai@yahoo.co.in	3
49877	CTRI/2021/01/030233	Jyoti Bajpai	JyotiBajpai	5	Professor Medical Oncology	Tata Memorial Center	1115,11th floor, Homi Bhabha Block,Tata Memorial Center Dr Ernst Borges Road Parel East MumbaiMumbai1115,11th floor, Homi Bhabha Block,Tata Memorial Center Dr Ernst Borges Road Parel East MumbaiMumbaiMumbaiMAHARASHTRA400012India	Ph: 02224177287	24177287	Ph: 022-24177201	dr_jyotibajpai@yahoo.co.in	3
49937	CTRI/2020/12/030129	Jyoti Bajpai	JyotiBajpai	5	Professor Medical Oncology	Tata Memorial Center	1115,11th floor, Homi Bhabha Block,Tata Memorial Center Dr ErnstBorges Road Parel East MumbaiSame as address 1MumbaiMAHARASHTRA400012India	Ph: 02224177287	24177287	Ph: 022-24177201	dr_jyotibajpai@yahoo.co.in	3
73583	CTRI/2022/10/046672	Jyoti Bajpai	JyotiBajpai	5	Professor of Medical Oncology Department	Tata Memorial Centre, Mumbai	Tata Memorial Centre, Dr. Ernest Borges Road, Parel MumbaiMAHARASHTRA400012India	Ph: 9920640040	20640040	NA	drjyotibajpai25@gmail.com	2
77310	CTRI/2022/12/047995	Jyoti Bajpai	JyotiBajpai	5	Professor of Medical Oncology Department	Tata Memorial Centre, Mumbai	Tata Memorial Centre, Dr. Ernest Borges Road, Parel, MumbaiMumbaiMAHARASHTRA400012India	Ph: 9920640040	20640040	NA	drjyotibajpai25@gmail.com	2
36874	CTRI/2020/07/026892	Kamini Dhiman	KaminiDhiman	2	Associate Professor	All India Institute of Ayurveda, New Delhi	Department of SRPT, All India Institute of Ayurveda, Gautampuri, Sarita Vihar, New DelhiSouthDELHI110076India	Ph: 8512813414	12813414	NA	kd44ayu@yahoo.co.in	1
62713	CTRI/2021/12/038921	Kamini Dhiman	KaminiDhiman	2	Associate Professor	AlIA New Delhi	Department of SRPTAll India Institute of AyurvedaNew DelhiSouthDELHI171009India	Ph: 08920900968	20900968	NA	drkaminidhiman@outlook.com	1
1138	CTRI/2009/091/000999	Kanchan Tyagi	KanchanTyagi	5	NA	NA	Project Leader, Medical Affirs and Clinical Research, Ranbaxy Research Laboratories Ltd .Plot No.77-B, Sector-18, IFFCO Road GurgaonHARYANA122015India	Ph: 911244194218	44194218	Ph: +911244016855	kanchan.tyagi@ranbaxy.com	3
1869	CTRI/2010/091/001058	Kanchan Tyagi	KanchanTyagi	5	NA	NA	Project Leader, MACR, Ranbaxy Research Laboratories, Ltd Plot No.77-B, Sector-18, IFFCO Road GurgaonHARYANA122015 India	Ph: 911244194218	44194218	Ph: +911244107000	kanchan.tyagi@ranbaxy.com	3
5829	CTRI/2013/02/003340	Kanchan Tyagi	KanchanTyagi	5	Project Leader	Ranbaxy Laboratories Ltd	Plot No 77B Sector 18 IFFCO Road GurgaonHARYANA122015India	Ph: 1244194218	44194218	Ph: 1244107000	kanchan.tyagi@ranbaxy.com	3
9458	CTRI/2015/01/005353	Kanchan Tyagi	KanchanTyagi	5	Group Leader	Sun Pharmaceutical Industries Limited	Medical Affairs and Clinical research, Research and Development, Sun Pharmaceutical Industries Limited Plot No.77-B, Sector-18, IFFCO Road GurgaonHARYANA122015India	Ph: 01244194218	44194218	Ph: 01244107000	kanchan.tyagi@sunpharma.com	2
11974	CTRI/2015/07/006050	Kanchan Tyagi	KanchanTyagi	5	Group Leader	Sun Pharmaceutical Industries Limited	Medical Affairs and Clinical research, Research and Development,Sun Pharmaceutical Industries Limited Plot No.77-B, Sector-18,IFFCO RoadGurgaonHARYANAMedical Affairs and Clinical research, Research and Development,Sun Pharmaceutical Industries Limited Plot No.77-B, Sector-18,IFFCO RoadGurgaonHARYANA122015GurgaonHARYANA122015India	Ph: 01244194218	44194218	Ph: 0124-4107000	kanchan.tyagi@sunpharma.com	2
27051	CTRI/2018/07/014927	Kevin Kansagra	KevinKansagra	2	Deputy General Manager	Cadila Healthcare Ltd	Zydus Research Centre, Cadila Healthcare LimitedSurvey No. 396/403, Opp. Sarvotam Hotel, Nr. Nova Petrochemicals, Sarkhej-Bavla N.H. No. 8A, Moraiya, Ahmedabad-382213 GujaratAhmadabadGUJARAT382213India	Ph: 02717665555	17665555	Ph: 02717-665355	kevinkumarkansagra@zyduscadila.com	30
76866	CTRI/2022/11/047394	Kevin Kansagra	KevinKansagra	2	General Manager	Zydus Lifesciences Limited	Zydus Research Centre,Survey No. 396/403, Sarkhej-Bavla National Highway No.8A Moraiya,AhmadabadGUJARAT382213India	Ph: 02717665555	17665555	NA	kevinkumarkansagra@zyduslife.com	1
5716	CTRI/2012/12/003225	Kevin Kumar Kansagra	KevinKumarKansagra	31	Scientist	Zydus Research Centre	Zydus Research Centre, -- Survey No. 396/403, Sarkhej-Bavla N.H. No. 8A, Moraiya AhmadabadGUJARATAhmadabadGUJARAT382213India	Ph: 02717665555	17665555	Ph: 02717665355	kevinkumarkansagra@zyduscadila.com	30
3445	CTRI/2011/12/002249	kevinkumar Kansagra	kevinkumarKansagra	31	Associate Research Scientist,	Cadila Healthcare Limited	Zydus Research Centre, Cadila Healthcare LimitedSurvey No. 396/403, Sarkhej-Bavla N.H. No. 8A, MoraiyaCadila Healthcare LimitedZydus Cadila House,Plot No. 360, TPS 5, Dayaldas Road - Service Road CrossingVile Parle (E)Mumbai-400057, IndiaAhmadabadGUJARAT382213India	Ph: 02717665555	17665555	Ph: 02717665355	kevinkumarKansagra@zyduscadila.com	30
4852	CTRI/2012/08/002875	Kevinkumar Kansagra	KevinkumarKansagra	31	Principal Investigator	Zydus Research Centre	Zydus Research Centre, Cadila Healthcare Limited Survey No. 396/403, Opp. Sarvotam Hotel, Nr. Nova Petrochemicals, Sarkhej-Bavla N.H. No. 8A, Moraiya, AhmedabadGujarat, India AhmadabadGUJARAT382213 India	Ph: 912717665555	17665555	Ph: 912717665355	kevinkumarkansagra@zyduscadila.com	30
4863	CTRI/2012/09/002976	Kevinkumar Kansagra	KevinkumarKansagra	31	Principal Investigator	Zydus Research Centre	Zydus Research Centre, Cadila Healthcare Limited Survey No. 396/403, Opp. Sarvotam Hotel, Nr. Nova Petrochemicals, Sarkhej-Bavla N.H. No. 8A, Moraiya, AhmedabadGujarat, India AhmadabadGUJARAT382213 India	Ph: 912717665555	17665555	Ph: 912717665355	kevinkumarkansagra@zyduscadila.com	30
4864	CTRI/2012/08/002874	Kevinkumar Kansagra	KevinkumarKansagra	31	Principal Investigator	Zydus Research Centre	Zydus Research Centre, Cadila Healthcare Limited Survey No. 396/403, Opp. Sarvotam Hotel, Nr. Nova Petrochemicals, Sarkhej-Bavla N.H. No. 8A, Moraiya, AhmedabadGujarat, India AhmadabadGUJARAT382213India	Ph: 912717665555	17665555	Ph: 912717665355	kevinkumarkansagra@zyduscadila.com	30
4867	CTRI/2012/07/002841	Kevinkumar Kansagra	KevinkumarKansagra	31	Principal Investigator	Zydus Research Centre	Zydus Research Centre, Cadila Healthcare Limited Survey No. 396/403, Opp. Sarvotam Hotel, Nr. Nova Petrochemicals, Sarkhej-Bavla N.H. No. 8A, Moraiya, AhmedabadGujarat, India AhmadabadGUJARAT382213India	Ph: 912717665555	17665555	Ph: 912717665355	kevinkumarkansagra@zyduscadila.com	30
4868	CTRI/2012/07/002815	Kevinkumar Kansagra	KevinkumarKansagra	31	Principal Investigator	Zydus Research Centre	Zydus Research Centre, Cadila Healthcare Limited Survey No. 396/403, Opp. Sarvotam Hotel, Nr. Nova Petrochemicals, Sarkhej-Bavla N.H. No. 8A, Moraiya, AhmedabadGujarat, India AhmadabadGUJARAT382213India	Ph: 912717665555	17665555	Ph: 912717665355	kevinkumarkansagra@zyduscadila.com	30
4872	CTRI/2012/08/002880	Kevinkumar Kansagra	KevinkumarKansagra	31	Principal Investigator	Zydus Research Centre	Zydus Research Centre, Cadila Healthcare Limited Survey No. 396/403, Opp. Sarvotam Hotel, Nr. Nova Petrochemicals, Sarkhej-Bavla N.H. No. 8A, Moraiya, AhmedabadGujarat, India AhmadabadGUJARAT382213India	Ph: 912717665555	17665555	Ph: 912717665355	kevinkumarkansagra@zyduscadila.com	30
4873	CTRI/2012/09/002992	Kevinkumar Kansagra	KevinkumarKansagra	31	Principal Investigator	Zydus Research Centre	Zydus Research Centre, Cadila Healthcare Limited Survey No. 396/403, Opp. Sarvotam Hotel, Nr. Nova Petrochemicals, Sarkhej-Bavla N.H. No. 8A, Moraiya, AhmedabadGujarat, IndiaAhmadabadGUJARAT382213India	Ph: 912717665555	17665555	Ph: 912717665355	kevinkumarkansagra@zyduscadila.com	30
4874	CTRI/2012/08/002888	Kevinkumar Kansagra	KevinkumarKansagra	31	Principal Investigator	Zydus Research Centre	Zydus Research Centre, Cadila Healthcare Limited Survey No. 396/403, Opp. Sarvotam Hotel, Nr. Nova Petrochemicals, Sarkhej-Bavla N.H. No. 8A, Moraiya, AhmedabadGujarat, IndiaAhmadabadGUJARAT382213India	Ph: 912717665555	17665555	Ph: 912717665355	kevinkumarkansagra@zyduscadila.com	30
4875	CTRI/2012/07/002818	Kevinkumar Kansagra	KevinkumarKansagra	31	Principal Investigator	Zydus Research Centre	Zydus Research Centre, Cadila Healthcare Limited Survey No. 396/403, Opp. Sarvotam Hotel, Nr. Nova Petrochemicals, Sarkhej-Bavla N.H. No. 8A, Moraiya, AhmedabadGujarat, IndiaAhmadabadGUJARAT382213India	Ph: 912717665555	17665555	Ph: 912717665355	kevinkumarkansagra@zyduscadila.com	30
8369	CTRI/2014/02/004377	Kevinkumar Kansagra	KevinkumarKansagra	31	Scientist	Zydus Research Centre	Zydus Research Centre, -- Survey No. 396/403, Sarkhej-Bavla N.H. No. 8A, Moraiya Ahmadabad AhmadabadGUJARAT382213India	Ph: 02717665555	17665555	Ph: 02717665355	kevinkumarkansagra@zyduscadila.com	30
8380	CTRI/2014/01/004360	Kevinkumar Kansagra	KevinkumarKansagra	31	Principal Investigator	Zydus Research Centre	Zydus Research Centre.Survey No. 396/403, Opp. Sarvotam Hotel,Nr. Nova Petrochemicals, Sarkhej-Bavla N.H. No. 8A,Village: Moraiya, AhmedabadAhmadabadGUJARAT382213India	Ph: 02717665555	17665555	Ph: 02717665355	kevinkumarkansagra@zyduscadila.com	30
8381	CTRI/2014/01/004359	Kevinkumar Kansagra	KevinkumarKansagra	31	Principal Investigator	Zydus Research Centre	Zydus Research Centre.Survey No. 396/403, Opp. Sarvotam Hotel,Nr. Nova Petrochemicals, Sarkhej-Bavla N.H. No. 8A,Village: Moraiya, AhmedabadAhmadabadGUJARAT382213India	Ph: 02717665555	17665555	Ph: 02717665355	kevinkumarkansagra@zyduscadila.com	30
8382	CTRI/2014/01/004340	Kevinkumar Kansagra	KevinkumarKansagra	31	Principal Investigator	Zydus Research Centre	Zydus Research Centre.Survey No. 396/403, Opp. Sarvotam Hotel,Nr. Nova Petrochemicals, Sarkhej-Bavla N.H. No. 8A,Village: Moraiya, Ahmedabad- AhmadabadGUJARAT382213India	Ph: 02717665555	17665555	Ph: 02717-665355	kevinkumarkansagra@zyduscadila.com	30
8384	CTRI/2014/01/004358	Kevinkumar Kansagra	KevinkumarKansagra	31	Principal Investigator	Zydus Research Centre	Zydus Research Centre.Survey No. 396/403, Opp. Sarvotam Hotel,Nr. Nova Petrochemicals, Sarkhej-Bavla N.H. No. 8A,Village: Moraiya, AhmedabadAhmadabadGUJARAT382213India	Ph: 02717665555	17665555	Ph: 02717-665355	kevinkumarkansagra@zyduscadila.com	30
9768	CTRI/2014/08/004856	Kevinkumar Kansagra	KevinkumarKansagra	31	Principal Investigator	Zydus Research Centre	Zydus Research Centre. Survey No. 396/403, Opp. Sarvotam Hotel, Nr. Nova Petrochemicals, Sarkhej-Bavla N.H. No. 8A, Village: Moraiya, AhmedabadAhmadabadGUJARAT382213India	Ph: 02717665555	17665555	Ph: 02717665355	kevinkumarkansagra@zyduscadila.com	30
9776	CTRI/2014/08/004857	Kevinkumar Kansagra	KevinkumarKansagra	31	Principal Invesigator	Zydus Research Centre	Zydus Research Centre. Survey No. 396/403, Opp. Sarvotam Hotel, Nr. Nova Petrochemicals, Sarkhej-Bavla N.H. No. 8A, Village: Moraiya, Ahmedabad AhmadabadGUJARAT382213India	Ph: 02717665555	17665555	Ph: 02717665355	kevinkumarkansagra@zyduscadila.com	30
9777	CTRI/2014/08/004858	Kevinkumar Kansagra	KevinkumarKansagra	31	Principal Investigator	Zydus Research Centre	Zydus Research Centre. Survey No. 396/403, Opp. Sarvotam Hotel, Nr. Nova Petrochemicals, Sarkhej-Bavla N.H. No. 8A, Village: Moraiya, AhmedabadAhmadabadGUJARAT382213India	Ph: 02717665555	17665555	Ph: 02717665355	kevinkumarkansagra@zyduscadila.com	30
11587	CTRI/2015/04/005710	KevinKumar Kansagra	KevinKumarKansagra	31	Principal Scientist	Zydus Research Centre	Zydus Research Centre, Survey No. 396/403, Opp. Sarvotam Hotel, Nr. Nova Petrochemicals, Sarkhej-Bavla N.H. No. 8A, Village: Moraiya, Ahmedabad 382213, Gujarat, India AhmadabadGUJARAT382213India	Ph: 2717665555	17665555	Ph: 912717665355	kevinkumarkansagra@zyduscadila.com	30
11852	CTRI/2015/06/005838	KevinKumar Kansagra	KevinKumarKansagra	31	Senior Manager	Zydus Research Centre	Survey No. 396/403, Opp. Sarvotam Hotel,Nr. Nova Petrochemicals, Sarkhej-Bavla N.H. No.8A,Village: Moraiya, AhmadabadGUJARAT382213India	Ph: 912717665555	17665555	Ph: 912717665355	kevinkumarkansagra@zyduscadila.com	30
12020	CTRI/2015/06/005908	KevinKumar Kansagra	KevinKumarKansagra	31	Senior Manager	Zydus Research Centre	Zydus Research Centre, Survey No. 396/403, Opp. Sarvotam Hotel, Nr. Nova Petrochemicals, Sarkhej-Bavla N.H. No. 8A, Village: MoraiyaAhmadabadGUJARAT382213India	Ph: 912717665555	17665555	Ph: 912717665355	kevinkumarkansagra@zyduscadila.com	30
13170	CTRI/2015/10/006291	Kevinkumar Kansagra	KevinkumarKansagra	31	Principal Scientist	Zydus Research Centre	Zydus Research Centre,Survey No. 396/403, Opp. Sarvotam Hotel, Nr. Nova Petrochemicals,Sarkhej-Bavla N.H. No. 8A, Village: MoraiyaAhmadabadAhmadabadGUJARAT382213India	Ph: 912717665555	17665555	Ph: 912717665355	kevinkumarkansagra@zyduscadila.com	30
14119	CTRI/2016/02/006665	Kevinkumar Kansagra	KevinkumarKansagra	31	Principal Scientist	Zydus Research Centre	Survey No. 396/403, Opp. Sarvotam Hotel,Nr. Nova Petrochemicals, Sarkhej-Bavla N.H. No. 8A,Village : Moraiya, Ahmedabad, IndiaAhmadabadGUJARAT382213India	Ph: 912717665555	17665555	Ph: 912717665355	kevinkumarkansagra@zyduscadila.com	30
14843	CTRI/2016/04/006886	KevinKumar Kansagra	KevinKumarKansagra	31	Principal Scientist	Zydus Research Centre	Zydus Research Centre, Survey No. 396/403, Opp. Sarvotam Hotel, Nr. Nova Petrochemicals, Sarkhej-Bavla N.H. No. 8A, Village: Moraiya, Ahmedabad 382213, Gujarat, IndiaAhmadabadGUJARAT382213India	Ph: 912717665555	17665555	Ph: 912717665355	kevinkumarkansagra@zyduscadila.com	30
14846	CTRI/2016/04/006885	Kevinkumar Kansagra	KevinkumarKansagra	31	Principal Scientist	Zydus Research Centre	Survey No. 396/403, Opp. Sarvotam Hotel, Nr. NovaPetrochemicals, Sarkhej-Bavla N.H. No. 8A, Village : Moraiya,Ahmedabad, IndiaAhmadabadGUJARAT382213India	Ph: 912717665555	17665555	Ph: 912717665355	kevinkumarkansagra@zyduscadila.com	30
26989	CTRI/2018/08/015307	Kevinkumar Kansagra	KevinkumarKansagra	31	Deputy General Manager	Cadila Healthcare Ltd	Zydus Research Centre, Cadila Healthcare LimitedSurvey No. 396/403, Opp. Sarvotam Hotel, Nr. Nova Petrochemicals, Sarkhej-Bavla N.H. No. 8A, Moraiya, AhmedabadAhmadabadGUJARAT382213India	Ph: 912717665555	17665555	Ph: 91-2717-665355	kevinkumar.kansagra@zyduscadila.com	2
33329	CTRI/2019/06/019635	Kevinkumar Kansagra	KevinkumarKansagra	31	Deputy General Manager	Cadila Healthcare Limited	Zydus Research Center,Survey No. 396/403, Sarkhej-Bavla National Highway No.8AAhmadabadGUJARAT382213India	Ph: 2717665355	17665355	NA	kevinkumar.kansagra@zyduscadila.com	2
36915	CTRI/2019/12/022312	Kevinkumar Kansagra	KevinkumarKansagra	31	Deputy General Manager	Cadila Healthcare Limited	Zydus Research Center,Survey No. 396/403, Sarkhej-Bavla National Highway No.8AMoraiya, Ahmedabad 382213, IndiaAhmadabadGUJARAT382213India	Ph: 0271766535555	66535555	NA	kevinkumarkansagra@zyduscadila.com	30
43775	CTRI/2020/06/026087	Kevinkumar Kansagra	KevinkumarKansagra	31	Deputy General Manager	Cadila Healthcare Limited	Zydus Research Center,Survey No. 396/403, Sarkhej-Bavla National Highway No.8A,MoraiyaAhmadabadGUJARAT382213India	Ph: 91271766535	71766535	NA	kevinkumarkansagra@zyduscadila.com	30
49106	CTRI/2020/11/029033	Kevinkumar Kansagra	KevinkumarKansagra	31	Deputy General Manager	Cadila Healthcare Limited	Zydus Research Center,Survey No. 396/403,Sarkhej-Bavla National Highway No.8A Moraiya,Ahmedabad - 382213AhmadabadGUJARAT382213India	Ph: 02717665555	17665555	NA	kevinkumarkansagra@zyduscadila.com	30
1896	CTRI/2011/05/001757	Kiran Marthak	KiranMarthak	4	Director	NA	Veeda Clinical Research Pvt Ltd, Nilkamal House, Ground FloorPlot no 77/78, Road no 13-14, MIDC, Andheri MumbaiMAHARASHTRA400093India	NA	NA	NA	kiran.marthak@veedacr.com	2
19567	CTRI/2017/07/009034	Kiran Marthak	KiranMarthak	4	Director and Head, Global Clinical Development	Lambda Therapeutic Research Ltd	Lambda Therapeutic Research LtdLambda House, Plot No. 38, Survey no 388,Near Silver Oak Club, S G Highway, Gota,Ahmedabad AhmadabadGUJARAT382481India	NA	NA	NA	kiranmarthak@lambda-cro.com	2
31267	CTRI/2019/02/017597	Kiran Marthak	KiranMarthak	4	Director	Lambda Therapeutic Research Ltd	Lambda House, Plot No. 38, Survey No. 388Near Silver Oak Club,S. G. Highway, GotaAhmadabadGUJARAT382481India	Ph: 07940202370	40202370	Ph: 07940202021	kiranmarthak@lambda-cro.com	2
63715	CTRI/2022/02/039885	Kiran Marthak	KiranMarthak	4	PRINCIPAL INVESTIGATOR	Veeda Clinical Research Pvt. Ltd.	Veeda Clinical Research Pvt. Ltd.1st, 2nd, 3rd and 4th FloorVEDANT Complex, Nr. Y.M.C.A. Club,S.G.Highway Road, Vejalpur,Ahmedabad, Gujarat, India1st, 2nd, 3rd and 4th FloorVEDANT Complex, Nr. Y.M.C.A. Club,S.G.Highway Road, Vejalpur,Ahmedabad, Gujarat, IndiaAhmadabadGUJARAT380 051India	Ph: 07967773000	67773000	Ph: 079-30013010	Kiran.Marthak@veedacr.com	2
29646	CTRI/2018/12/016607	K Sunil Naik	KSunilNaik	4	Principal Investigator	Rajiv Gandhi Institute of Medical Sciences & RIMS Govt. General Hospital	Rajiv Gandhi Institute of Medical Sciences & RIMS Govt. General Hospital, Srikakulam-532001, Andhra Pradesh, India.SrikakulamANDHRA PRADESH532001India	Ph: 919440828299	40828299	NA	rimsresearch@gmail.com	4
29724	CTRI/2018/12/016625	K Sunil Naik	KSunilNaik	4	Principal Investigator	Rajive Gandhi Institute of Medical Sciences & RIMS Govt. General Hospital	Rajiv Gandhi Institute of Medical Sciences & RIMS Govt. GeneralHospital, Srikakulam-532001.SrikakulamANDHRA PRADESH532001India	Ph: 919440828299	40828299	NA	rimsresearch@gmail.com	4
53231	CTRI/2021/03/032060	K Sunil Naik	KSunilNaik	4	Associate. Prof. of Gen. Medicine	Govt. Medical College & Govt. General Hospital	Research wing, Secondfloor beside FM wardGovt. Medical College& Govt. GeneralHospital (OldRIMSGGH),Srikakulam-SrikakulamANDHRA PRADESH532001India	Ph: 9912320517	12320517	NA	drsunilnaikggh@gmail.com	1
59241	CTRI/2021/08/035708	K Sunil Naik	KSunilNaik	4	Associate Professor of Medicine	Government Medical College and Government Medical Hospital OLD RIMSGGH Srikakulam	Government Medical College and Government Medical Hospital OLD RIMSGGHSrikakulam532001Andhra PradeshSrikakulamANDHRA PRADESHCORO CT 1 2021India	Ph: 9440828299	40828299	NA	rimsresearch@gmail.com	4
5555	CTRI/2013/02/003422	Kumar Prabhash	KumarPrabhash	17	Professor	Tata Memorial Hospital	Department of Medical Oncology,Tata Memorial Centre,Parel,Mumbai.MumbaiMAHARASHTRA400012India	Ph: 02224177000	24177000	NA	kp_prabhash@rediffmail.com	1
9797	CTRI/2014/08/004846	Kumar Prabhash	KumarPrabhash	17	Professor & Medical Oncologist	Tata Memorial Hospital	Tata Memorial Hospital, Dr E Borges Marg, Parel, Mumbai- 400012Tata Memorial Hospital, HBB block, 3rd Floor, Room no 304, Dr E Borges Marg, Parel, Mumbai-400012MumbaiMAHARASHTRA400012India	Ph: 09224182898	24182898	Ph: 022-24171734	kprabhash1@gmail.com	16
9882	CTRI/2014/09/004980	Kumar prabhash	Kumarprabhash	17	Professor and medical oncologist	Tata memorial hospital	Tata Memorial HospitalDr E Borges RoadParelMumbaiTata Memorial HospitalDr E Borges RoadParelMumbaiMumbaiMAHARASHTRA400012India	Ph: 9167760576	67760576	Ph: 02224171734	kprabhash1@gmail.com	16
11804	CTRI/2015/06/005848	Kumar Prabhash	KumarPrabhash	17	Professor, Medical Oncologist	Tata Memorial Hospital	Tata Memorial HospitalDr E Borges RoadParelMumbaiTata Memorial HospitalDr E Borges RoadParelMumbaiMumbaiMAHARASHTRA400012India	Ph: 9224182898	24182898	Ph: 02224171734	kprabhash1@gmail.com	16
12040	CTRI/2015/08/006113	Kumar Prabhash	KumarPrabhash	17	Professor, Medical Oncology	Tata Memorial Hospital	Department of Medical Oncology, Tata Memorial Hospital, Dr.E.Borges Road, Parel, Mumbai--MumbaiMAHARASHTRA400012India	Ph: 02224177214	24177214	Ph: 022-24171734	kprabhash1@gmail.com	16
13989	CTRI/2016/04/006872	Kumar Prabhash	KumarPrabhash	17	Professor and Medical Oncologist	Tata Memorial Hospital	1108 11th Floor Homi Bhabha Block Tata Memorial Hospital Dr E Borges Marg Parel Mumbai1108 11th Floor Homi Bhabha Block Tata Memorial Hospital Dr E Borges Marg Parel MumbaiMumbaiMAHARASHTRA400012India	Ph: 9167760576	67760576	NA	kprabhash1@gmail.com	16
15477	CTRI/2016/08/007149	Kumar Prabhash	KumarPrabhash	17	Professor & Medical Oncologist	Tata Memorial Hospital	Room No 1108 11th floorHomi Bhabha BlockTata Memorial HospitalDr E Borges Road Parel EastMumbaiMAHARASHTRA400012India	Ph: 02224177214	24177214	Ph: 02224146937	kprabhash1@gmail.com	16
18737	CTRI/2017/04/008425	Kumar Prabhash	KumarPrabhash	17	professor & Medical Oncologist	Tata Memorial Hospital	Room no 1108 11th floor Homi Bhabha Building Dr E. Borges Road Parel Mumbai MumbaiMAHARASHTRA400012India	Ph: 9167760576	67760576	NA	kprabhash1@gmail.com	16
22932	CTRI/2018/05/014028	Kumar Prabhash	KumarPrabhash	17	Professor and Medical Oncologist, HOD, Solid Tumor (Adult)	Tata Memorial Hospital	Tata Memorial Hospital, Dr. E Borges Road, Parel EastMumbaiMAHARASHTRA400012India	NA	NA	NA	kprabhash1@gmail.com	16
28480	CTRI/2018/10/015958	Kumar Prabhash	KumarPrabhash	17	Professor and Medical Oncologist	Tata Memorial Hospital	OPD 203/204 HBBTata Memorial HospitalParel,MumbaiMumbaiMAHARASHTRA400012India	Ph: 9167760576	67760576	Ph: 02224146937	kprabhash1@gmail.com	16
31854	CTRI/2019/06/019649	Kumar Prabhash	KumarPrabhash	17	Head of the Department of Solid Tumor (Adult)	Tata Memorial Hospital	Head of the Department of Solid Tumor (Adult)OPD-204, 2nd floor Homi Bhabha BlockDepartment of Medical OncologyTata Memorial HospitalDr. Ernest Borges MargParel Mumbai Head of the Department of Solid Tumor (Adult)OPD-204, 2nd floor Homi Bhabha BlockDepartment of Medical OncologyMumbaiMAHARASHTRA400012India	NA	NA	NA	kprabhash1@gmail.com	16
40950	CTRI/2020/02/023441	Kumar Prabhash	KumarPrabhash	17	Professor & Head	Tata Memorial Hospital	Room No 1108 ,11th Floor,Homi Bhabha Block Tata Memorial Hospital Dr E BorgesRoad Parel MumbaiMumbaiMAHARASHTRA400 012IndiaMumbaiMAHARASHTRA400 012India	Ph: 022241777214	41777214	NA	kprabhash1@gmail.com	16
42921	CTRI/2020/05/025230	Kumar Prabhash	KumarPrabhash	17	Professor and HOD Medical Oncology	Tata Memorial Hospital	Tata Memorial HospitalHBB BlockRoom no 304, 3rd floor,Department of Medical OncologyDr Ernest Borges Road Parel MumbaiMumbaiMAHARASHTRA400012India	Ph: 912224177214	24177214	Ph: 912224171734	kprabhash1@gmail.com	16
43327	CTRI/2020/05/025302	Kumar Prabhash	KumarPrabhash	17	Professor and HOD Medical Oncology	Tata Memorial Hospital	Tata Memorial Hospital HBB Block Room no 304 3rd floor Department of Medical Oncology Dr Ernest Borges Road Parel Mumbai.MumbaiMAHARASHTRA400012India	Ph: 9167760576	67760576	Ph: 912224171734	kprabhash1@gmail.com	16
45365	CTRI/2020/08/027287	Kumar Prabhash	KumarPrabhash	17	National Coordinating Investigator	Tata Memorial Hospital	Tata Memorial Hospital,Ã‚ Dr. E Borges Road,ParelaMumbaiMAHARASHTRA400012India	NA	NA	NA	kprabhash1@gmail.com	16
46579	CTRI/2020/09/027853	Kumar Prabhash	KumarPrabhash	17	Professor & HOD Medical Oncology	Tata Memorial Hospital	Tata Memorial Hospital Department of Medical Oncology, HBB block, Room no 204, 2nd floor Dr Ernest Borges Marg Parel MumbaiMAHARASHTRA400012India	Ph: 0222417134	22417134	Ph: 0222417134	kprabhash1@gmail.com	16
71499	CTRI/2022/12/048386	Kumar Prabhash	KumarPrabhash	17	Professor and Head of Department	Tata Memorial Hospital	1108, Homi Bhabha block, Tata Memorial Hospital, Dr. E Borges Marg, Parel NILMumbaiMAHARASHTRA400012India	Ph: 9167760576	67760576	NA	kprabhash1@gmail.com	16
9659	CTRI/2014/08/004843	Lalit Lakhwani	LalitLakhwani	12	Head-Clinical Development	Dr. ReddyÃ¢Â€Â™s Laboratories Ltd.	IPDO-Innovation PlazaBachupally village and MandalMedchal Malkajgiri districtHyderabad, India.MedchalTELANGANA500090India	Ph: 04048796028	48796028	NA	lalitkl@drreddys.com	1
17301	CTRI/2017/05/008688	Lalit Lakhwani	LalitLakhwani	12	AVP and Head India Clinical Research	Sun Pharma Laboratories Limited (SPLL)	Sun Pharma Laboratories Limited (SPLL) Ã¢Â€Â˜Sun HouseÃ¢Â€Â™201, B/1, Western Express Highway, Goregaon(E)Mumbai (Suburban)MAHARASHTRA400063India	Ph: 02243244324	43244324	Ph: 02243244343	lalit.lakhwani@sunpharma.com	11
18845	CTRI/2017/08/009487	Lalit Lakhwani	LalitLakhwani	12	Head-India Clinical Research	NA	Sun Pharma Laboratories Limited (SPLL)Sun HousePlot No.201, B/1, Western Express Highway, Goregaon (E)MumbaiMAHARASHTRA400063India	Ph: 02243244324	43244324	Ph: 02243244343	lalit.lakhwani@sunpharma.com	11
46742	CTRI/2020/09/027629	Lalit Lakhwani	LalitLakhwani	12	AVP and Head-India Clinical Research	Sun Pharma Laboratories Limited	Sun House, Plot No. 201 B/1, Western Express Highway, Goregaon (E), Mumbai-400063, Maharashtra, IndiaIndiaMumbai (Suburban)MAHARASHTRA400063India	Ph: 02243244324	43244324	Ph: 02243244343	lalit.lakhwani@sunpharma.com	11
55254	CTRI/2021/06/034040	Lalit Lakhwani	LalitLakhwani	12	AVP and Head-India Clinical Research	Sun Pharma Laboratories Limited	Sun Pharma Laboratories Limited,Sun House, Plot No. 201 B/1, Western Express Highway, Goregaon (E), Mumbai-400063, Maharashtra, IndiaMumbaiMAHARASHTRA400063India	Ph: 02243244324	43244324	Ph: 02243244343	lalit.lakhwani@sunpharma.com	11
55328	CTRI/2021/06/033962	Lalit Lakhwani	LalitLakhwani	12	AVP and Head-India Clinical Research	Sun Pharma Laboratories Limited	Sun Pharma Laboratories Limited,Sun House, Plot No. 201 B/1, Western Express Highway, Goregaon (E), Mumbai-400063, Maharashtra, IndiaMumbaiMAHARASHTRA400063India	Ph: 02243244324	43244324	Ph: 02243244343	lalit.lakhwani@sunpharma.com	11
60937	CTRI/2021/09/036786	Lalit Lakhwani	LalitLakhwani	12	AVP and Head-India Clinical Research	Sun Pharma Laboratories Limited	Sun Pharma Laboratories Limited,Sun House, Plot No. 201 B/1, Western Express Highway, Goregaon (E), Mumbai, Maharashtra, IndiaMumbaiMAHARASHTRA400063India	Ph: 02243244324	43244324	Ph: 02243244343	lalit.lakhwani@sunpharma.com	11
62529	CTRI/2021/11/038169	Lalit Lakhwani	LalitLakhwani	12	AVP & Head -India Clinical Research	Sun Pharma Laboratories Limited	Sun Pharma Laboratories Limited,Sun House, Plot No. 201 B/1, Western Express Highway, Goregaon (E), Mumbai-400063, Maharashtra, IndiaMumbaiMAHARASHTRA400063India	Ph: 02243244324	43244324	Ph: 02243244343	lalit.lakhwani@sunpharma.com	11
64375	CTRI/2022/03/041424	Lalit Lakhwani	LalitLakhwani	12	AVP and Head-India Clinical Research	Sun Pharma Laboratories Limited	Sun House, Plot No. 201 B/1, Western Express Highway, Goregaon (E), Mumbai, Maharashtra, IndiaMumbai (Suburban)MAHARASHTRA400063India	Ph: 02243244324	43244324	Ph: 02243244343	lalit.lakhwani@sunpharma.com	11
66840	CTRI/2022/06/043249	Lalit Lakhwani	LalitLakhwani	12	AVP and Head-India Clinical Research	Sun Pharma Laboratories Limited	Sun House, Plot No. 201 B/1, Western Express Highway, Goregaon (E), Mumbai-400063, Maharashtra, IndiaMumbai (Suburban)MAHARASHTRA400063India	Ph: 02243244324	43244324	Ph: 02243244343	lalit.lakhwani@sunpharma.com	11
67201	CTRI/2022/04/041968	Lalit Lakhwani	LalitLakhwani	12	AVP and Head-India Clinical Research	Sun Pharma Laboratories Limited	Sun Pharma Laboratories Limited,Sun House, Plot No. 201 B/1, Western Express Highway, Goregaon (E), Mumbai-400063, Maharashtra, IndiaMumbaiMAHARASHTRA400063India	Ph: 02243244324	43244324	Ph: 02243244343	lalit.lakhwani@sunpharma.com	11
67751	CTRI/2022/04/041959	Lalit Lakhwani	LalitLakhwani	12	AVP and Head-India Clinical Research	Sun Pharma Laboratories Limited	Sun Pharma Laboratories Limited,Sun House, Plot No. 201 B/1, Western Express Highway, Goregaon (E), Mumbai-400063, Maharashtra, IndiaMumbai (Suburban)MAHARASHTRA400063India	Ph: 02243244324	43244324	Ph: 02243244343	lalit.lakhwani@sunpharma.com	11
31743	CTRI/2019/07/020430	Madhu Gupta	MadhuGupta	2	Professor and Head	Employees State Insurance Model Hospital	3RD FLOOR, OT-COMPLEX, ESI-PGIMSR,BASAIDARAPUR Ring Rd, Near ESI Metro Station, Block W, Basai Dara pur, Raja Garden, New Delhi, Delhi 110015New DelhiDELHI110015India	NA	NA	NA	madhugupta2602@gmail.com	1
61289	CTRI/2022/06/043447	MADHU GUPTA	MADHUGUPTA	2	Professor	Post Graduate Institute of Medical Education and Research	Department of Community Medicine and School of Public Health, Ground Floor, Room No. 126, Sector 12, PGIMERChandigarhCHANDIGARH160012India	Ph: 7009769629	09769629	NA	madhugupta21@gmail.com	1
5476	CTRI/2015/06/005914	Mahesh Patil	MaheshPatil	2	Associate Project Manager	Boehringer-Ingelheim India Pvt. Ltd.	11th Floor, Hallmark Plaza, Near Guru Nanak Hospital, Guru Nanak Hospital Road, Bandra (East), MumbaiMumbai (Suburban)MAHARASHTRA400 051India	Ph: 02271456597	71456597	NA	mahesh.patil.ext@boehringer-Ingelheim.com	1
10608	CTRI/2015/03/005597	Mahesh Patil	MaheshPatil	2	Project Manager	Boehringer-Ingelheim India Pvt Ltd	11 Floor, Hallmark Plaza, Near Guru Nanak Hospital, Guru Nanak Hospital Road, Bandra (East), MumbaiMumbaiMAHARASHTRA400 051India	NA	NA	NA	mahesh.patil@boehringer-ingelheim.com	1
3211	CTRI/2013/07/003797	Manjula	Manjula	4	Vice President, Medical Services	Micro Labs Limited, Bangalore	27, Race Course Road, BangaloreBangaloreKARNATAKA560001India	Ph: 08022370451	22370451	NA	drmanjula@microlabs.in	3
21606	CTRI/2017/12/010958	Manjula	Manjula	4	Vice President, Medical Services	Micro Labs Limited, Bangalore	27, Race Course Road, BangaloreKARNATAKA560001India BangaloreKARNATAKA560001India	Ph: 08022370451	22370451	NA	drmanjula@microlabs.in	3
21748	CTRI/2017/12/010962	Manjula	Manjula	4	Vice President, Department of Medical Services	Micro Labs Limited	#27, Race Course Road, BangaloreBangaloreKARNATAKA560001India	Ph: 08022370451	22370451	NA	drmanjula@microlabs.in	3
36489	CTRI/2019/09/021234	Manjula	Manjula	4	Asst. Professor	Manipal College of Nursing,MAHE,Manipal	Department of Community Health NursingManipal College of NursingMadhav Nagar, MAHE, Manipal 576104Karnataka, IndiaUdupiKARNATAKA576104India	Ph: 9535269957	35269957	Ph: 91-0820-2922572	manju.uppi@manipal.edu	1
27411	CTRI/2019/01/017026	Manjula Singh	ManjulaSingh	2	Scientist F	ICMR	Indian Council of Medical ResearchV Ramalingaswami BhawanP O Box No 4911Ansari NagarNew Delhi - 110029IndiaNew DelhiDELHI110096India	Ph: 9868245793	68245793	Ph: 01126588296	drmanjulasb@gmail.com	1
72207	CTRI/2023/03/051222	Manjula Singh	ManjulaSingh	2	Scientist F and overall Trial Coordinator	Indian Council of Medical Research	Room No. 311, ECD-ITRC DivisionV Ramalingaswami BhawanAnsari NagarNew DelhiDELHI110059India	Ph: 9868245793	68245793	NA	singhmanjula.hq@icmr.gov.in	1
606	CTRI/2009/091/000377	Manjunath K	ManjunathK	15	Manager, Clinical pharmacology & Medical Affairs	Lambda Therapeutic Research Ltd	Lambda Therapeutic Research LtdPlot No 38, Near Silver Oak ClubAhmadabadGUJARAT380061India	Ph: 917940202287	40202287	Ph: 91-79-40202021	manjunathk@lambda-cro.com	6
797	CTRI/2009/091/000601	Manjunath K	ManjunathK	15	NA	NA	Lambda Therapeutic Research LimitedS.G. Highway, Gota,AhmadabadGUJARAT380061India	Ph: 07940202290	40202290	NA	manjunathk@lambda-cro.com	6
1083	CTRI/2009/091/000930	Manjunath K	ManjunathK	15	Manger Clinical Pharmacology and medical Affairs	Principal investigator at Lambda International	Lambda Therapeutic Research LtdPlot No 38, Near Silver Oak ClubAhmadabadGUJARAT380 061India	Ph: 917940202287	40202287	Ph: 917940202021	manjunathk@lambda-cro.com	6
1234	CTRI/2010/091/000008	Manjunath K	ManjunathK	15	Clinical Pharmacologist	Lambda Therapeutic Research Limited,	Lambda Therapeutic Research Limited,Near Silver Oak Club, S.G. Highway, AhmadabadGUJARAT380 061India	Ph: 917940202052	40202052	Ph: 91-79-40202022	manjunathk@lambda-cro.com	6
1297	CTRI/2010/091/000082	Manjunath K	ManjunathK	15	Principal Investigator	Lambda Therapeutic Research Limited	Lambda Therapeutic Research Limited,Near Silver Oak Club, S.G. Highways, AhemadabadAhmadabadGUJARAT380015India	Ph: 917940202052	40202052	Ph: 91-79-40202022	manjunathk@lambdacro.com	1
3591	CTRI/2011/09/002033	Manjunath K	ManjunathK	15	Assistant General Manager	Lambda Therapeutic Research Limited	Lambda Therapeutic Research Limited,Near Silver Oak Club, S.G. Highway, Ahmedabad, Gujarat, India.AhmadabadGUJARAT380061India	Ph: 917940202052	40202052	Ph: 91-79-40202022	manjunathk@lambda-cro.com	6
9538	CTRI/2014/08/004885	Manjunath K	ManjunathK	15	Deputy General Manager	Cadila Healthcare Limited	Zydus Research Center,Survey No. 396/403, Sarkhej-Bavla National Highway No.8AMoraiya, AhmedabadAhmadabadGUJARAT382213India	Ph: 02717665555	17665555	Ph: 02717-665355	Manjunath.K@zyduscadila.com	8
11280	CTRI/2015/10/006236	Manjunath K	ManjunathK	15	Deputy General Manager	Cadila Healthcare Limited	Zydus Research Center,Survey No. 396/403, Sarkhej-Bavla National Highway No.8AMoraiya,AhmadabadGUJARAT382213India	Ph: 912717665555	17665555	Ph: 91-2717-665355	Manjunath.K@zyduscadila.com	8
20862	CTRI/2017/11/010511	Manjunath K	ManjunathK	15	Deputy General Manager	Cadila Healthcare Limited	Clinical research department,Zydus Research Center,Survey No. 396/403, Sarkhej-Bavla National Highway No.8AMoraiya, Ahmedabad 382213, IndiaAhmadabadGUJARAT382213India	Ph: 912717665555	17665555	Ph: 91-2717-665355	Manjunath.K@zyduscadila.com	8
26452	CTRI/2018/07/014881	Manjunath K	ManjunathK	15	Deputy General Manager	Cadila Healthcare Ltd	Clinical Research Department, Zydus Research Center,Survey No. 396/403, Sarkhej-Bavla National Highway No.8AMoraiya, Ahmedabad 382213, IndiaAhmadabadGUJARAT382213India	Ph: 912717665555	17665555	Ph: 91-2717-665355	Manjunath.K@zyduscadila.com	8
26813	CTRI/2018/07/014885	Manjunath K	ManjunathK	15	Deputy General Manager	Cadila Healthcare Ltd	Zydus Research Centre,Survey No. 396/403, Sarkhej-Bavla National Highway No.8AMoraiya, Ahmedabad 382213, IndiaAhmadabadGUJARAT382213India	Ph: 912717665555	17665555	Ph: 91-2717-665355	Manjunath.K@zyduscadila.com	8
31492	CTRI/2019/05/019156	Manjunath K	ManjunathK	15	Deputy General Manager	Cadila Healthcare Limited	Zydus Research Center,Survey No. 396/403, Sarkhej-Bavla National Highway No.8AMoraiya, Ahmedabad 382213, IndiaAhmadabadGUJARAT382213India	Ph: 2717665355	17665355	NA	Manjunath.K@zyduscadila.com	8
34726	CTRI/2019/08/020846	Manjunath K	ManjunathK	15	Deputy General Manager	Cadila Healthcare Limited	Zydus Research Center,Survey No. 396/403, Sarkhej-Bavla National Highway No.8AZydus Research Center,Survey No. 396/403, Sarkhej-Bavla National Highway No.8AAhmadabadGUJARAT382213India	Ph: 02717665555	17665555	NA	manjunath.k@zyduscadila.com	8
49858	CTRI/2020/12/029855	Manjunath K	ManjunathK	15	Deputy General Manager	Cadila Healthcare Limited	Zydus Research Center,Survey No. 396/403,Sarkhej-Bavla National Highway No.8A Moraiya,Ahmedabad - 382213AhmadabadGUJARAT382213India	NA	NA	NA	Manjunath.K@zyduscadila.com	8
820	CTRI/2009/091/000625	ManjunathK	ManjunathK	15	AGM	Lambda Therapeutic Research Ltd	Near Gujarat High court,Plot No. 38, Near Silver Oak Club, S. G. Highway, GotaAhmadabadGUJARAT380061India	Ph: 07940202290	40202290	Ph: 07940202021	manjunathk@lambda-cro.com	6
2566	CTRI/2011/091/000045	Manjusha Patankar	ManjushaPatankar	3	Director	Clinical Medicine Infomatics India Pvt. Ltd.	Clinical Medicine Infomatics (India) Pvt. Ltd.Bungalow No. 11, Shreesh Society, Hazuri Dargah Road, Thane WestThaneMAHARASHTRA586103India	Ph: 918689901144	89901144	NA	cmiphase3@gmail.com	2
9769	CTRI/2014/10/005113	Manjusha Patankar	ManjushaPatankar	3	Director	Clinical Medicine Infomatics India Pvt. Ltd.	Clinical Medicine Infomatics India Pvt Ltd,Bungalow No 11,Shreesh Society,Hazuri Dargah Road,Thane WThaneMAHARASHTRA400604India	Ph: 8689901144	89901144	NA	manjusha.patankar22@gmail.com	1
10653	CTRI/2015/08/006136	Manjusha Patankar	ManjushaPatankar	3	Director	Clinical Medicine Infomatics India Pvt. Ltd.	Clinical Medicine Infomatics (India) Pvt. Ltd.Bungalow No. 11, Shreesh Society, Hazuri Dargah Road, Thane WestClinical Medicine Infomatics (India) Pvt. Ltd.Bungalow No. 11, Shreesh Society, Hazuri Dargah Road, Thane WestThaneMAHARASHTRA400604India	Ph: 08689901144	89901144	NA	cmiphase3@gmail.com	2
36525	CTRI/2020/02/023237	Maulik Doshi	MaulikDoshi	4	Medical Monitor	Sun Pharma Laboratories Limited	Sun Pharma Laboratories Limited,TandaljaVadodaraGUJARAT390020India	Ph: 02656615500	56615500	Ph: 02652354897	maulik.doshi@sunpharma.com	2
46020	CTRI/2021/09/036874	Maulik Doshi	MaulikDoshi	4	General Manager	Cadila Healthcare Ltd	Zydus Research CenterSurvey No. 396/403, Sarkhej-Bavla National Highway No.8A Moraiya,Ahmedabad 382213, IndiaAhmadabadGUJARAT382213India	Ph: 02717665555	17665555	NA	Maulik.Doshi@zyduscadila.com	2
52519	CTRI/2021/07/034555	Maulik Doshi	MaulikDoshi	4	Medical Monitor	Sun Pharma laboratories Limited	Sun Pharma laboratories LimitedTandalja, Vadodara-390020GujaratVadodaraGUJARAT390020India	Ph: 02656615500	56615500	Ph: 02652354897	maulik.doshi@sunpharma.com	2
64031	CTRI/2022/03/041271	Maulik Doshi	MaulikDoshi	4	General Manager	Zydus Research Centre	Survey No. 396/403, Sarkhej-Bavla National Highway No.8A Moraiya, AhmadabadGUJARAT382213India	Ph: 02717665555	17665555	NA	maulik.doshi@zyduscadila.com	2
35415	CTRI/2019/08/020638	Mayur Soni	MayurSoni	4	Principal Investigator	Cliantha Research Limited	Sigma-1 Corporate,behind Rajpath Club,Opposite Mann Party Plot,S.G Highway, BodakdevAhmadabadGUJARAT380054India	Ph: 9909002419	09002419	NA	msoni@cliantha.in	2
38677	CTRI/2020/01/022946	Mayur Soni	MayurSoni	4	MBBS	Cliantha Research Limited	Sigma-1 Corporate, B/H. Rajpath Club, Opposite Mann Party Plot, Off. S.G Highway, Bodakdev, Ahmedabad-380 054, Gujarat, IndiaAhmadabadGUJARAT380054India	Ph: 07966135601	66135601	Ph: 079-66135602	msoni@cliantha.in	2
68877	CTRI/2022/05/042732	Mayur Soni	MayurSoni	4	Assistant General Manager	Cliantha Research Limited	Cliantha Research Limited, Cliantha Corporate, 3rd floor, clinical department, TP 86, FP 28/1, Off S P Ring road, Sarkhej, AhmadabadAhmadabadGUJARAT382210India	Ph: 2717698500	17698500	NA	msoni@cliantha.com	2
69088	CTRI/2022/07/043940	Mayur Soni	MayurSoni	4	Assistant General Manager	Cliantha Research Limited	Cliantha Research Limited, Cliantha Corporate, 3rd floor, clinical department, TP 86, FP 28/1, Off S P Ring road, Sarkhej, AhmadabadAhmadabadGUJARAT382210India	Ph: 2717698500	17698500	NA	msoni@cliantha.com	2
44340	CTRI/2020/06/025763	Meenakumari R	MeenakumariR	2	Director	National Institute of Siddha	National Institute of SiddhaTambaram Sanatorium National Institute of SiddhaTambaram Sanatorium KancheepuramTAMIL NADU600047India	Ph: 9176534465	76534465	Ph: 044-22381314	mkumari474@yahoo.com	2
44445	CTRI/2020/06/025768	MEENAKUMARI R	MEENAKUMARIR	2	DIRECTOR	NATIONAL INSTITUTE OF SIDDHA,	NATIONAL INSTITUTE OF SIDDHA, TAMBARAM SANATORIUM, CHENNAI - 47NATIONAL INSTITUTE OF SIDDHA, TAMBARAM SANATORIUM, CHENNAI - 47ChennaiTAMIL NADU600047India	Ph: 9176534465	76534465	NA	mkumari474@gmail.com	1
15491	CTRI/2017/11/010546	Meenoti Potdar	MeenotiPotdar	3	Consultant Anaesthesiologist	Dr. Lakhumal Hiranand Hiranandani Hospital	Department of Anaesthesia,Hiranandani Gardens, Hillside Avenue, PowaiMumbai (Suburban)MAHARASHTRA400076India	Ph: 9920627839	20627839	NA	meenoti@yahoo.com	1
23972	CTRI/2018/05/013885	Meenoti Potdar	MeenotiPotdar	3	Consultant Anaesthesiologist	Dr L H Hiranandani Hospital	Dr L H Hiranandani Hospital Department of Anaesthesia Hillside Avenue, Hiranandani Gardens, PowaiMumbaiHillside Avenue, Hiranandani Gardens, PowaiMumbaiMumbai (Suburban)MAHARASHTRA400076India	Ph: 9920627839	20627839	NA	meenoti@gmail.com	2
25366	CTRI/2018/04/013040	Meenoti Potdar	MeenotiPotdar	3	Consultant Anaesthesiologist	Dr. Lakhumal Hiranand Hiranandani Hospital	Department of Anaesthesia, Hiranandani Gardens, Hillside Avenue, PowaiDepartment of Anaesthesia, Hiranandani Gardens, Hillside Avenue, PowaiMumbai (Suburban)MAHARASHTRA400076India	Ph: 9920627839	20627839	NA	meenoti@gmail.com	2
67543	CTRI/2022/04/041637	Megha C	MeghaC	3	Consultant Dermatologist	CUTIS Academy of Cutaneous Sciences	5/1,4th Main, MRCR Layout Vijayanagar, BangaloreDepartment of Trichology, Room No:55/1,4th Main, MRCR Layout Vijayanagar, BangaloreBangalore RuralKARNATAKA560040India	Ph: 8095196167	95196167	NA	mghzoots@gmail.com	2
68607	CTRI/2022/05/042429	Megha C	MeghaC	3	Consultant Dermatologist	CUTIS Academy of Cutaneous Sciences	5/1,4th Main, MRCR Layout VijayanagarDepartment ofTrichology, Room No:5 5/1,4th Main, MRCR Layout Vijayanagar,BangaloreBangalore RuralKARNATAKA560040India	Ph: 8095196167	95196167	NA	mghzoots@gmail.com	2
77174	CTRI/2022/12/047935	Megha C	MeghaC	3	Consultant Dermatologist	CUTIS Academy of Cutaneous Sciences	Department of TrichologyRoom No:55/1,4th Main, MRCR Layout, Viajayanagar, BangaloreBangaloreKARNATAKA560040India	NA	NA	NA	drmeghac@cutis.org.in	1
5844	CTRI/2013/02/003366	Monika Obrah	MonikaObrah	3	Project Leader	Ranbaxy Research Laboratories	Group Leader, MACR, Ranbaxy Research Laboratories, Ltd Plot No.77-B, Sector-18, IFFCO Road GurgaonHARYANA122015India	Ph: 01244194200	44194200	Ph: 011244016855	monika.obrah@ranbaxy.com	1
9459	CTRI/2015/01/005361	Monika Obrah	MonikaObrah	3	Project Leader	Sun Pharmaceutical Industries Ltd	77-B, Sector-18, IFFCO Road, Udyog Vihar Industrial AreaGurgaon Ã¢Â€Â“ HaryanaGurgaonHARYANA122015India	Ph: 01244194115	44194115	Ph: 01244107000	monika.obrah@sunpharma.com	2
9630	CTRI/2014/11/005188	Monika Obrah	MonikaObrah	3	Project Leader	Sun Pharmaceutical Industries Ltd	Medical Affairs and Clinical Research, Sun Pharmaceutical Industries LtdPlot No.77-B, Sector-18, IFFCO Road,Udyog Vihar Industrial AreaGurgaonHARYANA122015 India	Ph: 911244194115	44194115	Ph: 91-1244107000	monika.obrah@sunpharma.com	2
42059	CTRI/2020/03/024013	Mridul Dhar	MridulDhar	3	Assistant Professor, Anaesthesiology	AIIMS, Rishikesh	Veerbhadra Road, RishikeshDehradunUTTARANCHAL249203India	Ph: 9717778374	17778374	NA	mriduldhar@hotmail.com	2
70245	CTRI/2022/06/043111	Mridul Dhar	MridulDhar	3	Assistant Professor, Anaesthesiology	All India Institute of Medical Sciences	AIIMS Rishikesh, Virbhadra road, RishikeshDehradunUTTARANCHAL249203India	Ph: 9717778374	17778374	NA	mriduldhar@hotmail.com	2
70526	CTRI/2022/06/043291	Mridul Dhar	MridulDhar	3	Assistant Professor, Anaesthesiology	All India Institute of Medical Sciences	AIIMS RishikeshDehradunUTTARANCHAL249203India	Ph: 9717778374	17778374	NA	mriduldhar87@gmail.com	1
68	CTRI/2008/091/000024	M S Jawahar	MSJawahar	2	NA	NA	Tuberculosis Research CentreMayor V R Ramanathan Road, ChetputChennaiTAMIL NADU600031India	Ph: 04428369500	28369500	NA	msjawahar@trcchennai.in	1
5124	CTRI/2012/10/003060	MSJawahar	MSJawahar	2	Scientist F	National Institute for Research in TB	National Institute for Research in TB, Indian Council of Medical Research,No:1, Mayor Sathyamoorthy Road, Chetpet, Chennai-31ChennaiTAMIL NADU600 031India	Ph: 04428369500	28369500	Ph: 04428362528	shaheedjawahar@gmail.com	1
32271	CTRI/2020/06/025580	Mumtaz Hussain	MumtazHussain	2	Associate Professor	Indira Gandhi Institute Of Medical Sciences	Dept. of AnaesthesiologyI.G.I.M.S,SheikhpurapatnaI.G.I.M.S,SheikhpurapatnaPatnaBIHAR800014India	Ph: 9973152076	73152076	NA	mumthuss@outlook.com	1
48526	CTRI/2020/10/028697	Mumtaz Hussain	MumtazHussain	2	Additional Professor	Indira Gandhi Institute of Medical Sciences	Department of AnaesthesiologyIndira Gandhi Institute of Medical SciencesSheikhpuraPatnaDepartment of AnaesthesiologyIndira Gandhi Institute of Medical SciencesSheikhpuraPatnaPatnaBIHAR800014India	Ph: 9973152076	73152076	NA	drhussain72@yahoo.co.in	1
702	CTRI/2009/091/000491	Murtuza Bughediwala	MurtuzaBughediwala	4	Compliance Oversight Lead	Representing Pfizer Limited	Pfizer Limited, Patel Estate, Off S. V. Road, Jogeshwari West, Mumbai, MAHARASHTRA, 400 102, India C/O Wyeth Pharmaceuticals India Private Limited (a subsidiary of Pfizer Inc.) , 6th Floor, Platina, Plot No C-59, G Block, Bandra-Kurla Complex, Bandra (E), Mumbai 400098.MumbaiMAHARASHTRA400098India	Ph: 919821525055	21525055	Ph: 91-22-26525993	Murtuza.S.Bughediwala@pfizer.com	2
782	CTRI/2009/091/000583	Murtuza Bughediwala	MurtuzaBughediwala	4	Compliance Oversight Lead	Representing Wyeth Pharmaceuticals India Private Limited (a subsidiary of Pfizer Inc.)	Wyeth Pharmaceuticals India Private Limited (a subsidiary of Pfizer Inc.) , 6th Floor, Platina, Plot No C-59, G Block, Bandra-Kurla Complex, Bandra (E), Mumbai 400098.MumbaiMAHARASHTRA400098India	Ph: 919821525055	21525055	Ph: 91-22-26525993	Murtuza.S.Bughediwala@pfizer.com	2
26504	CTRI/2018/07/015058	Murtuza Bughediwala	MurtuzaBughediwala	4	Head - Global Clinical Operations India	Johnson & Johnson Private Limited	Arena Space, Behind Majas Bus Depot, Off J.V. Link Road, Jogeshwari (E)MumbaiMAHARASHTRA400060India	Ph: 9821525055	21525055	NA	MBughedi@its.jnj.com	2
31834	CTRI/2019/04/018710	Murtuza Bughediwala	MurtuzaBughediwala	4	Head - Global Clinical Operations India	Johnson & Johnson Private Limited	Arena Space, Behind Majas Bus Depot, Off J.V. Link Road,Jogeshwari (E)MumbaiMAHARASHTRA400060India	NA	NA	NA	MBughedi@its.jnj.com	2
12649	CTRI/2015/12/006461	Narinder Pal Singh	NarinderPalSingh	3	Senior Consultant	Pushpanjali Crosslay Hospital	W-3 Sector-1, Vaishali, Ghaziabad, NCR, Uttar Pradesh, 201012GhaziabadUTTAR PRADESH201012India	Ph: 00919868446621	68446621	Ph: 0120-4173010	nanu_singh@yahoo.com	2
12698	CTRI/2015/12/006412	Narinder Pal Singh	NarinderPalSingh	3	Associate Professor/ HOD	Max Super Speciality Hospital	W-3 Sector-1, Vaishali,Ghaziabad, NCRGhaziabadUTTAR PRADESH201012India	Ph: 919868446621	68446621	Ph: 01204173010	nanu_singh@yahoo.com	2
50812	CTRI/2020/12/030085	Narinder Pal Singh	NarinderPalSingh	3	Dean research, Prof of medicine	SGTUniversity	Room no 26 C block 1st floorSGT UniversityGurgaonHARYANA122505India	Ph: 9868446621	68446621	NA	NANUSINGH58@GMAIL.COM	1
1843	CTRI/2010/091/001030	Naseem Shah	NaseemShah	2	NA	NA	CHIEF, Centre for Dental Education & Research, All India Institute of Medical Sciences, New DelhiDELHI110029India	Ph: 911126589304	26589304	Ph: 91 11 26589304	nasemys@gmail.com	1
5381	CTRI/2012/11/003102	Naseem Shah	NaseemShah	2	Professor	NA	Department of Conservative dentistry & EndodonticsCentre for Dental Education & ResearchAll India Institute of medical SciencesSouthDELHI110029India	Ph: 26589304	26589304	Ph: 26588663	naseemys@gmail.com	1
50303	CTRI/2020/12/029793	Naveen Naik B	NaveenNaikB	2	Assistant Professor	Post Graduate Institute of Medical Education and Research	Department Of Anaesthesia and Intensive Care, Fourth floor, Nehru Hospital, PGIMER, Chandigarh.ChandigarhCHANDIGARH160012India	Ph: 8872377925	72377925	NA	navin_amc@yahoo.com	1
55585	CTRI/2021/04/033263	Naveen Naik B	NaveenNaikB	2	Assistant Professor	Post Graduate Institute Of Medical Education And Research	Department of Anaesthesia and Intensive Care, fourth floor, Nehru Hospital, PGIMER, ChandigarhChandigarhCHANDIGARH160012India	Ph: 8872377925	72377925	NA	navin.amc123@gmail.com	1
37107	CTRI/2019/10/021656	Nayan Patel	NayanPatel	2	Associate Professor,Department of Dermatology,GCS Medical college	GCS Medical college and hospital	GCS Medical college and hospital,(OPD number-35,Dermatology department),Near Chamunda bridge,Naroda ,Ahmedabad-380025AhmadabadGUJARAT380025India	Ph: 9925011309	25011309	NA	patelnayan78.np@gmail.com	1
71617	CTRI/2022/07/044178	Nayan Patel	NayanPatel	2	Principal Investigator Medical Director	NovoBliss Research Private Limited	Office- A - 206, 2nd Floor, Shaligram Lakeview Business Complex, Near Vaishnodevi Circle, Khoraj, Gandhinagar GandhinagarGUJARAT382421India	Ph: 919909013286	09013286	NA	dr.nayan@novobliss.in	1
28	CTRI/2007/091/000031	Neena Valecha	NeenaValecha	4	Director & Scientist G	NA	National Institute of Malaria Research, (Indian Council of Medical Research)Sector -8, Dwarka new DelhiNew DelhiDELHI110 077India	Ph: 01125307103	25307103	NA	valechan@icmr.org.in	1
9229	CTRI/2017/11/010703	Neena Valecha	NeenaValecha	4	Scientist G and Director	National Institute of Malaria Research	Epidemiological Research DivisionRoom no 105 Sector 8DwarkaEpidemiological Research DivisionRoom no 105Sector 8DwarkaWestDELHI110077India	Ph: 01125307104	25307104	Ph: 01125307177	neenavalecha@gmail.com	3
13071	CTRI/2017/11/010664	Neena Valecha	NeenaValecha	4	Director	National Institute of Malaria Research	Sector 8Dwarka New Delhi Sector 8Dwarka New DelhiNorth WestDELHI110077India	Ph: 01125307105	25307105	Ph: 01125361090	neenavalecha@gmail.com	3
15207	CTRI/2017/09/009594	Neena Valecha	NeenaValecha	4	Scientist G and Director	National Institute of Malaria Research	National Institute of Malaria Research rm no 105 1st floor Sector 8DwarkaNew DelhiNational Institute of Malaria Research rm no 105 1st floor Sector 8DwarkaNew DelhiSouth WestDELHI110077India	Ph: 01125307105	25307105	Ph: 01125307177	neenavalecha@gmail.com	3
37269	CTRI/2019/10/021668	Neeraj Kumar	NeerajKumar	2	Assistant Professor	AIIMS Patna	Department of Anaesthesia, Room no 503, 5th floor, B-Block AIIMS CampusPhulwarisharif PatnaPatnaBIHAR801507India	Ph: 8210104972	10104972	NA	neeraj.jlnmc@gmail.com	1
46527	CTRI/2020/08/027171	Neeraj Kumar	NeerajKumar	2	Assistant Professor	All India Institute of Medical Sciences,Patna	Trauma and EmergencyRoom No;503,5th FloorNew OT ComplexB BlockAIIMS PatnaTrauma and EmergencyRoom No;503,5th FloorNew OT ComplexB BlockAIIMS PatnaPatnaBIHAR801505India	Ph: 8210104972	10104972	NA	drneerajk@aiimspatna.org	1
1409	CTRI/2010/091/000197	NEERJA BHATLA	NEERJABHATLA	2	Professor	NA	ROOM NO.3101 THIRD FLOOR, DEPTT. OF OBS. AND GYNAE. New DelhiDELHI110029India	Ph: 01126594991	26594991	Ph: 01126588641	neerjabhatla@rediffmail.com	1
4962	CTRI/2012/09/002962	Neerja Bhatla	NeerjaBhatla	2	Professor, Department of Obstetrics & Gynaecology	All India Institute of Medical Sciences	3rd Floor, Room No. 3101, Teaching Block, All India Institute of Medical Sciences, Ansari NagarSouthDELHI110029India	Ph: 919868397304	68397304	Ph: 91-11-26588663	neerja.bhatla07@gmail.com	1
4887	CTRI/2012/09/002961	Nikhil Sawant	NikhilSawant	2	Senior Vice President - Clinical Research	Glenmark Generics Ltd.India	Glenmark Generics Ltd.,Clinical Research Unit,D-508, T.T.C. Industrial Area,Turbhe, Navi MumbaiGlenmark House,B.D. Sawant Marg, Chakala, Off Western express highway, Andheri East 400099Mumbai (Suburban)MAHARASHTRA400705India	Ph: 02227611721	27611721	Ph: 02227680321	snikhil@glenmark-generics.com	1
47766	CTRI/2020/09/028094	Nikhil Sawant	NikhilSawant	2	Head Ã¢Â€Â“ Clinical Research	Glenmark Pharmaceuticals Ltd	Glenmark Pharmaceuticals Ltd., Clinical Research Unit, Plot D-508, T.T.C Industrial Area, Turbhe, Navi Mumbai ThaneMAHARASHTRA400 705 India	Ph: 912261383131	61383131	NA	Nikhil.Sawant@glenmarkpharma.com	1
539	CTRI/2009/091/000298	N Kumarasamy	NKumarasamy	8	Principal Investigator	YR Gaitonde Medical Educational & Research Foundation	YR Gaitonde Medical Educational & Research Foundation, Voluntary Health Services, Rajiv Gandhi Salai, TaramaniChennaiTAMIL NADU600113India	Ph: 04439106789	39106789	Ph: 04422542949	kumarasamy@yrgcare.org	4
11948	CTRI/2017/09/009938	N Kumarasamy	NKumarasamy	8	Chief Medical Officer	VHS-YRGCARE	VHS-YRGCARE Medical Centre, Voluntary Health Services, Taramani, ChennaiKancheepuramTAMIL NADU600113India	Ph: 914439106812	39106812	NA	kumarasamy@yrgcare.org	4
20140	CTRI/2017/10/010020	N KUMARASAMY	NKUMARASAMY	8	Chief Medical Officer	Chief Medical Officer	YRGCARE Medical Centre, VHS HOSPITAL , TARAMANI, CHENNAIYRGCARE Medical Centre, VHS HOSPITAL , TARAMANI, CHENNAIChennaiTAMIL NADU600113India	NA	NA	NA	KUMARASAMY@YRGCARE.ORG	4
27178	CTRI/2018/07/014966	N Kumarasamy	NKumarasamy	8	Chief Medical Officer	VHS YRGCARE Medical Centre	VHS YRGCARE Medical Centre, Room #2,Voluntary Health sServices, Taramani, ChennaiVoluntary Health Services, Taramani, ChennaiChennaiTAMIL NADU600113India	Ph: 914471026612	71026612	Ph: 914422542939	kumarasamy@yrgcare.org	4
37596	CTRI/2020/03/024046	N Kumarasamy	NKumarasamy	8	Chief and Director	Voluntary Health Services	Voluntary Health Services, VHS-Infectious Diseases Medical Centre,Chennai Antiviral Research and Treatment(CART)CRS,Rajiv Gandhi Salai, Taramani, Chennai-600113TAMIL NADU, IndiaChennaiTAMIL NADU600113India	Ph: 9176912007	76912007	NA	kumarasamy@cartcrs.org	4
46041	CTRI/2020/09/027817	N Kumarasamy	NKumarasamy	8	Chief and Director	VHS Hospital	VHS infectious disease medical centre Department of Infectious disease First Floor, SH 49A, Pallipattu, Tharamani, Chennai, Tamil Nadu VHS infectious disease medical centre Department of Infectious disease First Floor SH 49A, Pallipattu, Tharamani, Chennai, Tamil Nadu ChennaiTAMIL NADU600113India	Ph: 9769545533	69545533	NA	Kumarasamy@cartcrs.org	4
52067	CTRI/2021/01/030830	NKumarasamy	NKumarasamy	8	Chief and Director	VHS-Infectious Diseases Medical Centre	VHS-Infectious Diseases Medical Centre Department, Chennai Antiviral Research and Treatment(CART)CRS, Voluntary Health Services Hospital,Rajiv Gandhi Salai, Taramani, Chennai- 600113ChennaiTAMIL NADU600113India	Ph: 9176912007	76912007	NA	kumarasamy@cartcrs.org	4
60876	CTRI/2023/03/050240	NKumarasamy	NKumarasamy	8	Chief and Director	VHS Infectious Diseases Medical Centre, CART Clinical Research Site	VHS Infectious Diseases Medical Centre, CART Clinical Research Site, Voluntary Health Services, Rajiv Gandhi Salai, Taramani, Chennai - 600113VHS Infectious Diseases Medical Centre, CART Clinical Research Site, Voluntary Health Services, Rajiv Gandhi Salai, Taramani, Chennai - 600113ChennaiTAMIL NADU600113India	Ph: 09176912007	76912007	Ph: 04471226814	kumarasamy@cartcrs.org	4
2275	CTRI/2010/091/001488	Om Prakash	OmPrakash	2	NA	NA	Consultant, Department of Anaesthesiology and Pain Management: Max Superspeciality Hospital (West Block)1, Press Enclave Road ; SaketNew DelhiDELHI110017India	Ph: 919910300237	10300237	NA	dromprakas@gmail.com	1
37218	CTRI/2019/10/021592	Om Prakash	OmPrakash	2	Assistant Director Incharge	Regional Ayurveda Research Institute for Drug Development. Aamkho, Gwalior	Room No. 35, Dept. of Ayurveda, Regional Ayurveda Research Institute for Drug Development, Aamkho, Gwalior, (M.P.) [Unit of CCRAS, New Delhi] GwaliorMADHYA PRADESH474009India	Ph: 09406581637	06581637	Ph: 07512430317	oprakash749@gmail.com	1
59113	CTRI/2021/09/036142	O P Singh	OPSingh	2	Professor and Head	Department of Kaya Chikitsa Uttarakhand Ayurved University, Rishikul Campus, Haridwar	Department of Kaya ChikitsaUttarakhand Ayurved universityRishikul CampusHaridwar Uttarakhand249401 IndiaDepartment of Kaya ChikitsaUttarakhand Ayurved University,Rishikul Campus, HaridwarHardwarUTTARANCHAL249401India	Ph: 9411503035	11503035	Ph: 01334227003	dr.opsingh63@gmail.com	1
47342	CTRI/2020/10/028746	OP SINGH	OPSINGH	2	PROFESSOR	Institute of Medical Sciences, Banaras Hindu University, Varanasi	Department of Kayachikitsa Faculty of Ayurveda Institute of Medical Sciences Banaras Hindu University VaranasiVaranasiUTTAR PRADESH221005India	Ph: 09415818732	15818732	NA	singhopbhu@gmail.com	1
62803	CTRI/2021/12/038928	Padmanabha Shenoy	PadmanabhaShenoy	2	Consultant Rheumatologist	Sree Sudheendra Medical Mission Hospital	Sree Sudheendera Medical Mission HospitalDept Of Rheumatology ,4th Floor Kacheripady, Chittoor Road,KochinErnakulamKERALA682018India	Ph: 9446567000	46567000	NA	drshenoy@drshenoycare.com	1
69267	CTRI/2022/05/042572	Padmanabha Shenoy	PadmanabhaShenoy	2	Consultant Rheumatologist	Dr Shenoys Care Private Limited	Centre for Arthritis and Rheumatism Excellence ( CARE), 2nd floorRheumatology 16/554-2, NH 47, Nettoor, Cochin ErnakulamKERALA 682040 IndiaErnakulamKERALAIndiaErnakulamKERALA682040India	Ph: 9446567000	46567000	NA	drdpshenoy@gmail.com	1
50893	CTRI/2021/04/032857	Parth Sharma	ParthSharma	2	Post graduate	institute of dental sciences	rohilkhand medical college and hospital institute of dental sciences junior faculty hostel room no. 91 near pilibhit hostel 243006 BareillyUTTAR PRADESH243006India	Ph: 8171630333	71630333	NA	parthsham2134@gmail.com	1
59323	CTRI/2021/08/035965	Parth Sharma	ParthSharma	2	Registrar	Christian Medical College Vellore	Room 002, Surya Annexe, Ida Scudder Road, Kagithapattarai,VelloreIda Scudder Road, VelloreVelloreTAMIL NADU632004India	Ph: 7639673494	39673494	NA	parth.sharma25@gmail.com	1
848	CTRI/2009/091/000655	Parvez Kosgi	ParvezKosgi	8	Head RLS Clinical Trials	Reliance Life Science Pvt. Ltd.	Dhirubhai Ambani Life Sciences Centre Plot No. R 282 TTC Area of MIDCThane Belapur Road Rabale Navi Mumbai ThaneMAHARASHTRA400701India	Ph: 02240678000	40678000	Ph: 02240678299	parvez.kosgi@relbio.com	7
1280	CTRI/2010/091/000064	Parvez Kosgi	ParvezKosgi	8	Head RLS Clinical Trial	Reliance Life Sciences Pvt. Ltd.	Reliance Life Sciences Pvt Ltd,Dhirubhai Ambani Life Sciences Centre R-282 TTC Area of MIDC Rabale Navi MumbaiThaneMAHARASHTRA400701India	Ph: 02240678000	40678000	Ph: 02240678299	parvez.kosgi@relbio.com	7
2689	CTRI/2013/04/003590	Parvez Kosgi	ParvezKosgi	8	Head RLS clinical Trial	Reliance Life Sciences Pvt.Ltd	Dhirubhai Ambani Life Sciences Centre R-282 TTC Area of MIDC Rabale Navi MumbaiThaneMAHARASHTRA400701India	Ph: 02240678000	40678000	Ph: 02240678299	parvez.kosgi@relbio.com	7
3780	CTRI/2011/12/002234	Parvez Kosgi	ParvezKosgi	8	Head - RLS Trials	Reliance Life Sciences Pvt Ltd	Reliance Life Sciences Pvt Ltd Dhirubhai Ambani Life Sciences Centre R 282 TTC Area of MIDC Rabale MumbaiThaneMAHARASHTRA400 701India	Ph: 02240678258	40678258	NA	Parvez.kosgi@relclin.com	1
5667	CTRI/2013/04/003549	Parvez Kosgi	ParvezKosgi	8	Head RLS clinical Trial	Reliance Life Sciences Pvt. Ltd	Dhirubhai Ambani Life Sciences Centre R-282 TTC Area of MIDC Rabale Navi Mumbai ThaneMAHARASHTRA400701India	Ph: 02240678000	40678000	Ph: 02240678299	parvez.kosgi@relbio.com	7
5673	CTRI/2013/05/003699	Parvez Kosgi	ParvezKosgi	8	Head RLS clinical Trial	Reliance Life Sciences Pvt. Ltd	Dhirubhai Ambani Life Sciences Centre R-282 TTC Area of MIDC Rabale Navi MumbaiThaneMAHARASHTRA400701India	Ph: 02240678000	40678000	Ph: 02240678299	parvez.kosgi@relbio.com	7
8334	CTRI/2014/04/004571	Parvez Kosgi	ParvezKosgi	8	Head- RLS Trials	Reliance Life Sciences Pvt.Ltd	Reliance Life Sciences Pvt.LtdDhirubhai Ambani Life Sciences Centre R-282 TTC Area of MIDC Rabale Mumbai MumbaiMAHARASHTRA400701India	Ph: 02267678258	67678258	Ph: 02267678299	parvez.kosgi@relbio.com	7
15450	CTRI/2016/09/007230	Parvez Kosgi	ParvezKosgi	8	Head RLS clinical Trial	Reliance Life Sciences Pvt. Ltd	Dhirubhai Ambani Life Sciences Centre R-282 TTC Area of MIDCRabale Navi MumbaiThaneMAHARASHTRAThaneMAHARASHTRA400701India	Ph: 02240678000	40678000	Ph: 02240678299	parvez.kosgi@relbio.com	7
2734	CTRI/2011/07/001891	Pawan Kumar Gupta	PawanKumarGupta	7	Director - Medical Services	Stempeutics Research Pvt. Ltd.	Stempeutics Research Pvt. Ltd.Akshay Tech Park, No. 72 & 73, 2nd Floor, EPIP Zone, Phase I-Area, WhitefieldBangaloreKARNATAKA560066India	Ph: 918039992405	39992405	Ph: 91-80-39992402	pawan.kumarg@manipal.edu	3
3278	CTRI/2011/08/001936	Pawan Kumar Gupta	PawanKumarGupta	7	Director - Medical Services	Stempeutics Research Pvt. Ltd	Stempeutics Research Pvt. LtdAkshay Tech Park, No. 72 & 73, 2nd Floor, EPIP Zone, Phase I-Area, WhitefieldBangaloreKARNATAKA560066India	Ph: 918039992405	39992405	Ph: 91-80-39992402	pawan.kumarg@manipal.edu	3
3473	CTRI/2011/11/002107	Pawan Kumar Gupta	PawanKumarGupta	7	Director - Medical Services	Stempeutics Research Pvt. Ltd.	Stempeutics Research Pvt LtdAkshay Tech Park,No. 72 & 73, 2nd Floor,EPIP Zone, Phase I-AreaWhitefield, Bangalore - 560066IndiaBangaloreKARNATAKA560 066India	Ph: 918039992405	39992405	Ph: 91-80-39992402	pawan.gupta@stempeutics.com	4
4137	CTRI/2012/04/002560	Pawan Kumar Gupta	PawanKumarGupta	7	Director Medical Services	Stempeutics Research Pvt. Ltd.	Stempeutics Research Pvt. Ltd.Akshay Tech Park,No. 72 & 73, 2nd Floor,EPIP Zone, Phase I-AreaWhitefield, BangaloreBangaloreKARNATAKA560066India	Ph: 08039992405	39992405	Ph: 080-39992402	pawan.kumarg@manipal.edu	3
17321	CTRI/2017/02/007836	Pawan Kumar Gupta	PawanKumarGupta	7	Vice President - Medical Affairs	Stempeutics Research Pvt. Ltd.	Stempeutics Research Pvt Ltd Akshay Tech Park, No. 72 & 73, 2nd Floor, EPIP Zone, Phase I-Area Whitefield, Bangalore - 560066 IndiaBangaloreKARNATAKA560066India	Ph: 918039992405	39992405	Ph: 91-80-39992402	pawan.gupta@stempeutics.com	4
24050	CTRI/2018/06/014436	Pawan Kumar Gupta	PawanKumarGupta	7	Vice President Ã¢Â€Â“ Medical Affairs	Stempeutics Research Pvt. Ltd.	3rd Floor, Manipal Hospitals Whitefield Pvt. Ltd.#143, 212-215,EPIP Industrial Area, K R Puram HobliBangaloreKARNATAKA560048India	Ph: 08025028101	25028101	NA	pawan.gupta@stempeutics.com	4
46951	CTRI/2021/09/036115	Pawan Kumar Gupta	PawanKumarGupta	7	Sr VP Ã¢Â€Â“ Medical & Regulatory Affairs	Stempeutics Research	Stempeutics Research 3rd Floor, Manipal Hospitals Whitefield Pvt. Ltd.#143, 212-215, EPIP Industrial AreaK R Puram Hobli, Bengaluru BangaloreKARNATAKA560048India	Ph: 08025028101	25028101	NA	pawan.gupta@stempeutics.com	4
3007	CTRI/2011/05/001728	Piyush Agarwal	PiyushAgarwal	8	DGM, Medical Services	Glenmark Pharmaceuticals Ltd	Glenmark House, B D Sawant Marg, Chakala, Andheri(East), MumbaiMumbai (Suburban)MAHARASHTRA400099India	Ph: 02240189999	40189999	NA	piyusha@glenmarkpharma.com	1
56374	CTRI/2021/06/033938	Piyush Agarwal	PiyushAgarwal	8	Head, Clinical Development and Global Clinical Development	Dr. Reddys Laboratories Limited	Survey No 54, Bachupally Village, Bachupally Mandal, Medchal-Malkajgiri HyderabadTELANGANA500090India	Ph: 917738536061	38536061	NA	piyushagarwal@drreddys.com	7
63095	CTRI/2021/12/038760	Piyush Agarwal	PiyushAgarwal	8	Head - Clinical Development & Clinical Strategy	Dr. ReddyÃ¢Â€Â™s Laboratories Limited	Global Clinical Management, IPDO,Innovation plaza,Bachupally village, Bachupally Mandal, Hyderabad,Medchal Malkajgiri DistrictMedchalTELANGANA500090India	Ph: 04048796028	48796028	NA	piyushagarwal@drreddys.com	7
67993	CTRI/2022/04/041792	Piyush Agarwal	PiyushAgarwal	8	Head Clinical Development, Global Clinical Management, IPDO	Dr ReddyÃ¢Â€Â™s Laboratories Limited	Integrated Product Development, Innovation Plaza, Survey No 42, 45 & 46, Bachupally Village, Bachupally Mandal, Medchal-Malkajgiri District, Hyderabad Ã¢Â€Â“ 500 090, Telangana, India.HyderabadTELANGANA500090India	Ph: 9619097755	19097755	NA	piyushagarwal@drreddys.com	7
74456	CTRI/2022/10/046690	Piyush Agarwal	PiyushAgarwal	8	Head - Clinical Development & Clinical Strategy	Dr. ReddyÃ¢Â€Â™s Laboratories Limited	Global Clinical Management, IPDO, Innovation plaza, Bachupallyvillage, Bachupally Mandal, Hyderabad, Medchal Malkajgiri DistrictMedchalTELANGANA500090IndiaMedchalTELANGANA500090India	NA	NA	NA	piyushagarwal@drreddys.com	7
77705	CTRI/2023/03/050482	Piyush Agarwal	PiyushAgarwal	8	Head - Clinical Development & Clinical Strategy	Dr. ReddyÃ¢Â€Â™s Laboratories Limited	Global Clinical Management, IPDO, Innovation plaza, Bachupallyvillage,Bachupally Mandal, Hyderabad, Medchal Malkajgiri DistrictMedchalTELANGANA500090IndiaMedchalTELANGANA500090India	Ph: 9619097755	19097755	NA	piyushagarwal@drreddys.com	7
82360	CTRI/2023/03/051216	Piyush Agarwal	PiyushAgarwal	8	Head - Clinical Development & Clinical Strategy	Dr. ReddyÃ¢Â€Â™s Laboratories Limited	Dr. ReddyÃ¢Â€Â™s Laboratories Limited Global Clinical Management, IPDO, Innovation plaza, Bachupally village,Bachupally Mandal, Hyderabad, Medchal Malkajgiri District MedchalTELANGANA 500090 IndiaMedchalTELANGANA500090India	NA	NA	NA	piyushagarwal@drreddys.com	7
82735	CTRI/2023/03/051072	Piyush Agarwal	PiyushAgarwal	8	Head - Clinical Development & Clinical Strategy	Dr. ReddyÃ¢Â€Â™s Laboratories Limited	Global Clinical Management, IPDO, Innovation plaza, Bachupallyvillage, Bachupally Mandal, Hyderabad, Medchal Malkajgiri DistrictMedchal TELANGANA 500090 IndiaMedchalTELANGANA500090India	NA	NA	NA	piyushagarwal@drreddys.com	7
30605	CTRI/2019/01/017335	Pragya Pandey	PragyaPandey	2	Director	Oriana Hospital	Department of Gynecology, Room 2, Oriana Hospital, B 27/35-9-A, RavindrapuriVaranasiUTTAR PRADESH221005India	Ph: 9696519115	96519115	NA	orianacrvns@gmail.com	1
48609	CTRI/2020/12/030017	Pragya Pandey	PragyaPandey	2	Gynaecologist	Sudbhawana Hospital	Department of Obstetrics & Gynaecology Sudbhawana Hospital, B31/80, 23B, Bhogabir Lanka, Varanasi.VaranasiUTTAR PRADESH221005India	Ph: 9696519115	96519115	NA	pragyamadhukar@gmail.com	1
44832	CTRI/2020/06/026161	Pranjal Ausekar	PranjalAusekar	5	Head-Operations & Project Management	Ardent Clinical Research Services	Office: 318, Next to Frankfin, Level-3, Connaught Place, Bund Garden Road, Pune-411001, MH, India.PuneMAHARASHTRA411001India	Ph: 7276283528	76283528	Ph: -	pranjal@ardent-cro.com	4
44844	CTRI/2020/07/026468	Pranjal Ausekar	PranjalAusekar	5	Head-Operations & Project Management	Ardent Clinical Research Services	Office 305 309, Level-3, West Wing, Nyati Unitree, Yerwada-411006, Maharashtra, IndiaOffice 305 309, Level-3, West Wing, Nyati Unitree, Yerwada-411006, Maharashtra, IndiaPuneMAHARASHTRA411001India	Ph: 7276283528	76283528	Ph: -	pranjal@ardent-cro.com	4
56239	CTRI/2021/05/033904	Pranjal Ausekar	PranjalAusekar	5	Director & Head - Clinical Operations	Ardent Clinical Research Services	Ardent Clincal Research ServicesOffice 304, Level 3, Gagan Kapital BiuldingAbove Anna Idlirestraunt, Opposite Hotel Kapila, Dhole Patil Road Pune -411001, Maharashtra India.PuneMAHARASHTRA411001India	Ph: 7507779562	07779562	Ph: -	pranjal@ardent-cro.com	4
56946	CTRI/2021/07/034625	Pranjal Ausekar	PranjalAusekar	5	Director and Head - Clinical Operations	Ardent Clinical Research Services	office No:305, Level-3,Nyati unitree Nagar Road, Pune.PuneMAHARASHTRA440006India	Ph: 7507779562	07779562	Ph: -	pranjalausekar@gmail.com	1
58041	CTRI/2021/09/036340	Pranjal Ausekar	PranjalAusekar	5	Director & Head - clinical operations	Ardent Clinical Research Services	Office no.305 & 306,west wing,Nyati Unitree,Pune nagar road,Yerawada.PunePuneMAHARASHTRA411006India	Ph: 7507779562	07779562	Ph: -	pranjal@ardent-cro.com	4
3062	CTRI/2011/08/001958	Prasanna C Ganapathi	PrasannaCGanapathi	3	Associate Manager Ã¢Â€Â“ Research & Development (Clinical)	Biocon Limited	Biocon Ltd, 20th KM Hosur Road, Electronic City, Bangalore KARNATAKA560100India BangaloreKARNATAKA560100India	Ph: 08028085334	28085334	Ph: 08028085323	Prasanna.ganapathi@biocon.com	1
36596	CTRI/2019/09/021202	Prasanna C Ganapathi	PrasannaCGanapathi	3	Head of Global Clinical strategy and Innovation	Mylan Pharmaceuticals Pvt Ltd.	Mylan Pharmaceuticals Pvt Ltd., Prestige Platina, Block 3, Kadubeesanahalli Village, Outer Ring Road, BangaloreBangaloreKARNATAKA560087India	Ph: 918066728952	66728952	NA	PrasannaC.Ganapathi@viatris.com	2
49062	CTRI/2020/11/028961	Prasanna C Ganapathi	PrasannaCGanapathi	3	Associate Vice President Ã¢Â€Â“ Global Clinical Sciences	Mylan Pharmaceuticals Pvt Ltd.	Prestige Platina, Block 3, Kadubeesanahalli Village, Outer Ring Road, Bangalore BangaloreKARNATAKA560087India	Ph: 8066728952	66728952	NA	PrasannaC.Ganapathi@viatris.com	2
261	CTRI/2008/091/000276	Prasanna Kumar	PrasannaKumar	2	Principal Investigator	MS Ramaiah Memorial Hospital	New BEL Road,MSRIT post Bangalore KarnatakaBangaloreKARNATAKA560054India	Ph: 08022183009	22183009	Ph: 08022183012	kmprasanna@vsnl.com	1
8421	CTRI/2014/08/004872	Prasanna Kumar	PrasannaKumar	2	Sr. Consultant in Endocrinology	Bangalore Diabetes Hospital	Bangalore Diabetes Hospital16/M Thimmaiah Road,Millers Tank Bed AreaVasanthnagar, BangaloreKARNATAKA560052India	Ph: 00918022372980	22372980	Ph: 00918022372981	drkmpk@gmail.com	1
13420	CTRI/2017/03/008050	Prasanna Narasimha Rao	PrasannaNarasimhaRao	3	Professor and Principal	SDM College of Ayurveda and Hospital	SDM College of Ayurveda and Hospital, BM Road,Thanniruhalla, Hassan 573201,Karnataka,IndiaHassanKARNATAKA573201India	Ph: 9448064277	48064277	Ph: 08172256464	profpnrao@gmail.com	2
13422	CTRI/2017/03/008183	Prasanna Narasimha Rao	PrasannaNarasimhaRao	3	Principal and CMO	SDM College of Ayurveda and Hospital Hassan	SDM College of Ayurveda and Hospital HassanBM RoadTanniruhallaHassanHassanKARNATAKA573201India	Ph: 9448064277	48064277	NA	profpnrao@yahoo.co.in	1
56772	CTRI/2021/06/034114	Prasanna Narasimha Rao	PrasannaNarasimhaRao	3	Professor	Sri Dharmasthala Manjunatheshwara College of Ayurveda and Hospital	Department of Shalya TantraSri Dharmasthala Manjunatheshwara College of Ayurveda & Hospital HassanB M Road ThannirhallaHassanKARNATAKA573201India	Ph: 09448064277	48064277	Ph: 08172256464	profpnrao@gmail.com	2
14	CTRI/2007/091/000015	Prem Pais	PremPais	4	Head, Division of Clinical Research and Training	St. Johns Research Institute	St. Johns Research InstituteSarjapur Road, KoramangalaBangaloreKARNATAKA560034India	Ph: 08025523416	25523416	Ph: 08025633382	pais.prem@gmail.com	3
15	CTRI/2007/091/000016	Prem Pais	PremPais	4	Dean and Professor of Medicine	Division of Clinical Trials	Division of Clinical trials, St. Johns Medical & research Institute, KoramangalaBangaloreKARNATAKA560 034India	Ph: 08025526382	25526382	Ph: 080-25633382	prempais@iphcr.res.in	1
27	CTRI/2007/091/000029	Prem Pais	PremPais	4	Dean and Professor of Medicine	Division of Clinical Trials	Division of Clinical trials, St. Johns Medical & research Institute, KoramangalaBangaloreKARNATAKA560 034India BangaloreKARNATAKA560034India	Ph: 08025523416	25523416	Ph: 08025633382	pais.prem@gmail.com	3
4413	CTRI/2012/11/003108	Prem Pais	PremPais	4	Lead Investigator and Co Chair of Steering Committee	St Johns National Academy of Health Sciences	St. Johns Medical College and Research InstituteSarjapur Road, KoramangalaBangaloreBangaloreKARNATAKA560034India	Ph: 08025523416	25523416	Ph: 08025633382	pais.prem@gmail.com	3
8257	CTRI/2014/01/004309	Prem Shanker Upadhyay	PremShankerUpadhyay	2	Principal Investigator	Ranbaxy Laboratories Limited	M/s Ranbaxy Laboratories Limited (RLL), Clinical Pharmacology Unit, Plot No. B-22, Sector 62, Fortis Hospital Complex, Noida Ã¢Â€Â“ 201301, Uttar Pradesh, IndiaGhaziabadUTTAR PRADESH201301India	Ph: 911202403989	02403989	Ph: 911202403989	prem.shankerupadhyay@ranbaxy.com	1
74183	CTRI/2022/10/046122	Prem shanker Upadhyay	PremshankerUpadhyay	2	Associate Professor	Institute of Medical Sciences, BHU	Department ofKaumarbhritya / balrogaFaculty of Ayurveda,Institute of Medical Sciences,Banaras Hindu University.Varanasi - 221005UP INDIASushruta hostel,Near BHU Trauma Centre, BHU, VaranasiPin - 221005VaranasiUTTAR PRADESH221005India	Ph: 7355422083	55422083	NA	psupadhyay08@gmail.com	1
5423	CTRI/2013/03/003445	Purav Thakkar	PuravThakkar	2	Medical Monitor	Torrent Pharmaceuticals Limited	Torrent Pharmaceuticals LimitedResearch CentreVillage BhatDist GandhinagarGujarat, IndiaGandhinagarGUJARAT382428India	Ph: 9925082878	25082878	NA	puravthakkar@torrentpharma.com	1
19499	CTRI/2017/07/009091	Purav Thakkar	PuravThakkar	2	General Manager-CRO	Cadila Pharmaceuticals Limited	Cadila Pharmaceuticals Limited, 1389, Trasad Road, Dholka,Ahmedabad Ã¢Â€Â“ 387810, Gujarat, India.AhmadabadAhmadabadGUJARAT387810India	Ph: 7573032107	73032107	NA	Purav.thakkar@cadilapharma.co.in	1
27819	CTRI/2018/09/015794	Radhika Bobba	RadhikaBobba	4	Regional Director	PSI CRO pharma India Pvt Ltd	PSI CRO Pharma India Pvt Ltd|414 Shree complex, 73, St Johns Road| Bangalore|IndiaBangaloreKARNATAKA560042India	NA	NA	NA	Kruthika.Nagaraj@psi-cro.com	1
47144	CTRI/2021/03/032089	Radhika Bobba	RadhikaBobba	4	Regional Director, India and Far East	PSI CRO pharma India Pvt Ltd	PSI CRO Pharma India Pvt Ltd, 414 Shree complex, 73, St Johns Road, Bangalore, India- 560042BangaloreKARNATAKA560042India	NA	NA	NA	Radhika.Bobba@psi-cro.com	3
60794	CTRI/2021/12/038483	Radhika Bobba	RadhikaBobba	4	Regional Director, India and Far East	PSI CRO pharma India Pvt Ltd	PSI CRO Pharma India Pvt Ltd, 414 Shree complex, 73, St Johns Road, Bangalore, India- 560042BangaloreKARNATAKA560042India	NA	NA	NA	Radhika.Bobba@psi-cro.com	3
70455	CTRI/2023/03/050181	Radhika Bobba	RadhikaBobba	4	Regional Director, India and Far East	PSI CRO pharma India Pvt Ltd	PSI CRO Pharma India Pvt Ltd, 414 Shree complex, 73, St Johns Road, Bangalore, India- 560042BangaloreKARNATAKA560042India	NA	NA	NA	Radhika.Bobba@psi-cro.com	3
39615	CTRI/2020/01/023031	Rahul Krishnatry	RahulKrishnatry	2	Asst Professor Radiation Oncology	TATA MEMORIAL HOSPITAL	Tata Memorial HospitalHomi Bhabha Block, 11TH floorRoom No. 1128, Parel, MumbaiMumbaiMAHARASHTRA400012India	Ph: 02224177000	24177000	NA	krishnatryr@tmc.gov.in	1
82299	CTRI/2023/04/051458	Rahul Krishnatry	RahulKrishnatry	2	Professor (F)	Tata Memorial Hospital	Department of Radiation Oncology F, 11 floor, Room No: 1125, Homi Bhabha Block, Parel, MumbaiMumbaiMAHARASHTRA400012India	Ph: 02224177028	24177028	NA	krishnatry@gmail.com	1
39810	CTRI/2020/02/023194	Rajasri G Yaliwal	RajasriGYaliwal	3	Associate Professor, OBGYN	Shri B.M Patil Medical College, Hospital and Research Centre, BLDE(DU) Vijayapura	Department of OBG, Shri B.M Patil Medical College, Hospital and Research Center, Vijayapura, Karnataka, IndiaBhagavati Hospital, Ashram Road, Vijayapura, Karnataka, IndiaBijapurKARNATAKA586103India	Ph: 9845152240	45152240	NA	ryaliwal@yahoo.com	2
40903	CTRI/2020/02/023583	Rajasri G Yaliwal	RajasriGYaliwal	3	Associate Professor	Shri B.M Patil Medical College, Hospital and Research Centre, BLDE(DU) Vijayapura	Room No 2 , Department of OBG, Shri BM Patil Medical college, Hospital and Research Cewnter, Solapur Road, VijayapuraASHRAM ROAD-OPPOSITE BLDEAS ENGINEERING COLLEGE, Ashram Road, Vijayapura, KarnatakaBijapurKARNATAKA586103India	Ph: 09845152240	45152240	NA	ryaliwal@yahoo.com	2
60264	CTRI/2021/09/036792	Rajasri G Yaliwal	RajasriGYaliwal	3	Associate Professor	BLDE(DU) Shri BM Patil Medical College, Hospital and Research Center	Room no. 2 Dept of OBGBLDE(DU) Shri BM Patil Medical College, Hospital and Research Center, VijayapuraC/O Bhagavati Hospital, Opp BLDE Engg College, Ashram Road Vijayapura, KarnatakaBijapurKARNATAKA586103India	Ph: 9845152240	45152240	NA	ryaliwal@bldedu.ac.in	1
2363	CTRI/2010/091/002961	Rajendra A Badwe	RajendraABadwe	8	Director	Department of Surgical Oncology Breast Unit and Working Group	Tata Memorial Hospital,Dr. E. Borges Road,Parel, Mumbai - 400 012Maharashtra, IndiaMumbaiMAHARASHTRA400 012India	Ph: 2224139318	24139318	Ph: 2224154005	badwera@gmail.com	7
4726	CTRI/2013/06/003788	Rajendra A Badwe	RajendraABadwe	8	Director, TMC	Tata Memorail Centre	Tata Memorial HospitalDr. Ernest Borges MargParel, Mumbai 400012IndiaTata Memorial HospitalDr. Ernest Borges MargParel, Mumbai 400012IndiaMumbaiMAHARASHTRA400012India	Ph: 02224168601	24168601	Ph: 022-24154005	badwera@gmail.com	7
4759	CTRI/2012/07/002802	Rajendra A Badwe	RajendraABadwe	8	Director TMC	Tata memorial Centre	Tata Memorial HospitalDr.Ernest Borges MargParel MumbaiMaharashtra IndiaTata Memorial HospitalDr.Ernest Borges MargParel MumbaiMaharashtra IndiaMumbaiMAHARASHTRA400012India	Ph: 02224168601	24168601	Ph: 022-24154005	badwera@gmail.com	7
5758	CTRI/2013/12/004263	Rajendra A Badwe	RajendraABadwe	8	Professor of Surgical Oncology and Director, Tata Memorial Centre, Mumbai	Tata Memorial Centre, Mumbai	Tata Memorial Hospital,Dr Ernest Borges Marg,Parel,Mumbai,India MumbaiMAHARASHTRA400012India	Ph: 912224177000	24177000	Ph: 91-22-24154005	badwera@gmail.com	7
6879	CTRI/2014/11/005229	Rajendra A Badwe	RajendraABadwe	8	Professor of Surgical Oncology and Director, Tata Memorial Centre, Mumbai	Tata Memorial Centre Mumbai	Tata Memorial Hospital, Dr Ernest Borges Marg,Parel, Mumbai,IndiaMumbaiMAHARASHTRA400012India	Ph: 912224177000	24177000	Ph: 912224154005	badwera@gmail.com	7
44221	CTRI/2020/12/029967	Rajendra A Badwe	RajendraABadwe	8	Director TMC	Tata Memorial Hospital	Room No 112, Breast Oncology OPD, Homi Bhabha Building, Tata Memorial CenterDr. Ernest Borges MargParel Mumbai MumbaiMAHARASHTRA400012India	Ph: 02224168601	24168601	Ph: 02224154005	badwera@gmail.com	7
44472	CTRI/2020/06/026049	Rajendra A Badwe	RajendraABadwe	8	Director	Tata Memorial Centre	Room No 112, Breast OPD, Homi Bhabha Building, Tata Memorial Centre Dr.Ernest Borges Marg Parel Mumbai Maharashtra IndiaMumbaiMAHARASHTRA400012India	Ph: 02224168601	24168601	Ph: 02224154005	badwera@gmail.com	7
47945	CTRI/2020/11/028838	Rajendra A Badwe	RajendraABadwe	8	Director TMC	Tata Memorial Centre	Department of Surgical oncology, Room No MB115, Major OT Complex, Second Floor,Tata Memorial Hospital,Dr.Ernest Borges RoadParel Mumbai 400012MumbaiMAHARASHTRA400012India	Ph: 24177000	24177000	Ph: 02224154005	badwera@tmc.gov.in	1
446	CTRI/2009/091/000190	Rajendra H Jani	RajendraHJani	2	Senior Vice President Clinical R&D	Cadila Helathcare Limited	Zydus Cadila HousePlot No 360 TPS 5 Service road Vile Parle EastMumbaiMAHARASHTRA400057India	Ph: 00912226186057	26186057	Ph: 00912226151735	rhjani@zyduscadila.com	1
1447	CTRI/2010/091/000237	Rajendra H Jani	RajendraHJani	2	Senior Vice President	Cadila Healthcare Limited	Clinical ResearchZydus Cadila House Plot No 360 TPS 5 Service RoadVile Parle East MumbaiMAHARASHTRA400057 India	Ph: 912226186057	26186057	Ph: 912226151735	clinical@zyduscadila.com	1
67833	CTRI/2022/04/041781	Rajendra Narayan Sharma	RajendraNarayanSharma	2	Principal Investigator	Trial Guna Pvt Ltd	467, 1st Main Rd, Royal County, 8th Phase, Gottigere, Bengaluru, KarnatakaBangaloreKARNATAKA560083India	Ph: 9740199006	40199006	NA	dr.r.n.sharma@gmail.com	1
71068	CTRI/2022/07/043803	Rajendra Narayan Sharma	RajendraNarayanSharma	2	Consultant Physician	Trial Guna Pvt Ltd	467, 1st Main Road, 4th Cross, Royal County JP Nagar 8th Phase 2nd BlockBengaluruBangaloreKARNATAKA560083India	Ph: 9740199006	40199006	NA	drrnsclinic@gmail.com	1
1775	CTRI/2010/091/000610	Rajesh C N	RajeshCN	3	Asst. General Manager	Lambda Therapeutic Research Ltd	Lambda Therapeutic Research LimitedPlot No. 38, Near Silver Oak Club, S. G. Highway, GotaAhmadabadGUJARAT380061India	Ph: 07940202020	40202020	Ph: 079-40202022	rajeshcn@lamda-cro.com	1
2322	CTRI/2010/091/002918	Rajesh CN	RajeshCN	3	Asst General Manager	NA	Lambda Therapeutic Research Ltd.,Near Gujarat High Court,S.G. Highway, Gota,AhmadabadGUJARAT380061India	Ph: 07940202051	40202051	Ph: 079-40202022	rajeshcn@lambda-cro.com	2
8272	CTRI/2014/05/004586	Rajesh CN	RajeshCN	3	Assistance General Manager	Lambda Therapeutic Research Ltd	Plot No. 38, Near Silver Oak Club,S.G. Highway, GotaAhmadabadGUJARAT380061India	Ph: 917940202051	40202051	Ph: 917940202022	rajeshcn@lambda-cro.com	2
70369	CTRI/2022/10/046105	Rajesh kumar singh	Rajeshkumarsingh	2	Associate Professor	AIIMS, Delhi	Room no 703, CN Center, AIMS, New DelhiINew DelhiDELHI110029India	NA	NA	NA	drrajeshrims679@gmail.com	1
11150	CTRI/2015/02/005556	Rajeshkumar Singh	RajeshkumarSingh	2	AGM	Gennova Biopharmaceuticals Limited	Plot No. P1, IT-BT Park, Phase-II, MIDC, Hinjewadi, Pune - 411 057PuneMAHARASHTRA411057India	Ph: 02039821502	39821502	NA	Rajeshkumar.Singh@gennova.co.in	1
3959	CTRI/2012/01/002338	Rajesh Kumawat	RajeshKumawat	2	Associate Director & Head of Clinical Research Unit	Lupin Limited	Novel Drug Discovery and Development (NDDD) Lupin Limited (Lupin Research Park) 46A/47A, Village Nande, Mulshi taluka, PunePuneMAHARASHTRA411042India	Ph: 02066749400	66749400	Ph: 020-66749560	rajeshkumawat@lupinpharma.com	1
10593	CTRI/2015/01/005398	Rajesh Kumawat	RajeshKumawat	2	Associate Director & Head of Clinical Research Unit	Lupin Limited	Novel Drug Discovery and Development (NDDD) Lupin Limited (Lupin Research Park) 46A/47A, Village Nande, Mulshi taluka, PunePuneMAHARASHTRA412115India	Ph: 02066749400	66749400	Ph: 020-66749560	rajeshkumawat@lupin.com	1
1500	CTRI/2010/091/000293	Rajiv Joshi	RajivJoshi	44	Principal Investigator	NA	C.L.A.I.M.S. Pvt Ltd, 4th Floor, B wing, Modi House,C-10, Dalia Industrial Estate, New Link Road, Andheri(W),MumbaiMAHARASHTRA400058India	Ph: 66758851	66758851	Ph: 66758854	rsjdr@rediffmail.com	21
2992	CTRI/2011/05/001721	Rajiv Joshi	RajivJoshi	44	Principal Investigator	NA	C.L.A.I.M.S. Pvt. Ltd.4th Floor, B wing, Modi HouseC-10, Dalia Industrial Estate,New Link Road, Andheri (W)Mumbai 4th Floor, B wing, Modi HouseC-10, Dalia Industrial Estate,New Link Road, Andheri (W)Mumbai MumbaiMAHARASHTRA400058India	Ph: 66758851	66758851	Ph: 66758854	rsjdr@rediffmail.com	21
5069	CTRI/2012/08/002881	Rajiv Joshi	RajivJoshi	44	Principal Investigator	C.L.A.I.M.S. PVT.LTD	C.L.A.I.M.S. PVT.LTD 4th floor, B wing, Modi House,C-10, Dalia Industrial Estate,New Link Road, Andheri (W),MumbaiMAHARASHTRA400058India	Ph: 66758851	66758851	Ph: 66758854	rsjdr@rediffmail.com	21
5072	CTRI/2012/08/002893	Rajiv Joshi	RajivJoshi	44	Principal Investigator	C.L.A.I.M.S. PVT.LTD	C.L.A.I.M.S. PVT.LTD 4th floor, B wing, Modi House,C-10, Dalia Ind estate,New Link Road, Andheri (W),MumbaiMAHARASHTRA400058India	Ph: 66758851	66758851	Ph: 66758854	rsjdr@rediffmail.com	21
5083	CTRI/2012/08/002906	Rajiv Joshi	RajivJoshi	44	Principal Investigator	C.L.A.I.M.S. Pvt. Ltd.	C.L.A.I.M.S Pvt. Ltd. 4th Floor, B wing, Modi House,C-10, Dalia Industrial Estate,New Link Road, Andheri (W),MumbaiMAHARASHTRA400058India	Ph: 66758851	66758851	Ph: 66758854	rsjdr@rediffmail.com	21
5782	CTRI/2013/01/003275	Rajiv Joshi	RajivJoshi	44	Principal Investigator	C.L.A.I.M.S. Pvt. Ltd.	C.L.A.I.M.S. PVT.LTD 4th floor, B wing, Modi House,C-10, Dalia Industrial Estate,New Link Road, Andheri (W),MumbaiMAHARASHTRA400058India	Ph: 66758851	66758851	Ph: 66758854	rsjdr@rediffmail.com	21
6776	CTRI/2013/06/003766	Rajiv Joshi	RajivJoshi	44	Principal Investigator	C.L.A.I.M.S. Pvt. Ltd.	C.L.A.I.M.S. Pvt. Ltd.4th Floor, B Wing, Modi House, C-10, Dalia Industrial Estate, New Link Road, Andheri (W), MumbaiMumbaiMAHARASHTRA400058India	Ph: 66758851	66758851	Ph: 66758854	rsjdr@rediffmail.com	21
7050	CTRI/2013/07/003813	Rajiv Joshi	RajivJoshi	44	Principal Investigator	C.L.A.I.M.S. Pvt. Ltd.	C.L.A.I.M.S Pvt Ltd4th Floor, B Wing, Modi House, C-10, Dalia Industrial Estate, New Link Road, Andheri (W), Mumbai. MumbaiMAHARASHTRA400058India	Ph: 66758851	66758851	Ph: 66758854	rsjdr@rediffmail.com	21
7379	CTRI/2013/09/003948	Rajiv Joshi	RajivJoshi	44	Principal Investigator	C.L.A.I.M.S. Pvt. Ltd.	C.L.A.I.M.S Pvt Ltd4th Floor, B Wing, Modi House, C-10, Dalia Industrial Estate, New Link Road, Andheri (W), MumbaiMumbaiMAHARASHTRA400058India	Ph: 66758851	66758851	Ph: 66758854	rsjdr@rediffmail.com	21
19672	CTRI/2017/08/009271	Rajiv Joshi	RajivJoshi	44	Principal Investigator	C.L.A.I.M.S. PVT.LTD	C.L.A.I.M.S. PVT.LTD ,4th floor, B wing,Modi House, C-10, Dalia Industrial Estate,New Link Road, Andheri (W), MumbaiMumbaiMAHARASHTRA400058India	Ph: 66758851	66758851	NA	rsjdr@rediffmail.com	21
22061	CTRI/2018/01/011403	Rajiv Joshi	RajivJoshi	44	Principal Investigator	C.L.A.I.M.S. PVT.LTD	C.L.A.I.M.S. PVT.LTD4th floor, B wing,Modi House, C 10, Dalia Industrial Estate,New Link Road, Andheri(W)4th floor, B wing,Modi House, C 10, Dalia Industrial Estate,New Link Road, Andheri(W)MumbaiMAHARASHTRA400058India	Ph: 66758851	66758851	Ph: 66758854	rsjdr@rediffmail.com	21
23840	CTRI/2018/03/012587	Rajiv Joshi	RajivJoshi	44	Principal Investigator (Dermatologist)	Clinical Aesthetics and Investigative Management Services (C.L.A.I.M.S.) Pvt.Ltd.	Clinical Aesthetics and Investigative Management Services (C.L.A.I.M.S.) Pvt.Ltd. 4th floor, B wing, Modi House, C-10, DaliaIndustrial Estate, New Link Road, Andheri(W), MumbaiMumbaiMAHARASHTRA400058India	Ph: 2266758851	66758851	Ph: 2266758854	rsjdr@rediffmail.com	21
26977	CTRI/2018/07/014870	Rajiv Joshi	RajivJoshi	44	Principal Investigator	C.L.A.I.M.S. PVT. LTD	4th Floor, B wing, Modi House,C-10, Dalia Industrial Estate, New Link Road,Andheri (W), Mumbai - 400058MumbaiMAHARASHTRADr Rajiv JoshiIndia	Ph: 2266758851	66758851	NA	rsjdr@rediffmail.com	21
27163	CTRI/2018/07/014876	Rajiv Joshi	RajivJoshi	44	Principal Investigator	C.L.A.I.M.S. PVT. LTD	4th Floor, B wing, Modi House,C-10, Dalia Industrial Estate, New Link Road,Andheri (W), Mumbai - 400058MumbaiMAHARASHTRADr Rajiv JoshiIndia	Ph: 2266758851	66758851	NA	rsjdr@rediffmail.com	21
27630	CTRI/2018/08/015546	Rajiv Joshi	RajivJoshi	44	Principal Investigator	C.L.A.I.M.S. PVT. LTD	4th Floor, B wing, Modi House,C-10, Dalia Industrial Estate, New Link Road,Andheri (W), MumbaiMumbaiMAHARASHTRA400058India	Ph: 2266758851	66758851	NA	rsjdr@rediffmail.com	21
27631	CTRI/2018/08/015251	Rajiv Joshi	RajivJoshi	44	Principal Investigator	C.L.A.I.M.S. PVT. LTD	4th Floor, B wing, Modi House,C-10, Dalia Industrial Estate, New Link Road,Andheri (W), Mumbai - 400058MumbaiMAHARASHTRA400058India	Ph: 2266758851	66758851	NA	rsjdr@rediffmail.com	21
27725	CTRI/2018/08/015347	Rajiv Joshi	RajivJoshi	44	Principal Investigator	C.L.A.I.M.S. PVT. LTD	C.L.A.I.M.S. Pvt. Ltd.4th Floor, B wing, Modi House,C-10, Dalia Industrial Estate, New Link Road,Andheri (W), Mumbai - 400058MumbaiMAHARASHTRADr Rajiv JoshiIndia	Ph: 2266758851	66758851	NA	rsjdr@rediffmail.com	21
36712	CTRI/2019/09/021230	Rajiv Joshi	RajivJoshi	44	Principal Investigator	C.L.A.I.M.S. PVT. LTD	Shiv Krupa, S.R.A. CHS Ltd, C Wing, Room No: 103, 1st Floor, Panam Park, Off Sahar Road, Vile Parle EastMumbaiMAHARASHTRA400057India	Ph: 2266758851	66758851	NA	rsjdr@rediffmail.com	21
36715	CTRI/2019/09/021212	Rajiv Joshi	RajivJoshi	44	Principal Investigator	C.L.A.I.M.S. PVT. LTD	4th Floor, B wing, Modi House,C-10, Dalia Industrial Estate, New Link Road,Andheri (W)MumbaiMAHARASHTRA400058India	Ph: 2266758851	66758851	NA	rsjdr@rediffmail.com	21
40417	CTRI/2020/03/023749	Rajiv Joshi	RajivJoshi	44	Principal Investigator	C.L.A.I.M.S. PVT. LTD	Shiv Krupa, S.R.A. CHS Ltd, C Wing, Room No: 103, 1st Floor,Panam Park, Off Sahar Road, Vile Parle East, Mumbai MumbaiMAHARASHTRA400057India	Ph: 2266758851	66758851	NA	info@claimscro.com	3
40461	CTRI/2020/02/023144	Rajiv Joshi	RajivJoshi	44	Principal Investigator	C.L.A.I.M.S. PVT. LTD	Shiv Krupa, S.R.A. CHS Ltd, C Wing, Room No: 103, 1st Floor,Panam Park, Off Sahar Road, Vile Parle East, Mumbai MumbaiMAHARASHTRA400057India	Ph: 2266758851	66758851	NA	info@claimscro.com	3
40465	CTRI/2020/02/023204	Rajiv Joshi	RajivJoshi	44	Principal Investigator	C.L.A.I.M.S. PVT. LTD	Shiv Krupa, S.R.A. CHS Ltd, C Wing, Room No: 103, 1st Floor,Panam Park, Off Sahar Road, Vile Parle East, Mumbai MumbaiMAHARASHTRA400 057India	Ph: 2266758851	66758851	NA	info@claimscro.com	3
46360	CTRI/2020/09/027690	Rajiv Joshi	RajivJoshi	44	Principal Investigator	C.L.A.I.M.S. PVT. LTD	4th Floor, B wing, Modi House,C-10, Dalia Industrial Estate, New Link Road, Andheri (W),Mumbai-400058.MumbaiMAHARASHTRA400058India	Ph: 2266758851	66758851	NA	rsjdr@rediffmail.com	21
47113	CTRI/2020/09/027828	Rajiv Joshi	RajivJoshi	44	Principal Investigator	C.L.A.I.M.S. PVT. LTD	Shiv Krupa, S.R.A. CHS Ltd, C Wing, Room No: 103, 1st Floor, Panam Park, Off Sahar Road, Vile Parle East, Mumbai 400 057.MumbaiMAHARASHTRA400057India	Ph: 2266758851	66758851	NA	rsjdr@rediffmail.com	21
47492	CTRI/2020/10/028579	Rajiv Joshi	RajivJoshi	44	Dermatologist / Principal Investigator	C.L.A.I.M.S. PVT. LTD	4th Floor, B wing, Modi House,C-10, Dalia Industrial Estate, New Link Road, Andheri (W),Mumbai-400058MumbaiMAHARASHTRA400058India	Ph: 66758851	66758851	NA	rsjdrs@gmail.com	20
51874	CTRI/2021/01/030818	Rajiv Joshi	RajivJoshi	44	Principal Investigator	C.L.A.I.M.S. PVT. LTD (Clinical Aesthetics & Investigative Management Service)	B / 4th floor, Modi House, C-10 Dalia Ind. Est., Off New Link Road, Andheri West, MumbaiMumbaiMAHARASHTRA400058India	Ph: 02266758851	66758851	NA	rsjdrs@gmail.com	20
51881	CTRI/2021/01/030819	Rajiv Joshi	RajivJoshi	44	Principal Investigator	C.L.A.I.M.S. PVT. LTD (Clinical Aesthetics & Investigative Management Service)	B / 4th floor, Modi House, C-10 Dalia Ind. Est., Off New Link Road, Andheri West, MumbaiMumbaiMAHARASHTRA400058India	Ph: 02266758851	66758851	NA	rsjdrs@gmail.com	20
51883	CTRI/2021/06/034171	Rajiv Joshi	RajivJoshi	44	Principal Investigator	C.L.A.I.M.S. PVT. LTD (Clinical Aesthetics & Investigative Management Service)	B / 4th floor, Modi House, C-10 Dalia Ind. Est., Off New Link Road, Andheri WestMumbaiMAHARASHTRA400058India	Ph: 02266758851	66758851	NA	rsjdrs@gmail.com	20
53814	CTRI/2021/03/032171	Rajiv Joshi	RajivJoshi	44	Dermatologist / Principal Investigator	C.L.A.I.M.S. PVT. LTD (Clinical Aesthetics & Investigative Management Service)	Shiv Krupa, S.R.A. CHS Ltd, C Wing, Room No: 103, 1st Floor,Panam Park, Off Sahar Road, Vile Parle EastMumbaiMAHARASHTRA400057India	Ph: 02266758851	66758851	NA	rsjdrs@gmail.com	20
55389	CTRI/2021/04/033202	Rajiv Joshi	RajivJoshi	44	Dermatologist / Principal Investigator	C.L.A.I.M.S. PVT. LTD (Clinical Aesthetics & Investigative Management Service)	Shiv Krupa, S.R.A. CHS Ltd, C Wing, Room No: 103, 1st Floor, Panam Park, Off Sahar Road, Vile Parle East, Mumbai MumbaiMAHARASHTRA400057India	Ph: 02266758851	66758851	NA	rsjdrs@gmail.com	20
55399	CTRI/2021/04/033255	Rajiv Joshi	RajivJoshi	44	Dermatologist / Principal Investigator	C.L.A.I.M.S. PVT. LTD (Clinical Aesthetics & Investigative Management Service)	Shiv Krupa, S.R.A. CHS Ltd, C Wing, Room No: 103, 1st Floor, Panam Park, Off Sahar Road, Vile Parle East, Mumbai MumbaiMAHARASHTRA400 057India	Ph: 02266758851	66758851	NA	rsjdrs@gmail.com	20
55401	CTRI/2021/04/033206	Rajiv Joshi	RajivJoshi	44	Consultant / Principal Investigator	C.L.A.I.M.S. PVT. LTD (Clinical Aesthetics & Investigative Management Service)	Shiv Krupa, S.R.A. CHS Ltd, C Wing, Room No: 103, 1st Floor, Panam Park, Off Sahar Road, Vile Parle East, MumbaiMumbaiMAHARASHTRA400057India	Ph: 02266758851	66758851	NA	rsjdrs@gmail.com	20
55403	CTRI/2021/04/033208	Rajiv Joshi	RajivJoshi	44	Dermatologist / Principal Investigator	C.L.A.I.M.S. PVT. LTD (Clinical Aesthetics & Investigative Management Service)	Shiv Krupa, S.R.A. CHS Ltd, C Wing, Room No: 103, 1st Floor, Panam Park, Off Sahar Road, Vile Parle East, MumbaiMumbaiMAHARASHTRA400057India	Ph: 02266758851	66758851	NA	rsjdrs@gmail.com	20
55406	CTRI/2021/04/033209	Rajiv Joshi	RajivJoshi	44	Consultant / Principal Investigator	C.L.A.I.M.S. PVT. LTD (Clinical Aesthetics & Investigative Management Service)	C.L.A.I.M.S. Pvt. Ltd.Shiv Krupa, S.R.A. CHS Ltd, C Wing, Room No: 103, 1st Floor, Panam Park, Off Sahar Road, Vile Parle East, MumbaiMumbaiMAHARASHTRA400057India	Ph: 02266758851	66758851	NA	rsjdrs@gmail.com	20
55407	CTRI/2021/04/033174	Rajiv Joshi	RajivJoshi	44	Dermatologist / Principal Investigator	C.L.A.I.M.S. PVT. LTD (Clinical Aesthetics & Investigative Management Service)	Shiv Krupa, S.R.A. CHS Ltd, C Wing, Room No: 103, 1st Floor, Panam Park, Off Sahar Road, Vile Parle East, MumbaiMumbaiMAHARASHTRA400057India	Ph: 02266758851	66758851	NA	rsjdrs@gmail.com	20
58751	CTRI/2021/08/035395	Rajiv Joshi	RajivJoshi	44	Principal Investigator	C.L.A.I.M.S. PVT.LTD	C.L.A.I.M.S. PVT.LTD, Shiv Krupa, S.R.A. CHS Ltd, C Wing, Room No: 103, 1st Floor, Panam Park, Off Sahar Road, Vile Parle East, Mumbai 400 057MumbaiMAHARASHTRA400 057India	Ph: 9322276418	22276418	NA	rsjdrs@gmail.com	20
58834	CTRI/2021/08/035459	Rajiv Joshi	RajivJoshi	44	Principal Investigator	C.L.A.I.M.S. Pvt. Ltd.	C.L.A.I.M.S. Pvt. Ltd.Shiv Krupa, S.R.A. CHS Ltd, C Wing, Room No: 103, 1st Floor, Panam Park, Off Sahar Road, Vile Parle East, Mumbai 400 057, Tel: 91-22-66758851/52 MumbaiMAHARASHTRA400 057India	Ph: 9322276418	22276418	NA	rsjdrs@gmail.com	20
62880	CTRI/2021/11/038219	Rajiv Joshi	RajivJoshi	44	Principal Investigator	C.L.A.I.M.S. Pvt. Ltd.	C.L.A.I.M.S. Pvt. Ltd.Shiv Krupa, S.R.A. CHS Ltd, C Wing, Room No: 103, 1st Floor,Panam Park, Off Sahar Road, Vile Parle East, Mumbai 400 057,MumbaiMAHARASHTRA400057India	Ph: 02266758851	66758851	NA	rsjdrs@gmail.com	20
64301	CTRI/2022/01/039409	Rajiv Joshi	RajivJoshi	44	Principal Investigator	C.L.A.I.M.S. PVT. LTD.	Shiv Krupa, S.R.A. CHS Ltd, Panam Park, Off Sahar Road, Vile Parle East,MumbaiMAHARASHTRA400057India	Ph: 02266758851	66758851	NA	rsjdrs@gmail.com	20
66429	CTRI/2022/03/040738	Rajiv Joshi	RajivJoshi	44	Principal Investigator	C.L.A.I.M.S. Pvt. Ltd.	Shiv Krupa, S.R.A. CHS Ltd, C Wing, Room No: 103, 1st Floor,Panam Park, Off Sahar Road, Vile Parle EastMumbaiMAHARASHTRA400 057India	Ph: 02266758851	66758851	NA	rsjdrs@gmail.com	20
69738	CTRI/2022/05/042918	Rajiv Joshi	RajivJoshi	44	Principal Investigator	C.L.A.I.M.S. Pvt. Ltd.	Room No:103, 1st Floor,Shiv Krupa, S.R.A. CHS Ltd, C Wing, Panam Park, Off Sahar Road, Vile Parle East,MumbaiMAHARASHTRA400 057India	Ph: 02266758851	66758851	NA	rsjdrs@gmail.com	20
69855	CTRI/2022/06/043046	Rajiv Joshi	RajivJoshi	44	Principal Investigator	C.L.A.I.M.S. Pvt. Ltd.	C Wing, Room No: 103, 1st Floor, Shiv Krupa, S.R.A. CHS Ltd, Panam Park, Off Sahar Road, Vile Parle East, Mumbai 400 057MumbaiMAHARASHTRA400 057India	Ph: 02266758851	66758851	NA	rsjdrs@gmail.com	20
70214	CTRI/2022/06/043346	Rajiv Joshi	RajivJoshi	44	Principal Investigator	C.L.A.I.M.S. PVT.LTD	4th floor, B wing, Modi House, C-10, Dalia Industrial Estate,New Link Road, Andheri(W)MumbaiMAHARASHTRA400058India	Ph: 66758851	66758851	NA	rsjdrs@gmail.com	20
70310	CTRI/2022/06/043355	Rajiv Joshi	RajivJoshi	44	Principal Investigator	C.L.A.I.M.S. PVT.LTD	4th floor, B wing, Modi house, Dalia Industrial Estate, Andheri west.MumbaiMAHARASHTRA400 058India	Ph: 66758851	66758851	NA	rsjdrs@gmail.com	20
44204	CTRI/2020/06/025852	Raj Kumar	RajKumar	3	vice chancellor	Department of Neurosurgery	Office of Vice Chancellor administrative Block up university of medical sciences saifai, etawah UP University of Medical Sciences saifai, etawahEtawahUTTAR PRADESH206130India	NA	NA	NA	ramakant.gsvm@gmail.com	1
44707	CTRI/2020/06/025998	Raj Kumar	RajKumar	3	Vice Chancellor	Uttar Pradesh University of Medical Sciences	Uttar Pradesh University of Medical Sciences, Saifai, EtawahEtawahUTTAR PRADESH206130India	Ph: 9450610933	50610933	Ph: 05688276509	rajkumar1959@gmail.com	1
46524	CTRI/2020/08/027467	Raj Kumar	RajKumar	3	Vice Chancellor	Uttar Pradesh University of Medical Sciences (UPUMS)	Professor, Department of Neurosurgery, Uttar Pradesh University of Medical Sciences, Saifai, Etawah, Uttar Pradesh, IndiaVice Chancellor Office, Administrative Block, Saifai, Etawah, Uttar PradeshEtawahUTTAR PRADESH206130India	Ph: 05688276563	88276563	Ph: 05688276509	vcoffice@upums.ac.in	1
378	CTRI/2009/091/000115	Rajnish Nagarkar	RajnishNagarkar	2	NA	NA	Opp. Mahamarga Bus Stand, Mumbai Naka, Nashik 422 004NashikMAHARASHTRA422 004India	Ph: 09823061929	23061929	NA	drraj@manavatacancercentre.com	1
3209	CTRI/2011/07/001858	Rajnish Nagarkar	RajnishNagarkar	2	Consultant	Curie Manavata Cancer Centre	Curie Manavata Cancer Centre, Opposite Mahamarg Bus Stand, Mumbai Naka, NashikNashikMAHARASHTRA422004India	Ph: 02532592666	32592666	NA	drrajnagarkar@yahoo.co.in	1
2869	CTRI/2011/04/001661	Rakesh Patel	RakeshPatel	2	Principal Investigator	NIL	Principal InvestigatorLambda Therapeutic Research Pvt Ltd Opp Gujarat High court Ahmedabad.AhmadabadGUJARAT386001India	Ph: 079402022287	02022287	Ph: 07940202021	rakesh.patel@lambda-cro.com	1
10858	CTRI/2015/09/006168	Rakesh Patel	RakeshPatel	2	Associate Vice President	Lambda Therapeutic Research Ltd	Lambda House, Plot no. 38, Survey No. 388Near Silver Oak Club,S. G. Highway, GotaAhmadabadGUJARAT382481India	Ph: 07940202373	40202373	Ph: 07940202021	rakeshpatel@lambda-cro.com	1
5640	CTRI/2013/09/004013	Rameshwari Singhal	RameshwariSinghal	2	Assistant Professor	Chhattarpati Shahuji Maharaj medical University	Department of Periodontics, Faculty of Dental Sciences, Chhattarpati Shahuji Maharaj medical University, LucknowLucknowUTTAR PRADESH226016India	NA	NA	NA	rsinghal23@hotmail.com	1
66443	CTRI/2022/04/041780	Rameshwari Singhal	RameshwariSinghal	2	Additional Professor	King Georges Medical University	room no.105th floorNew OPD BuildingKGMCShah Mina RdChowkLucknowLucknowUTTAR PRADESH226003India	Ph: 9837400562	37400562	NA	rameshwarisinghal@kgmcindia.edu	1
17980	CTRI/2017/04/008329	Randeep Guleria	RandeepGuleria	2	HOD	All India Institute of Medical Sciences	Department of Pulmonary Medicine & Sleep Disorders, All India Institute of Medical Sciences (AIIMS), Ansari Nagar,New DelhiSouthDELHI110029India	Ph: 01126593676	26593676	Ph: 01126588663	randeepg@hotmail.com	1
41092	CTRI/2020/05/025421	Randeep Guleria	RandeepGuleria	2	Director	All India Institute of Medical Sciences, New Delhi	All India Institute of Medical SciencesAnsari Nagar, New Delhi-110029New DelhiDELHI110029India	Ph: 01126588500	26588500	Ph: 01126588500	randeepguleria2002@yahoo.com	1
374	CTRI/2009/091/000111	Ravindra Mittal	RavindraMittal	61	NA	NA	Cadila Healthcare Ltd.Zydus Tower, Satellite Cross Roads, AhmedabadAhmadabadGUJARAT380015India	Ph: 07926868211	26868211	Ph: 07926862362	r.mittal@zyduscadila.com	56
421	CTRI/2009/091/000162	Ravindra Mittal	RavindraMittal	61	Medical Advisor & Head - Regulatory Affairs	NA	Cadila Healthcare Ltd.Zydus Tower, Satellite Cross Roads, AhmedabadAhmadabadGUJARAT380015India	Ph: 07926868926	26868926	Ph: 079-26862362	r.mittal@zyduscadila.com	56
423	CTRI/2011/04/001694	Ravindra Mittal	RavindraMittal	61	Medical Advisor & Head - Regulatory Affairs	NA	Cadila Healthcare Ltd. Zydus Tower, Satellite Cross Roads, Ahmedabad - 380015.AhmadabadGUJARAT380015India	Ph: 07926868211	26868211	Ph: 079-26862362	r.mittal@zyduscadila.com	56
833	CTRI/2009/091/000639	Ravindra Mittal	RavindraMittal	61	Medical Advisor & Head-Regulatory Affairs	NA	Cadila Healthcare Ltd.Zydus Tower, Satellite Cross Roads, AhmedabadAhmadabadGUJARAT380015India	Ph: 07926868926	26868926	Ph: 07926862362	r.mittal@zyduscadila.com	56
834	CTRI/2009/091/000640	Ravindra Mittal	RavindraMittal	61	Medical Advisor & Head-Regulatory Affairs	NA	Cadila Healthcare Ltd.Zydus Tower, Satellite Cross RoadsAhmadabadGUJARAT380015India	Ph: 07926868926	26868926	Ph: 07926862363	r.mittal@zyduscadila.com	56
869	CTRI/2009/091/000682	Ravindra Mittal	RavindraMittal	61	Medical Advisor & Head-Regulatory Affairs	NA	Cadila Healthcare Ltd.Zydus Tower, Satellite Cross RoadsAhmadabadGUJARAT380015India	Ph: 07926868926	26868926	Ph: 07926862362	r.mittal@zyduscadila.com	56
870	CTRI/2009/091/000683	Ravindra Mittal	RavindraMittal	61	Medical Advisor & Head-Regulatory Affairs	NA	Cadila Healthcare Ltd.Zydus Tower, Satellite Cross RoadsAhmadabadGUJARAT380015India	Ph: 07926868926	26868926	Ph: 07926862362	r.mittal@zyduscadila.com	56
1019	CTRI/2009/091/000861	Ravindra Mittal	RavindraMittal	61	Medical Advisor & Head - Regulatory Affairs	NA	Cadila Healthcare Ltd.Zydus Tower, Satellite Cross Roads,AhmadabadGUJARAT380015India	Ph: 07926868926	26868926	Ph: 07926862362	r.mittal@zyduscadila.com	56
1021	CTRI/2009/091/000863	Ravindra Mittal	RavindraMittal	61	Medical Advisor & Head - Regulatory Affairs	NA	Cadila Healthcare Ltd.Zydus Tower, Satellite Cross RoadsAhmadabadGUJARAT380015India	Ph: 07926868926	26868926	Ph: 07926862362	r.mittal@zyduscadila.com	56
1157	CTRI/2009/091/001021	Ravindra Mittal	RavindraMittal	61	Medical Advisor & Head - Regulatory Affairs	NA	Cadila Healthcare Ltd.Zydus Tower, Satellite Cross RoadsAhmadabadGUJARAT380015India	Ph: 07926868926	26868926	Ph: 07926862362	r.mittal@zyduscadila.com	56
1158	CTRI/2009/091/001022	Ravindra Mittal	RavindraMittal	61	Medical Advisor & Head - Regulatory Affairs	NA	Cadila Healthcare Ltd.Zydus Tower, Satellite Cross RoadsAhmadabadGUJARAT380015India	Ph: 07926868926	26868926	Ph: 07926862362	r.mittal@zyduscadila.com	56
1159	CTRI/2009/091/001023	Ravindra Mittal	RavindraMittal	61	Medical Advisor & Head - Regulatory Affairs	NA	Cadila Healthcare Ltd.Zydus Tower,Satellite Cross RoadsAhmadabadGUJARAT380015India	Ph: 07926868926	26868926	Ph: 07926862362	r.mittal@zyduscadila.com	56
1273	CTRI/2010/091/000053	Ravindra Mittal	RavindraMittal	61	Medical Advisor & Head - Regulatory Affairs	Cadila Healthcare Limited	Cadila Healthcare Ltd.Zydus Tower, Satellite Cross RoadsAhmadabadGUJARAT380015India	Ph: 07926868926	26868926	Ph: 07926862362	r.mittal@zyduscadila.com	56
1275	CTRI/2010/091/000055	Ravindra Mittal	RavindraMittal	61	Medical Advisor & Head - Regulatory Affairs	Cadila Healthcare Limited	Cadila Healthcare Ltd.Zydus Tower, Satellite Cross RoadsAhmadabadGUJARAT380015India	Ph: 07926868926	26868926	Ph: 07926862362	r.mittal@zyduscadila.com	56
1395	CTRI/2010/091/000182	Ravindra Mittal	RavindraMittal	61	NA	NA	Cadila Healthcare LtdZydus Tower Satellite Cross RoadsAhmadabadGUJARAT380015India	Ph: 07926868926	26868926	Ph: 07926862362	r.mittal@zyduscadila.com	56
1683	CTRI/2010/091/000509	Ravindra Mittal	RavindraMittal	61	Medical Advisor & Head-Regulatory Affairs	NA	Cadila Healthcare Ltd.Zydus Tower, Satellite Cross Road.AhmadabadGUJARAT380015India	Ph: 07926868926	26868926	Ph: 07926862362	r.mittal@zyduscadila.com	56
1866	CTRI/2010/091/001055	Ravindra Mittal	RavindraMittal	61	NA	NA	Cadila Healthcare Ltd.Zydus Tower, Satellite Cross RoadsAhmadabadGUJARAT380015India	Ph: 07926868926	26868926	Ph: 07926862362	r.mittal@zyduscadila.com	56
1926	CTRI/2010/091/001118	Ravindra Mittal	RavindraMittal	61	NA	NA	Cadila Healthcare Ltd.Zydus Tower, Satellite Cross RoadsAhmadabadGUJARAT380015India	Ph: 07926868926	26868926	Ph: 07926862362	r.mittal@zyduscadila.com	56
1927	CTRI/2010/091/001119	Ravindra Mittal	RavindraMittal	61	NA	NA	Cadila Healthcare Ltd.Zydus Tower, Satellite Cross RoadAhmadabadGUJARAT380015India	Ph: 07926868926	26868926	Ph: 07926862362	r.mittal@zyduscadila.com	56
2159	CTRI/2010/091/001368	Ravindra Mittal	RavindraMittal	61	Medical Advisor & Head - Regulatory Affairs	NA	Cadila Healthcare Ltd.Zydus Tower, Satellite Cross RoadsAhmadabadGUJARAT380015India	Ph: 07926868926	26868926	Ph: 07926862362	r.mittal@zyduscadila.com	56
2654	CTRI/2011/091/000140	Ravindra Mittal	RavindraMittal	61	Medical Advisor & Head - Regulatory Affairs	NA	Cadila Healthcare Ltd., Zydus Tower, Satellite Cross Roads, Ahmedabad - 380015, Gujarat, India. AhmadabadGUJARAT380015India	Ph: 07926868211	26868211	Ph: 079-26862362	r.mittal@zyduscadila.com	56
2655	CTRI/2011/091/000141	Ravindra Mittal	RavindraMittal	61	Medical Advisor & Head - Regulatory Affairs	NA	Cadila Healthcare Ltd.Zydus Tower, Satellite Cross Roads, Ahmadabad - 380015.AhmadabadGUJARAT380015India	Ph: 07926868211	26868211	Ph: 079-26862362	r.mittal@zyduscadila.com	56
2797	CTRI/2011/04/001689	Ravindra Mittal	RavindraMittal	61	NA	NA	Medical Advisor & Head - Regulatory Affairs,Cadila Healthcare Ltd.Zydus Tower, Satellite Cross Roads, AhmedabadAhmadabadGUJARAT380015India	Ph: 07926868211	26868211	Ph: 079-26862362	r.mittal@zyduscadila.com	56
2937	CTRI/2011/04/001700	Ravindra Mittal	RavindraMittal	61	Medical Advisor & Head - Regulatory Affairs	NA	Cadila Healthcare Ltd.Zydus Tower, Satellite Cross Roads, AhmedabadAhmadabadGUJARAT380015India	Ph: 07926868211	26868211	Ph: 079-26862362	r.mittal@zyduscadila.com	56
8352	CTRI/2014/01/004339	Ravindra Mittal	RavindraMittal	61	Medical Advisor & Head - Regulatory Affairs	Cadila Healthcare Ltd.	Cadila Healthcare Ltd., Zydus-PTC, Sigma Commerce Zone, B/H ISCON Temple, Near Satellite Cross Roads, Ambli-Bopal Road, Ahmedabad - 380015.AhmadabadGUJARAT380015India	Ph: 07926868926	26868926	Ph: 07926868910	r.mittal@zyduscadila.com	56
8364	CTRI/2014/01/004343	Ravindra Mittal	RavindraMittal	61	Medical Advisor & Head - Regulatory Affairs	Cadila Healthcare Ltd.	Cadila Healthcare Ltd., Zydus-PTC, Sigma Commerce Zone, B/H ISCON Temple, Near Satellite Cross Roads, Ambli-Bopal RoadAhmadabadGUJARAT380015India	Ph: 07926868926	26868926	Ph: 07926868910	r.mittal@zyduscadila.com	56
11631	CTRI/2015/05/005739	Ravindra Mittal	RavindraMittal	61	Medical Advisor & Head - Regulatory Affairs	Cadila Healthcare Ltd	Cadila Healthcare Ltd., Zydus-PTC, Sigma Commerce Zone, B/H ISCON Temple, Near Satellite Cross Roads, Ambli-Bopal Road, AhmedabadAhmadabadGUJARAT380015India	Ph: 07926868926	26868926	Ph: 079-26868910	r.mittal@zyduscadila.com	56
11634	CTRI/2015/05/005740	Ravindra Mittal	RavindraMittal	61	Medical Advisor & Head - Regulatory Affairs	Cadila Healthcare Ltd.	Cadila Healthcare Ltd., Zydus-PTC, Sigma Commerce Zone, B/H ISCON Temple, Near Satellite Cross Roads, Ambli-Bopal Road, AhmedabadAhmadabadGUJARAT380015India	Ph: 07926868926	26868926	Ph: 079-26868910	r.mittal@zyduscadila.com	56
11636	CTRI/2015/05/005768	Ravindra Mittal	RavindraMittal	61	Medical Advisor & Head - Regulatory Af	Cadila Healthcare Ltd.	Cadila Healthcare Ltd., Zydus-PTC, Sigma Commerce Zone, B/H ISCON Temple, Near Satellite Cross Roads, Ambli-Bopal Road, AhmedabadAhmadabadGUJARAT380015India	Ph: 07926868926	26868926	Ph: 079-26868910	r.mittal@zyduscadila.com	56
11849	CTRI/2015/05/005784	Ravindra Mittal	RavindraMittal	61	Medical Advisor & Head - Regulatory Affairs	Cadila Healthcare Ltd	Cadila Healthcare Ltd., Zydus-PTC, Sigma Commerce Zone, B/H ISCON Temple, Near Satellite Cross Roads, Ambli-Bopal RoadAhmadabadGUJARAT380015India	Ph: 07926868926	26868926	Ph: 07926868910	r.mittal@zyduscadila.com	56
12388	CTRI/2015/07/006059	Ravindra Mittal	RavindraMittal	61	Medical Advisor & Head - Regulatory Affairs	Cadila Healthcare Ltd	Cadila Healthcare Ltd., Zydus-PTC, Sigma Commerce Zone, B/HISCON Temple, Near Satellite Cross Roads, Ambli-Bopal RoadAhmadabadGUJARAT380015India	Ph: 07926868926	26868926	Ph: 079-26868910	r.mittal@zyduscadila.com	56
12855	CTRI/2015/09/006209	Ravindra Mittal	RavindraMittal	61	Medical Advisor & Head - Regulatory Affairs	Cadila Healthcare Ltd	Cadila Healthcare Ltd., Zydus-PTC, Sigma Commerce Zone, B/H ISCON Temple, Near Satellite Cross Roads, Ambli-Bopal RoadAhmadabadGUJARAT380015India	Ph: 07926868926	26868926	Ph: 079-26868910	r.mittal@zyduscadila.com	56
12867	CTRI/2015/09/006208	Ravindra Mittal	RavindraMittal	61	Medical Advisor & Head - Regulatory Affairs	Cadila Healthcare Ltd	Cadila Healthcare Ltd., Zydus-PTC, Sigma Commerce Zone, B/H ISCON Temple, Near Satellite Cross Roads, Ambli-Bopal RoadAhmadabadGUJARAT380015India	Ph: 07926868926	26868926	Ph: 079-26868910	r.mittal@zyduscadila.com	56
15171	CTRI/2016/05/006975	Ravindra Mittal	RavindraMittal	61	Medical Advisor & Head - Regulatory Affairs	Cadila Healthcare Ltd.	Cadila Healthcare Ltd., Sigma CommerZone, Near ISCON Temple & Satellite Cross Roads, Ambli-Bopal Road, AhmedabadAhmadabadGUJARAT380015India	Ph: 07926868926	26868926	Ph: 079-26868910	r.mittal@zyduscadila.com	56
18958	CTRI/2017/05/008701	Ravindra Mittal	RavindraMittal	61	Medical Advisor & Head - Regulatory Affairs	Cadila Healthcare Ltd	Cadila Healthcare Ltd., Zydus-PTC, Sigma Commerce Zone, B/H ISCON Temple, Near Satellite Cross Roads, Ambli-Bopal RoadAhmadabadGUJARAT380058India	Ph: 07926868926	26868926	Ph: 07926868910	r.mittal@zyduscadila.com	56
19473	CTRI/2017/08/009204	Ravindra Mittal	RavindraMittal	61	Medical Advisor & Head - Regulatory Affairs	Cadila Healthcare Ltd	Cadila Healthcare Ltd., Zydus-PTC, Sigma Commerce Zone, B/H ISCON Temple, Near Satellite Cross Roads, Ambli-Bopal RoadAhmadabadGUJARAT380015India	Ph: 07926868926	26868926	NA	r.mittal@zyduscadila.com	56
20878	CTRI/2017/11/010427	Ravindra Mittal	RavindraMittal	61	Medical Advisor & Head - Regulatory Affairs	Cadila Healthcare Ltd., Ahmedabad	Cadila Healthcare Ltd., Sigma CommerZone, Near ISCON Temple & Satellite Cross Roads, Ambli-Bopal Road, Ahmedabad,Gujarat, IndiaAhmadabadGUJARAT380015India	Ph: 07926868926	26868926	Ph: 079-26868910	r.mittal@zyduscadila.com	56
27960	CTRI/2018/08/015476	Ravindra Mittal	RavindraMittal	61	Medical Advisor & Head - Regulatory Affairs	Cadila Healthcare Ltd	Cadila Healthcare Ltd,Sigma CommerZone, Near ISCON Temple & Satellite Cross Roads, Ambli-Bopal Road, Ahmedabad,Gujarat, IndiaAhmadabadGUJARAT380015India	Ph: 07926868926	26868926	Ph: 079-26868910	r.mittal@zyduscadila.com	56
34902	CTRI/2019/07/019996	Ravindra Mittal	RavindraMittal	61	Medical Advisor & Head - Regulatory Affairs	Cadila Healthcare Ltd	Cadila Healthcare Ltd, Sigma CommerZone, Near ISCON Temple & Satellite Cross Roads, Ambli-Bopal Road, AhmedabadAhmadabadGUJARAT380015India	Ph: 07926868926	26868926	Ph: 079-26868910	r.mittal@zyduscadila.com	56
39784	CTRI/2020/01/022798	Ravindra Mittal	RavindraMittal	61	Medical Advisor and Head - Regulatory Affairs	Zydus Healthcare Limited	Zydus Corporate Park,Scheme No. 63, Survey No. 536,Khoraj (Gandhinagar), Nr. Vaishnodevi Circle,S.G. Highway,AhmedabadAhmadabadGUJARAT382481India	Ph: 07948040000	48040000	Ph: 079-48041500	r.mittal@zyduscadila.com	56
44660	CTRI/2020/06/026086	Ravindra Mittal	RavindraMittal	61	Medical Advisor & Head - Regulatory Affairs	Cadila Healthcare Limited	Zydus Corporate Park,Scheme No. 63, Survey No. 536,Khoraj (Gandhinagar), Nr. Vaishnodevi Circle,S.G. HighwayAhmadabadGUJARAT382481India	Ph: 07971800000	71800000	Ph: 079-48041500	r.mittal@zyduscadila.com	56
45306	CTRI/2020/07/026352	Ravindra Mittal	RavindraMittal	61	Senior Vice President	Cadila Healthcare Limited	Zydus Corporate Park, Scheme No. 63, Survey No. 536, Nr. Vaishnodevi Circle, S.G. Highway.AhmadabadGUJARAT382481India	Ph: 07948040000	48040000	NA	r.mittal@zyduscadila.com	56
46913	CTRI/2020/09/027948	Ravindra Mittal	RavindraMittal	61	Medical Advisor & Head - Regulatory Affairs	Zydus Healthcare Limited	Zydus Corporate Park, Scheme No. 63, Survey No. 536, Khoraj(Gandhinagar), Nr. Vaishnodevi Circle, S.G. HighwayAhmadabadAhmadabadGUJARAT382481India	Ph: 07971800000	71800000	Ph: 079-48041500	r.mittal@zyduscadila.com	56
47346	CTRI/2020/10/028347	Ravindra Mittal	RavindraMittal	61	Medical Advisor & Head - Regulatory Affairs	Cadila Healthcare Limited	Zydus Corporate Park, Scheme No. 63, Survey No. 536, Khoraj (Gandhinagar), Nr. Vaishnodevi Circle, S.G. HighwayAhmadabadGUJARAT382481India	Ph: 07971800000	71800000	Ph: 079-48041500	r.mittal@zyduscadila.com	56
51254	CTRI/2021/01/030416	Ravindra Mittal	RavindraMittal	61	Senior Vice President	Cadila Healthcare Limited	Zydus Corporate Park, Scheme No. 63, Survey No. 536, Nr. Vaishnodevi Circle, S.G. Highway. AhmadabadGUJARAT382481India	Ph: 07948040000	48040000	NA	r.mittal@zyduscadila.com	56
53226	CTRI/2021/03/032051	Ravindra Mittal	RavindraMittal	61	Medical Advisor & Head - Regulatory Affairs	Cadila Healthcare Limited	Zydus Corporate Park, Scheme No. 63, Survey No. 536, Khoraj (Gandhinagar), Nr. Vaishnodevi Circle, S.G. Highway, Ahmedabad AhmadabadGUJARAT382481India	Ph: 07948041430	48041430	NA	r.mittal@zyduscadila.com	56
60539	CTRI/2021/09/036577	Ravindra Mittal	RavindraMittal	61	Medical Advisor & Head - Regulatory Affairs	Cadila Healthcare Limited	Cadila Healthcare Ltd.Zydus Corporate Park,Scheme No. 63, Survey No. 536,Khoraj (Gandhinagar), Nr. Vaishnodevi Circle,S.G. Highway, Ahmedabad Ã¢Â€Â“ 382481,Gujarat, IndiaAhmadabadGUJARAT382481India	Ph: 07971800000	71800000	Ph: 079-48041500	r.mittal@zyduscadila.com	56
60982	CTRI/2021/10/037044	Ravindra Mittal	RavindraMittal	61	Medical Advisor and Head - Regulatory Affairs	Zydus Healthcare Limited	Zydus Healthcare Limited,Zydus Corporate Park, Scheme No. 63, Survey No. 536, Khoraj (Gandhinagar), Nr. Vaishnodevi Circle, S.G. Highway, Ahmedabad.AhmadabadGUJARAT382481India	Ph: 07948040000	48040000	Ph: 079-48041500	r.mittal@zyduscadila.com	56
61066	CTRI/2021/10/037155	Ravindra Mittal	RavindraMittal	61	Medical Advisor and Head - Regulatory Affairs	Zydus Healthcare Limited	Zydus Healthcare Limited,Zydus Corporate Park, Scheme No. 63,Survey No. 536, Khoraj (Gandhinagar),Nr. Vaishnodevi Circle, S.G. Highway, Ahmedabad.AhmadabadGUJARAT382481India	Ph: 07948040000	48040000	Ph: 079-48041500	r.mittal@zyduscadila.com	56
61488	CTRI/2021/10/037137	Ravindra Mittal	RavindraMittal	61	Medical Advisor & Head - Regulatory Affairs	Cadila Healthcare Limited	Zydus Corporate Park, Scheme No. 63, Survey No. 536, Khoraj(Gandhinagar), Nr. Vaishnodevi Circle, S.G. Highway, AhmedabadAhmadabadGUJARAT382481India	Ph: 07948041430	48041430	NA	r.mittal@zyduscadila.com	56
61952	CTRI/2021/11/037790	Ravindra Mittal	RavindraMittal	61	Medical Advisor and Head - Regulatory Affairs	Zydus Healthcare Limited	Zydus Healthcare Limited, Zydus Corporate Park, Scheme No. 63,Survey No. 536, Khoraj (Gandhinagar), Nr. Vaishnodevi Circle, S.G. Highway, Ahmedabad.AhmadabadGUJARAT382481India	Ph: 07948040000	48040000	Ph: 079-48041500	r.mittal@zyduscadila.com	56
64821	CTRI/2022/02/040274	Ravindra Mittal	RavindraMittal	61	Medical Advisor & Head - Regulatory Affairs	Cadila Healthcare Limited	Cadila Healthcare Ltd. Zydus Corporate Park, Scheme No. 63,Survey No. 536, Khoraj (Gandhinagar), Nr. Vaishnodevi Circle, S.G.Highway, Ahmedabad Ã¢Â€Â“ 382481, Gujarat, IndiaAhmadabadGUJARAT382481India	NA	NA	NA	r.mittal@zyduscadila.com	56
66552	CTRI/2022/03/041466	Ravindra Mittal	RavindraMittal	61	Medical Advisor & Head-Regulatory Affairs	Zydus Healthcare Limited	Zydus Corporate Park,Scheme No. 63, Survey No. 536,Khoraj (Gandhinagar), Nr. Vaishnodevi Circle,Sarkhej Gandhinagar Highway,Ahmedabad, Gujarat, IndiaAhmadabadGUJARAT382481India	Ph: 07948041430	48041430	Ph: 079-48041500	r.mittal@zyduscadila.com	56
68760	CTRI/2022/05/042514	Ravindra Mittal	RavindraMittal	61	Medical Advisor & Head - Regulatory Affairs	Cadila Healthcare Limited	Cadila Healthcare Ltd. Zydus Corporate Park, Scheme No. 63,Survey No. 536, Khoraj (Gandhinagar), Nr. Vaishnodevi Circle, S.G.HighwayAhmadabadGUJARAT382481India	NA	NA	NA	r.mittal@zyduslife.com	5
70639	CTRI/2022/06/043365	Ravindra Mittal	RavindraMittal	61	Medical Advisor & Head - Regulatory Affairs	Zydus Lifesciences Limited (Formerly Known as Cadila Healthcare Limited)	Zydus Corporate Park, Scheme No. 63, Survey No. 536, Khoraj(Gandhinagar), Nr. Vaishnodevi Circle, S.G. Highway, AhmedabadAhmadabadAhmadabadGUJARAT382481India	Ph: 07948041430	48041430	NA	r.mittal@zyduslife.com	5
75241	CTRI/2022/12/048192	Ravindra Mittal	RavindraMittal	61	Medical Advisor & Head- Regulatory Affairs	Zydus Healthcare Limited	3rd Floor B Wing, Zydus Corporate Park, Scheme No. 63, Survey no. 536, Khoraj (Gandhinagar), Nr. Vaishnodevi Circle, S.G. HighwayAhmadabadGUJARAT382481India	Ph: 07948041430	48041430	NA	r.mittal@zyduslife.com	5
77658	CTRI/2023/03/050717	Ravindra Mittal	RavindraMittal	61	Medical Advisor & Head-Regulatory Affairs	Zydus Healthcare Limited	Zydus Corporate Park, Scheme No. 63, Survey No. 536, Khoraj(Gandhinagar), Nr. Vaishnodevi Circle, Sarkhej GandhinagarHighway, AhmedabadAhmadabadGUJARAT382481India	Ph: 07948041430	48041430	NA	r.mittal@zyduscadila.com	56
78703	CTRI/2023/02/049362	Ravindra Mittal	RavindraMittal	61	Medical Advisor & Head-Regulatory Affairs	Zydus Healthcare Limited	Zydus Corporate Park, Scheme No. 63, Survey No. 536, Khoraj(Gandhinagar), Nr. Vaishnodevi Circle, Sarkhej GandhinagarHighway,AhmadabadAhmadabadGUJARAT382481India	Ph: 07948041430	48041430	NA	r.mittal@zyduscadila.com	56
79016	CTRI/2023/03/050167	Ravindra Mittal	RavindraMittal	61	Medical Advisor and Head - Regulatory Affairs	Zydus Healthcare Limited	Zydus Healthcare Limited, Zydus Corporate Park, Scheme No. 63, Survey No. 536, Khoraj (Gandhinagar), Nr. Vaishnodevi Circle, Sarkhej-Gandhinagar Highway, Ahmedabad.AhmadabadGUJARAT382481India	Ph: 07948041430	48041430	Ph: 079-48041500	r.mittal@zyduslife.com	5
80028	CTRI/2023/02/049637	Ravindra Mittal	RavindraMittal	61	Medical Advisor & Head - Regulatory Affairs	Zydus Lifesciences Limited	Zydus Lifesciences Limited(Formerly known as Cadila Healthcare Limited),Zydus Corporate Park,Scheme No. 63, Survey No. 536,Khoraj (Gandhinagar), Nr. Vaishnodevi Circle,S.G. HighwayAhmadabadGUJARAT382481India	NA	NA	NA	r.mittal@zyduslife.com	5
81151	CTRI/2023/03/050698	Ravindra Mittal	RavindraMittal	61	Medical Advisor & Head-Regulatory Affairs	Zydus Healthcare Limited	Zydus Corporate Park, Scheme No. 63, Survey No. 536, Khoraj(Gandhinagar), Nr. Vaishnodevi Circle, Sarkhej GandhinagarHighway, Ahmedabad, Gujarat, IndiaAhmadabadGUJARAT382481IndiaAhmadabadGUJARAT382481India	Ph: 07948041430	48041430	NA	r.mittal@zyduscadila.com	56
1496	CTRI/2011/07/001888	Ripal Gharia	RipalGharia	2	Scientist I (Manager)	NA	Torrent Research CentreVillage: BhatGandhinagarGUJARAT382428India	Ph: 07923969100	23969100	Ph: 079-23969135	ripalgharia@torrentpharma.com	1
18582	CTRI/2017/04/008381	Ripal Gharia	RipalGharia	2	Medical Monitor	Cliantha Research Limited,	Cliantha Research Limited,Garden View Corporate House No.7, 3rd floor, Clinical Trial departmentOpposite Auda Garden, Bodakdev,Ahmedabad-380 054, Gujarat, India.AhmadabadGUJARAT380 054India	Ph: 917966219543	66219543	Ph: 91-79-66219549	rgharia@cliantha.in	1
20818	CTRI/2018/01/011506	R K Manchanda	RKManchanda	20	Director General	Central Council for Research in Homoeopathy	Central Council for Research in Homoeopathy61-65 Institutional Area Opp. D-Block Janakpuri New Delhi61-65 Institutional Area Opp. D-Block Janakpuri New DelhiSouth WestDELHI110058India	NA	NA	NA	dgccrh@gmail.com	5
22408	CTRI/2019/05/019077	R K Manchanda	RKManchanda	20	Director General	Central Council for Research in Homoeopathy, New Delhi	Central Council for Research in Homoeopathy, 61-65,Institutional Area, Opp.D-Block, Janakpuri, New Delhi61-65,Institutional Area, Opp.D-Block, Janakpuri, New DelhiSouth WestDELHI110058India	Ph: 9811014493	11014493	Ph: 011-28521060	rk.manchanda@nic.in	2
6155	CTRI/2013/07/003818	RK Manchanda	RKManchanda	20	Director General	Central Council for Research in Homoeopathy	Central Council for Research in Homoeopathy61-65 Institutional Area Opp D Block Janakpuri New DelhiSouth WestDELHI110058India	Ph: 28525523	28525523	Ph: 28521060	ccrh@del3.vsnl.net.in	1
15236	CTRI/2020/12/029625	RK Manchanda	RKManchanda	20	Director General	Central Council for Research in Homoeopathy	Central Council for Research in Homoeopathy 61-65 Institutional Area Opp. D-Block Janakpuri New DelhiSouth WestDELHI110058India	NA	NA	NA	rkmanchanda@gmail.com	12
18097	CTRI/2020/11/029392	RK Manchanda	RKManchanda	20	Director General	Central Council for Research in Homoeopathy	Central Council for Research in Homoeopathy61-65 Institutional Area Opp. D-Block Janakpuri New DelhiSouth WestDELHI110058India	NA	NA	NA	rkmanchanda@gmail.com	12
18122	CTRI/2018/01/011077	RK Manchanda	RKManchanda	20	Director General	Central Council for Research in Homoeopathy	Central Council for Research in Homoeopathy 61-65 Institutional Area Opp. D-Block Janakpuri New DelhiUnder Ministry of AYUSHSouth WestDELHI110058India	NA	NA	NA	dgccrh@gmail.com	5
18149	CTRI/2019/01/016832	RK Manchanda	RKManchanda	20	Director General	Central Council for Research in Homoeopathy	Central Council for Research in Homoeopathy, Room No. 408, 61-65 Institutional Area Opp. D-Block Janakpuri New DelhiSouth WestDELHI110058India	NA	NA	NA	dgccrh@gmail.com	5
18150	CTRI/2017/11/010678	RK Manchanda	RKManchanda	20	Director General	Central Council for Research in Homoeopathy	Central Council for Research in Homoeopathy, 61-65, Institutional Area Opp. D-Block Janakpuri New Delhi61-65, Institutional Area, Opp. D-Block, Janakpuri, New Delhi-110058South WestDELHI110058India	NA	NA	NA	dgccrh@gmail.com	5
18183	CTRI/2017/10/010201	RK Manchanda	RKManchanda	20	Director General	Central Council for Research in Homoeopathy	Central Council for Research in Homoeopathy 61-65 Institutional Area Opp. D-Block Janakpuri New DelhiMinistry of AYUSHSouth WestDELHI110058India	NA	NA	NA	dgccrh@gmail.com	5
18188	CTRI/2019/06/019515	RK Manchanda	RKManchanda	20	Director General	Central Council for Research in Homoeopathy	Central Council for Research in Homoeopathy 61-65 Institutional Area Opp. D-Block Janakpuri New DelhiUnder Ministry of AYUSHSouth WestDELHI110058India	NA	NA	NA	rkmanchanda@gmail.com	12
20901	CTRI/2017/11/010575	RK Manchanda	RKManchanda	20	Director General	Central Council for Research in Homoeopathy	Central Council for Research in Homoeopathy61-65 Institutional Area Opp. D-Block Janakpuri61-65 Institutional Area Opp. D-Block Janakpuri New Delhi-110058South WestDELHI110058India	NA	NA	NA	rkmanchanda@gmail.com	12
20923	CTRI/2018/11/016424	RK Manchanda	RKManchanda	20	Director General	Central Council for Research in Homoeopathy	Central Council for Research in Homoeopathy61-65 Institutional Area Opp. D-Block Janakpuri61-65 Institutional Area Opp. D-Block Janakpuri New Delhi-110058South WestDELHI110058India	NA	NA	NA	rkmanchanda@gmail.com	12
20941	CTRI/2018/11/016423	RK Manchanda	RKManchanda	20	Director General	Central Council for Research in Homoeopathy	Central Council for Research in Homoeopathy61-65 Institutional Area Opp. D-Block Janakpuri New Delhi61-65 Institutional Area Opp. D-Block Janakpuri New Delhi-110058South WestDELHI110058India	Ph: 01128521162	28521162	NA	rkmanchanda@gmail.com	12
21381	CTRI/2019/01/017158	RK Manchanda	RKManchanda	20	Director General	Central Council for Research in Homoeopathy	Central Council for Research in Homoeopathy61-65 Institutional Area Opp. D-Block Janakpuri New Delhi61-65 Institutional Area Opp. D-Block Janakpuri New DelhiSouth WestDELHI110058India	NA	NA	NA	rkmanchanda@gmail.com	12
32241	CTRI/2019/04/018504	RK Manchanda	RKManchanda	20	Director General	Central Council for Research in Homoeopathy	Central Council for Research in Homoeopathy 61-65, Institutional area, opp. D- Block, Janakpuri, New Delhi- 11005861-65, Institutional area, opp. D- Block, Janakpuri, New Delhi- 110058South WestDELHI110058India	NA	NA	NA	rkmanchanda@gmail.com	12
32242	CTRI/2019/07/020031	RK Manchanda	RKManchanda	20	Director General	Central Council for Research in Homoeopathy	Central Council for Research in Homoeopathy 61-65, Institutional area, opp. D- Block, Janakpuri, New Delhi- 11005861-65, Institutional area, opp. D- Block, Janakpuri, New Delhi- 110058South WestDELHI110058India	NA	NA	NA	rkmanchanda@gmail.com	12
32243	CTRI/2019/07/020030	RK Manchanda	RKManchanda	20	Director General	Central Council for Research in Homoeopathy	Central Council for Research in Homoeopathy 61-65, Institutional area, opp. D- Block, Janakpuri, New Delhi- 11005861-65, Institutional area, opp. D- Block, Janakpuri, New Delhi- 110058South WestDELHI110058India	NA	NA	NA	rkmanchanda@gmail.com	12
32244	CTRI/2019/07/020033	RK Manchanda	RKManchanda	20	Director General	Central Council for Research in Homoeopathy	Central Council for Research in Homoeopathy 61-65, Institutional area, opp. D- Block, Janakpuri, New Delhi- 11005861-65, Institutional area, opp. D- Block, Janakpuri, New Delhi- 110058South WestDELHI110058India	NA	NA	NA	rkmanchanda@gmail.com	12
32245	CTRI/2019/07/020032	RK Manchanda	RKManchanda	20	Director General	Central Council for Research in Homoeopathy	Central Council for Research in Homoeopathy 61-65, Institutional area, opp. D- Block, Janakpuri, New Delhi- 11005861-65, Institutional area, opp. D- Block, Janakpuri, New Delhi- 110058South WestDELHI110058India	NA	NA	NA	rkmanchanda@gmail.com	12
15695	CTRI/2017/01/007669	RKManchanda	RKManchanda	20	Director General	Central Council for Research in Homoeopathy	61-65, Institutional Area, opposite D-Block Janakpuri,New Delhi WestDELHI110058India	Ph: 01128525523	28525523	Ph: 011-28521060	rk.manchanda@nic.in	2
44259	CTRI/2020/06/025762	R Meenakumari	RMeenakumari	2	Director	National institute of Siddha	National institute of siddhatambaram sanatoriumNational institute of siddhatambaram sanatoriumKancheepuramTAMIL NADU600047India	Ph: 9176534465	76534465	NA	mkumari474@yahoo.com	2
44260	CTRI/2020/06/025769	R Meenakumari	RMeenakumari	2	Director	National institute of Siddha	National institute of Siddhatambaram sanatoriumnational institute of siddhatambaram sanatoriumKancheepuramTAMIL NADU600047India	Ph: 9176534465	76534465	NA	nischennaisiddha@yahoo.co.in	1
8808	CTRI/2014/10/005086	Rohit Sarin	RohitSarin	2	Director	National Institute of Tuberculosis and Respiratory Diseases (NITRD)	Sri Aurobindo Marg (Near Qutub Minar) New Delhi South WestDELHI110030India	Ph: 911126963335	26963335	Ph: 91-11-26568227	drsarin@yahoo.com	1
38721	CTRI/2020/02/023108	Rohit Sarin	RohitSarin	2	Director	National Insititute of Tuberculosis and Respiratory Diseases	Director Room, Administrative Block,Department of TB and Chest, Sri Aurobindo Marg, Near Qutub Minar, New DelhiSouthDELHI110030India	Ph: 01126963335	26963335	NA	r.sarin@nitrd.nic.in	1
22385	CTRI/2018/01/011463	Sadanand CD	SadanandCD	3	General Physician	Rajalakshmi Multispeciality Hospital	Department of General Medicine 21/1, Lakshmipura Main Road,Vidyaranyapura. BangaloreKARNATAKA560097India	Ph: 09895183173	95183173	NA	sadanandcd@rediffmail.com	1
43525	CTRI/2020/05/025372	Sadanand CD	SadanandCD	3	General Medicine	Rajalaxmi hospital	Lakshmipura main road, Vidyaranyapura bengaloreBangaloreKARNATAKA560097India	Ph: 9845516613	45516613	NA	drsadanand6@gmail.com	2
43528	CTRI/2020/05/025373	Sadanand CD	SadanandCD	3	General Medicine	Rajalaxmi hospital	Lakshmipura main road, Vidyaranyapura bengaloreBangaloreKARNATAKA560097IndiaBangalore RuralKARNATAKA560097India	Ph: 9845516613	45516613	NA	drsadanand6@gmail.com	2
59267	CTRI/2021/08/035662	Sailee Kadam	SaileeKadam	2	AGM Medical Services	Gufic Biosciences Limited	SM House 11 Sahakar Road Vile Parle East Mumbai Maharashtra MumbaiMAHARASHTRA400057IndiaMumbaiMAHARASHTRA400057India	Ph: 9869350948	69350948	NA	herbalmed@guficbio.com	1
62642	CTRI/2021/11/038335	Sailee Kadam	SaileeKadam	2	AGM Medical Services	Gufic Biosciences Limited	SM House 11 Sahakar Road Vile Parle East Mumbai MaharashtraMumbai MAHARASHTRA 400057 IndiaMumbaiMAHARASHTRA400057 India	Ph: 9869350948	69350948	NA	dr.sailee.kadam@guficbio.com	1
61116	CTRI/2021/12/038780	Salil Maheshwari	SalilMaheshwari	3	Chief Medical Officer	Patanjali Yog Gram	Niramyam, Patanjali Yog Gram, Village Aurangabad, Near SIDCUL Roshnabad, Haridwar, UttarakhandHardwarUTTARANCHAL249402India	Ph: 7302254793	02254793	NA	principal.investigator@prft.in	2
61297	CTRI/2022/01/039150	Salil Maheshwari	SalilMaheshwari	3	Chief Medical Officer	Patanjali Yog Gram, Haridwar	Niramayam, Patanjali Yog Gram, Village Aurangabad, Near SIDCUL Roshanabad, Haridwar, Uttarakhand, India HardwarUTTARANCHAL249402India	Ph: 7302254793	02254793	NA	prinicipal.investigator@prft.in	1
69244	CTRI/2022/06/043085	Salil Maheshwari	SalilMaheshwari	3	Chief Medical Officer	Patanjali Yog Gram	Niramayam Yog Gram Village Aurangabad, Near SIDCUL Roshnabad, Haridwar, Uttarakhand, India.HardwarUTTARANCHAL249405India	Ph: 7302254793	02254793	NA	principal.investigator@prft.in	2
3145	CTRI/2016/10/007356	Samir Malhotra	SamirMalhotra	5	Additional Professor	PGIMER	PGIMER,sector 12ChandigarhSector 12160012ChandigarhCHANDIGARH160012India	Ph: 01722755243	22755243	NA	smal.pgi@gmail.com	3
3491	CTRI/2012/07/002832	Samir Malhotra	SamirMalhotra	5	Additional Professor	PGIMER	Department of PharmacologyPGIMERSector 12ChandigarhChandigarhCHANDIGARH160012India	Ph: 01722755243	22755243	Ph: 0172-2744401	smal.pgi@gmail.com	3
4536	CTRI/2012/07/002812	Samir Malhotra	SamirMalhotra	5	Additional Professor	PGIMER	Department of Pharmacology 4th level, Research Block BPGIMERChandigarhCHANDIGARH160012India	Ph: 01722755243	22755243	NA	samirmalhotra345@yahoo.com	2
31862	CTRI/2019/03/018102	Samir Malhotra	SamirMalhotra	5	Professor	PGIMER	Dept of Pharmacology,PGIMER, sector 12ChandigarhCHANDIGARH160022India	Ph: 09417016343	17016343	NA	samirmalhotra345@yahoo.com	2
65501	CTRI/2022/02/040351	Samir Malhotra	SamirMalhotra	5	Professor and Head	PGIMER Chandigarh	Room no 4001Dept of PharmacologyFourth floorResearch Block BPGIMER, ChandigarhChandigarhCHANDIGARH160012India	Ph: 01722755243	22755243	NA	smal.pgi@gmail.com	3
8854	CTRI/2014/05/004593	SANDEEP SAHU	SANDEEPSAHU	3	ASSOCIATE PROFESSOR,DEPT OF ANESTHESIOLOGY	SANJAY GANDHI POSTGRADAUTE INSTITUTE OF MEDICAL SCIENCES,LUCKNOW,UP,INDIA	ASSOCIATE PROFESSOR,DEPT OF ANESTHESIOLOGYSANJAY GANDHI POSTGRADAUTE INSTITUTE OF MEDICAL SCIENCES,LUCKNOW,UP,INDIAASSOCIATE PROFESSOR,DEPT OF ANESTHESIOLOGYSANJAY GANDHI POSTGRADAUTE INSTITUTE OF MEDICAL SCIENCES,LUCKNOW,UP,INDIALucknowUTTAR PRADESH226014India	Ph: 918004904598	04904598	NA	drsandeepsahu@yahoo.co.in	2
36885	CTRI/2019/09/021417	Sandeep sahu	Sandeepsahu	3	Additional professor	Sanjay Gandhi post graduate institute of medical sciences	Department of anesthesiologySanjay Gandhi post graduate institute of medical sciences, lucknowLucknowUTTAR PRADESH226014India	Ph: 8004904598	04904598	NA	drsandeepsahu@yahoo.co.in	2
41962	CTRI/2020/06/025545	Sandeep Sahu	SandeepSahu	3	Professor	Sanjay Gandhi Post Graduate Institute of Medical Sciences	Department of Anaesthesiology, Sanjay Gandhi Post Graduate Institute of Medical Sciences, Raebareli Road, LucknowLucknowUTTAR PRADESH226014India	Ph: 80004904598	04904598	NA	drsandeepsahu09@gmail.com	1
25188	CTRI/2018/05/013845	Sanish Davis	SanishDavis	19	R&D Director, GCO India	Johnson & Johnson Private Limited	Arena Space, Behind Majas Bus Depot, Off J.V. Link Road, Jogeshwari (E)MumbaiMAHARASHTRA400060India MumbaiMAHARASHTRA400060India	NA	NA	NA	SDavis20@ITS.JNJ.com	18
26568	CTRI/2018/09/015645	Sanish Davis	SanishDavis	19	R&D Director, GCO India	Johnson & Johnson Private Limited	Arena Space, Behind Majas Bus Depot, Off J.V. Link Road, Jogeshwari(E)MumbaiMAHARASHTRA400060India	NA	NA	NA	SDavis20@ITS.JNJ.com	18
29518	CTRI/2018/12/016706	Sanish Davis	SanishDavis	19	R&D Director, GCO India	Johnson & Johnson Private Limited	Arena Space, Behind Majas Bus Depot, Off J.V. Link Road, Jogeshwari (E)MumbaiMAHARASHTRA400060India	NA	NA	NA	SDavis20@ITS.JNJ.com	18
32562	CTRI/2019/06/019546	Sanish Davis	SanishDavis	19	R&D Director GCO India	Johnson & Johnson Private Limited	Arena Space Behind Majas Bus Depot Off JV Link RoadJogeshwari EastMumbaiMAHARASHTRA400060India	NA	NA	NA	SDavis20@ITS.JNJ.com	18
32836	CTRI/2019/06/019547	Sanish Davis	SanishDavis	19	R&D Director, GCO India	Johnson & Johnson Private Limited	Arena Space, Behind Majas Bus Depot, Off J.V. Link Road,Jogeshwari (E)MumbaiMumbaiMAHARASHTRA400060India	NA	NA	NA	SDavis20@ITS.JNJ.com	18
32894	CTRI/2019/04/018855	Sanish Davis	SanishDavis	19	Head of Clinical Trial Operations and Medical Director	Covance India Pharmaceutical Services Pvt. Ltd.	Building No 1 Unit No 601 Raheja Mindspace Plot Nos. Gen/2/1/D Gen/2/1/E and Gen2/1/F at MIDC Trans Thane Creek Industrial Area within the village limits of Bonsari, Kukshet, Shiravane,Taluka and Registration Sub-District of Thane, Navi MumbaiMAHARASHTRA400706India	Ph: 912267193941	67193941	Ph: 912267193958	sanish.davis@covance.com	1
42206	CTRI/2020/07/026539	Sanish Davis	SanishDavis	19	R&D Director, GCO India	Johnson & Johnson Private Limited	Arena Space, Behind Majas Bus Depot, Off J.V. Link Road,Jogeshwari (E) MumbaiMumbaiMAHARASHTRA400060India	NA	NA	NA	SDavis20@ITS.JNJ.com	18
48914	CTRI/2020/11/029082	Sanish Davis	SanishDavis	19	R&D Director GCO India	Janssen Pharmaceutical Companies of Johnson & Johnson	Johnson and Johnson Private Limited, Arena Space,Josgehswari EastMumbaiMAHARASHTRA400060India	NA	NA	NA	SDavis20@ITS.JNJ.com	18
48922	CTRI/2020/11/029081	Sanish Davis	SanishDavis	19	R&D Director GCO India	Janssen Pharmaceutical Companies of Johnson & Johnson	Johnson and Johnson Private Limited, Arena Space, Josgehswari EastMumbaiMAHARASHTRA400060India	NA	NA	NA	SDavis20@ITS.JNJ.com	18
52309	CTRI/2021/03/032147	Sanish Davis	SanishDavis	19	R&D Director Global Clinical Operations India	Johnson & Johnson Private Limited	Arena Space, Behind Majas Bus Depot, Off J.V. Link Road, Jogeshwari (E)MumbaiMAHARASHTRA400060India	Ph: 9820958943	20958943	NA	SDavis20@ITS.JNJ.com	18
52774	CTRI/2021/08/036009	Sanish Davis	SanishDavis	19	R and D Director GCO India	Johnson and Johnson Private Limited	Arena Space Behind Majas Depot Off J V Link Road Jogeshwari East Mumbai Maharashtra 40060 IndiaMumbaiMAHARASHTRA40060India	NA	NA	NA	sdavis20@its.jnj.com	18
54193	CTRI/2021/08/035691	Sanish Davis	SanishDavis	19	R&D Director Global Clinical Operations India	Johnson & Johnson Private Limited	Arena Space, Behind Majas Bus Depot, Off J.V. Link Road,Jogeshwari (E)MumbaiMAHARASHTRA400060India	Ph: 9820958943	20958943	NA	SDavis20@ITS.JNJ.com	18
57278	CTRI/2021/11/038016	Sanish Davis	SanishDavis	19	R and D, Director, GCO India	Johnson and Johnson Pvt. Ltd.	Arena Space, Behind Majas Bus Depot, Off. J. V. Link Road, Jogeshwari (E).MumbaiMAHARASHTRA400060India	NA	NA	NA	sdavis20@its.jnj.com	18
58058	CTRI/2021/09/036588	Sanish Davis	SanishDavis	19	R & D Director	Johnson and Johnson Pvt. Ltd.	Arena Space, Behind Majas Bus Depot, Off. J. V. Link Road,Jogeshwari (E).MumbaiMAHARASHTRA 400060IndiaMumbaiMAHARASHTRA400060India	NA	NA	NA	sdavis20@its.jnj.com	18
60171	CTRI/2021/10/037564	Sanish Davis	SanishDavis	19	R and D, Director, GCO India	Johnson and Johnson Pvt. Ltd.	Arena Space, Behind Majas Bus Depot, Off. J. V. Link Road,Jogeshwari (E).MumbaiMAHARASHTRA400060India	NA	NA	NA	sdavis20@its.jnj.com	18
63507	CTRI/2022/01/039085	Sanish Davis	SanishDavis	19	R & D Director	Johnson and Johnson Pvt Ltd	Arena Space Behind Majas Bus Depot Off J. V. LinkRoad Jogeshwari EMumbai (Suburban)MAHARASHTRA400060India	NA	NA	NA	sdavis20@its.jnj.com	18
63545	CTRI/2022/01/039158	Sanish Davis	SanishDavis	19	R&D Director GCO India	Janssen Pharmaceutical Companies of Johnson & Johnson	Johnson and Johnson Private LimitedArena Space Jogeshwari EastMumbaiMAHARASHTRA400060India	NA	NA	NA	sdavis20@its.jnj.com	18
76611	CTRI/2023/02/049676	Sanish Davis	SanishDavis	19	R and D, Director, GCO India	Johnson and Johnson Pvt Ltd	Arena Space, Behind Majas Bus Depot, Off. J. V. Link RoadJogeshwari (E).Mumbai (Suburban)Mumbai (Suburban)MAHARASHTRA400060India	NA	NA	NA	sdavis20@its.jnj.com	18
77236	CTRI/2023/02/049675	Sanish Davis	SanishDavis	19	R and D Director GCO India	Johnson and Johnson Private Limited	Arena Space Behind Majas Depot Off J V Link Road Jogeshwari EastMumbai (Suburban)MAHARASHTRA400060India	Ph: 9820958943	20958943	NA	SDavis20@ITS.JNJ.com	18
14484	CTRI/2018/03/012322	Sanjay Kumar	SanjayKumar	3	Assistant Professor	Sanjay Gandhi Post Graduate Institute of Medical Sciences	Department of Anaesthesiology, SGPGIMS, LucknowDepartment of Anaesthesiology, , SGPGIMS, LucknowLucknowUTTAR PRADESH226014India	Ph: 05222665528	22665528	Ph: 0522-2668017	drsanjaygupta9@gmail.com	1
41835	CTRI/2020/03/023905	Sanjay Kumar	SanjayKumar	3	Associate Professor	National Institute of Ayurveda Jaipur	Department of Rasashastra and Bhaishajya Kalpana National Institute of Ayurveda Amer Road JaipurJaipurRAJASTHAN302002India	Ph: 9887644272	87644272	NA	drsan_agr@yahoo.com	1
80391	CTRI/2023/03/050517	sanjay kumar	sanjaykumar	3	senior resident	INDIRA GANDHI INSTITUTE OF MEDICAL SCIENCES,PATNA -14	DEPARTMENT OF ANAESTHESIOLOGY , 1ST FLOOR , WARD BLOCK , IGIMS , PATNA DEPARTMENT OF ANAESTHESIOLOGY , 1ST FLOOR , WARD BLOCK , IGIMS , PATNA PatnaBIHAR800014India	Ph: 8804709874	04709874	NA	sanjay4ujnv@gmail.com	1
1311	CTRI/2010/091/000096	Sanjay Maroo	SanjayMaroo	6	General Manager	Troikaa Pharmaceuticals Limited	Medical Services Department, Troikaa Pharmaceuticals Limited Commerce House- 1, Satya Marg, BodakdevAhmadabadGUJARAT380 054India	Ph: 07926856242	26856242	Ph: 079-26856246	sanjaymaroo@troikaapharma.com	2
1978	CTRI/2010/091/001178	Sanjay Maroo	SanjayMaroo	6	Sr GM	NA	Troikaa Pharmaceuticals LimitedCommerce House- 1, Satya Marg, BodakdevAhmadabadGUJARAT380 054India	Ph: 7926856242	26856242	NA	sanjaymaroo@troikaapharma.com	2
1979	CTRI/2010/091/001179	Sanjay Maroo	SanjayMaroo	6	Sr.GM	Medical services Department	Troikaa Pharmaceuticals LimitedCommerce House 1 BodakdevAhmadabadGUJARAT380054India	Ph: 07926856242	26856242	Ph: 079-26856246	medicalservices@troikaapharma.com	4
2349	CTRI/2010/091/002947	Sanjay Maroo	SanjayMaroo	6	General Manager	Troikaa Pharmaceuticals Limited	Troikaa Pharmaceuticals LimitedCommerce House 1, Satya Marg, Opp. Rajvansh Apartment, Bodakdev.AhmadabadGUJARAT380054India	Ph: 07926856242	26856242	Ph: 079-26856246	medicalservices@troikaapharma.com	4
2446	CTRI/2010/091/003050	Sanjay Maroo	SanjayMaroo	6	NA	NA	Troikaa Pharmaceuticals Ltd.Commerce House-1Opp Rajvansh Tower Off. Judges BunglowsAhmadabadGUJARAT380054India	Ph: 07926856242	26856242	Ph: 079-26856246	medicalservices@troikaapharma.com	4
3690	CTRI/2011/11/002116	Sanjay Maroo	SanjayMaroo	6	GM - Medical services	Troikaa Pharmaceuticals Ltd.	Troikaa Pharmaceuticals Ltd. Commerce House-1Opp Rajvansh TowerOff. Judges BunglowsAhmadabadGUJARAT380054India	Ph: 07926856242	26856242	Ph: 079-26856246	medicalservices@troikaapharma.com	4
45	CTRI/2012/05/002696	Sanjay Mehendale	SanjayMehendale	2	Director	National Institute of Epidemiology	National Institute of Epidemiology (NIE),Indian Council of Medical Research (ICMR), R127, TNHB, AyapakkamChennaiTAMIL NADU600077India	Ph: 04426136204	26136204	Ph: 04426820464	directorne@dataone.in	1
838	CTRI/2009/091/000644	Sanjay Mehendale	SanjayMehendale	2	Principal investigator	National AIDS Research Institute	National AIDS Research Institute 73, G Block MIDC,Bhosari,PuneMAHARASHTRA411 026India	Ph: 912027331200	27331200	Ph: 91-20-27121071	smehendale@nariindia.org	1
30805	CTRI/2019/03/018143	Sanjay Sharma	SanjaySharma	4	General Manager	Torrent Pharmaceuticals Ltd, Research Centre	Torrent Pharmaceuticals Ltd, Research Centre, Village: BhatDist: Gandhinagar, Gujarat 382428 IndiaAhmadabadGUJARAT382428India	Ph: 07923969100	23969100	Ph: 079-23969135	SanjaySharma@torrentpharma.com	3
37291	CTRI/2019/11/022045	Sanjay Sharma	SanjaySharma	4	General Manager	Torrent Pharmaceuticals Limited	Torrent Pharmaceuticals LimitedResearch Centre,Village: Bhat-382 428Dist: GandhinagarGujarat, IndiaTorrent Pharmaceuticals LimitedResearch Centre,Village: Bhat-382 428Dist: GandhinagarGujarat, IndiaGandhinagarGUJARAT382428India	Ph: 07923969100	23969100	Ph: 079-23969135	sanjaysharma@torrentpharma.com	3
46471	CTRI/2020/09/027555	sanjay Sharma	sanjaySharma	4	General manager	Torrent Pharmaceuticals Ltd, Research Centre	Torrent Pharmaceuticals Ltd, Research Centre, Village: Bhat Dist-Gandhinagar, Gujarat 382428 IndiaGandhinagarGUJARAT382428India	Ph: 9810229137	10229137	Ph: 079-23969135	SanjaySharma@torrentpharma.com	3
46575	CTRI/2020/10/028651	Sanjay Sharma	SanjaySharma	4	Clinical Director and Head, Department of Neurology	Ramkrishna Care Medical Sciences Pvt. Ltd. Raipur (CG)	Aurobindo Enclave, Pachpedi Naka, Dhamtari Road, Raipur (CG)RaipurCHHATTISGARH492001India	Ph: 9893137662	93137662	Ph: 0771-4004037	drsanjaysharma12345@gmail.com	1
1044	CTRI/2009/091/000888	Sanjeev Hegde	SanjeevHegde	5	Head Clinical Development	Reliance Life Science Pvt. Ltd.	Reliance Clinical Research Services Reliance Life Science Pvt. Ltd.Dhirubhai Ambani Life Sciences Centre Plot No. R 282 TTC Area of MIDCThane Belapur Road Rabale Navi MumbaiThaneMAHARASHTRA400701India	Ph: 02267678208	67678208	Ph: 02267678222	sanjeev.hegde@relbio.com	4
1874	CTRI/2010/091/001063	Sanjeev Hegde	SanjeevHegde	5	Head Clinical Development	Reliance Life Science Pvt. Ltd	Dhirubhai Ambani Life Sciences Centre Plot No. R 282 TTC Area of MIDCThane Belapur Road Rabale Navi Mumbai ThaneMAHARASHTRA400701India	Ph: 02267678208	67678208	Ph: 02267678222	sanjeev.hegde@relbio.com	4
9502	CTRI/2015/03/005607	Sanjeev Hegde	SanjeevHegde	5	Head- Clinical Development	Reliance Life Sciences Pvt. Ltd	Dhirubhai Ambani Life Sciences Centre R-282 TTC Area of MIDC Rabale Mumbai Maharashtra, India.ThaneMAHARASHTRA400701India	Ph: 02267678208	67678208	Ph: 02267678299	sanjeev.hegde@relbio.com	4
10270	CTRI/2015/06/005907	Sanjeev Hegde	SanjeevHegde	5	Head Clinical Development	Reliance Life Sciences	Reliance Life Sciences Pvt.LtdDhirubhai Ambani Life Sciences Centre R-282 TTC Area of MIDC Rabale Mumbai Maharashtra 400701, India.ThaneMAHARASHTRA400701India	Ph: 0224067000	24067000	Ph: 02240678299	sanjeev.hegde@relbio.com	4
25684	CTRI/2018/04/013390	Sanjeev Hegde	SanjeevHegde	5	Associate Vice President Global Clinical Operations	Mylan Pharmaceuticals Private Limited	Mylan Pharmaceuticals Private Limited Prestige Platina 3, Prestige Tech Park II,Kadubesanahalli, BengaluruBangaloreKARNATAKA560103India	Ph: 7349635726	49635726	NA	sanjeev.hegde@mylan.com	1
54420	CTRI/2021/03/032385	Sanjeev Kumar	SanjeevKumar	2	Additional Professor	AIIMS Patna	Department of CTVSNodal OfficerCOVID-19AIIMS PatnaPatnaBIHAR801505India	Ph: 7004761296	04761296	NA	drsanjeevk@aiimspatna.org	1
54598	CTRI/2021/05/033400	Sanjeev Kumar	SanjeevKumar	2	Assistant Professor	AIIMS, Bathinda	Department of OphthalmologyAll India Institute of Medical Sciences Mandi Dabwali Road BathindaMandi Dabwali RoadBathindaPunjabBathindaPUNJAB151001India	Ph: 9803030167	03030167	NA	globuseye@gmail.com	1
15071	CTRI/2021/02/030977	Sanjeev Sinha	SanjeevSinha	4	Professor	AIIMS	Department of Medicine, AIIMS, New DelhiDepartment of Medicine, AIIMS, New DelhiSouthDELHI110029India	Ph: 9810164416	10164416	Ph: 011-26588918	drsanjeevsinha@gmail.com	2
3973	CTRI/2011/12/002260	Sanjeev Sinha	SanjeevSinha	4	Additional Professor	AIIMS	Dr Sanjeev Sinha, MDAdditional ProfessorDepartment of Medicine, All India Institute of Medical Sciences, Ansari Nagar, New Delhi CentralDELHI110029India	Ph: 26594440	26594440	Ph: 26588866	sanjusinha@hotmail.com	1
6612	CTRI/2013/05/003626	SANJEEV SINHA	SANJEEVSINHA	4	Adl Professor	epartment of Medicine All India Institute of Medical Sciences, Ansari Nagar, New Delhi- 110 029	Dr Sanjeev SinhaDepartment of MedicineAll India Institute of Medical Sciences,Ansari Nagar, New Delhi- 110 029Ph-09810164416Dr Sanjeev SinhaDepartment of MedicineAll India Institute of Medical Sciences,Ansari Nagar, New Delhi- 110 029Ph-09810164416New DelhiDELHI110029India	NA	NA	Ph: 26588866	drsanjeevsinha2002@yahoo.com	1
45677	CTRI/2020/07/026668	Sanjeev Sinha	SanjeevSinha	4	Professor of Medicine	All India Institute of Medical Sciences	Third floor, RN 17, SRB wing, Department of Medicine, Ansari Nagar,AIIMS, New DelhiE-61. Ansari Nagar EastAIIMS, New Delhi-110029New DelhiDELHI110029India	Ph: 9810164416	10164416	Ph: 011-26588918	drsanjeevsinha@gmail.com	2
59037	CTRI/2021/08/036025	Sanjib kumar Das	SanjibkumarDas	2	consultant kayachikitsa	Sri Sri College of Ayurvedic Science and Research Hospital	Deptt of Kayachikitsa Ayurveda Division Room No C03 Sri Sri College of Ayurvedic Science and Research Hospital Sri Sri University Cuttack Odisha 754006 Deptt of Kayachikitsa Ayurveda Division Room No C03 Sri Sri College of Ayurvedic Science and Research Hospital Sri Sri University Cuttack Odisha 754006CuttackORISSA754006India	Ph: 9437292457	37292457	NA	sanjib.d@srisriuniversity.edu.in	1
59162	CTRI/2021/08/035908	Sanjib Kumar Das	SanjibKumarDas	2	consultant kayachikitsa	Sri Sri College of Ayurvedic Science and Research Hospital	Deptt of Kayachikitsa Ayurveda DIvision Room No C03 Sri Sri College of Ayurvedic Science and Research Hospital Sri Sri University Cuttack Odisha Deptt of Kayachikitsa Ayurveda DIvision Room No C03 Sri Sri College of Ayurvedic Science and Research Hospital Sri Sri University Cuttack Odisha CuttackORISSA754006India	Ph: 9437292457	37292457	NA	ayursanjib@gmail.com	1
39918	CTRI/2020/02/023361	Savita S Angadi	SavitaSAngadi	2	professor	KAHERs Shri BMK Ayurveda Mahavidyalaya, Belagavi	Department of ShalakyatantraCoordinator MRC Shri BMK Ayurveda Mahavidyalaya Belagavi0831-2426624BelgaumKARNATAKA960003India	Ph: 7411213286	11213286	NA	savita.angadi@yahoo.com	1
52283	CTRI/2021/02/031582	Savita S Angadi	SavitaSAngadi	2	Professor and HOD	KAHERs Shri BMK Ayurveda Mahavidyalaya Shahapur Belagavi Karnataka 590003	KAHERs Shri BMK Ayurveda Mahavidyalaya Shahapur Belagavi Karnataka590003Professor and HODDept of ShalakyatantraENT OPD Room no-26KAHERs Shri BMK Ayurveda Mahavidyalaya and KLE Ayurved Hospital,Shahapur Belagavi Karnataka590003BelgaumKARNATAKA590003India	Ph: 7411213286	11213286	NA	savitaangadi.kaher@kleayurworld.edu.in	1
8275	CTRI/2014/04/004576	S ELANSEKARAN	SELANSEKARAN	2	LECTURER	NATIONAL INSTITUTE OF SIDDHA	DEPT.OF NOI NAADAL,NATIONAL INSTITUTE OF SIDDHATAMBARAM SANATORIUMCHENNAINATIONAL INSTITUTE OF SIDDHATAMBARAM SANATORIUMCHENNAIKancheepuramTAMIL NADU600047India	Ph: 9962536907	62536907	Ph: 044-22381314	sekarnis78@yahoo.com	1
76233	CTRI/2023/02/049974	S ELANSEKARAN	SELANSEKARAN	2	Associate Professor	National Institute Of Siddha	Department of Noi Naadal,National Institute Of Siddha, Tambaram Sanatorium,Chennai.National Institute Of Siddha, Tambaram Sanatorium,Chennai-47.ChennaiTAMIL NADU600047India	Ph: 9962536907	62536907	NA	sekarnis78@gmail.com	1
865	CTRI/2009/091/000677	Shailesh Singh	ShaileshSingh	40	Associate Vice President DRA and R&D	Ajanta Pharma Ltd, Advent	Ajanta Pharma Ltd, Advent 43 AB/44CD, Charkop Industrial Estate,Kandivli (West) Mumbai MAHARASHTRA 400 067 IndiaMAHARASHTRA400 067India Ajanta Pharma Ltd, Advent 43 AB/44CD, Charkop Industrial Estate,Kandivli (West) Mumbai MAHARASHTRA 400 067 IndiaMAHARASHTRA400 067IndiaMumbaiMAHARASHTRA400 067India	Ph: 02266062112	66062112	Ph: 022-66062100	shaileshs@ajantapharma.com	25
874	CTRI/2009/091/000688	Shailesh Singh	ShaileshSingh	40	Associate Vice President DRA and R&D	Ajanta Pharma Ltd, Advent	98, Govt. Industrial Area, Charkop, Kandivli (W)MumbaiMAHARASHTRA400 067India	Ph: 02266062112	66062112	Ph: 022-66062100	shaileshs@ajantapharma.com	25
971	CTRI/2009/091/000801	Shailesh Singh	ShaileshSingh	40	Associate Vice President DRA and R&D	Ajanta Pharma Ltd, Advent	Ajanta Pharma Ltd, Advent 43 AB/44CD, Charkop Industrial Estate,Kandivli (West) Mumbai 400 067 MAHARASHTRA IndiaAjanta Pharma Ltd, Advent 43 AB/44CD, Charkop Industrial Estate,Kandivli (West) Mumbai 400 067 MAHARASHTRA IndiaMumbaiMAHARASHTRA400 067India	Ph: 02266062112	66062112	Ph: 022-66062100	shaileshs@ajantapharma.com	25
975	CTRI/2009/091/000806	Shailesh Singh	ShaileshSingh	40	Associate Vice President DRA and R&D	Ajanta Pharma Ltd, Advent	Ajanta Pharma Ltd, Advent 43 and 44,ABCD,Charkop Industrial Estate,Kandivli (West) Mumbai MAHARASHTRA 400 067 India Ajanta Pharma Ltd, Advent 43 and 44,ABCD,Charkop Industrial Estate,Kandivli (West) Mumbai MAHARASHTRA 400 067 India MumbaiMAHARASHTRA400 067India	Ph: 02266062112	66062112	Ph: 022-66062100	shaileshs@ajantapharma.com	25
977	CTRI/2009/091/000808	Shailesh Singh	ShaileshSingh	40	Vice President Medical/Regulatory Affair	Ajanta Pharma Ltd, Advent	Ajanta Pharma Ltd, Advent 43 Ab/44 bcd, Charkop Industrial Estate, Kandivli (West) MumbaiMaharashtra400 067India MumbaiMAHARASHTRA400 067India	Ph: 22266062112	66062112	NA	shailesh.singh@ajantapharma.com	15
986	CTRI/2009/091/000820	Shailesh Singh	ShaileshSingh	40	Associate Vice President DRA and R&D	Ajanta Pharma Ltd, Advent	98, Govt. Industrial Area, Charkop, Kandivli (W)MumbaiMAHARASHTRA400 067India	Ph: 02266062112	66062112	Ph: 022-66062100	shaileshs@ajantapharma.com	25
994	CTRI/2009/091/000830	Shailesh Singh	ShaileshSingh	40	Associate Vice President DRA and R&D	Ajanta Pharma Ltd, Advent	Ajanta Pharma Ltd, Advent 43 AB/44CD, Charkop Industrial Estate,Kandivli (West) Mumbai MAHARASHTRA 400 067 IndiaAjanta Pharma Ltd, Advent 43 AB/44CD, Charkop Industrial Estate,Kandivli (West) Mumbai MAHARASHTRA 400 067 IndiaMumbaiMAHARASHTRA400 067India	Ph: 02266062112	66062112	Ph: 022-66062100	shaileshs@ajantapharma.com	25
1008	CTRI/2009/091/000848	Shailesh Singh	ShaileshSingh	40	Associate Vice President DRA and R&D	Ajanta Pharma Ltd, Advent	Ajanta Pharma Ltd., 98, Govt. Industrial Area, Charkop, Kandivli (W)MumbaiMAHARASHTRA400 067India	Ph: 02266062112	66062112	Ph: 022-66062100	shaileshs@ajantapharma.com	25
1161	CTRI/2009/091/001025	Shailesh Singh	ShaileshSingh	40	Associate Vice President DRA and R&D	Ajanta Pharma Ltd, Advent	Ajanta Pharma Ltd, Advent 43 AB/44CD, Charkop Industrial Estate,Kandivli (West) Mumbai MAHARASHTRA 400 067 IndiaAjanta Pharma Ltd, Advent 43 AB/44CD, Charkop Industrial Estate,Kandivli (West) Mumbai MAHARASHTRA 400 067 IndiaMumbaiMAHARASHTRA400 067India	Ph: 02266062112	66062112	Ph: 022-66062100	shaileshs@ajantapharma.com	25
1181	CTRI/2009/091/001051	Shailesh Singh	ShaileshSingh	40	Associate Vice President DRA and R&D	Ajanta Pharma Ltd, Advent	Ajanta Pharma Ltd, Advent 43 AB/44CD, Charkop Industrial Estate,Kandivli (West) Mumbai MAHARASHTRA 400 067 IndiaAjanta Pharma Ltd, Advent 43 AB/44CD, Charkop Industrial Estate,Kandivli (West) Mumbai MAHARASHTRA 400 067 IndiaMumbaiMAHARASHTRA400 067India	Ph: 02266062112	66062112	Ph: 022-66062100	shaileshs@ajantapharma.com	25
1183	CTRI/2009/091/001053	Shailesh Singh	ShaileshSingh	40	Associate Vice President DRA and R&D	Ajanta Pharma Ltd, Advent	Ajanta Pharma Ltd, Advent 43 AB/44CD, Charkop Industrial Estate,Kandivli (West) Mumbai MAHARASHTRA 400 067 IndiaAjanta Pharma Ltd, Advent 43 AB/44CD, Charkop Industrial Estate,Kandivli (West) Mumbai MAHARASHTRA 400 067 IndiaMumbaiMAHARASHTRA400 067India	Ph: 02266062112	66062112	Ph: 022-66062100	shaileshs@ajantapharma.com	25
1341	CTRI/2010/091/000126	Shailesh Singh	ShaileshSingh	40	Vice President	NA	Advent Ajanta Pharma Ltd43 AB 44 BCD Charkop Industrial Estate Kandivli(W)MumbaiMAHARASHTRA400067India	Ph: 02266062111	66062111	NA	shailesh.singh@ajantapharma.com	15
1354	CTRI/2010/091/000141	Shailesh Singh	ShaileshSingh	40	Associate Vice President DRA and R&D	Ajanta Pharma Ltd, Advent	Ajanta Pharma Ltd., Advent43/44, ABCD, Charkop Industrial Estate, Kandivli (W)MumbaiMAHARASHTRA400 067India	Ph: 02266062112	66062112	Ph: 022-66062100	shaileshs@ajantapharma.com	25
1410	CTRI/2010/091/000198	Shailesh Singh	ShaileshSingh	40	Associate Vice President DRA and R&D	Ajanta Pharma Ltd, Advent	Ajanta Pharma Ltd., Advent43/44, ABCD, Charkop Industrial Estate, Kandivli (W)MumbaiMAHARASHTRA400 067India	Ph: 02266062112	66062112	Ph: 022-66062100	shaileshs@ajantapharma.com	25
1487	CTRI/2010/091/000279	Shailesh Singh	ShaileshSingh	40	Associate Vice President DRA and R&D	Ajanta Pharma Ltd, Advent	Ajanta Pharma Ltd., Advent43/44, ABCD, Charkop Industrial Estate, Kandivli (W)MumbaiMAHARASHTRA400 067India	Ph: 02266062112	66062112	Ph: 022-66062100	shaileshs@ajantapharma.com	25
1488	CTRI/2010/091/000280	Shailesh Singh	ShaileshSingh	40	Associate Vice President DRA and R&D	Ajanta Pharma Ltd, Advent	Ajanta Pharma Ltd., Advent43/44, ABCD, Charkop Industrial Estate, Kandivli (W)MumbaiMAHARASHTRA400 067India	Ph: 02266062112	66062112	Ph: 022-66062100	shaileshs@ajantapharma.com	25
1534	CTRI/2010/091/000329	Shailesh Singh	ShaileshSingh	40	Associate Vice President DRA and R&D	Ajanta Pharma Ltd, Advent	Ajanta Pharma Ltd., Advent43/44, ABCD, Charkop Industrial Estate, Kandivli (W)MumbaiMAHARASHTRA400 067India	Ph: 02266062112	66062112	Ph: 022-66062100	shaileshs@ajantapharma.com	25
1620	CTRI/2010/091/000431	Shailesh Singh	ShaileshSingh	40	Vice President Medical/Regulatory Affair	Ajanta Pharma Ltd, Advent	Ajanta Pharma Ltd., Advent,Ajanta Pharma Ltd, Advent 43AB/44BCD, Charkop Industrial Estate,Kandivli (W)MumbaiMAHARASHTRA400 067India	Ph: 02266062111	66062111	NA	shailesh.singh@ajantapharma.com	15
1633	CTRI/2010/091/000445	Shailesh Singh	ShaileshSingh	40	Associate Vice President DRA and R&D	Ajanta Pharma Ltd, Advent	Ajanta Pharma Ltd., Advent43/44, ABCD, Charkop Industrial Estate, Kandivli (W)MumbaiMAHARASHTRA400 067India	Ph: 02266062112	66062112	Ph: 022-66062100	shaileshs@ajantapharma.com	25
1691	CTRI/2010/091/000518	Shailesh Singh	ShaileshSingh	40	Vice President Medical/Regulatory Affair	Ajanta Pharma Ltd, Advent	Ajanta Pharma Ltd., Advent,Ajanta Pharma Ltd, Advent 43 AB/44BCD, Charkop Industrial Estate, Kandivli (West) MumbaiMumbaiMAHARASHTRA400 067India	Ph: 02266062111	66062111	NA	shailesh.singh@ajantapharma.com	15
1732	CTRI/2010/091/000563	Shailesh Singh	ShaileshSingh	40	Associate Vice President DRA and R&D	Ajanta Pharma Ltd, Advent	Ajanta Pharma Ltd., Advent,43/44, ABCD, Charkop Industrial Estate, Kandivli (W)MumbaiMAHARASHTRA400 067India	Ph: 02266062112	66062112	Ph: 022-66062100	shaileshs@ajantapharma.com	25
1751	CTRI/2010/091/000586	Shailesh Singh	ShaileshSingh	40	Vice President Medical/Regulatory Affair	Ajanta Pharma Ltd, Advent	Ajanta Pharma Ltd., AdventAjanta Pharma Ltd, Advent 43AB/44BCD, Charkop Industrial Estate, Kandivli (W)MumbaiMAHARASHTRA400 067India	Ph: 02266062111	66062111	NA	shailesh.singh@ajantapharma.com	15
1753	CTRI/2010/091/000588	Shailesh Singh	ShaileshSingh	40	Vice President Medical/Regulatory Affair	Ajanta Pharma Ltd, Advent	Ajanta Pharma Ltd., Advent43AB/44BCD, Charkop Industrial Estate, Kandivli (W)MumbaiMAHARASHTRA400 067India	Ph: 02266062111	66062111	NA	shailesh.singh@ajantapharma.com	15
1929	CTRI/2010/091/001121	Shailesh Singh	ShaileshSingh	40	Associate Vice President DRA and R&D	Ajanta Pharma Ltd, Advent	Ajanta Pharma Ltd., Advent,43/44, ABCD, Charkop Industrial Estate, Kandivli (W)MumbaiMAHARASHTRA400 067India	Ph: 02266062112	66062112	Ph: 022-66062100	shaileshs@ajantapharma.com	25
1944	CTRI/2010/091/001136	Shailesh Singh	ShaileshSingh	40	Associate Vice President DRA and R&D	Ajanta Pharma Ltd, Advent	Ajanta Pharma Ltd., Advent,43/44, ABCD, Charkop Industrial Estate, Kandivli (W)MumbaiMAHARASHTRA400 067India	Ph: 02266062112	66062112	Ph: 022-66062100	shaileshs@ajantapharma.com	25
2065	CTRI/2010/091/001268	Shailesh Singh	ShaileshSingh	40	Associate Vice President DRA and R&D	Ajanta Pharma Ltd, Advent	Ajanta Pharma Ltd, Advent43/44,ABCD,Charkop Industrial Estate, Kandivli (West)MumbaiMAHARASHTRA400 067India	Ph: 02266062112	66062112	Ph: 022-66062100	shaileshs@ajantapharma.com	25
2086	CTRI/2010/091/001294	Shailesh Singh	ShaileshSingh	40	Vice President Medical & Regulatory Affair	Ajanta Pharma Ltd, Advent	Ajanta Pharma Ltd, Advent43AB/44 BCD,Charkop Industrial Estate,Kandivli (W)MumbaiMAHARASHTRA400 067India	Ph: 02266062111	66062111	NA	shailesh.singh@ajantapharma.com	15
2117	CTRI/2010/091/001325	Shailesh Singh	ShaileshSingh	40	Vice President Medical/Regulatory Affair	Ajanta Pharma Ltd, Advent	Ajanta Pharma Ltd., AdventAjanta Pharma Ltd, Advent43AB/44BCD,Charkop Industrial Estate,Kandivli (W)MumbaiMAHARASHTRA400 067India	Ph: 02266062111	66062111	NA	shailesh.singh@ajantapharma.com	15
2237	CTRI/2010/091/001449	Shailesh Singh	ShaileshSingh	40	Vice President Medical/Regulatory Affair	Ajanta Pharma Ltd, Advent	Ajanta Pharma Ltd, Advent43AB/44BCD, Charkop Industrial Estate,Kandivli (West)MumbaiMAHARASHTRA400 067India	Ph: 02266062111	66062111	NA	shailesh.singh@ajantapharma.com	15
2243	CTRI/2010/091/001454	Shailesh Singh	ShaileshSingh	40	Associate Vice President DRA and R&D	Ajanta Pharma Ltd, Advent	Ajanta Pharma Ltd., Advent43/44, ABCD, Charkop Industrial Estate, Kandivli (West)MumbaiMAHARASHTRA400 067India	Ph: 02266062112	66062112	Ph: 022-66062100	shaileshs@ajantapharma.com	25
2245	CTRI/2010/091/001456	Shailesh Singh	ShaileshSingh	40	Associate Vice President DRA and R&D	Ajanta Pharma Ltd, Advent	Ajanta Pharma Ltd, Advent43/44, ABCD, Charkop Industrial Estate, Kandivli (West)MumbaiMAHARASHTRA400 067India	Ph: 02266062112	66062112	Ph: 022-66062100	shaileshs@ajantapharma.com	25
2248	CTRI/2010/091/001459	Shailesh Singh	ShaileshSingh	40	Associate Vice President DRA and R&D	Ajanta Pharma Ltd, Advent	Ajanta Pharma Ltd., Advent43/44, ABCD,Charkop Industrial Estate, Kandivli (West) MumbaiMAHARASHTRA400 067India	Ph: 02266062112	66062112	Ph: 022-66062100	shaileshs@ajantapharma.com	25
2374	CTRI/2010/091/002972	Shailesh Singh	ShaileshSingh	40	Vice President Medical/Regulatory Affair	Ajanta Pharma Ltd, Advent	Ajanta Pharma Ltd, Advent43AB/44BCD, Charkop Industrial Estate,Kandivli (West)MumbaiMAHARASHTRA400 067India	Ph: 02266062111	66062111	NA	shailesh.singh@ajantapharma.com	15
2376	CTRI/2010/091/002974	Shailesh Singh	ShaileshSingh	40	Associate Vice President DRA and R&D	Ajanta Pharma Ltd, Advent	Ajanta pharma Ltd, Advent43/44,ABCD,Charkop industrial Estate Kandivli (West)MumbaiMAHARASHTRA400 067India	Ph: 02266062112	66062112	Ph: 022-66062100	shaileshs@ajantapharma.com	25
2378	CTRI/2010/091/002976	Shailesh Singh	ShaileshSingh	40	Associate vice president DRA and R&D	Ajanta Pharma ltd,Advent	Ajanta Pharma Ltd., Advent, 43/44, ABCD, Charkop IndustrialEstate, Kandivli (W)MumbaiMAHARASHTRA400 067IndiaAjanta Pharma Ltd., Advent, 43/44, ABCD, Charkop IndustrialEstate, Kandivli (W)MumbaiMAHARASHTRA400 067IndiaMumbaiMAHARASHTRA400 067India	Ph: 02266062112	66062112	Ph: 022-66062100	shaileshs@ajantapharma.com	25
2503	CTRI/2010/091/006116	Shailesh Singh	ShaileshSingh	40	Vice President Medical/Regulatory Affair	Ajanta Pharma Ltd, Advent	Ajanta Pharma Ltd, Advent 43/44,ABCD,Charkop Industrial Estate,Kandivli (West) MumbaiMAHARASHTRA400 067India	Ph: 02266062111	66062111	NA	shailesh.singh@ajantapharma.com	15
3413	CTRI/2011/09/001989	Shailesh Singh	ShaileshSingh	40	Associate Vice President DRA and R&D	Ajanta Pharma Ltd, Advent	Ajanta Pharma Ltd, Advent 43 AB/44CD, Charkop Industrial Estate,Kandivli (West) MumbaiMAHARASHTRA400 067India	Ph: 02266062111	66062111	NA	shailesh.singh@ajantapharma.com	15
4527	CTRI/2012/04/002609	Shailesh Singh	ShaileshSingh	40	Associate Vice President DRA and R&D	Ajanta Pharma Ltd, Advent	Ajanta Pharma Ltd, Advent 43 AB/44CD, Charkop Industrial Estate,Kandivli (West) MumbaiMAHARASHTRA400 067IndiaMumbaiMAHARASHTRA400 067India	Ph: 02266062111	66062111	NA	shailesh.singh@ajantapharma.com	15
9975	CTRI/2015/01/005399	Shailesh Singh	ShaileshSingh	40	Vice President R&D and Reg. Affairs	Ajanta pharma Ltd	Ajanta Pharma Ltd Advent 43AB/44CD Charkop Industrial Estate Kandivli West MumbaiMAHARASHTRA400 067India	Ph: 0226062111	26062111	Ph: 022-6061200	shailesh.singh@ajantapharma.com	15
10920	CTRI/2015/05/005783	Shailesh Singh	ShaileshSingh	40	Vice President R&D and Reg. Affairs	Ajanta Pharma Ltd	Ajanta Pharma Ltd Advent 43AB/44CD Charkop Industrial Estate Kandivli West MumbaiMAHARASHTRA400067India	Ph: 0226062111	26062111	Ph: 022-6061200	shailesh.singh@ajantapharma.com	15
18982	CTRI/2017/05/008608	Shalimar	Shalimar	10	Associate Professor	All India Institute of Medical Sciences, New Delhi	Room no 127, Human Nutrition Unit, First Floor, Dept of Gastroenterology All IndiaInstitute of Medical Sciences, New DelhiSouthDELHI110029IndiaPhone SouthDELHI110029India	Ph: 9868397211	68397211	NA	drshalimar@yahoo.com	8
19885	CTRI/2017/08/009525	Shalimar	Shalimar	10	Associate Professor	All India Institute of Medical Sciences	Room No.127 first floor Old OT BlockDepartment of Gastroenterology and Human Nutrition Unit,All India Institute of Medical Sciences, Ansari NagarSouthDELHI110029India	Ph: 9968405815	68405815	NA	drshalimar@yahoo.com	8
19891	CTRI/2017/08/009526	Shalimar	Shalimar	10	Associate Professor	All India Institute of Medical Sciences	Room No.127, First Floor,Old OT BlockAll India Institute of Medical Sciences,Ansari Nagar, New DelhiSouthDELHI110029India	Ph: 9868397211	68397211	NA	drshalimar@yahoo.com	8
19917	CTRI/2017/10/010079	Shalimar	Shalimar	10	Associate Professor	All India Institute of Medical Sciences	Room No.127,Old OT block, 1st Floor, HNU, AIIMS, Ansari Nagar, New Delhi, Ansari NagarNew Delhi 110029SouthDELHI110029India	Ph: 09868397211	68397211	NA	drshalimar@yahoo.com	8
19918	CTRI/2017/12/010820	Shalimar	Shalimar	10	Associate Professor	All India Institute of Medical Sciences	Room No. 127, first floor, Old OT Block, Department of Gastroenterology and Human Nutrition UnitAnsari Nagar, New DelhiSouthDELHI110029India	Ph: 9868397211	68397211	NA	drshalimar@yahoo.com	8
20330	CTRI/2017/12/010757	Shalimar	Shalimar	10	Associate Professor	All India Institute of Medical Sciences	Room No.127, first floor,Old OT Block,Human Nutrition UnitDepartment of Gastroenterology, All India Institute of Medical Sciences,Ansari NagarSouthDELHI110029India	Ph: 9968405815	68405815	NA	drshalimar@yahoo.com	8
53904	CTRI/2021/05/033337	Shalimar	Shalimar	10	Additional Professor	All India Institute of Medical Sciences, New Delhi	Room no 127, First floor, Human Nutrition Unit, Department of Gastroenterology, AIIMS, Ansari Nagar, DelhiSouth WestDELHI110029India	Ph: 9868397211	68397211	NA	drshalimar@yahoo.com	8
55455	CTRI/2021/05/033464	Shalimar	Shalimar	10	Additional Professor	All India Institute of Medical Sciences	Room No.127, Ist floor, Human Nutrition unit, Old OT Block, AIIMS, Ansari Nagar, New DelhiSouthDELHI110029India	NA	NA	NA	drshalimar@gmail.com	2
75080	CTRI/2023/02/050008	Shalimar	Shalimar	10	Additional Professor	All India Institute of Medical Sciences	Room No.127, Ist floor, Human Nutrition Unit, Old OT blockAll India Institute of Medical Science, Ansari NagarSouth WestDELHI110029India	Ph: 9868397211	68397211	NA	drshalimar@yahoo.com	8
75288	CTRI/2022/10/046898	Shalimar	Shalimar	10	Additional Professor	All India Institute of Medical Sciences	Room No. 127, first floor, Department of Gastroenterology and Human Nutrition unitAll Indian Institute of medical sciences, Ansari NagarSouth WestDELHI110029India	Ph: 9868397211	68397211	NA	drshalimar@gmail.com	2
41724	CTRI/2020/03/024056	Sharat Damodar	SharatDamodar	2	HOD of Haemato-oncology and BMTU	Mazumdar Shaw Medical centre, unit of Narayana Hrudayalaya Ltd	Department of Hematoconcology, Mazumdar Shaw Medical Centre,Narayana Hrudayalaya Ltd,258 A,Bommasandra Industrial Area,Anekal Taluk,BangaloreBangaloreKARNATAKA560099India	Ph: 9880437134	80437134	NA	drsharat.damodar@gmail.com	1
48119	CTRI/2020/10/028250	Sharat Damodar	SharatDamodar	2	Consultant Hematologist and In charge BMTU	Mazumdar Shaw Medical Centre (Unit of Narayanan Health)	258/A, Bommasandra Industrial Area, Anekal Taluk, BangaloreBangaloreKARNATAKA560099India	NA	NA	NA	sharat.damodar.dr@narayanahealth.org	1
5719	CTRI/2013/02/003350	Shashank Shekhar	ShashankShekhar	2	Assistant Professor	Dr RPGMC Tanda	Set 27, Block EType IVDr RPGMC TandaKangraKangraHIMACHAL PRADESH176001India	NA	NA	NA	longshanks28@gmail.com	1
28400	CTRI/2018/10/015915	Shashank Shekhar	ShashankShekhar	2	Senior Resident	Indira Gandhi Institute of Medical Sciences	Dept. Of AnaesthesiologyNear O.T. Complex, 1st floorIndira gandhi institute of medical sciences, SheikhpuraPatnaPatnaBIHAR800014India	Ph: 8085934938	85934938	NA	sshekhar4u@yahoo.com	1
9025	CTRI/2018/04/013361	Shashi Kant	ShashiKant	5	Professor	AIIMS, New Delhi	Centre for Community Medicine, CRHSP BallabgarhAll India Institute of Medical Sciences, New Delhi. SouthDELHI110029India	NA	NA	NA	skant76@gmail.com	3
14091	CTRI/2017/09/009720	Shashi Kant	ShashiKant	5	Professor	All India Institute of Medical Sciences, New Delhi	Room No 11Centre for Community Medicine,Old OT Block,AIIMS, Ansari Nagar, New DelhiSouth WestDELHI110029India	NA	NA	NA	skant76@gmail.com	3
26037	CTRI/2018/06/014432	Shashi Kant	ShashiKant	5	Professor and Head	All India Institute of Medical Sciences	Room No 11, Centre For Community Medicine, Old OT Block, AIIMS, New DelhiSouthDELHI110029India	Ph: 9810464064	10464064	NA	skant76@gmail.com	3
33507	CTRI/2019/05/019193	Shashi Kant	ShashiKant	5	Senior Resident	Indira Gandhi Institute of Medical Sciences	First Floor, Ward BlockDepartment of Anaesthesiology and Critical Care MedicineSheikhpura, Bailey RoadPatnaBIHAR800014India	Ph: 9934221343	34221343	NA	dr.shashikant2000@gmail.com	2
33508	CTRI/2019/05/019128	Shashi Kant	ShashiKant	5	Senior Resident	Indira Gandhi Institute of Medical Sciences	First Floor, Ward Block, Department of Anaesthesiology and Critical Care MedicineSheikhpura, Bailey RoadPatnaBIHAR800014India	Ph: 9934221343	34221343	NA	dr.shashikant2000@gmail.com	2
21527	CTRI/2017/12/011025	Shekhar Dawkhar	ShekharDawkhar	4	Senior Costing Director	Covance India Pharmaceutical Services Private Limited	Covance India Pharmaceutical Services Private Limited Building No. 1, Unit No. 601, Raheja Mindspace Plot Nos. Gen/2/1/D, Gen/2/1/E & Gen2/1/F at MIDC Trans Thane Creek Industrial Area(continued) within the village limits of Bonsari, Kukshet, Shiravane, Taluka and Registration Sub-District of Thane, Navi Mumbai, Maharashtra 400706, IndiaThaneMAHARASHTRA400706India	Ph: 912268221585	68221585	Ph: 912268221501	Shekhar.Dawkhar@covance.com	1
65453	CTRI/2022/03/041246	Shekhar Dawkhar	ShekharDawkhar	4	Senior Director	Labcorp Drug Development India Private Limited	Labcorp Drug Development India Private Limited, Bld No. 1, Unit No. 601, Raheja Mindspace, Plot No. Gen21D,EandF at MIDCTTC, Shiravane, Nerul, Navi Mumbai, MaharashtraMumbai (Suburban)MAHARASHTRA400706India	Ph: 912268221500	68221500	NA	shekhar.dawkhar@labcorp.com	3
65480	CTRI/2022/05/042839	Shekhar Dawkhar	ShekharDawkhar	4	Senior Director	Labcorp Drug Development India Private Limited	Labcorp Drug Development India Private Limited, Bld No. 1, Unit No. 601, Raheja Mindspace, Plot No. Gen21D,EandF at MIDCTTC,Shiravane, Nerul, Navi Mumbai, MaharashtraMumbai (Suburban)MAHARASHTRA400706India	Ph: 912268221500	68221500	NA	shekhar.dawkhar@labcorp.com	3
71460	CTRI/2022/09/046087	Shekhar Dawkhar	ShekharDawkhar	4	Senior Director	Labcorp Drug Development India Private Limited	Labcorp Drug Development India Private Limited, Bld No. 1, Unit No. 601, Raheja Mindspace, Plot No. Gen21D,EandF at MIDCTTC, Shiravane, Nerul, Navi Mumbai, MaharashtraMumbai (Suburban)MAHARASHTRA400706India	Ph: 912268221500	68221500	NA	Shekhar.Dawkhar@labcorp.com	3
20454	CTRI/2017/10/009999	Shilpa Arora	ShilpaArora	2	Post Graduate Student	PDM Dental College and Research Institute	Department of Conservative Dentistry and Endodontics2nd Floor, Room no- 303sector - 3A, village Sarai Aurangabad, BahadurgarhJhajjarHARYANA124507India	Ph: 9215910900	15910900	NA	arora.shilpa64@yahoo.com	1
34032	CTRI/2019/05/019336	Shilpa Arora	ShilpaArora	2	MDS Student	Sudha Rustagi College of Dental Sciences and Research, Faridabad	Post graduate student, Room no. 3, Department of Public Health Dentistry, Sudha Rustagi College of Dental Sciences and Reasearch, Faridabad, Haryana (121002)FaridabadHARYANA121002India	Ph: 8929124678	29124678	NA	drshilpaarora007@gmail.com	1
316	CTRI/2009/091/000039	Shilpi Dhawan	ShilpiDhawan	13	NA	NA	Dr Reddys Laboratories Ltd 8-2-337, Road No.:3 , Banjara HillsHyderabadANDHRA PRADESH500034India	Ph: 04049002470	49002470	Ph: 04049002070	shilpid@drreddys.com	5
2291	CTRI/2010/091/001507	Shilpi Dhawan	ShilpiDhawan	13	NA	NA	6-3-865, 3rdfloor , Madhupala Towers , Global Medical Affairs Dr Reddys Laboratories Ltd, Ameerpet HyderabadANDHRA PRADESH500016India	Ph: 04030783221	30783221	Ph: 040-66511536	shilpid@drreddys.com	5
9732	CTRI/2014/08/004830	Shilpi Dhawan	ShilpiDhawan	13	Associate Director	Dr. Reddys Laboratories Limited	Global Medical Affairs Dr. Reddys Laboratories Limited,8-2-337Road No:3,Banjara Hills Hyderabad, Andhra Pradesh, IndiaGlobal Medical Affairs Dr. Reddys Laboratories Limited,8-2-337Road No:3,Banjara Hills Hyderabad, Andhra Pradesh, IndiaHyderabadANDHRA PRADESH500034India	Ph: 04049002470	49002470	NA	shilpid@drreddys.com	5
16042	CTRI/2016/11/007491	Shilpi Dhawan	ShilpiDhawan	13	General Manager-India Clinical Research	Sun Pharma Laboratories Limited	Sun Pharma Laboratories Limited,Sun House, Plot No. 201 B/1, Western Express Highway, Goregaon (E), Mumbai-400063, Maharashtra, IndiaMumbaiMAHARASHTRA400063India	Ph: 02243245397	43245397	Ph: 02228947101	shilpi.dhawan@sunpharma.com	8
16044	CTRI/2016/11/007439	Shilpi Dhawan	ShilpiDhawan	13	General Manager	Sun Pharma Laboratories Limited (SPLL)	Sun Pharma Laboratories Limited (SPLL)Ã¢Â€Â˜Sun HouseÃ¢Â€Â™201, B/1, Western Express Highway, Goregaon(E), Mumbai-400063,Maharashtra, India.Sun Pharma Laboratories Limited (SPLL)Ã¢Â€Â˜Sun HouseÃ¢Â€Â™201, B/1, Western Express Highway, Goregaon(E), Mumbai-400063,Maharashtra, India.MumbaiMAHARASHTRA400063India	Ph: 02243245299	43245299	Ph: 02243244343	shilpi.dhawan@sunpharma.com	8
18903	CTRI/2017/05/008655	Shilpi Dhawan	ShilpiDhawan	13	Associate Director	Dr. ReddyÃ¢Â€Â™s Laboratories Ltd	Clinical Management TeamDr. ReddyÃ¢Â€Â™s Laboratories Ltd, Integrated Product Development, Bachupally, Quthubullapur MandalSurvey No: 42, 45 and 46,HyderabadANDHRA PRADESH500090India	Ph: 04048796019	48796019	NA	shilpid@drreddys.com	5
19773	CTRI/2017/08/009485	Shilpi Dhawan	ShilpiDhawan	13	General Manager	Sun Pharma Laboratories Limited (SPLL)	Sun Pharma Laboratories Limited,Sun House, Plot No. 201, B/1, Western Express Highway,Goregaon (E)MumbaiMAHARASHTRA400063India	Ph: 02243245299	43245299	Ph: 02243244343	shilpi.dhawan@sunpharma.com	8
19783	CTRI/2017/10/010146	Shilpi Dhawan	ShilpiDhawan	13	General Manager	Sun Pharma Laboratories Limited (SPLL)	Sun Pharma Laboratories Limited,Sun House, Plot No. 201, B/1, Western Express Highway,Goregaon (E)MumbaiMAHARASHTRA400063India	Ph: 02243245299	43245299	Ph: 022243244343	shilpi.dhawan@sunpharma.com	8
20237	CTRI/2017/09/009855	Shilpi Dhawan	ShilpiDhawan	13	Associate Director	Dr. ReddyÃ¢Â€Â™s Laboratories Ltd	Clinical Management Team Dr. ReddyÃ¢Â€Â™s Laboratories Ltd, Integrated Product Development, Bachupally, Quthubullapur Mandal Survey No: 42, 45 and 46, HyderabadHyderabadANDHRA PRADESH500090India	Ph: 04048796019	48796019	NA	shilpid@drreddys.com	5
27221	CTRI/2018/10/015886	Shilpi Dhawan	ShilpiDhawan	13	General Manager	Sun Pharma Laboratories Limited (SPLL)	Sun Pharma Laboratories Limited,Sun House, Plot No. 201 B/1, Western Express Highway, Goregaon (E)MumbaiMAHARASHTRA400063India	Ph: 02243245299	43245299	Ph: 022243244343	shilpi.dhawan@sunpharma.com	8
41483	CTRI/2020/07/026419	Shilpi Dhawan	ShilpiDhawan	13	Head India Clinical Research	Sun Pharma Laboratories Limited	Sun Pharma Laboratories Limited,Sun House, Plot No. 201 B/1, Western Express Highway, Goregaon (E), Mumbai-400063, Maharashtra, India. MumbaiMAHARASHTRA400063India	Ph: 02243245299	43245299	Ph: 02243244343	shilpi.dhawan@sunpharma.com	8
43702	CTRI/2020/05/025397	Shilpi Dhawan	ShilpiDhawan	13	Head India Clinical Research	NA	Sun Pharma Laboratories Limited,Sun House, Plot No. 201 B/1, Western Express Highway, Goregaon (E), Mumbai-400063, Maharashtra, India. MumbaiMAHARASHTRA400063India	Ph: 02243245299	43245299	Ph: 02243244343	shilpi.dhawan@sunpharma.com	8
44350	CTRI/2020/06/026220	Shilpi Dhawan	ShilpiDhawan	13	Head India Clinical Research	Sun Pharma Laboratories Limited	Sun Pharma Laboratories Limited,Sun House, Plot No. 201 B/1, Western Express Highway, Goregaon (E), Mumbai-400063, Maharashtra, India. MumbaiMAHARASHTRA400063India	Ph: 02243245299	43245299	Ph: 02243244343	shilpi.dhawan@sunpharma.com	8
16857	CTRI/2017/04/008433	Shivaraj Warad	ShivarajWarad	3	Professor and Head	PMNM Dental College and Hospital	Department of PeriodonticsPMNM Dental College and Hospital Bagalkot Karnataka India PMNM Dental College and Hospital Bagalkot Karnataka India BagalkotKARNATAKA587101India	Ph: 08354220435	54220435	Ph: 08354221960	shivwarad@gmail.com	2
16948	CTRI/2017/05/008693	Shivaraj Warad	ShivarajWarad	3	Professor and Head	PMNM Dental College and Hospital	PMNM Dental College and Hospital Bagalkot 587101 Karnataka India shivwarad@gmail.com;chandupharm75@gmail.comPMNM Dental College and Hospital Bagalkot 587101 Karnataka India shivwarad@gmail.com; chandupharm75@gmail.comBagalkotKARNATAKA587101India	Ph: 08354220435	54220435	Ph: 08354221960	shivward@gmail.com	1
17036	CTRI/2017/04/008434	Shivaraj Warad	ShivarajWarad	3	Professor and Head	PMNM Dental College and Hospital	Department of Periodontics,PMNM Dental College and Hospital, Bagalkot587101, Karnataka, India Department of Periodontics,PMNM Dental College and Hospital, Bagalkot587101, Karnataka, India BagalkotKARNATAKA587101India	Ph: 08354220435	54220435	Ph: 08354221960	shivwarad@gmail.com	2
15406	CTRI/2016/07/007092	Shiv Issar	ShivIssar	8	Head, Clinical and RA	CliniRx Tangent Research India Pvt Ltd	Patriot House, 4th Floor, 3 BSZ Marg, New DelhiCentralDELHI110002India	Ph: 9868167119	68167119	NA	shiv.issar@clinirxtangent.com	2
17047	CTRI/2017/02/007912	Shiv Issar	ShivIssar	8	Head, Clinical and RA	CliniRx Tangent Research India Pvt Ltd	Patriot House, 4th Floor, 3 BSZ Marg, New DelhiCentralDELHI110002India	Ph: 9868167119	68167119	NA	shiv.issar@clinirx.jkmail.com	1
17439	CTRI/2017/01/007738	Shiv Issar	ShivIssar	8	Head, Clinical and RA	CliniRx Tangent Research India Pvt Ltd	Patriot House, 4th Floor, 3 BSZ Marg, New DelhiCentralDELHI110002India	Ph: 9868167119	68167119	NA	shiv.issar@clinirxtangent.com	2
30401	CTRI/2019/02/017732	Shiv Issar	ShivIssar	8	Head, Clinical and RA	CliniRx Tangent Research India Pvt Ltd	Patriot House, 4th Floor3 BSZ Marg, New DelhiCentralDELHI110002India	NA	NA	NA	shiv.issar@clinirx.com	5
40200	CTRI/2020/02/023099	Shiv Issar	ShivIssar	8	Head, Clinical and RA	CliniRx Research Pvt Ltd	Patriot House, 4th Floor3 BSZ Marg, New DelhiPatriot House, 4th Floor3 BSZ Marg, New DelhiCentralDELHI110002India	Ph: 9868167119	68167119	NA	shiv.issar@clinirx.com	5
45925	CTRI/2020/09/027537	Shiv Issar	ShivIssar	8	Head, Clinical and RA	CliniRx Research Pvt Ltd	Patriot House, 4th Floor 3 BSZ Marg, New DelhiCentralDELHI110002India	Ph: 9868167119	68167119	NA	shiv.issar@clinirx.com	5
45926	CTRI/2020/09/027959	Shiv Issar	ShivIssar	8	Head, Clinical and RA	CliniRx Research Pvt Ltd	Patriot House, 4th Floor 3 BSZ Marg, New DelhiCentralDELHI110002India	Ph: 9868167119	68167119	NA	shiv.issar@clinirx.com	5
54931	CTRI/2021/04/032772	Shiv Issar	ShivIssar	8	Head, Clinical and RA	CliniRx Research Pvt Ltd	Patriot House, 4th Floor 3 BSZ Marg, New DelhiPatriot House, 4th Floor 3 BSZ Marg, New DelhiCentralDELHI110002India	Ph: 09868167119	68167119	NA	shiv.issar@clinirx.com	5
64589	CTRI/2022/05/042562	Shiv Raman Dugal	ShivRamanDugal	2	Trial Coordinator	Institute of Clinical Research India (ICRI)	Star Genomics India Private Limited,House #3, Thorn Hill Road, Civil Lines, Allahabad, Uttar Pradesh, India 211001Shiv Raman Dugal, Chairman,Office No. 305, 3rd Floor, Deenar Bhawan, Nehru Place- 110019, New DelhiAllahabadUTTAR PRADESH211001India	Ph: 9810007691	10007691	NA	srdugal@icriindia.com	1
75367	CTRI/2023/04/051609	Shiv Raman Dugal	ShivRamanDugal	2	Trial Coordinator	Star Genomics India Private	Star Genomics India Private Limited, House #3, Thorn Hill Road,Civil Lines, Allahabad, Uttar Pradesh, India 211001Office No. 305, 3rd Floor, Deenar Bhawan, NehruPlace- 110019, New DelhiAllahabadUTTAR PRADESHNew DelhiDELHI211001India	Ph: 9810007691	10007691	NA	raman.dugal@starhealthnetwork.com	1
1722	CTRI/2010/091/000551	Shriprasad Joshi	ShriprasadJoshi	3	NA	NA	Quintiles Research (India) Private Limited301-A-1, Leela Business Park, M V Road, Andheri (East)MumbaiMAHARASHTRA400059India	Ph: 02266774242	66774242	Ph: 022-66774343	shriprasad.joshi@quintiles.com	1
8536	CTRI/2014/02/004416	Shriprasad Joshi	ShriprasadJoshi	3	Project Manager	Boehringer Ingelheim India Pvt Ltd	1102, 11th Floor, Hallmark Business Plaza, Guru Nanak Hospital,Near Guru Nanak Hospital, Bandra (East), Mumbai. MumbaiMAHARASHTRA400051India	Ph: 912226456477	26456477	Ph: 91-22-26456163	shriprasad.joshi.ext@boehringer-ingelheim.com	2
9819	CTRI/2014/08/004907	Shriprasad Joshi	ShriprasadJoshi	3	Project Manager	Boehringer Ingelheim India Pvt Ltd	1102, 11th Floor, Hallmark Business PlazaGurunanak Hospital Road,Bandra (East), MumbaiMumbaiMAHARASHTRA400051India	Ph: 912226456477	26456477	Ph: 91-22-26456163	shriprasad.joshi.ext@boehringer-ingelheim.com	2
14277	CTRI/2018/02/011959	Shruti Jain	ShrutiJain	3	Associate Professor	School of Medical Sciences and Research, Sharda University	Department of Anaesthesia,2nd Floor, B blockSMS&R,Sharda University,Greater Noida, UPSharda University,Greater NoidaGautam Buddha NagarUTTAR PRADESH201308India	Ph: 09212308441	12308441	NA	shruti.jain@sharda.ac.in	1
24094	CTRI/2021/10/037604	Shruti Jain	ShrutiJain	3	Associate Professor	School of Medical Sciences and Research	SMS&R,Sharda University,Department of Anaesthesia,Knowledge Park 3,Greater NoidaDepartment of AnaesthesiaSharda UniversityKnowledge park 3Greater NoidaGautam Buddha NagarUTTAR PRADESH201310India	Ph: 01204570424	04570424	NA	shruti.anaesth@gmail.com	2
24921	CTRI/2021/10/037603	Shruti Jain	ShrutiJain	3	Associate Professor	School of Medical Sciences and Research	SMS&R,Sharda University,Department of Anaesthesia,Knowledge Park 3,Greater NoidaSharda University,Department of Anaesthesia,Knowledge Park 3,Greater NoidaGautam Buddha NagarUTTAR PRADESH201310India	Ph: 9212308441	12308441	NA	shruti.anaesth@gmail.com	2
39608	CTRI/2020/01/023022	Shweta Parwe	ShwetaParwe	3	Professor	Mahatma Gandhi Ayurved College Hospital and Research Centre Salod H Wardha	M4 12 Meghdoot Appartment Staff Quarter JNMC Campus Sawangi Meghe WardhaDepartment Of Panchakarma MGACH and RC Salod H WardhaWardhaMAHARASHTRA442003India	Ph: 9403142270	03142270	Ph: 07152287714	drshwetaparve@gmail.com	2
42826	CTRI/2020/06/025832	Shweta Parwe	ShwetaParwe	3	Professor	Mahatma Gandhi Ayurved College, Hospital and Research Centre, Salod (H), Wardha	Department of Panchakarma, Mahatma Gandhi Ayurved College, Hospital and Research Centre, Salod (H), WardhaM4-12, Meghdoot Appartment, Staff quarter, JNMC Campus , Sawangi Meghe, WardhaWardhaMAHARASHTRA442003India	Ph: 9511659185	11659185	NA	drshwetaparve@gmail.com	2
82436	CTRI/2023/04/051473	Shweta Parwe	ShwetaParwe	3	professor and head	mahatma gandhi ayurveda college hospital and research centre salod wardha	Department of Panachakarma Mahatma Gandhi Ayurveda College Hospital and Research Centre Salod, WardhaDepartment of Panachakarma Mahatma Gandhi Ayurveda College Hospital and Research Centre Salod, WardhaWardhaMAHARASHTRA442003India	Ph: 9403142270	03142270	NA	shweta.parwe@dmimsu.edu.in	1
21206	CTRI/2018/05/014338	Shyamala Rajkumar	ShyamalaRajkumar	2	Research Officer(Siddha)	Siddha Regional Research Institute	Room No.13, Clinical Research Department, Siddha Regional Research Institute,Chellaperumal street,Kuyavarpalayam,PuducherryChellaperumal streetKuyavarpalayamPuducherryPondicherryPONDICHERRY605013India	Ph: 04132245072	32245072	NA	rrisiddha@yahoo.co.in	2
35597	CTRI/2019/08/020927	Shyamala Rajkumar	ShyamalaRajkumar	2	Research Officer ,Siddha	Siddha Central Research Institute	Room No.202,Siddha Central Research Institute (SCRI)Building,Government Arignar Anna Hospital Campus,Arumbakkam,Chennai.Room No.202,Siddha Central Research Institute (SCRI)Building,Government Arignar Anna Hospital Campus,Arumbakkam,Chennai.ChennaiTAMIL NADU600106India	Ph: 9884321221	84321221	NA	shyamalasiddha@gmail.com	1
3687	CTRI/2011/11/002145	Shyam Sundar	ShyamSundar	4	Principal and Coordinating Investigator	Kala-Azar Medical Research Centre	Rambagh Road, Muzaffarpur,MuzaffarpurBIHAR842001India	Ph: 06212287570	12287570	Ph: 0542-2368912	doctorshyamsundar@gmail.com	2
16393	CTRI/2017/02/007773	Shyam Sundar	ShyamSundar	4	Professor of Medicine	Kala-Azar Medical Research Centre	Rambagh Road,Muzaffarpur, Bihar,IndiaMuzaffarpurBIHAR842001India	Ph: 06212287570	12287570	Ph: 05422368912	doctorshyamsundar@gmail.com	2
18509	CTRI/2017/04/008421	Shyam Sundar	ShyamSundar	4	Principal Investigator	Institute of Medical Sciences, Banaras Hindu University	Professor of Medicine, Institute of Medical Sciences,Banaras Hindu University, Varanasi - 221 005, IndiaVaranasiUTTAR PRADESH221005India	Ph: 5422369632	22369632	NA	drshyamsundar@hotmail.com	2
62893	CTRI/2022/03/040775	Shyam Sundar	ShyamSundar	4	Hon. Programme Director	Kala Azar Medical Research Centre (KAMRC)	Rambagh Road, Mahammadpur Kazi, Chandwara,MuzaffarpurBIHAR842002India	Ph: 9453048500	53048500	NA	drshyamsundar@hotmail.com	2
69624	CTRI/2022/09/045963	SIDDU CHARKI	SIDDUCHARKI	2	CHIEF NEONATAL INTENSIVIST ASSISTANT PROFESSOR	BLDE(DU), SHRI B M PATIL MEDICAL COLLEGE HOSPITAL AND RC, VIJAYAPURA, KARNTAKA,INDIA	DEPT OF PEDIATRICS,BLDE(DU), SHRI B M PATIL MEDICAL COLLEGE HOSPITAL AND RC, VIJAYAPURA, KARNTAKA,INDIABLDE(DU), SHRI B M PATIL MEDICAL COLLEGE HOSPITAL AND RC, ASHRAM ROAD,VIJAYAPURA, KARNTAKA,INDIABijapurKARNATAKA586103India	Ph: 9008002974	08002974	NA	drsidducharki@gmail.com	1
69939	CTRI/2022/10/046291	SIDDU CHARKI	SIDDUCHARKI	2	CHIEF NEONATAL INTENSIVIST & ASST PROFESSOR	BLDE(DU) SHRI B M PATIL MEDICAL COLLEGE HOSPITAL AND RESEARCH CENTER, VIJAYAPURA	DEPT OF PEDIATRICS,ROOM NO 401, 3RD FLOORBLDE(DU) SHRI B M PATIL MEDICAL COLLEGE HOSPITAL AND RESEARCH CENTER, VIJAYAPURAashram road, Ghanchinakatti colony, Vijayapura.BijapurKARNATAKA586103India	Ph: 919008002974	08002974	NA	sidducharki@bldedu.ac.in	1
8460	CTRI/2014/05/004613	S K Sharma	SKSharma	2	Research Officer Scientist-4 (Principal Investigator)	Central Council for Research in Ayurvedic Sciences (CCRAS)	Ayurveda Regional Research Institute Mandi.Room No-2,1st FloorGandhi Bhavan,Tehsil Sadar,District Mandi Himachal Pradesh175001 IndiaAyurveda Regional Research Institute Mandi.Room No-2,1stFloorGandhi Bhavan,Tehsil Sadar,District Mandi Himachal Pradesh175001 IndiaMandiHIMACHAL PRADESH175001India	Ph: 01905222857	05222857	Ph: 01905222857	arri.mandi@gmail.com	1
19065	CTRI/2017/11/010410	S K Sharma	SKSharma	2	Assistant Director (Ayu.) Incharge	Regional Ayurveda Research Institute for Nutritional Disorders	Regional Ayurveda Research Institute for Nutritional Disorders,Gandhi Bhawan,Mandi (HP)MandiHIMACHAL PRADESH175001India	Ph: 9418062731	18062731	Ph: 01905222857	dr.sk.sharma.ad@gmail.com	1
46945	CTRI/2020/09/027956	Sowmya Bondalapati	SowmyaBondalapati	3	Principal Investigator, Clinical Pharmacology Department	Jeevan Scientific Technology Limited,	Room No. 1No.: B-17, TIE, Phase II, BalanagarHyderabadTELANGANA500037India	Ph: 9908999994	08999994	Ph: 04067364707	vasudev.sureddy@jeevanscientific.com	1
75374	CTRI/2022/11/047188	Sowmya Bondalapati	SowmyaBondalapati	3	Principal Investigator	ADVITY Research Pvt. Ltd.,	3rd & 4th Floors, Archies Continental,Adj: Kukatpally Metro station,KukatpallyHyderabadTELANGANA500072India	Ph: 9848582761	48582761	NA	sowmya.bondalapati@advityresearch.com	2
79976	CTRI/2023/03/050804	Sowmya Bondalapati	SowmyaBondalapati	3	Overall Trial Co-ordinator	ADVITY Research Pvt. Ltd.,	Archies Continental, Adj: Kukatpally Metro station, KukatpallyHyderabadTELANGANA500072India	Ph: 9848582761	48582761	NA	sowmya.bondalapati@advityresearch.com	2
16169	CTRI/2017/02/007819	S Ramkiran	SRamkiran	2	Anesthetist	AFMC pune	Department of Anesthesiology Armed Forces Medical College Sholapur road PunePuneMAHARASHTRA411040India	Ph: 7263957169	63957169	NA	sramkiran44@yahoo.co.in	1
77103	CTRI/2022/12/048157	S Ramkiran	SRamkiran	2	Consultant	HCG	45 18 main JP Nagar 5 Phase Bangalore 560078HCG Kalingarao road Bangalore 560027BangaloreKARNATAKA560078India	Ph: 7263957169	63957169	NA	sramkiran44@gmail.com	1
10562	CTRI/2016/03/006721	Sriganesh K	SriganeshK	3	Associate Professor	NIMHANS	Department of Neuroanaesthesia, Faculty Block, 3rd FloorNIMHANSBangaloreKARNATAKA560029India	NA	NA	NA	drsri23@rediffmail.com	2
10565	CTRI/2016/03/006720	Sriganesh K	SriganeshK	3	Associate Professor	NIMHANS	Department of Neuroanaesthesia, Faculty Block, 3rd FloorNIMHANSDepartment of Neuroanaesthesia, Faculty Block, 3rd FloorNIMHANSBangaloreKARNATAKA560029India	NA	NA	NA	drsri23@rediffmail.com	2
21563	CTRI/2017/12/010833	Sriganesh K	SriganeshK	3	Additional Professor	National Institute of Mental Health and Neurosciences	Department of Neuroanaesthesia, National Institute of Mental Health and Neurosciences, BengaluruBangaloreKARNATAKA560029India	Ph: 9481445949	81445949	NA	drsri23@gmail.com	1
719	CTRI/2009/091/000511	Srikanth Tripathy	SrikanthTripathy	6	scientist F	NA	National AIDS Research Institute, 73 G Block, MIDC, Bhosari,PunePuneMAHARASHTRA411026India	Ph: 912027121343	27121343	Ph: 91-20-27121071	stripathy@nariindia.org	5
845	CTRI/2009/091/000652	Srikanth Tripathy	SrikanthTripathy	6	Scientist F	NA	National AIDS Research Institute, 73, G Block MIDC,Bhosari,PuneNational AIDS Research Institute, 73, G Block MIDC,Bhosari,PunePuneMAHARASHTRA411 026India	Ph: 912027121343	27121343	Ph: 91-20-27121071	stripathy@nariindia.org	5
4108	CTRI/2012/02/002433	Srikanth Tripathy	SrikanthTripathy	6	Principal investigator	National AIDS Research Institute	73 G Block MIDC Bhosari PuneMAHARASHTRA411026India	Ph: 02027331200	27331200	Ph: 91-20-27121071	stripathy@nariindia.org	5
5420	CTRI/2012/11/003088	Srikanth Tripathy	SrikanthTripathy	6	Scientist F	National AIDS Research Institute	73-G Block MIDC BhosariPuneMAHARASHTRA411026India PuneMAHARASHTRA411026India	Ph: 02027331200	27331200	Ph: 91-20-27121071	stripathy@nariindia.org	5
5527	CTRI/2012/12/003168	Srikanth Tripathy	SrikanthTripathy	6	Scientist F	National AIDS Research Institute	73-G Block MIDC Bhosari PunePuneMAHARASHTRA411026India	Ph: 02027331200	27331200	Ph: 91-44-22542939	stripathy@nariindia.org	5
44288	CTRI/2020/07/026305	Srikanth Tripathy	SrikanthTripathy	6	Director In Charge	ICMR National Institute for Research in TB	No 1 Mayor Sathyamoorthy roadChetpetChennai 600031ChennaiTAMIL NADU600031India	Ph: 04428369535	28369535	NA	directornirt@nirt.res.in	1
9510	CTRI/2017/11/010723	Sudhir Bhandari	SudhirBhandari	3	Assistant Prof	PGIMER	Oral Health Sciences Centre,PGIMER,ChandigarhCHANDIGARH160012India	Ph: 9501866133	01866133	NA	drsudhirbhandari@yahoo.co.in	2
31352	CTRI/2019/02/017878	SUDHIR BHANDARI	SUDHIRBHANDARI	3	Additional Professor	Postgraduate Institute of Medical Education and Research	Unit of Prosthodontics,Oral Health Sciences Centre,PGIMERSector 12ChandigarhChandigarhCHANDIGARH160012India	Ph: 9501866133	01866133	NA	drsudhirbhandari@yahoo.co.in	2
48213	CTRI/2020/11/029345	Sudhir Bhandari	SudhirBhandari	3	Principal Investigator	Sawai Mann Singh Hospital	Sawai Mann Singh Hospital,JLN MargRajasthan, IndiaJaipurRAJASTHAN302004India	Ph: 01414044565	14044565	NA	drs_bhandari@yahoo.com	1
30	CTRI/2007/091/000033	Sudhir Rawal	SudhirRawal	2	Principal Investigator	Rajiv Gandhi Cancer Institute & Research centre	Rajiv Gandhi Cancer Institute & Research centre, Sector-5 , RohiniNew DelhiDELHI110085India	Ph: 919810139757	10139757	Ph: 01127051037	dr_rawal@hotmail.com	1
14824	CTRI/2016/04/006849	Sudhir Rawal	SudhirRawal	2	Director Surgical Uro-Oncology	Rajiv Gandhi Cancer Institute and Research Centre	Rajiv Gandhi Cancer Institute and Research Centre, Rohini sector-5,North WestDELHI110085India	Ph: 919810139757	10139757	Ph: 91-11-27051037	drsudhir.rawal@gmail.com	1
2963	CTRI/2011/06/001834	Sumit Arora	SumitArora	4	Director	NA	Parexel International Synchron Pvt. Ltd., MFAR Silver Line Tech ParkPlot #180, 3rd floor, EPIP II Phase, WhitefieldBangaloreKARNATAKA560066India	Ph: 08040538111	40538111	Ph: 08040956536	sumit.arora@parexel.com	1
51800	CTRI/2021/02/030986	Sumit Arora	SumitArora	4	Vice President Clinical Operations	Veeda Clinical Research Pvt, Ltd.	Veeda Clinical Research Pvt. Ltd Shivalik Plaza, Near I.I.M.Ambawadi Ahmedabad, Gujarat 380 015 India AhmadabadGUJARAT 380015 IndiaAhmadabadGUJARAT380015IndiaAhmadabadGUJARAT380015India	Ph: 7930013000	30013000	Ph: 7930013010	Sumit.arora@veedacr.com	3
59540	CTRI/2021/10/037269	Sumit Arora	SumitArora	4	Vice President Clinical Operations	Veeda Clinical Research Pvt, Ltd.	Veeda Clinical Research LtdShivalik Plaza, Near I.I.M.Ambawadi, Ahmedabad 380 015 IndiaAhmadabadGUJARAT380015India	Ph: 7930013000	30013000	Ph: 7930013010	Sumit.arora@veedacr.com	3
62025	CTRI/2021/12/038651	Sumit Arora	SumitArora	4	Vice President Clinical Operations	Veeda Clinical Research Ltd.	Veeda Clinical Research Ltd.,Shivalik Plaza, Near I.I.M., Ambawadi, Ahmedabad 380 015, IndiaAhmadabadGUJARAT380015India	Ph: 7930013000	30013000	Ph: 7930013010	Sumit.arora@veedacr.com	3
8840	CTRI/2014/04/004527	Sunil Sazawal	SunilSazawal	2	Executive Director/Senior Scientist	Center for Public Health Kinetics	Delhi Field Office214A,Basement, Vinoba Puri, Lajpat Nagar-II, New DelhiInstituition AddressCenter for Micronutrient Research - Clinical Trials and Operations Research in Maternal and Child Health, Subharti Medical College, Meerut, UP SouthDELHI110024India	Ph: 911141724901	41724901	Ph: 91-11-41724904	ssazawal@jhsph.edu	1
15841	CTRI/2017/07/009017	Sunil Sazawal	SunilSazawal	2	Executive Director	Center For Public Health Kinetics	214A Basement, Vinoba Puri, Lajpat Nagar-II, New DelhinoneNew DelhiDELHI110024India	Ph: 41724901	41724901	Ph: 41724904	ssazawal@jhu.edu	1
33317	CTRI/2019/05/018963	Swapnil C Raskar	SwapnilCRaskar	2	Assistant Professor	Parul Institute of Ayurved	Department of kaumrbhritya parul institute of ayurved parul universityVadodaraGUJARAT391760India	NA	NA	NA	swapnil.raskar@paruluniversity.ac.in	1
66677	CTRI/2022/03/040875	Swapnil C Raskar	SwapnilCRaskar	2	Associate Professor	Parul Institute of Ayurved	Room Number 204 Department of Kaumarbhritya Parul Institute of Ayurved Parul University Limda VadodaraVadodaraGUJARAT391760India	NA	NA	NA	neonatecare99@gmail.com	1
52918	CTRI/2021/11/037919	Tanuja Manoj Nesari	TanujaManojNesari	5	Director	All India Institute of Ayurveda	Director office Ground floor Academic block All India Institute of Ayurveda New delhi SouthDELHI110076India	Ph: 9958817145	58817145	NA	tnesari@hotmail.com	3
56623	CTRI/2021/06/034061	Tanuja Manoj Nesari	TanujaManojNesari	5	Director	All India Institute of Ayurveda	Ground Floor Administrative Block Mathura Road Sarita ViharSouthDELHI110076India	Ph: 9958817145	58817145	NA	tnesari@hotmail.com	3
58906	CTRI/2021/08/035552	Tanuja Manoj Nesari	TanujaManojNesari	5	Director	All India Institute of Ayurveda	Director office, Academic block ,Ground floor, All India Institute of Ayurveda,gautampuri awas,Sarita vihar, New Delhi -110076South WestDELHI110076India	Ph: 9958817145	58817145	NA	director@aiia.gov.in	4
58908	CTRI/2021/08/035745	Tanuja Manoj Nesari	TanujaManojNesari	5	Director	All India Institute of Ayurveda	Director office ,Academic block,Ground floor,All india institute of Ayurveda,Gautam puri Awas,Sarita Vihar ,New Delhi-110076South WestDELHI110076India	Ph: 9958817145	58817145	NA	director@aiia.gov.in	4
66327	CTRI/2022/02/040562	Tanuja Manoj Nesari	TanujaManojNesari	5	Director AIIA	All India Institute of Ayurveda	All India Institute Of Ayurveda Gautampuri, Sarita Vihar, New Delhi110076IndiaSouthDELHI110076India	Ph: 8826167515	26167515	NA	tnesari@gmail.com	1
7973	CTRI/2014/12/005322	Tanuja Nesari	TanujaNesari	4	Principal Investigator	Rashtriya Shikshan Mandal, Pune	Tilak Ayurveda Mahavidyalaya, 583/2,Rasta Peth, Pune.PuneMAHARASHTRA411011India	NA	NA	NA	asthmatamv@gmail.com	1
43487	CTRI/2020/05/025171	Tanuja Nesari	TanujaNesari	4	Director	All India Institute Of Ayurveda	7th floor, room no 716, All India Institute Of Ayurveda Gautampuri, Sarita Vihar, New Delhi7th floor, room no 716, All India Institute Of Ayurveda Gautampuri, Sarita Vihar, New DelhiNew DelhiDELHI110076India	Ph: 8849802005	49802005	NA	director@aiia.gov.in	4
43557	CTRI/2020/05/025178	Tanuja Nesari	TanujaNesari	4	director	All India Institute Of Ayurveda	7th floor, room no 716, All India Institute of Ayurveda, Gautampuri, Sarita Vihar, New Delhi7th floor, room no 716, All India Institute of Ayurveda, Gautampuri, Sarita Vihar, New DelhiNew DelhiDELHI110076India	Ph: 8849802005	49802005	NA	director@aiia.gov.in	4
63711	CTRI/2022/03/041469	Tanuja Nesari	TanujaNesari	4	Director AIIA	All India Institute of Ayurveda	All India Institute of Ayurveda Gautampuri,Mathura Road,Sarita Vihar Delhi-110076Gautampuri,Mathura Road,Sarita Vihar Delhi-110076South WestDELHI110076India	Ph: 9958817145	58817145	NA	tnesari@hotmail.com	3
10481	CTRI/2014/12/005234	Tapan Shah	TapanShah	2	Project Manager	Lambda Therapeutic Research Ltd	Lambda House, Plot no. 38, Survey No. 388, Near Silver Oak Club, S. G. Highway, GotaAhmadabadGUJARAT382461India	Ph: 07940202570	40202570	Ph: 07940202021	tapanpshah@lambda-cro.com	1
59711	CTRI/2021/09/036100	Tapan Shah	TapanShah	2	Principal Investigator	Sanad Janta Multispeciality Hospital.	Sanad Janta Multispeciality Hospital. AhmedabadSanandAhmadabadGUJARAT382110India	Ph: 09825739241	25739241	NA	drtapansah@gmail.com	1
3522	CTRI/2012/11/003160	Tarun Pandotra	TarunPandotra	4	Director, Clinical Operations	PRA International	B 402, Business Square, Andheri Kurla RoadChakala, Andheri (E)Mumbai (Suburban)MAHARASHTRA400093India	Ph: 02240309578	40309578	Ph: 02240309134	PandotraTarun@praintl.com	3
3524	CTRI/2012/12/003169	Tarun Pandotra	TarunPandotra	4	Director, Clinical Operations	PRA International	B 402, Business Square, Andheri Kurla Road, Chakala, Andheri (E)Mumbai (Suburban)MAHARASHTRA400093India	Ph: 912240309578	40309578	Ph: 912240309134	PandotraTarun@praintl.com	3
4775	CTRI/2012/12/003191	Tarun Pandotra	TarunPandotra	4	Director, Clinical Operations	PRA International	B 402, Business Square, Andheri Kurla Road, Chakala, Andheri (E)Mumbai (Suburban)MAHARASHTRA400093India	Ph: 912240309578	40309578	Ph: 912240309134	PandotraTarun@praIntl.com	3
65592	CTRI/2022/03/041181	Tarun Pandotra	TarunPandotra	4	Director	Acheron Clinical Solutions	808, Kodigehalli Main Road, NTI Layout, Rajiv Gandhi Nagar,KodigehalliNABangaloreKARNATAKA560092India	Ph: 08860009879	60009879	NA	tarun.p@archeroncs.com	1
3390	CTRI/2012/12/003180	Tejpal Gupta	TejpalGupta	2	Associate Professor and Radiation Oncologist	Tata Memorial Centre Tata Memorial Hospital and ACTREC	Dept. of Radiation Oncology, Tata Memorial Centre (TMC)Advanced Centre for Treatment, Research and Education in Cancer (ACTREC), KhargharNavi MumbaiMAHARASHTRA410210India Dept of Radiation Oncology, Tata Memorial Centre (TMC)Advanced Centre for Treatment, Research and Education in Cancer (ACTREC), KhargharNavi MumbaiMAHARASHTRA410210India RaigarhMAHARASHTRA410208India	Ph: 02227405057	27405057	Ph: 27405061	tgupta@actrec.gov.in	1
29197	CTRI/2018/11/016349	Tejpal Gupta	TejpalGupta	2	Professor Radiation oncology	Tata Memorial Hospital	Tata Memorial Hospital, Homi Bhabha Block, Ground Floor, Neuro Oncology DMG, OPD-058, Dr E Borges Marg, Parel, MumbaiMAHARASHTRA400012India	Ph: 0222724177000	24177000	NA	tejpalgupta@rediffmail.com	1
2902	CTRI/2011/04/001675	TSA Kishore	TSAKishore	15	Overall Trial Coordinator	Biological E.Limited	Biological E.Limited18/1&3, AzamabadHyderabadANDHRA PRADESH500020India	Ph: 04030214046	30214046	Ph: 04027675003	kishore.tsa@biologicale.co.in	7
2904	CTRI/2011/04/001681	TSA Kishore	TSAKishore	15	Overall Trial Coordinator	Biological E Limited	Biological E.Limited,18/1&3, AzamabadHyderabadANDHRA PRADESH500020India	Ph: 04030214046	30214046	Ph: 04027675003	kishore.tsa@biologicale.co.in	7
4051	CTRI/2012/01/002329	TSA Kishore	TSAKishore	15	General Manager	Biological E. Limited	Biological E.Limited, 18/1&3, AzamabadHyderabadANDHRA PRADESHIndia HyderabadANDHRA PRADESH500020India	Ph: 04030214046	30214046	Ph: 04027675003	kishore.tsa@biologicale.co.in	7
6015	CTRI/2013/09/004032	TSA Kishore	TSAKishore	15	General Manager	Biological E. Limited	Biological E.Limited, 18/1&3, Azamabad HyderabadANDHRA PRADESHIndia Biological E.Limited, 18/1&3, Azamabad HyderabadANDHRA PRADESH500020India HyderabadANDHRA PRADESH500020India	Ph: 04030214046	30214046	Ph: 04027675003	kishore.tsa@biologicale.co.in	7
17630	CTRI/2017/02/007940	TSA Kishore	TSAKishore	15	Associate Vice President	Biological E.Limited	Biological E.Limited, 18/1&3, Azamabad, Hyderabad,TelanganaIndia HyderabadANDHRA PRADESH500020India	Ph: 04030214046	30214046	NA	kishore.turaga@biologicale.co.in	1
27310	CTRI/2020/01/022898	TSA Kishore	TSAKishore	15	Associate Vice President - Clinical Development	Biological E.Limited	Clinical affairs & Pharmacovigilance Dept, 2nd floor, Road No.35,Jubilee Hills HyderabadTELANGANA500033India	Ph: 04071216247	71216247	Ph: 04027675309	kishore.turaga@biologicale.com	7
29416	CTRI/2018/11/016419	TSA Kishore	TSAKishore	15	Associate Vice President - Clinical Development	Biological E.Limited	18/1&3, Azamabad, Hyderabad, Telangana,India HyderabadTELANGANA500020India	Ph: 04071216247	71216247	Ph: 04027675309	kishore.turaga@biologicale.com	7
30093	CTRI/2019/01/016891	TSA Kishore	TSAKishore	15	Associate Vice President - Clinical Development	Biological E.Limited	Biological E.Limited,Clinical affairs & Pharmacovigilance Dept, 2nd floor, Road No.35,Jubilee HillsHyderabadTELANGANA500033India	Ph: 04071216247	71216247	Ph: 04027675309	kishore.turaga@biologicale.com	7
31244	CTRI/2019/04/018384	TSA Kishore	TSAKishore	15	Associate Vice President - Clinical Development	Biological E.Limited	Biological E.Limited, Clinical affairs & Pharmacovigilance Dept, 2nd floor, Road No.35,Jubilee Hills HyderabadTELANGANA500033India	Ph: 04071216247	71216247	Ph: 04027675309	kishore.turaga@biologicale.com	7
31851	CTRI/2019/04/018656	TSA Kishore	TSAKishore	15	Associate Vice President - Clinical Development	Biological E.Limited	Clinical affairs & Pharmacovigilance Dept, 2nd floor, Road No.35,Jubilee Hills HyderabadTELANGANA500033India	Ph: 04071216247	71216247	Ph: 04027675309	kishore.turaga@biologicale.com	7
32347	CTRI/2019/04/018474	TSA Kishore	TSAKishore	15	Associate Vice President - Clinical Development	Biological E.Limited	Clinical affairs & Pharmacovigilance Dept, 2nd floor, RoadNo.35,Jubilee Hills,HyderabadTELANGANA500033India	Ph: 04071216247	71216247	Ph: 04027675309	kishore.turaga@biologicale.com	7
35622	CTRI/2019/07/020451	TSA Kishore	TSAKishore	15	Associate Vice President - Clinical Development	Biological E.Limited	Clinical affairs & Pharmacovigilance Dept, 2nd floor, Road No.35,Jubilee Hills HyderabadTELANGANA500033India	Ph: 04071216247	71216247	Ph: 04027675309	kishore.turaga@biologicale.com	7
672	CTRI/2009/091/000456	TSAKishore	TSAKishore	15	Deputy General Manager	Biological E. Limited	Trial Coordinator, Biological E. Limited, 18/1&3, AzamabadHyderabadANDHRA PRADESH500020India	Ph: 04030214046	30214046	Ph: 04027675003	kishore.tsa@biologicale.co.in	7
742	CTRI/2009/091/000539	TSAKishore	TSAKishore	15	NA	NA	Trial Coordinator, Biological E. Limited, 18/1&3,AzamabadHyderabadTELANGANA500020India	Ph: 04030214046	30214046	Ph: 04027675003	kishore.tsa@biologicale.co.in	7
2626	CTRI/2011/091/000108	TSAKishore	TSAKishore	15	Deputy General Manager	Biological E. Limited	Overall Trial Coordinator, Biological E. Limited, 18/1&3, Azamabad Azamabad, Hyderabad-500020HyderabadANDHRA PRADESH500020India	Ph: 914030214046	30214046	Ph: 914027675003	kishore.tsa@biologicale.co.in	7
37858	CTRI/2019/11/022100	TUHIN KANTI BISWAS	TUHINKANTIBISWAS	2	PROFESSOR	J B Roy State Ayurvedic Medical College and Hospital	Research UnitJ B ROY STATE AYURVEDIC MEDICAL COLLEGE AND HOSPITAL170 172 RAJA DINENDRA STREET, KOLKATA Research UnitJ B ROY STATE AYURVEDIC MEDICAL COLLEGE AND HOSPITAL170 172 RAJA DINENDRA STREET, KOLKATA KolkataWEST BENGAL700004India	Ph: 9433173272	33173272	NA	biswastuhin@rediffmail.com	1
38003	CTRI/2020/04/024543	Tuhin Kanti Biswas	TuhinKantiBiswas	2	Professor	JB Roy State Ayurvedic Medical College and Hospital	JB Roy State Ayurvedic Medical College and Hospital 170 172 Raja Dinendra Street Kolkata West Bengal IndiaKolkataWEST BENGAL700004India	Ph: 9433173272	33173272	NA	jbrtkbiswas@gmail.com	1
3754	CTRI/2012/01/002364	Uday Ambi	UdayAmbi	2	Assistant professor	S N Medical college	c-17 staff qtrs,S N Medical college campusnavanagar, BagalkotDept.of AnaesthesiologyS N Medical collegeNavanagar,BagalkotBagalkotKARNATAKA587102India	Ph: 9880570780	80570780	NA	udayambi@ymail.com	1
6075	CTRI/2013/03/003507	Uday Ambi	UdayAmbi	2	Assistant professor	S Nijalingappa Medical college	Department of anesthesiologyS N medical college, BagalkotKarnataka.Navanagar, BagalkotBagalkotKARNATAKA587102India	Ph: 08354235400	54235400	NA	udayambi@rediffmail.com	1
4169	CTRI/2012/07/002833	U k misra	Ukmisra	5	head of the department	head	department of neurology sgpgims raebarelly road lucknow department of neurology sgpgims raebarelly road lucknowLucknowUTTAR PRADESH226014India	Ph: 8004904627	04904627	NA	drukmisra@rediffmail.com	4
5545	CTRI/2012/12/003165	U K Misra	UKMisra	5	Professor and HOD	Sanjay Gandhi Postgraduate Institute of Medical Sciences (SGPGIMS)	Dept. of Neurology, C-Block, Sanjay Gandhi Postgraduate Institute ofMedical Sciences, Raebarely Road, LucknowLucknowUTTAR PRADESH226014India	Ph: 05222494167	22494167	Ph: 0522-2668811	drukmisra@rediffmail.com	4
5728	CTRI/2013/04/003550	U K Misra	UKMisra	5	Professor and HOD	Sanjay Gandhi Postgraduate Institute of Medical Sciences	Dept. of Neurology, C-Block, Sanjay Gandhi Postgraduate Instituteof Medical Sciences, Raebarely Road, LucknowLucknowUTTAR PRADESH226014IndiaLucknowUTTAR PRADESH226014India	Ph: 05222494167	22494167	Ph: 0522-2668811	drukmisra@rediffmail.com	4
16250	CTRI/2017/10/010072	U K Misra	UKMisra	5	Prof HOD	Sanjay Gandhi Postgraduate Institute of Medical Sciences (SGPGIMS)	department of neurology sgpgims raebarelly road lucknowLucknowUTTAR PRADESH226014India LucknowUTTAR PRADESH226014India	Ph: 8004904627	04904627	NA	drukmisra@rediffmail.com	4
4145	CTRI/2012/02/002438	UK Misra	UKMisra	5	Professor	Sanjay Gandhi Post-graduate Institute of medical sciences, Lucknow	Dr U.K. Misra, MD, DM Prof. & Head,Dept. of Neurology, SGPGIMS, LucknowDr U.K. Misra, MD, DM Prof. & Head,Dept. of Neurology, SGPGIMS, LucknowLucknowUTTAR PRADESH226014India	Ph: 8004904627	04904627	NA	ukmisra@sgpgi.ac.in	1
43918	CTRI/2020/08/027075	uma kumar	umakumar	2	Professor	Karpaga Vinayaga Institute Of Medical Sciences And Research Center	GST Road, Chinna Kolambakkam, Palayanoor, Dist, Maduranthakam, Tamil NaduKancheepuramTAMIL NADU603308India	Ph: 9972872174	72872174	NA	umakumar.jss@gmail.com	1
69413	CTRI/2022/05/042792	Uma Kumar	UmaKumar	2	Professor and Head, Dept of Rheumatology, AIIMS, New Delhi	AIIMS, New Delhi	Room No 4076, 4th Floor, Teaching Block, AIIMS, New DelhiCentralDELHI110029India	Ph: 911126594467	26594467	NA	umaakumar@yahoo.co.in	1
873	CTRI/2009/091/000687	Upendra Kaul	UpendraKaul	2	NA	NA	Escorts Heart Institute andResearch CentreNew DelhiDELHI110025India	Ph: 9811150518	11150518	Ph: 29238746	ukaul@de13.vsnl.net.in	1
27535	CTRI/2018/10/016193	Upendra Kaul	UpendraKaul	2	Chairman -Batra Heart Centre	Batra Hospital and Medical Reaserch Centre 1	Batra Hospital and Medical Reaserch Centre 1, Tughlakabad Institutional Area Mehrauli Badarpur Road, Vayusenabad,New Delhi New DelhiDELHI110062India	Ph: 01129958747	29958747	Ph: 01129956255	kaul.upendra@gmail.com	1
5839	CTRI/2013/02/003392	Vanita Ahuja	VanitaAhuja	3	Assistant Professor	NA	Department of Anaesthesia and Intensive CareGovernment Medical College and Hospital Sector 32 ChandigarhChandigarhCHANDIGARH160032India	Ph: 09646121649	46121649	NA	vanitaanupam@yahoo.co.in	2
20095	CTRI/2017/08/009548	Vanita Ahuja	VanitaAhuja	3	Associate Professor	Department of Anaesthesia and Intensive care	GMCH Sector 32Chandigarh GMCH Sector 32ChandigarhCHANDIGARH160030India	Ph: 09646121649	46121649	NA	vanitaanupam@gmail.com	1
22840	CTRI/2018/01/011647	Vanita Ahuja	VanitaAhuja	3	Associate Professor	NA	Anaesthesia and Intensive care Government Medical College and HospitalSector 32ChandigarhCHANDIGARH160030India	Ph: 9646121649	46121649	NA	vanitaanupam@yahoo.co.in	2
56106	CTRI/2021/07/034876	Vd Falgun Patel	VdFalgunPatel	2	I/c Deputy Director	Govt. of Gujarat	Directorate Ayush, Second floor,Block-1, Jivraj Mehta Bhavan, GandhinagarGandhinagarGUJARAT382010India	NA	NA	NA	Vd.falgun@gmail.com	1
58633	CTRI/2021/09/036573	Vd Falgun Patel	VdFalgunPatel	2	I/c deputy Director (Training & Reasearch)	Govt. of Gujarat	Directorate Ayush, Second floor,Block-1, Jivraj Mehta Bhavan,GandhinagarGandhinagarGUJARAT382010India	NA	NA	NA	ddayushtraining@gmail.com	1
6337	CTRI/2014/06/004686	Vijaya Pandit	VijayaPandit	2	Professor and Head of department	Bharati vidyapeeth deemed medical university	304 Aster,Kumar Suraksha NIBM road, KONDHWA , Pune Satara Road, Dhankawadi, Dhankawadi Pune, Maharashtra 411043PuneMAHARASHTRA411048India	Ph: 9371003390	71003390	NA	drvpandit@yahoo.co.in	1
41057	CTRI/2020/02/023642	Vijaya Pandit	VijayaPandit	2	Professor and HOD	Bharati Vidyapeeth Medical college	Department of Pharmacology, BVDU Medical College, Pune. PuneMAHARASHTRA411043India	Ph: 9371003390	71003390	NA	drvapandit@gmail.com	1
42821	CTRI/2021/02/031001	Vijay Kumar	VijayKumar	4	Associate Professor	All India Institute of Medical Sciences, New Delhi	Room No 308, Third Floor,Centre for Dental Education and Research,AIIMS, New DelhiAnsari Nagar,New Delhi-110029SouthDELHI110029India	Ph: 9540055001	40055001	NA	kumarvijay29@gmail.com	1
49293	CTRI/2020/11/029232	VIJAY KUMAR	VIJAYKUMAR	4	ASSOCIATE PROFESSOR, DEPT OF GENERAL MEDICINE	AIIMS PATNA	ASSOCIATE PROFESSOR, DEPT OF GENERAL MEDICINEAIIMS, PHULWARISHARIFPATNAPatnaBIHAR801507India	Ph: 9431414308	31414308	NA	vijaykr@aiimspatna.org	2
49295	CTRI/2020/11/029230	VIJAY KUMAR	VIJAYKUMAR	4	ASSOCIATE PROFESSOR, DEPT OF GENERAL MEDICINE	AIIMS PATNA	AIIMS, PHULAWARISHARIF, PATNA, BIHARAIIMS, PHULAWARISHARIF, PATNA, BIHARPatnaBIHAR801507India	Ph: 9431414308	31414308	NA	vijaykr@aiimspatna.org	2
75978	CTRI/2022/12/048057	Vijay Kumar	VijayKumar	4	Professor	All India Institute of Medical Sciences, New Delhi	Room number 5046 , 5th floor Department of Orthopaedics A.I.I.M.S, Ansari Nagar west, New Delhi. New DelhiDELHI110029India	Ph: 9868037565	68037565	NA	vijayaiims@yahoo.com	1
12410	CTRI/2016/07/007068	Vijay Kumar Chopra	VijayKumarChopra	4	Director - Heart Failure Programme	Medanta-The Medicity	Medanta-The MedicitySector 38-Gurgaon,Haryana-122001GurgaonHARYANA122001India	Ph: 9560398900	60398900	NA	vijaykumarchopra@hotmail.com	1
19483	CTRI/2017/09/009734	Vijay Kumar Chopra	VijayKumarChopra	4	Director- Heart Failure Program	Medanta- The Medicity	Medanta - The Medicity, Department of Cardiology, Sector-38, Gurgaon 122001, Haryana, IndiaGurgaonHARYANA122001India	Ph: 9560398900	60398900	Ph: 0124-4855420	vk.chopra@medanta.org	2
19605	CTRI/2017/08/009371	Vijay Kumar Chopra	VijayKumarChopra	4	Director- Heart Failure Program	Medanta - The Medicity	Medanta - The Medicity, Sector-38, Gurgaon 122001, Haryana, Indiasame as address 1GurgaonHARYANA122001India	Ph: 9560398900	60398900	Ph: 01244855420	vk.chopra@medanta.org	2
45521	CTRI/2020/09/027829	VIJAY KUMAR CHOPRA	VIJAYKUMARCHOPRA	4	Senior Director	Max Super Speciality Hospital	Max Super Speciality Hospital, No. 1, 2, Press Enclave Road, Mandir Marg, Saket Institutional Area, Saket110017 New Delhi , DLIndiaMax Super Speciality Hospital, No. 1, 2, Press Enclave Road, Mandir Marg, Saket Institutional Area, Saket110017 New Delhi , DLIndiaCentralDELHI110017India	Ph: 011126515050	26515050	Ph: 011126510050	Vijay.Chopra@maxhealthcare.com	2
12643	CTRI/2017/06/008778	Vikram Gota	VikramGota	4	Assistant Professor Clinical Pharmacology	Tata Memorial Centre-Advanced Center for Treatment,Research and Education in Cancer.	Tata Memorial Centre-Advanced Center for Treatment,Research and Education in Cancer., Kharghar,Navi Mumbai 410210Mumbai (Suburban)MAHARASHTRA410210India	Ph: 02227405130	27405130	Ph: 022-27405085	vgota@actrec.gov.in	2
16496	CTRI/2017/09/009954	Vikram Gota	VikramGota	4	Associate Professor, Department of Clinical Pharmacology	Advanced Centre for Treatment, Research and Education in Cancer (ACTREC), TMC	Advanced Centre for Treatment, Research and Education in Cancer (ACTREC), TMC, Sector 22, Kharghar, Navi MumbaiRaigarhMAHARASHTRA410210India	NA	NA	NA	vgota@actrec.gov.in	2
27032	CTRI/2018/08/015396	Vikram Gota	VikramGota	4	Scientific Officer-F and Associate Professor	Advanced Centre for Treatment, Research and Education in Cancer (ACTREC)	Clinical Pharmacology Laboratory, Khanolkar Shodhika, KS-102,ACTREC, Tata Memorial Centre Sector-22, Kharghar, Navi Mumbai Ã¢Â€Â“ 410210 RaigarhMAHARASHTRA410210India	Ph: 912227405493	27405493	NA	vikramgota@gmail.com	2
39696	CTRI/2020/03/023900	Vikram Gota	VikramGota	4	Scientific Officer F	Advanced Centre for Treatment, Research and Education in Cancer	Department of Clinical Pharmacology,Advanced Centre for Treatment, Research and Education in Cancer (ACTREC), Tata Memorial Centre, Sector 22,Kharghar, Navi MumbaiRaigarhMAHARASHTRA410210India	Ph: 02227405130	27405130	Ph: 02227405061	vikramgota@gmail.com	2
124	CTRI/2008/091/000086	Vineet Ahuja	VineetAhuja	5	NA	NA	Dept. of Gastroenterology and HNUAnsari Nagar, AIIMSNew DelhiDELHI110029India	Ph: 9312437081	12437081	NA	vins_ahuja@hotmail.com	4
2742	CTRI/2011/04/001695	Vineet Ahuja	VineetAhuja	5	Associate Professer	NA	Departement of Gastroenterology and Human Nutrition Unit,AIIMS,New DelhiNew DelhiDELHI110029India	Ph: 9868397206	68397206	NA	vins_ahuja@hotmail.com	4
15167	CTRI/2017/01/007629	Vineet Ahuja	VineetAhuja	5	Professor	All India Institute of Medical Sciences	Department of gastroenterologyAll India Institute of Medical SciencesAnsari Nagar New Delhi 110029 SouthDELHI110029India	Ph: 01126593300	26593300	NA	vins_ahuja@hotmail.com	4
18357	CTRI/2017/05/008483	VINEET AHUJA	VINEETAHUJA	5	PROFESSOR (Dr)	ALL INDIA INSTITUTE OF MEDICAL SCIENCES	Room No.3093, 3rd floor, Teaching block, Department of Gastroenterology and Human Nutrition,All India Institute of Medical Sciences, New DelhiANSARI NAGAR,NEW DELHINew DelhiDELHI110029India	Ph: 01126593300	26593300	NA	vineet.aiims@gmail.com	1
37195	CTRI/2020/01/022743	Vineet Ahuja	VineetAhuja	5	Professor	All India Institute of Medical Sciences	Department of Gastroenterology All India Institute of Medical Sciences Ansari Nagar, New Delhi 110029 New Delhi DELHI 110029 IndiaNew DelhiDELHI110029India	Ph: 9810707170	10707170	NA	vins_ahuja@hotmail.com	4
12951	CTRI/2017/03/008204	Vivek Aggarwal	VivekAggarwal	10	Assistant Professor	Faculty of Dentistry, Jamia Millia Islamia	Department of Conservative Dentistry & Endodontics, Faculty of Dentistry, Jamia Millia Islamia. New DelhiSouthDELHI110025India	Ph: 9818188358	18188358	NA	drvivekaggarwal@gmail.com	9
13300	CTRI/2017/11/010440	Vivek Aggarwal	VivekAggarwal	10	Assistant Professor	Faculty of Dentistry, Jamia Millia Islamia	Room no 311, Third Floor, Department of conservative Dentistry and Endodontics, Faculty of Dentistry, Jamia Millia IslamiaRoom no 311, Third Floor, Department of conservative Dentistry and Endodontics, Faculty of Dentistry, Jamia Millia IslamiaSouthDELHI110025India	Ph: 9818188358	18188358	NA	drvivekaggarwal@gmail.com	9
13321	CTRI/2017/11/010441	Vivek Aggarwal	VivekAggarwal	10	Assistant Professor	Faculty of Dentistry, Jamia Millia Islamia	Department of Conservative Dentistry & Endodontics,Faculty of Dentistry, JMISouthDELHI110025India	Ph: 9818188358	18188358	NA	drvivekaggarwal@gmail.com	9
14640	CTRI/2017/07/008983	Vivek Aggarwal	VivekAggarwal	10	Assistant Professor	Jamia Millia Islamia	Department of Conservative Dentistry and Endodontics,Faculty of Dentistry,Jamia Millia Islamia,New DelhiSouthDELHI110025India	Ph: 9818188358	18188358	NA	drvivekaggarwal@gmail.com	9
17319	CTRI/2017/07/009061	Vivek Aggarwal	VivekAggarwal	10	Assistant Professor	Jamia Millia Islamia	Faculty of Dentistry, Jamia Millia IslamiaSouthDELHI110025IndiaSouthDELHI110025India	Ph: 9818188358	18188358	NA	drvivekaggarwal@gmail.com	9
26354	CTRI/2019/10/021593	Vivek Aggarwal	VivekAggarwal	10	Assistant Professor	Faculty of Dentistry	Faculty of Dentistry, Jamia Millia Islamia, New DelhiSouthDELHI110025India	Ph: 09818188358	18188358	NA	drvivekaggarwaldrive@gmail.com	1
33094	CTRI/2019/04/018643	Vivek Aggarwal	VivekAggarwal	10	Associate Professor	Jamia Millia Islamia	Room 311, Department of Conservative Dentistry and EndodonticsFaculty of Dentistry, JMISouthDELHI110025India	Ph: 9818188358	18188358	NA	drvivekaggarwal@gmail.com	9
37223	CTRI/2019/10/021600	Vivek Aggarwal	VivekAggarwal	10	Professor	Department of Conservative Dentistry and Endodontics, Jamia Millia Islamia	Room 311, Department of Conservative Dentistry and Endodontics, Faculty of Dentistry, JMISouthDELHI110025India	Ph: 09818188358	18188358	NA	drvivekaggarwal@gmail.com	9
57124	CTRI/2021/06/034409	Vivek Aggarwal	VivekAggarwal	10	Professor	Jamia Millia Islamia	Faculty of Dentistry, Jamia Millia Islamia, New DelhiSouthDELHI110025India	Ph: 919818188358	18188358	NA	drvivekaggarwal@gmail.com	9
74569	CTRI/2022/10/046240	Vivek Aggarwal	VivekAggarwal	10	Professor	Jamia Millia Islamia	Room no 310, Third Floor, Department of Conservative Dentistry and Endodontics, Faculty of Dentistry, Jamia Millia Islamia, New DelhiSouthDELHI110025India	Ph: 9818188358	18188358	NA	drvivekaggarwal@gmail.com	9
6476	CTRI/2013/05/003648	Vivekanand Jha	VivekanandJha	10	Professor of Nephrology	Postgraduate Institute of Medical Education and Research (PGIMER), Chandigarh, India.	Dept of NephrologyChandigarhCHANDIGARH160012India	Ph: 2755213	2755213	Ph: 2744401	vjha@pginephro.org	1
13163	CTRI/2021/03/031619	Vivekanand Jha	VivekanandJha	10	Executive Director	The George Institute for Global Health	The George Institute for Global Health219-222, Splendor ForumJasola District CentreSouthDELHI110025India	Ph: 911141588091	41588091	Ph: 911141588090	vjha@georgeinstitute.org.in	8
13216	CTRI/2015/12/006439	Vivekanand Jha	VivekanandJha	10	Professor	PGIMER	Department of Nephrology,PGIMER, ChandigarhChandigarhCHANDIGARH160012India	Ph: 8527544733	27544733	NA	vjha60@gmail.com	1
43019	CTRI/2020/05/025067	Vivekanand Jha	VivekanandJha	10	Executive Director	The George Institute for Global Health, India	The George Institute for Global Health, India311-312, Third Floor, Elegance TowerPlot No. 8, Jasola District CentreNew DelhiDELHI110025India	Ph: 911141588091	41588091	Ph: 911141588090	vjha@georgeinstitute.org.in	8
43547	CTRI/2020/06/025708	Vivekanand Jha	VivekanandJha	10	Executive Director	George Institute for Global Health, India	George Institute for Global Health, India311-312, Third Floor, Elegance TowerPlot No. 8, Jasola District CentreNew Delhi, IndiaNew DelhiDELHI110025India	Ph: 8527544733	27544733	NA	vjha@georgeinstitute.org.in	8
44605	CTRI/2020/07/026831	Vivekanand Jha	VivekanandJha	10	Executive Director	George Institute for Global Health	311-312, Third Floor, Elegance Tower Plot No. 8, Jasola District Centre New Delhi, IndiaNew DelhiDELHI110025India	Ph: 911141588091	41588091	Ph: 911141588090	vjha@georgeinstitute.org.in	8
46442	CTRI/2020/10/028731	Vivekanand Jha	VivekanandJha	10	Executive Director	George Institute for Global Health	George Institute for Global Health, India 311-312, Third Floor, Elegance Tower Plot No. 8, Jasola District CentreNew DelhiDELHI110025India	Ph: 911141588091	41588091	Ph: 911141588090	vjha@georgeinstitute.org.in	8
51638	CTRI/2021/10/037468	Vivekanand Jha	VivekanandJha	10	Executive Director	George Institute for Global Health	308-309 (Room Number), Office of the Executive Director (Department & Division), Third Floor, Elegance Tower, Plot No. 8, Jasola District Centre308-309 (Room Number), Office of the Executive Director (Department & Division), Third Floor, Elegance Tower, Plot No. 8, Jasola District CentreSouthDELHI110025India	Ph: 911141588091	41588091	Ph: 911141588090	vjha@georgeinstitute.org.in	8
51687	CTRI/2022/03/040802	Vivekanand Jha	VivekanandJha	10	Executive Director	George Institute for Global Health	308-309, Office of the Executive Director (Department and Division), Third Floor, Elegance Tower, Plot No. 8, Jasola District Centre308-309, Office of the Executive Director (Department and Division), Third Floor, Elegance Tower, Plot No. 8, Jasola District CentreSouthDELHI110025India	Ph: 911141588091	41588091	Ph: 911141588090	vjha@georgeinstitute.org.in	8
61494	CTRI/2021/11/038234	Vivekanand Jha	VivekanandJha	10	Executive Director	The George Institute For Global Health, India	308, Clinical Trials Division, Third floor, Elegance TowerPlot No. 8, Jasola District Centre, New DelhiSouthDELHI110025India	Ph: 08527544733	27544733	NA	vjha@georgeinstitute.org.in	8
37328	CTRI/2022/04/041560	Vivekanand kullolli	Vivekanandkullolli	2	Professor	Parul Institute of Ayurved	Room no 402 Dept of Shalya Tantra, Parul institute of Ayurved, Parul university, P.O.Limda,Vadodara, GujaratRoom no 402 Dept of Shalya Tantra, Parul institute of Ayurved, Parul university, P.O.Limda,Vadodara, GujaratVadodaraGUJARAT391760India	Ph: 09945079276	45079276	NA	vivekanandkullolli@gmail.com	1
48845	CTRI/2020/11/029129	Vivekanand Kullolli	VivekanandKullolli	2	Professor	Parul Institute of Ayurved	Room No 403, Dept of Shalya TantraParul Institute of Ayurved, Parul University VadodaraVadodaraGUJARAT391760India	Ph: 9945079276	45079276	NA	vivekanand.kullolli26833@paruluniversity.ac.in	1
19044	CTRI/2017/08/009207	V K Chopra	VKChopra	3	Director Heart Failure Program	Medanta-The Medicity	Sector-38, Gurgaon, HarayanaGurgaonHARYANA122001India	Ph: 0919560398900	60398900	Ph: 091-1244834111	chopravk@gmail.com	2
22477	CTRI/2018/08/015292	V K Chopra	VKChopra	3	MD, DM (Cardiology)	MaxÃ‚ Super SpecialityÃ‚ Hospital,Ã‚ Saket	Max Super Speciality Hospital, No. 1, 2, Press Enclave Road, Mandir MargSaket Institutional Area, SaketSouthDELHI110017India	Ph: 9650896800	50896800	NA	chopravk@gmail.com	2
54534	CTRI/2021/11/038164	V K Chopra	VKChopra	3	Principal Investigator	Max Super Speciality Hospital	Max Super Speciality Hospital Department of Cardilogy1st floor Saket East block New Delhi New DelhiDELHI110017India	Ph: 9650896800	50896800	NA	Vijay.Chopra@maxhealthcare.com	2
677	CTRI/2009/091/000462	V Mohan	VMohan	7	Principal Investigator	Madras Diabetes Research Foundation	4, Conran Smith Road, GopalapuramChennaiTAMIL NADU600086India	Ph: 914428282657	28282657	Ph: 914445510344	drmohans@vsnl.net	2
3600	CTRI/2012/01/002367	V Mohan	VMohan	7	Principal Investigator	Madras Diabetic research Foundation	6B, Conran Smith Road,GopalapuramChennaiTAMIL NADU600 086India	Ph: 28352634	28352634	Ph: 914428350935	drmohans@vsnl.net	2
11841	CTRI/2015/07/006011	V Mohan	VMohan	7	President and Chief of Diabetes Research, Diabetology and Epidemiology	Dr Mohans Diabetes Specialities Centre and Madras Diabetes Research Foundation	No 6 Conron Smith Road Gopalapuram ChennaiChennaiTAMIL NADU600086India	Ph: 04443968888	43968888	Ph: 28350935	drmohans@diabetes.ind.in	5
14139	CTRI/2019/12/022310	V Mohan	VMohan	7	President	Madras Diabetes Research Foundation	No 4, Conran Smith RoadGopalapuram,ChennaiTAMIL NADU600086India	Ph: 04443698888	43698888	Ph: 28350935	drmohans@diabetes.ind.in	5
61294	CTRI/2021/11/037753	V Mohan	VMohan	7	President	Madras Diabetes Research Foundation	Department off Diabetology and Clinical Trials4, Conran Smith Road GopalapuramChennaiTamil NaduChennaiTAMIL NADU600086India	Ph: 04443968888	43968888	Ph: 044-28350935	drmohans@diabetes.ind.in	5
74767	CTRI/2022/10/046514	V Mohan	VMohan	7	President	Madras Diabetes Research Foundation	Department of Diabetology and Clinical Trials No.4, Conran Smith Road Gopalapuram Chennai Tamil NaduChennaiTAMIL NADU600086India ChennaiTAMIL NADU600086India	Ph: 04443968888	43968888	Ph: 044-28350935	drmohans@diabetes.ind.in	5
38182	CTRI/2020/03/023968	VMohan	VMohan	7	President	Madras Diabetes Research Foundation	Department of Diabetology and Clinical Trials 4,Conran Smith RoadGopalapuram.Department of Diabetology and Clinical Trials4,Conran Smith RoadGopalapuram.ChennaiTAMIL NADU600086India	Ph: 04443968888	43968888	Ph: 044-28350935	drmohans@diabetes.ind.in	5
4392	CTRI/2012/04/002608	Yatin Mehta	YatinMehta	4	Chairman,Critical care and Anaesthesia	Medanta-The Medicity	Medanta-The Medicity,Sec-38,Gurgaon,HaryanaGurgaonHARYANA122001India	NA	NA	Ph: 0124-4834468	yatin.mehta@medanta.org	3
8036	CTRI/2014/03/004470	Yatin Mehta	YatinMehta	4	Chairman,critical Care and Anesthesia	Medanta-The Medicity	SEC-38,Gurgaon,Haryana,IndiaGurgaonHARYANA122001India	Ph: 01244141414	44141414	NA	yatin.mehta@medanta.org	3
48977	CTRI/2020/11/029358	Yatin Mehta	YatinMehta	4	Chairman - Medanta Institute of Critical Care and Anesthesiology	Medanta, The Medicity	1st floor, Institute of Critical Care and Anesthesia, CH Baktawar Singh Rd, near Olympus, Medicity, Islampur Colony, Sector 38, Gurugram, Haryana 122001GurgaonHARYANA122001India	Ph: 01244141414	44141414	NA	yatinmehta@hotmail.com	1
51519	CTRI/2021/02/030882	Yatin Mehta	YatinMehta	4	Chairman	Institute of Critical Care and Anesthesia	1st Floor,Medanta The Medicity,Sector-38,GurgaonGurgaonHARYANA122001India	Ph: 01244141414	44141414	NA	yatin.mehta@medanta.org	3
22383	CTRI/2018/04/013316	Yogesh Sharma	YogeshSharma	3	Professor & HOD	Armed Forces Medical College	Department of Orthopedics Armed Forces Medical CollegePuneMAHARASHTRA411040India	Ph: 8407958962	07958962	NA	doctoryogeshsharma@yahoo.co.in	1
22895	CTRI/2018/03/012481	Yogesh Sharma	YogeshSharma	3	Trial Coordinator	Curatio Health Care	Curatio Health Care (I) Pvt. Ltd. No.25/13, Whites Road,4th Floor, Mamatha Complex, Royapettah, ChennaiChennaiTAMIL NADU600014India	Ph: 9717832255	17832255	NA	yogesh.ksharma@yahoo.com	2
25427	CTRI/2018/05/013553	Yogesh Sharma	YogeshSharma	3	Trial Coordinator	Dhanvantari Nano Ayushadi Private Limited	Dhanvantari Nano Ayushadi Private LimitedNo 8 34 Neelakanta Mehta StreetThyagaraya Nagar Chennai ChennaiTAMIL NADU600017India	Ph: 9717832255	17832255	NA	yogesh.ksharma@yahoo.com	2

## Sheet: 214_PIVOT
PI Name_No spaces	PI email	Count of PI Name_No spaces			A worked example of the numbers in col C:
AbhayVisputeShantaram		2
	drasv.surgiciansrv@gmail.com	1			PI_Name_No_spaces	PI email	Count of PI_Name_No_spaces
	drasv@rediffmail.com	1			AbhayVisputeShantaram		2	3 is the total number of occurrences of a PI’s name
AbyAbraham		4				drasv.surgiciansrv@gmail.com	1	Total number of occurrences of one PI email
	aby@cmcvellore.ac.in	3				drasv@rediffmail.com	1	Total number of occurrences of the other PI email
	haemat@cmcvellore.ac.in	1
AChaudhari		2
	dranandchaudhari100@gmail.com	1
	pm_medaffairs@nexuscro.com	1
Adarsha		2
	adarshgowda11@gmail.com	1
	adarshsgowda@yahoo.com	1
AdarshShetty		2
	dr.adarsh.shetty@guficbio.com	1
	medicalaffairs@guficbio.com	1
AgamShah		5
	agam.shah@drreddys.com	3
	AShah@wockhardt.com	2
AGopalRao		9
	drgopalraoa@gmail.com	8
	rimsresearch@gmail.com	1
AishwaryaVenkataraman		2
	aishwarya.v@nirt.res.in	1
	Draishwaryav@gmail.com	1
AjayAlexander		5
	ajay.alexander@g7synergon.in	4
	mrd@samahitha.com	1
AjayK		3
	ajayk@msrmc.ac.in	1
	drajaybhat@gmail.com	1
	drajayk@gmail.com	1
AkashKumar		6
	akashjha08@gmail.com	2
	akashjha08@yahoo.com	4
AkhileshSharma		14
	akhilesh.sharma@alkem.com	13
	akhilesh.sharma@piramal.com	1
AlkaKriplani		3
	kriplanialka@gmail.com	2
	kriplanialka16@gmail.com	1
AlokKumar		3
	ccrhindia@gmail.com	2
	mipayal07@gmail.com	1
AlpeshkumarPatel		4
	AlpeshkumarJPatel@zyduscadila.com	2
	alpeshkumarpatel@zyduscadila.com	1
	alpeshpatel@lambda-cro.com	1
AmbadyRamachandran		2
	ramachandran@vsnl.com	1
	research@ardiabetes.org	1
AmbrishSrivastava		3
	ambrish.srivastava@alkem.com	2
	ambrishsrivastava@torrentpharma.com	1
AmitKumar		2
	amit2k03@gmail.com	1
	miglani85@gmail.com	1
AmolPatil		5
	amolp66@gmail.com	1
	amolpatil2526@gmail.com	4
AnandChaudhari		2
	clinicalsite.rajpal@gmail.com	1
	dranandchaudhari100@gmail.com	1
AnandKrishnan		2
	anand.drk@gmail.com	1
	kanandiyer@yahoo.com	1
AnandPendse		3
	anand.pendse.ext@boehringer-ingelheim.com	1
	anand.pendse@boehringer-ingelheim.com	2
AnandVKulkarni		5
	anandvk90@gmail.com	1
	dranand.v@aighospitals.com	4
AnilAvhad		5
	anil.avhad@cadilapharma.co.in	4
	dranil.avhad@gov.in	1
AnilBhansali		3
	anilbhansali_endocrine@rediffmail.com	1
	anilbhansaliendocrine@gmail.com	2
AnilPareek		10
	anil.pareek@ipca.com	9
	anilpareek@ipca.com	1
AnkeshBarnwal		2
	abarnwal@cliantha.in	1
	abarnwal@clianthatrials.com	1
AnkitaChugh		6
	ankitamody@gmail.com	5
	chugha@aiimsjodhpur.edu.in	1
AnshulAttrey		5
	Anshul.A2181@veedacr.com	3
	anshulattrey@lambda-cro.com	2
AnupThakar		3
	anup_thakar@yahoo.com	1
	directoripgt@ayurveduniversity.com	2
AnuritaMajumdar		13
	majumdar_anurita@lilly.com	5
	majumdaran@lilly.com	8
APDubey		2
	apdubey52@gmail.com	1
	apdubey52@rediffmail.com	1
ARajendraKumar		3
	rksairam@gmail.com	1
	rksiddha@hotmail.com	1
	rrisiddha@yahoo.co.in	1
AraniChatterjee		24
	arani.chatterjee@aurobindo.com	1
	arani.chatterjee@biologicale.co.in	4
	arani.chatterjee@cadilapharma.co.in	1
	arani.chatterjee@cadilapharma.com	1
	aranichatterjee@panaceabiotec.com	17
ARPradeepkumar		3
	arpradeependo@gmail.com	1
	Pradeep.cons@drmgrdu.ac.in	2
ARVINDCHOPRA		6
	crdp@vsnl.net	2
	crdp5624@gmail.com	4
ArvindKumar		3
	arvind007kumar@yahoo.com	1
	dranuaiims@yahoo.com	1
	linktoarvind@gmail.com	1
ArvindKumarMorya		3
	bulbul.morya@gmail.com	1
	moryaak@aiimsjodhpur.edu.in	1
	moryaak@aiimsjodhpurophthalmology.edu.in	1
AseemBhatnagar		8
	aseembhatnagar64@gmail.com	1
	assem_bhatnagar@indiatimes.com	2
	dr.aseembhatnagar@gmail.com	5
AshishBavdekar		5
	a.bavdekar@kemhrcpune.org	2
	bavdekar@vsnl.com	3
AshokaKumarSingh		2
	ashoka.singh@veedacr.com	1
	ashokakumar@lambda-cro.com	1
AshokKumar		2
	ash64kr@yahoo.com	1
	ashok_hp1976@yahoo.com	1
BabitaGhai		3
	ghaibabita@hotmail.com	2
	ghaibabita1@gmail.com	1
BhupeshDewan		15
	Bhupesh.Dewan@zuventus.com	14
	medico@zuventus.com	1
BillBrashier		4
	bbrashier@crfindia.com	1
	bill.brashier@cipla.com	3
BipinKumarSethi		4
	bipinkumarsethi@yahoo.co.uk	3
	sethibipin54@gmail.com	1
BipinSethi		3
	bipinkumarsethi@yahoo.co.uk	2
	sethibipin54@gmail.com	1
BivasBiswas		2
	bivas.biswas@tmckolkata.com	1
	bivasbiswas@gmail.com	1
BKanthaSree		3
	kanthasreebagge@gmail.com	2
	kanthasreebugge@gmail.com	1
BSPrasad		3
	dr_bsprasad@rediffmail.com	2
	madhushree.ragi@gmail.com	1
CecilRoss		2
	cecil.ross@stjohns.in	1
	cecilross@bsnl.in	1
ChanderdeepSharma		6
	cdsharma2005@yahoo.com	1
	cdsharma2006@gmail.com	5
CharuGautam		3
	cgautam@cliantha.in	1
	cgautam@clianthatrials.com	2
ChiragShah		3
	chiragshah@lupin.com	2
	cshah@clianthatrials.com	1
CPadmapriyadarsini		6
	darsini69@hotmail.com	3
	padmapriyadarsinic@nirt.res.in	2
	pcorchids@gmail.com	1
CSPramesh		3
	cspramesh@gmail.com	2
	prameshcs@tmc.gov.in	1
DebasishHota		7
	debhota@gmail.com	6
	pharm_debasish@aiimsbhubaneswar.edu.in	1
DEEPAKBHAMBE		9
	dbhambe@yahoo.com	2
	dr.deepakbhambe@gmail.com	1
	drdeepakbhambe@gmail.com	5
	drdeepakdhambe@gmail.com	1
DenisXavier		9
	denis.xavier@stjohns.in	4
	denis@sjri.res.in	1
	drdenisxavier@hotmail.com	4
DevenParmar		8
	deven.parmar@zyduscadila.com	6
	devenp@wockhardt.com	2
DeveshKumar		18
	devesh.kumar@cliniexperts.com	4
	devesh.kumar@innovate-research.com	14
DharmeshDomadia		21
	ddomadia@claintha.in	1
	ddomadia@cliantha.com	11
	ddomadia@cliantha.in	5
	dharmesh.domadia@veedacr.com	4
DhruvJain		2
	dhruvjn@gmail.com	1
	drdhruvjain08@gmail.com	1
DileepKadam		3
	dileep.kadam@gmail.com	2
	dileepkadam@gmail.com	1
DineshKhullar		2
	Dinesh.Khullar@maxhealthcare.com	1
	drdineshkhullar@gmail.com	1
DSArya		2
	dsarya16@gmail.com	1
	dsarya16@hotmail.com	1
GeorgeDsouza		2
	dsouza.ga@gmail.com	1
	dsouza.ga1975@gmail.com	1
GirishRajadhyaksha		3
	girishraj63@gmail.com	1
	girishraj63@hotmail.com	2
GKarthikeyan		2
	karthik_2010@hotmail.com	1
	karthik2010@gmail.com	1
GopeshMangal		7
	gmagal108@yahoo.com	1
	gmangal108@gmail.com	6
HardikPatel		2
	Hardik.Patel@zyduscadila.com	1
	Hardik.Patel@zyduslife.com	1
HirenPrajapati		7
	Hiren.P1891@veedacr.com	5
	hiren.prajapati@veeda.com	1
	hiren.prajapati@veedacr.com	1
HrishikeshKumar		3
	rishi_medicine@yahoo.com	2
	rishimedicine@gmail.com	1
HrishikeshPatkar		2
	patkarhrishikesh@gmail.com	1
	patkarhrishikesh9@gmail.com	1
JacobJohn		3
	jacob@cmcsph.org	2
	jebu@cmcvellore.ac.in	1
JamilaJoseph		6
	Jamila.Joseph@ril.com	5
	JamilaJoseph@ril.com	1
JohnPaulM		2
	drjohnpaulm@gmail.com	1
	sparshclinical@gmail.com	1
JyotiBajpai		5
	dr_jyotibajpai@yahoo.co.in	3
	drjyotibajpai25@gmail.com	2
KaminiDhiman		2
	drkaminidhiman@outlook.com	1
	kd44ayu@yahoo.co.in	1
KanchanTyagi		5
	kanchan.tyagi@ranbaxy.com	3
	kanchan.tyagi@sunpharma.com	2
KevinKansagra		2
	kevinkumarkansagra@zyduscadila.com	1
	kevinkumarkansagra@zyduslife.com	1
KevinKumarKansagra		31
	kevinkumar.kansagra@zyduscadila.com	2
	kevinkumarkansagra@zyduscadila.com	29
KiranMarthak		4
	kiran.marthak@veedacr.com	2
	kiranmarthak@lambda-cro.com	2
KSunilNaik		4
	drsunilnaikggh@gmail.com	1
	rimsresearch@gmail.com	3
KumarPrabhash		17
	kp_prabhash@rediffmail.com	1
	kprabhash1@gmail.com	16
LalitLakhwani		12
	lalit.lakhwani@sunpharma.com	11
	lalitkl@drreddys.com	1
MadhuGupta		2
	madhugupta21@gmail.com	1
	madhugupta2602@gmail.com	1
MaheshPatil		2
	mahesh.patil.ext@boehringer-Ingelheim.com	1
	mahesh.patil@boehringer-ingelheim.com	1
Manjula		4
	drmanjula@microlabs.in	3
	manju.uppi@manipal.edu	1
ManjulaSingh		2
	drmanjulasb@gmail.com	1
	singhmanjula.hq@icmr.gov.in	1
ManjunathK		15
	Manjunath.K@zyduscadila.com	8
	manjunathk@lambdacro.com	1
	manjunathk@lambda-cro.com	6
ManjushaPatankar		3
	cmiphase3@gmail.com	2
	manjusha.patankar22@gmail.com	1
MaulikDoshi		4
	maulik.doshi@sunpharma.com	2
	Maulik.Doshi@zyduscadila.com	2
MayurSoni		4
	msoni@cliantha.com	2
	msoni@cliantha.in	2
MeenakumariR		2
	mkumari474@gmail.com	1
	mkumari474@yahoo.com	1
MeenotiPotdar		3
	meenoti@gmail.com	2
	meenoti@yahoo.com	1
MeghaC		3
	drmeghac@cutis.org.in	1
	mghzoots@gmail.com	2
MonikaObrah		3
	monika.obrah@ranbaxy.com	1
	monika.obrah@sunpharma.com	2
MridulDhar		3
	mriduldhar@hotmail.com	2
	mriduldhar87@gmail.com	1
MSJawahar		2
	msjawahar@trcchennai.in	1
	shaheedjawahar@gmail.com	1
MumtazHussain		2
	drhussain72@yahoo.co.in	1
	mumthuss@outlook.com	1
MurtuzaBughediwala		4
	MBughedi@its.jnj.com	2
	Murtuza.S.Bughediwala@pfizer.com	2
NarinderPalSingh		3
	nanu_singh@yahoo.com	2
	NANUSINGH58@GMAIL.COM	1
NaseemShah		2
	naseemys@gmail.com	1
	nasemys@gmail.com	1
NaveenNaikB		2
	navin.amc123@gmail.com	1
	navin_amc@yahoo.com	1
NayanPatel		2
	dr.nayan@novobliss.in	1
	patelnayan78.np@gmail.com	1
NeenaValecha		4
	neenavalecha@gmail.com	3
	valechan@icmr.org.in	1
NeerajKumar		2
	drneerajk@aiimspatna.org	1
	neeraj.jlnmc@gmail.com	1
NEERJABHATLA		2
	neerja.bhatla07@gmail.com	1
	neerjabhatla@rediffmail.com	1
NikhilSawant		2
	Nikhil.Sawant@glenmarkpharma.com	1
	snikhil@glenmark-generics.com	1
NKumarasamy		8
	kumarasamy@cartcrs.org	4
	kumarasamy@yrgcare.org	4
OmPrakash		2
	dromprakas@gmail.com	1
	oprakash749@gmail.com	1
OPSingh		2
	dr.opsingh63@gmail.com	1
	singhopbhu@gmail.com	1
PadmanabhaShenoy		2
	drdpshenoy@gmail.com	1
	drshenoy@drshenoycare.com	1
ParthSharma		2
	parth.sharma25@gmail.com	1
	parthsham2134@gmail.com	1
ParvezKosgi		8
	parvez.kosgi@relbio.com	7
	Parvez.kosgi@relclin.com	1
PawanKumarGupta		7
	pawan.gupta@stempeutics.com	4
	pawan.kumarg@manipal.edu	3
PiyushAgarwal		8
	piyusha@glenmarkpharma.com	1
	piyushagarwal@drreddys.com	7
PragyaPandey		2
	orianacrvns@gmail.com	1
	pragyamadhukar@gmail.com	1
PranjalAusekar		5
	pranjal@ardent-cro.com	4
	pranjalausekar@gmail.com	1
PrasannaCGanapathi		3
	Prasanna.ganapathi@biocon.com	1
	PrasannaC.Ganapathi@viatris.com	2
PrasannaKumar		2
	drkmpk@gmail.com	1
	kmprasanna@vsnl.com	1
PrasannaNarasimhaRao		3
	profpnrao@gmail.com	2
	profpnrao@yahoo.co.in	1
PremPais		4
	pais.prem@gmail.com	3
	prempais@iphcr.res.in	1
PremShankerUpadhyay		2
	prem.shankerupadhyay@ranbaxy.com	1
	psupadhyay08@gmail.com	1
PuravThakkar		2
	Purav.thakkar@cadilapharma.co.in	1
	puravthakkar@torrentpharma.com	1
RadhikaBobba		4
	Kruthika.Nagaraj@psi-cro.com	1
	Radhika.Bobba@psi-cro.com	3
RahulKrishnatry		2
	krishnatry@gmail.com	1
	krishnatryr@tmc.gov.in	1
RajasriGYaliwal		3
	ryaliwal@bldedu.ac.in	1
	ryaliwal@yahoo.com	2
RajendraABadwe		8
	badwera@gmail.com	7
	badwera@tmc.gov.in	1
RajendraHJani		2
	clinical@zyduscadila.com	1
	rhjani@zyduscadila.com	1
RajendraNarayanSharma		2
	dr.r.n.sharma@gmail.com	1
	drrnsclinic@gmail.com	1
RajeshCN		3
	rajeshcn@lambda-cro.com	2
	rajeshcn@lamda-cro.com	1
Rajeshkumarsingh		2
	drrajeshrims679@gmail.com	1
	Rajeshkumar.Singh@gennova.co.in	1
RajeshKumawat		2
	rajeshkumawat@lupin.com	1
	rajeshkumawat@lupinpharma.com	1
RajivJoshi		44
	info@claimscro.com	3
	rsjdr@rediffmail.com	21
	rsjdrs@gmail.com	20
RajKumar		3
	rajkumar1959@gmail.com	1
	ramakant.gsvm@gmail.com	1
	vcoffice@upums.ac.in	1
RajnishNagarkar		2
	drraj@manavatacancercentre.com	1
	drrajnagarkar@yahoo.co.in	1
RakeshPatel		2
	rakesh.patel@lambda-cro.com	1
	rakeshpatel@lambda-cro.com	1
RameshwariSinghal		2
	rameshwarisinghal@kgmcindia.edu	1
	rsinghal23@hotmail.com	1
RandeepGuleria		2
	randeepg@hotmail.com	1
	randeepguleria2002@yahoo.com	1
RavindraMittal		61
	r.mittal@zyduscadila.com	56
	r.mittal@zyduslife.com	5
RipalGharia		2
	rgharia@cliantha.in	1
	ripalgharia@torrentpharma.com	1
RKManchanda		20
	ccrh@del3.vsnl.net.in	1
	dgccrh@gmail.com	5
	rk.manchanda@nic.in	2
	rkmanchanda@gmail.com	12
RMeenakumari		2
	mkumari474@yahoo.com	1
	nischennaisiddha@yahoo.co.in	1
RohitSarin		2
	drsarin@yahoo.com	1
	r.sarin@nitrd.nic.in	1
SadanandCD		3
	drsadanand6@gmail.com	2
	sadanandcd@rediffmail.com	1
SaileeKadam		2
	dr.sailee.kadam@guficbio.com	1
	herbalmed@guficbio.com	1
SalilMaheshwari		3
	principal.investigator@prft.in	2
	prinicipal.investigator@prft.in	1
SamirMalhotra		5
	samirmalhotra345@yahoo.com	2
	smal.pgi@gmail.com	3
SANDEEPSAHU		3
	drsandeepsahu@yahoo.co.in	2
	drsandeepsahu09@gmail.com	1
SanishDavis		19
	sanish.davis@covance.com	1
	SDavis20@ITS.JNJ.com	18
SanjayKumar		3
	drsan_agr@yahoo.com	1
	drsanjaygupta9@gmail.com	1
	sanjay4ujnv@gmail.com	1
SanjayMaroo		6
	medicalservices@troikaapharma.com	4
	sanjaymaroo@troikaapharma.com	2
SanjayMehendale		2
	directorne@dataone.in	1
	smehendale@nariindia.org	1
SanjaySharma		4
	drsanjaysharma12345@gmail.com	1
	SanjaySharma@torrentpharma.com	3
SanjeevHegde		5
	sanjeev.hegde@mylan.com	1
	sanjeev.hegde@relbio.com	4
SanjeevKumar		2
	drsanjeevk@aiimspatna.org	1
	globuseye@gmail.com	1
SanjeevSinha		4
	drsanjeevsinha@gmail.com	2
	drsanjeevsinha2002@yahoo.com	1
	sanjusinha@hotmail.com	1
SanjibkumarDas		2
	ayursanjib@gmail.com	1
	sanjib.d@srisriuniversity.edu.in	1
SavitaSAngadi		2
	savita.angadi@yahoo.com	1
	savitaangadi.kaher@kleayurworld.edu.in	1
SELANSEKARAN		2
	sekarnis78@gmail.com	1
	sekarnis78@yahoo.com	1
ShaileshSingh		40
	shailesh.singh@ajantapharma.com	15
	shaileshs@ajantapharma.com	25
Shalimar		10
	drshalimar@gmail.com	2
	drshalimar@yahoo.com	8
SharatDamodar		2
	drsharat.damodar@gmail.com	1
	sharat.damodar.dr@narayanahealth.org	1
ShashankShekhar		2
	longshanks28@gmail.com	1
	sshekhar4u@yahoo.com	1
ShashiKant		5
	dr.shashikant2000@gmail.com	2
	skant76@gmail.com	3
ShekharDawkhar		4
	Shekhar.Dawkhar@covance.com	1
	shekhar.dawkhar@labcorp.com	3
ShilpaArora		2
	arora.shilpa64@yahoo.com	1
	drshilpaarora007@gmail.com	1
ShilpiDhawan		13
	shilpi.dhawan@sunpharma.com	8
	shilpid@drreddys.com	5
ShivarajWarad		3
	shivwarad@gmail.com	2
	shivward@gmail.com	1
ShivIssar		8
	shiv.issar@clinirx.com	5
	shiv.issar@clinirx.jkmail.com	1
	shiv.issar@clinirxtangent.com	2
ShivRamanDugal		2
	raman.dugal@starhealthnetwork.com	1
	srdugal@icriindia.com	1
ShriprasadJoshi		3
	shriprasad.joshi.ext@boehringer-ingelheim.com	2
	shriprasad.joshi@quintiles.com	1
ShrutiJain		3
	shruti.anaesth@gmail.com	2
	shruti.jain@sharda.ac.in	1
ShwetaParwe		3
	drshwetaparve@gmail.com	2
	shweta.parwe@dmimsu.edu.in	1
ShyamalaRajkumar		2
	rrisiddha@yahoo.co.in	1
	shyamalasiddha@gmail.com	1
ShyamSundar		4
	doctorshyamsundar@gmail.com	2
	drshyamsundar@hotmail.com	2
SIDDUCHARKI		2
	drsidducharki@gmail.com	1
	sidducharki@bldedu.ac.in	1
SKSharma		2
	arri.mandi@gmail.com	1
	dr.sk.sharma.ad@gmail.com	1
SowmyaBondalapati		3
	sowmya.bondalapati@advityresearch.com	2
	vasudev.sureddy@jeevanscientific.com	1
SRamkiran		2
	sramkiran44@gmail.com	1
	sramkiran44@yahoo.co.in	1
SriganeshK		3
	drsri23@gmail.com	1
	drsri23@rediffmail.com	2
SrikanthTripathy		6
	directornirt@nirt.res.in	1
	stripathy@nariindia.org	5
SudhirBhandari		3
	drs_bhandari@yahoo.com	1
	drsudhirbhandari@yahoo.co.in	2
SudhirRawal		2
	dr_rawal@hotmail.com	1
	drsudhir.rawal@gmail.com	1
SumitArora		4
	sumit.arora@parexel.com	1
	Sumit.arora@veedacr.com	3
SunilSazawal		2
	ssazawal@jhsph.edu	1
	ssazawal@jhu.edu	1
SwapnilCRaskar		2
	neonatecare99@gmail.com	1
	swapnil.raskar@paruluniversity.ac.in	1
TanujaManojNesari		5
	director@aiia.gov.in	2
	tnesari@gmail.com	1
	tnesari@hotmail.com	2
TanujaNesari		4
	asthmatamv@gmail.com	1
	director@aiia.gov.in	2
	tnesari@hotmail.com	1
TapanShah		2
	drtapansah@gmail.com	1
	tapanpshah@lambda-cro.com	1
TarunPandotra		4
	PandotraTarun@praintl.com	3
	tarun.p@archeroncs.com	1
TejpalGupta		2
	tejpalgupta@rediffmail.com	1
	tgupta@actrec.gov.in	1
TSAKishore		15
	kishore.tsa@biologicale.co.in	7
	kishore.turaga@biologicale.co.in	1
	kishore.turaga@biologicale.com	7
TUHINKANTIBISWAS		2
	biswastuhin@rediffmail.com	1
	jbrtkbiswas@gmail.com	1
UdayAmbi		2
	udayambi@rediffmail.com	1
	udayambi@ymail.com	1
Ukmisra		5
	drukmisra@rediffmail.com	4
	ukmisra@sgpgi.ac.in	1
umakumar		2
	umaakumar@yahoo.co.in	1
	umakumar.jss@gmail.com	1
UpendraKaul		2
	kaul.upendra@gmail.com	1
	ukaul@de13.vsnl.net.in	1
VanitaAhuja		3
	vanitaanupam@gmail.com	1
	vanitaanupam@yahoo.co.in	2
VdFalgunPatel		2
	ddayushtraining@gmail.com	1
	Vd.falgun@gmail.com	1
VijayaPandit		2
	drvapandit@gmail.com	1
	drvpandit@yahoo.co.in	1
VijayKumar		4
	kumarvijay29@gmail.com	1
	vijayaiims@yahoo.com	1
	vijaykr@aiimspatna.org	2
VijayKumarChopra		4
	Vijay.Chopra@maxhealthcare.com	1
	vijaykumarchopra@hotmail.com	1
	vk.chopra@medanta.org	2
VikramGota		4
	vgota@actrec.gov.in	2
	vikramgota@gmail.com	2
VineetAhuja		5
	vineet.aiims@gmail.com	1
	vins_ahuja@hotmail.com	4
VivekAggarwal		10
	drvivekaggarwal@gmail.com	9
	drvivekaggarwaldrive@gmail.com	1
VivekanandJha		10
	vjha@georgeinstitute.org.in	8
	vjha@pginephro.org	1
	vjha60@gmail.com	1
Vivekanandkullolli		2
	vivekanand.kullolli26833@paruluniversity.ac.in	1
	vivekanandkullolli@gmail.com	1
VKChopra		3
	chopravk@gmail.com	2
	Vijay.Chopra@maxhealthcare.com	1
VMohan		7
	drmohans@diabetes.ind.in	5
	drmohans@vsnl.net	2
YatinMehta		4
	yatin.mehta@medanta.org	3
	yatinmehta@hotmail.com	1
YogeshSharma		3
	doctoryogeshsharma@yahoo.co.in	1
	yogesh.ksharma@yahoo.com	2
Total number of records		1081

## Sheet: 30
Trial_ID	Registration_number	PI_Name	PI_Name_No_spaces	Count_of_PI_Names	PI_Designation	PI_Affiliation	PI_Address	PI_Phone	PI_Fax	PI_Email	Count_of_PI_Email_IDs
319	CTRI/2009/091/000043	Ambrish K Srivastava	AmbrishKSrivastava	1	NA	NA	Torrent Research CentreVillage: BhatGandhinagarGUJARAT382428India	Ph: 079-23969100	Ph: 079-23969135	ambrishsrivastava@torrentpharma.com	1
12002	CTRI/2015/11/006381	R A Badwe	RABadwe	1	Professor of Surgical Oncology and Director Tata Memorial Centre Mumbai	Tata Memorial Hospital	Tata Memorial HospitalDr Ernest Borges MargParel Mumbai 400012Maharashtra IndiaTata Memorial HospitalDr Ernest Borges MargParel Mumbai 400012Maharashtra IndiaMumbaiMAHARASHTRA400012India	Ph: 912224168601	Ph: 912224168601	badwera@gmail.com	1
3909	CTRI/2012/05/002645	MD Gupte	MDGupte	2	Director	National Institute of Epidemiology	National Institute of Epidemiology (NIE),Indian Council of Medical Research (ICMR),R-127, TNHB, Ayapakkam,ChennaiChennaiTAMIL NADU600077India	Ph: 91-44-26136204	Ph: 91-44-26820464	directorne@dataone.in	2
4651	CTRI/2012/07/002791	MD Gupte	MDGupte	2	Director (formerly officer in charge CJIL Field Unit, Avadi)	National Institute of Epidemiology	National Institute of Epidemiology(NIE), Indian Council of Medical Research(ICMR), R-127, TNHB, Ayapakkam, ChennaiChennaiTAMIL NADU600077India	Ph: 91-44-26136204	Ph: 91-44-26820464	directorne@dataone.in	2
23908	CTRI/2018/04/013279	Padmanabha Shenoy D	PadmanabhaShenoyD	1	Consultant Rheumatologist	Centre for arthritis and Rheumatism Excellence (CARE), Sree Sudheendra Medical Mission	Centre for arthritis and Rheumatism Excellence (CARE), Sree Sudheendra Medical Mission , Chittoor road , Kacheripady , Kochi ErnakulamKERALA682018India	Ph: 9446567000	NA	drdpshenoy@gmail.com	1
470	CTRI/2009/091/000217	K M Prasanna Kumar	KMPrasannaKumar	1	Endocrinologist	NA	Medisys Clinisearch India Pvt LtdBangalore Diabetic Centre, Kalyan Nagar ,BangaloreKARNATAKA560043India	Ph: 91-80-25421233	Ph: 91-80-25425396	drkmpk@gmail.com	1
10749	CTRI/2015/04/005697	Manjula S	ManjulaS	6	Vice president -Medical services	Micro Labs Ltd	No 27 Race course Road Bangalore Karnataka India No 27 Race course Road Bangalore KarnatakaIndia BangaloreKARNATAKA560001India	NA	NA	drmanjula@microlabs.in	6
23498	CTRI/2018/04/013245	Manjula S	ManjulaS	6	Vice President, Department of Medical Services	Micro Labs Limited	Micro Labs Limited#27, Race Course Road, Bangalore, KARNATAKA560001 India BangaloreKARNATAKA560001India	Ph: 08022370451	NA	drmanjula@microlabs.in	6
51847	CTRI/2021/03/031676	Manjula S	ManjulaS	6	Sr VP Medical Services	Micro Labs Limited	31 Race Course RoadBangaloreKARNATAKA560001India	Ph: 08022370451	Ph: 08022256323	drmanjula@microlabs.in	6
58646	CTRI/2021/10/037204	Manjula S	ManjulaS	6	Sr VP Medical Services	Micro Labs Limited	31 Race Course RoadBangaloreKARNATAKA560001India	Ph: 08022370451	Ph: 08022256323	drmanjula@microlabs.in	6
62069	CTRI/2021/11/037926	Manjula S	ManjulaS	6	Sr VP Medical Services	Micro Labs Limited	Dept of medical services, 31 Race Course RoadBangaloreKARNATAKA560001India	Ph: 08022370451	Ph: 08022256323	drmanjula@microlabs.in	6
70291	CTRI/2022/07/044179	Manjula S	ManjulaS	6	Sr VP Medical Services	Micro Labs Limited	Dept of Medical Services, 31 Race Course RoadBangaloreKARNATAKA560001India	Ph: 08022370451	Ph: 08022256323	drmanjula@microlabs.in	6
26390	CTRI/2018/05/014178	Raj V Nagarkar	RajVNagarkar	2	Chairman and Surgical Oncologist	HCG Manavata Cancer Centre	HCG Manavata Cancer Centre Near Mahamarg Bus StandMumbai Naka Nashik 422 004.NashikMAHAR ASHTRA422 004IndiaNashikMAHARASHTRA422 004India	Ph: 9823061929	NA	drraj@manavatacancercentre.com	2
31265	CTRI/2019/02/017548	Raj V Nagarkar	RajVNagarkar	2	Chairman and Surgical Oncologist	HCG Manavata Cancer Centre	Ground Floor, Behind Shivang Auto, Mumbai Naka, Nashik 422001NashikMAHARASHTRA422001India	Ph: 9823061929	NA	drraj@manavatacancercentre.com	2
70587	CTRI/2022/09/045705	Sriganesh Kamath	SriganeshKamath	1	Professor	National Institute of Mental Health and Neurosciences, Bengaluru	Department of Neuroanaesthesia and Neurocritical Care, NIMHANS, BengaluruHosur Road, Bengaluru, KarnatakaBangaloreKARNATAKA560029India	Ph: 08026995415	NA	drsri23@gmail.com	1
35044	CTRI/2021/04/032858	Ganesan Karthikeyan	GanesanKarthikeyan	1	Professor	All India Institute of Medical Sciences	Room No. 24, Department of Cardiology, 7th Floor, Cardio-thoracic Sciences Centre, AIIMS, Ansari Nagar, DelhiSouthDELHI110029India	Ph: 01126594464	NA	karthik2010@gmail.com	2
13588	CTRI/2017/08/009566	G Krthikeyan	GKrthikeyan	1	Professor	All India Institute of Medical Scinces	Room. No. 24, 7th Floor, Cardio-Thoracic Sciences Center, AIIMS, New Dlehi New DelhiDELHI110029India	Ph: 011-26594464	NA	karthik2010@gmail.com	2
5796	CTRI/2013/01/003278	Kevinkunmar Kansagra	KevinkunmarKansagra	1	Scientist	Zydus Research Centre	Clinical Research Department, Zydus Research Centre,CHL,Sarkhej-Bavla N.H. No. 8A, Moraiya AhmadabadGUJARAT AhmadabadGUJARAT382213India	Ph: 02717665555	Ph: 02717665355	kevinkumarkansagra@zyduscadila.com	1
4614	CTRI/2012/06/002716	Nagalingeswaran Kumarasamy	NagalingeswaranKumarasamy	1	Principal Investigator	YR Gaitonde Medical Educational & Research Foundation	YR Gaitonde Medical Educational & Research Foundation, Voluntary Health Services, Rajiv Gandhi Salai, Taramani, Chennai, India. ChennaiTAMIL NADU600113India	Ph: 919381006962	NA	kumarasamy@yrgcare.org	1
82511	CTRI/2023/04/051909	Shahsank Shekhar	ShahsankShekhar	1	Professor	AIIMS Jodhpur	AIIMS JodhpurBasni phase ii, industrial area, Jodhpur, RajasthanJodhpurRAJASTHAN342005India	Ph: 8003996917	NA	longshanks28@gmail.com	1
10750	CTRI/2014/12/005320	K Manjunath	KManjunath	2	Assistant General Manager Ã¢Â€Â“ Clinical Trial Management	Lambda Therapeutic Research Ltd	Lambda Therapeutic Research Ltd, Near Gujarat High Court, S.G. Highway, Gota, Ahmedabad 380061, Gujarat , IndiaAhmadabadGUJARAT380061India	Ph: 917940202290	NA	manjunathk@lambda-cro.com	2
10923	CTRI/2015/01/005417	K Manjunath	KManjunath	2	Assistant General Manager Ã¢Â€Â“ Clinical Trial Management	Lambda Therapeutic Research Ltd	Lambda Therapeutic Research Ltd, Near Gujarat High Court, S.G. Highway, Gota, Ahmedabad 380061, Gujarat, IndiaAhmadabadGUJARAT380061India	Ph: 917940202290	NA	manjunathk@lambda-cro.com	2
3126	CTRI/2012/08/002890	Lokesh Chaudhari	LokeshChaudhari	1	trial coordinator for Indian Sites	Manager, Clinical Operations, PRA India.	PRA Health SciencesA 602 A 603 CTS No 1498 A/2 M.V. Road, Marol Ã¢Â€Â¢ Andheri EastMumbaiMAHARASHTRA400 059India	Ph: 91-22-71234116	Ph: 91-22-71234198	pandotratarun@praintl.com	1
18282	CTRI/2017/09/009767	Nayankumar H Patel	NayankumarHPatel	1	Assistant Professor	GCS Medical College, Hospital & Research Centre	Room No.35,OPD,Ground floor, Department of DVL, GCS Medical College, Hospital & Research centre, Opp. DRM office, Near Chamunda Bridge, Amdupura,Ahmedabad, Gujarat, IndiaRoom No.35,OPD,Ground floor, Department of DVL, GCS Medical College, Hospital & Research centre, Opp. DRM office, Near Chamunda Bridge, Amdupura,Ahmedabad, Gujarat, IndiaAhmadabadGUJARAT380025India	Ph: 07966048035	Ph: 9925011309	patelnayan78.np@gmail.com	1
26161	CTRI/2018/09/015785	Pawan Gupta	PawanGupta	1	Vice President- Medical Affairs	Stempeutics Research Pvt Ltd	Stempeutics Research Pvt Ltd3rd Floor, Manipal Hospitals Whitefield Pvt Ltd.# 143, 212-215, EPIP Industrial Area, ITPL Main Road, BangaloreKARNATAKA560048India	Ph: 91-80-25028101	NA	pawan.gupta@stempeutics.com	1
14856	CTRI/2016/05/006948	Rohan S	RohanS	1	Principal Investigator	NEXUS CLINICAL RESEARCH (INDIA) LTD	32 A , Nexus Center For Clinical Excellence, Sector-1, Shiravane Road,Service Industry, Mumbai-Pune Highway,Nerul-(East), New Mumbai- Mumbai (Suburban)MAHARASHTRA400 706.India	Ph: 91-22-27714204	NA	pm_medaffairs@nexuscro.com	2
31060	CTRI/2019/02/017850	Shrikant Deshpande	ShrikantDeshpande	1	Investigator	Ashirwad Hospital and Research Centre,	Ashirwad Hospital and Research Centre, Maratha Section, UlhasnagarThaneMAHARASHTRA421004India	Ph: 9987553071	NA	pm_medaffairs@nexuscro.com	2
45683	CTRI/2020/07/026952	Prasanna N Rao	PrasannaNRao	1	Principal and Chief Medical Officer	SDM College of Ayurveda and Hospital, Hassan	Ayurveda, Room no. 12,SDM Hospital, B.M. Road, Thanniruhalla, HassanHassanKARNATAKA573201India	Ph: 9448064277	NA	profpnrao@gmail.com	1
2708	CTRI/2015/07/005987	A Ramachandran	ARamachandran	2	MD	Diabetes Hospitals	Dr.A. Ramachandrans Diabetes Hospitals, No.28, Marshalls Road, EgmoreChennaiTAMIL NADU600 008India	Ph: 914428582003	Ph: 914442146652	ramachandran@vsnl.com	2
4149	CTRI/2014/07/004799	A Ramachandran	ARamachandran	2	President	India Diabetes Research Foundation	No 28 Marshalls RoadEgmore Chennai ChennaiTAMIL NADU600008India	NA	NA	ramachandran@vsnl.com	2
245	CTRI/2008/091/000257	R H Jani	RHJani	16	Sr. Vice President	Cadila Healthcare Limited	Zydus Cadila HousePlot No. 360, TPS 5, Service Road, Vile Parle (E)MumbaiMAHARASHTRA400 057India	Ph: 91-22-26186057	Ph: 91-22-26151735	rhjani@zyduscadila.com	16
1322	CTRI/2010/091/000107	R H Jani	RHJani	16	Sr. Vice President, Clinical R&D	Cadila Healthcare Limited	Zydus Cadila House,2nd FloorPlot No. 360, TPS 5, Service road, Vile Parle (East)MumbaiMAHARASHTRA400057India	Ph: 91-22-26186052	Ph: 91-22-26151735	rhjani@zyduscadila.com	16
1692	CTRI/2010/091/000519	R H Jani	RHJani	16	Sr. Vice President, Clinical R&D	NA	Cadila Healthcare Limited, Zydus Cadila HousePlot No. 360, TPS 5, Service Rd, Vile Parle (E)MumbaiMAHARASHTRA400057India	Ph: 91-22-26186057	Ph: 91-22-26151735	rhjani@zyduscadila.com	16
3540	CTRI/2011/11/002147	R H Jani	RHJani	16	Sr Vice President	Cadila Healthcare Limited	Cadila Healthcare LimitedZydus Cadila House,Plot No. 360, TPS 5, Dayaldas Road - Service Road CrossingVile Parle (E)Mumbai-400057, IndiaZydus Research Centre, Survey No. 396/403,Sarkhej-Bavla N.H. No. 8A,Moraiya, Ahmedabad-382213 Gujarat, IndiaMumbaiMAHARASHTRA400057India	Ph: 91-22-26186052	Ph: 91-22-26151735	rhjani@zyduscadila.com	16
5867	CTRI/2013/05/003678	R H Jani	RHJani	16	Senior Vice president	Cadila Healthcare Limited	Zydus Cadila House Plot No. 360, TPS 5, Service Road, Vile Parle (E) Mumbai MAHARASHTRA 400 057 India MumbaiMAHARASHTRA400057India	Ph: 26186052	Ph: 26151735	rhjani@zyduscadila.com	16
7595	CTRI/2013/10/004040	R H jani	RHjani	16	Senior Vice president	Cadila healthcare limited	Zydus Cadila House,Plot no.360, TPS 5, Service road, Vile Parle (East)Mumbai,IndiaMumbaiMAHARASHTRA400057India	Ph: 26186052	Ph: 26151735	rhjani@zyduscadila.com	16
11611	CTRI/2015/06/005916	R H Jani	RHJani	16	Senior Vice President & Head	Cadila Healthcare Limited	Cadila Healthcare Limited, Zydus Cadila House, TPS 5, Service road, Vile Parle (E),Mumbai-MumbaiMAHARASHTRA400057India	Ph: 91-22-26186052	Ph: 91-22-26151735	rhjani@zyduscadila.com	16
1323	CTRI/2010/091/000108	RH Jani	RHJani	16	Sr. Vice President, Clinical R&D	Cadila Healthcare Limited	Zydus Cadila HousePlot No. 360, TPS 5, Service Road, Vile Parle (East)MumbaiMAHARASHTRA400057India	Ph: 022-26186052	Ph: 022-26151735	rhjani@zyduscadila.com	16
1378	CTRI/2010/091/000165	RH Jani	RHJani	16	Sr. Vice President, Clinical R&D	Cadila Healthcare Limited	Zydus Cadila House,Plot No. 360, TPS 5, Service Road, Vile Parle (East)MumbaiMAHARASHTRA400057India	Ph: 91-22-26186052	Ph: 91-22-26151735	rhjani@zyduscadila.com	16
1380	CTRI/2010/091/000167	RH Jani	RHJani	16	Sr. Vice President, Clinical R&D	Cadila healthcare Ltd	Zydus Cadila house,Plot No. 360, TPS 5, Service Road, Vile Parle (East) MumbaiMAHARASHTRA400057India	Ph: 91-22-26186052	Ph: 91-22-26151735	rhjani@zyduscadila.com	16
1448	CTRI/2010/091/000238	RH Jani	RHJani	16	Senior Vice President	Cadila Healthcare Limited	Zydus Cadila HousePlot No 360 TPS 5 Service Road Vile Parle EastMumbaiMAHARASHTRA400057India	Ph: 91226186057	Ph: 91226151735	rhjani@zyduscadila.com	16
732	CTRI/2009/091/000527	RHJani	RHJani	16	Senior Vice president	NA	Zydus Cadila House,Plot no.360, TPS 5, Service road, Vile Parle (East)MumbaiMAHARASHTRA400057India	Ph: 26186052	Ph: 26151735	rhjani@zyduscadila.com	16
736	CTRI/2009/091/000533	RHJani	RHJani	16	NA	NA	Zydus Cadila HousePlot no.360, TPS 5, Service road,Vile Parle (East)MumbaiMAHARASHTRA400057India	Ph: 91-22-26186057	Ph: 91-22-26151735	rhjani@zyduscadila.com	16
965	CTRI/2009/091/000795	RHJani	RHJani	16	Senior Vice President	Cadila Healthcare Limited	Zydus Cadila House.Plot no.360, TPS 5, Service road, Vile parle (East)MumbaiMAHARASHTRA400057India	Ph: 91-22-26186057	Ph: 91-22-26151735	rhjani@zyduscadila.com	16
1377	CTRI/2010/091/000164	RHJani	RHJani	16	Sr. Vice President, Clinical R&D	NA	Cadila Healthcare limited, Zydus Cadila HousePlot No. 360, TPS 5, Service Road, Vile Parle (East)MumbaiMAHARASHTRA400057India	Ph: 91-22-26186052	Ph: 91-22-26151735	rhjani@zyduscadila.com	16
1379	CTRI/2010/091/000166	RHJani	RHJani	16	Sr. Vice President, Clinical R&D	NA	Cadila Healthcare Limited, Zydus Cadila HousePlot No. 360, TPS 5, Service Road, Vile Parle (East)MumbaiMAHARASHTRA400057India	Ph: 91-22-26186052	Ph: 91-22-26151735	rhjani@zyduscadila.com	16
11613	CTRI/2015/05/005816	Bula Aruna	BulaAruna	1	Asst. Prof.	Rajiv Gandhi Institute of Medical Sciences & RIMS Govt. General Hospital	Department of Microbiology, Rajiv Gandhi Institute of Medical Sciences & RIMS Govt. General Hospital, Srikakulam-532001, A.P., IndiaSrikakulamANDHRA PRADESH532001India	Ph: 08942-279033	NA	rimsresearch@gmail.com	2
32929	CTRI/2019/04/018689	Sudheer Tulasi	SudheerTulasi	1	Asst. Professor	Rajiv Gandhi Institute of Medical Sciences & RIMS Government General Hospital	Department of Orthopaedics,Rajiv Gandhi Institute of Medical Sciences & RIMS Government General Hospital, SrikakulamSrikakulamANDHRA PRADESH532001India	Ph: 8942279033	NA	rimsresearch@gmail.com	2
15251	CTRI/2016/09/007303	Rajkumar Manchanda	RajkumarManchanda	1	Director General	Central Council for Research in Homoeopathy	Central Council for Research in Homoeopathy 61-64 Janakpuri New DelhiNew DelhiDELHI110058India	Ph: 011-28521162	NA	rk.manchanda@nic.in	1
60332	CTRI/2021/09/036790	Rajasri Yaliwal	RajasriYaliwal	1	Associate Professor	Shri B.M.Patil Medical College Hospital and Research Centre, Vijayapura	Room No.2 , Dept of OBG,Shri B.M.Patil Medical College Hospital and Research Centre, VijayapuraBijapurKARNATAKA586103India	Ph: 9845152240	NA	ryaliwal@yahoo.com	1
12106	CTRI/2015/06/005952	Sanjaykumar Maroo	SanjaykumarMaroo	1	Sr. GM, Medical Services	Troikaa Pharmaceuticals Limited	Commerce House 1, Opp Rajvansh TowerOff. Judges Bunglows, Ahmedabad.AhmadabadGUJARAT380054India	Ph: 07926856242	Ph: 07926856246	sanjaymaroo@troikaapharma.com	1
28467	CTRI/2019/03/018237	i Samir Malhotra	iSamirMalhotra	1	i) Professor, Dept of Pharmacology	PGIMER, Chandigarh	Department: PharmacologyRoom no: 4035PGIMER, sector 12ChandigarhChandigarhCHANDIGARH160012India	Ph: 9417016343	NA	smal.pgi@gmail.com	1
45988	CTRI/2020/08/026994	Swapnil Chandrakant Raskar	SwapnilChandrakantRaskar	1	Associate Professor	Parul Institute of Ayurveda Parul University	Parul University Campus, Limda, Tal. Waghodia, Vadodara, Gujarat India - 391760VadodaraGUJARAT391760India	Ph: 9879340491	NA	swapnil.raskar@paruluniversity.ac.in	1
45252	CTRI/2020/07/026433	Vd Falgun P Patel	VdFalgunPPatel	1	I/c Deputy Director (Training and Research)	Govt. of Gujarat	Direcotorate Ayush,Second floor, Block-1, Jivaraj Mehta Bhavan, Gandhinagar. GandhinagarGUJARAT382010India	Ph: 9426404004	NA	vd.falgun@gmail.com	1

## Sheet: 98
Names	Number of records from the '1081' sheet	Records added from '54' sheet	Total number of records (Column B+C)	Number of email IDs	How many of those email IDs are associated with the same phone number?	Comparing Columns E and F*	Comments
AbyAbraham	4	0	4	2	2	Match
Adarsha	2	0	2	2	2	Match
AGopalRao	9	0	9	2	2	Match
AkashKumar	6	0	6	2	2	Match
AlkaKriplani	3	0	3	2	2	Match
AnilPareek	10	0	10	2	2	Match
AnkitaChugh	6	0	6	2	2	Match
AnupThakar	3	0	3	2	2	Match
APDubey	2	0	2	2	2	Match
ARPradeepkumar	3	0	3	2	2	Match
ARVINDCHOPRA	6	0	6	2	2	Match
ArvindKumarMorya	3	0	3	3	3	Match
AseemBhatnagar	8	0	8	3	3	Match
AshishBavdekar	5	0	5	2	2	Match
BivasBiswas	2	0	2	2	2	Match
ChanderdeepSharma	6	0	6	2	2	Match
CPadmapriyadarsini	6	0	6	3	3	Match
CSPramesh	3	0	3	2	2	Match
DeveshKumar	18	0	18	2	2	Match
DileepKadam	3	0	3	2	2	Match
GeorgeDsouza	2	0	2	2	2	Match
GopeshMangal	7	0	7	2	2	Match
HrishikeshKumar	3	0	3	2	2	Match
JacobJohn	3	0	3	2	2	Match
JamilaJoseph	6	0	6	2	2	Match
KanchanTyagi	5	0	5	2	2	Match
ManjulaSingh	2	0	2	2	2	Match
ManjushaPatankar	3	0	3	2	2	Match
MeenotiPotdar	3	0	3	2	2	Match
MridulDhar	3	0	3	2	2	Match
MSJawahar	2	0	2	2	2	Match
MumtazHussain	2	0	2	2	2	Match
MurtuzaBughediwala	4	0	4	2	2	Match
NarinderPalSingh	3	0	3	2	2	Match
NaseemShah	2	0	2	2	2	Match
NaveenNaikB	2	0	2	2	2	Match
NeerajKumar	2	0	2	2	2	Match
PragyaPandey	2	0	2	2	2	Match
PranjalAusekar	5	0	5	2	2	Match
RajendraNarayanSharma	2	0	2	2	2	Match
RajeshKumawat	2	0	2	2	2	Match
RajivJoshi	44	0	44	3	3	Match
RavindraMittal	61	0	61	2	2	Match
RohitSarin	2	0	2	2	2	Match
SaileeKadam	2	0	2	2	2	Match
SalilMaheshwari	3	0	3	2	2	Match
SANDEEPSAHU	3	0	3	2	2	Match
SanjibkumarDas	2	0	2	2	2	Match
SavitaSAngadi	2	0	2	2	2	Match
SELANSEKARAN	2	0	2	2	2	Match
ShaileshSingh	40	0	40	2	2	Match
Shalimar	10	0	10	2	2	Match
ShivarajWarad	3	0	3	2	2	Match
ShivIssar	8	0	8	3	3	Match
ShivRamanDugal	2	0	2	2	2	Match
ShrutiJain	3	0	3	2	2	Match
ShwetaParwe	3	0	3	2	2	Match
SIDDUCHARKI	2	0	2	2	2	Match
SRamkiran	2	0	2	2	2	Match
SudhirRawal	2	0	2	2	2	Match
SunilSazawal	2	0	2	2	2	Match
TUHINKANTIBISWAS	2	0	2	2	2	Match
Ukmisra	5	0	5	2	2	Match
VanitaAhuja	3	0	3	2	2	Match
VijayaPandit	2	0	2	2	2	Match
VikramGota	4	0	4	2	2	Match
VineetAhuja	5	0	5	2	2	Match
VivekAggarwal	10	0	10	2	2	Match
Vivekanandkullolli	2	0	2	2	2	Match
YatinMehta	4	0	4	2	2	Match
DenisXavier	9	0	9	3	3	Match
HirenPrajapati	7	0	7	3	3	Match
HardikPatel	2	0	2	2	2	Match
MeenakumariR	2	0	2	2	2	Match
RMeenakumari	2	0	2	2	2	Match
VKChopra	3	0	3	2	2	Match
AjayK	3	0	3	3	2	No match	Same person since the PI affiliation and address is same.
DEEPAKBHAMBE	9	0	9	4	3	No match	Same person since the address is same.
TSAKishore	15	0	15	3	2	No match	Same person since the affiliation is same
VivekanandJha	10	0	10	3	2	No match	Same person since the affiliation and address is same
DharmeshDomadia	21	0	21	4	3	No match	Same person, affiliation matches
VijayKumarChopra	4	0	4	3	2	No match	Same person, affiliation matches
ARajendraKumar	3	0	3	3	2	No match	Same person, affiliation matches
AraniChatterjee	24	0	24	5	2	No match	Same person,with organizational email IDs (Checked him on LinkedIn)
TanujaManojNesari	5	0	5	3	2	No match	Same person, affiliation matches
GKarthikeyan	2	2	4	2	2	Match
PadmanabhaShenoy	2	1	3	2	2	Match
PawanKumarGupta	7	1	8	2	2	Match
PrasannaNarasimhaRao	3	1	4	2	2	Match
RajasriGYaliwal	3	1	4	2	2	Match
RajendraHJani	2	16	18	2	2	Match
SamirMalhotra	5	1	6	2	2	Match
SanjayMaroo	6	1	7	2	2	Match
ManjunathK	15	2	17	3	2	No match	The name is affiliated to Zyduscadila and Lambda Therapeutic Research Ltd. Both are in Ahmedabad, Gujarat, but they have the same email ID, and so it is likely that the person moved from one to the other.
KevinKansagra	2	1	3	2	2	Match
KevinKumarKansagra	31	0	31	2	2	Match
RajendraABadwe	8	1	9	2	2	Match
RKManchanda	20	1	21	4	2	No match	Same person, affiliation matches
Total	633	29	662
*: 'Match': A given phone number is associated with all the email IDs that are associated with a particular name. 'No Match': A given phone number is not associated with all the email IDs that are associated with a particular name.

## Sheet: 87
Names	Number of records from the '1081' sheet	Records added from '54' sheet	Total number of records (Column B+C)	Number of email IDs	How many of those email IDs are associated with the same phone number?	Comparing Columns E and F*
AbyAbraham	4	0	4	2	2	Match
Adarsha	2	0	2	2	2	Match
AGopalRao	9	0	9	2	2	Match
AkashKumar	6	0	6	2	2	Match
AlkaKriplani	3	0	3	2	2	Match
AnilPareek	10	0	10	2	2	Match
AnkitaChugh	6	0	6	2	2	Match
AnupThakar	3	0	3	2	2	Match
APDubey	2	0	2	2	2	Match
ARPradeepkumar	3	0	3	2	2	Match
ARVINDCHOPRA	6	0	6	2	2	Match
ArvindKumarMorya	3	0	3	3	3	Match
AseemBhatnagar	8	0	8	3	3	Match
AshishBavdekar	5	0	5	2	2	Match
BivasBiswas	2	0	2	2	2	Match
ChanderdeepSharma	6	0	6	2	2	Match
CPadmapriyadarsini	6	0	6	3	3	Match
CSPramesh	3	0	3	2	2	Match
DeveshKumar	18	0	18	2	2	Match
DileepKadam	3	0	3	2	2	Match
GeorgeDsouza	2	0	2	2	2	Match
GopeshMangal	7	0	7	2	2	Match
HrishikeshKumar	3	0	3	2	2	Match
JacobJohn	3	0	3	2	2	Match
JamilaJoseph	6	0	6	2	2	Match
KanchanTyagi	5	0	5	2	2	Match
ManjulaSingh	2	0	2	2	2	Match
ManjushaPatankar	3	0	3	2	2	Match
MeenotiPotdar	3	0	3	2	2	Match
MridulDhar	3	0	3	2	2	Match
MSJawahar	2	0	2	2	2	Match
MumtazHussain	2	0	2	2	2	Match
MurtuzaBughediwala	4	0	4	2	2	Match
NarinderPalSingh	3	0	3	2	2	Match
NaseemShah	2	0	2	2	2	Match
NaveenNaikB	2	0	2	2	2	Match
NeerajKumar	2	0	2	2	2	Match
PragyaPandey	2	0	2	2	2	Match
PranjalAusekar	5	0	5	2	2	Match
RajendraNarayanSharma	2	0	2	2	2	Match
RajeshKumawat	2	0	2	2	2	Match
RajivJoshi	44	0	44	3	3	Match
RavindraMittal	61	0	61	2	2	Match
RohitSarin	2	0	2	2	2	Match
SaileeKadam	2	0	2	2	2	Match
SalilMaheshwari	3	0	3	2	2	Match
SANDEEPSAHU	3	0	3	2	2	Match
SanjibkumarDas	2	0	2	2	2	Match
SavitaSAngadi	2	0	2	2	2	Match
SELANSEKARAN	2	0	2	2	2	Match
ShaileshSingh	40	0	40	2	2	Match
Shalimar	10	0	10	2	2	Match
ShivarajWarad	3	0	3	2	2	Match
ShivIssar	8	0	8	3	3	Match
ShivRamanDugal	2	0	2	2	2	Match
ShrutiJain	3	0	3	2	2	Match
ShwetaParwe	3	0	3	2	2	Match
SIDDUCHARKI	2	0	2	2	2	Match
SRamkiran	2	0	2	2	2	Match
SudhirRawal	2	0	2	2	2	Match
SunilSazawal	2	0	2	2	2	Match
TUHINKANTIBISWAS	2	0	2	2	2	Match
Ukmisra	5	0	5	2	2	Match
VanitaAhuja	3	0	3	2	2	Match
VijayaPandit	2	0	2	2	2	Match
VikramGota	4	0	4	2	2	Match
VineetAhuja	5	0	5	2	2	Match
VivekAggarwal	10	0	10	2	2	Match
Vivekanandkullolli	2	0	2	2	2	Match
YatinMehta	4	0	4	2	2	Match
DenisXavier	9	0	9	3	3	Match
HirenPrajapati	7	0	7	3	3	Match
HardikPatel	2	0	2	2	2	Match
MeenakumariR	2	0	2	2	2	Match
RMeenakumari	2	0	2	2	2	Match
VKChopra	3	0	3	2	2	Match
GKarthikeyan	2	2	4	2	2	Match
PadmanabhaShenoy	2	1	3	2	2	Match
PawanKumarGupta	7	1	8	2	2	Match
PrasannaNarasimhaRao	3	1	4	2	2	Match
RajasriGYaliwal	3	1	4	2	2	Match
RajendraHJani	2	16	18	2	2	Match
SamirMalhotra	5	1	6	2	2	Match
SanjayMaroo	6	1	7	2	2	Match
KevinKansagra	2	1	3	2	2	Match
KevinKumarKansagra	31	0	31	2	2	Match
RajendraABadwe	8	1	9	2	2	Match
Total	504	26	530
*: 'Match': A given phone number is associated with all the email IDs that are associated with a particular name.

## Sheet: 11
Names	Number of records from the '1081' sheet	Records added from '54' sheet	Total number of records (Column B+C)	Number of email IDs	How many of those email IDs are associated with the same phone number?	Comparing Columns E and F*	Comments
AjayK	3	0	3	3	2	No match	Same person since the PI affiliation and address is same.
DEEPAKBHAMBE	9	0	9	4	3	No match	Same person since the address is same.
TSAKishore	15	0	15	3	2	No match	Same person since the affiliation is same
VivekanandJha	10	0	10	3	2	No match	Same person since the affiliation and address is same
DharmeshDomadia	21	0	21	4	3	No match	Same person since the affiliation is same
VijayKumarChopra	4	0	4	3	2	No match	Same person since the affiliation is same
ARajendraKumar	3	0	3	3	2	No match	Same person since the affiliation is same
AraniChatterjee	24	0	24	5	2	No match	Same person,with organizational email IDs (Checked him on LinkedIn)
TanujaManojNesari	5	0	5	3	2	No match	Same person since the affiliation is same
ManjunathK	15	2	17	3	2	No match	The name is affiliated to Zyduscadila and Lambda Therapeutic Research Ltd. Both are in Ahmedabad, Gujarat, but they have the same email ID, and so it is likely that the person moved from one to the other.
RKManchanda	20	1	21	4	2	No match	Same person since the affiliation is same
Total	129	3	132
*: 'No Match': A given phone number is not associated with all the email IDs that are associated with a particular name.

## Sheet: DPCache_Sheet1
PI_Name_No_spaces	PI_Email
AbhayVisputeShantaram	drasv@rediffmail.com
AbhayVisputeShantaram	drasv.surgiciansrv@gmail.com
AbyAbraham	haemat@cmcvellore.ac.in
AbyAbraham	aby@cmcvellore.ac.in
AbyAbraham	aby@cmcvellore.ac.in
AbyAbraham	aby@cmcvellore.ac.in
AChaudhari	pm_medaffairs@nexuscro.com
AChaudhari	dranandchaudhari100@gmail.com
Adarsha	adarshsgowda@yahoo.com
Adarsha	adarshgowda11@gmail.com
AdarshShetty	medicalaffairs@guficbio.com
AdarshShetty	dr.adarsh.shetty@guficbio.com
AgamShah	AShah@wockhardt.com
AgamShah	AShah@wockhardt.com
AgamShah	agam.shah@drreddys.com
AgamShah	agam.shah@drreddys.com
AgamShah	agam.shah@drreddys.com
AGopalRao	drgopalraoa@gmail.com
AGopalRao	drgopalraoa@gmail.com
AGopalRao	rimsresearch@gmail.com
AGopalRao	drgopalraoa@gmail.com
AGopalRao	drgopalraoa@gmail.com
AGopalRao	drgopalraoa@gmail.com
AGopalRao	drgopalraoa@gmail.com
AGopalRao	drgopalraoa@gmail.com
AGopalRao	drgopalraoa@gmail.com
AishwaryaVenkataraman	Draishwaryav@gmail.com
AishwaryaVenkataraman	aishwarya.v@nirt.res.in
AjayAlexander	ajay.alexander@g7synergon.in
AjayAlexander	ajay.alexander@g7synergon.in
AjayAlexander	ajay.alexander@g7synergon.in
AjayAlexander	ajay.alexander@g7synergon.in
AjayAlexander	mrd@samahitha.com
AjayK	drajayk@gmail.com
AjayK	drajaybhat@gmail.com
AjayK	ajayk@msrmc.ac.in
AkashKumar	akashjha08@yahoo.com
AkashKumar	akashjha08@yahoo.com
AkashKumar	akashjha08@yahoo.com
AkashKumar	akashjha08@yahoo.com
AkashKumar	akashjha08@gmail.com
AkashKumar	akashjha08@gmail.com
AkhileshSharma	akhilesh.sharma@piramal.com
AkhileshSharma	akhilesh.sharma@alkem.com
AkhileshSharma	akhilesh.sharma@alkem.com
AkhileshSharma	akhilesh.sharma@alkem.com
AkhileshSharma	akhilesh.sharma@alkem.com
AkhileshSharma	akhilesh.sharma@alkem.com
AkhileshSharma	akhilesh.sharma@alkem.com
AkhileshSharma	akhilesh.sharma@alkem.com
AkhileshSharma	akhilesh.sharma@alkem.com
AkhileshSharma	akhilesh.sharma@alkem.com
AkhileshSharma	akhilesh.sharma@alkem.com
AkhileshSharma	akhilesh.sharma@alkem.com
AkhileshSharma	akhilesh.sharma@alkem.com
AkhileshSharma	akhilesh.sharma@alkem.com
AlkaKriplani	kriplanialka@gmail.com
AlkaKriplani	kriplanialka@gmail.com
AlkaKriplani	kriplanialka16@gmail.com
AlokKumar	ccrhindia@gmail.com
AlokKumar	ccrhindia@gmail.com
AlokKumar	mipayal07@gmail.com
AlpeshkumarPatel	alpeshkumarpatel@zyduscadila.com
AlpeshkumarPatel	alpeshpatel@lambda-cro.com
AlpeshkumarPatel	AlpeshkumarJPatel@zyduscadila.com
AlpeshkumarPatel	AlpeshkumarJPatel@zyduscadila.com
AmbadyRamachandran	research@ardiabetes.org
AmbadyRamachandran	ramachandran@vsnl.com
AmbrishSrivastava	ambrishsrivastava@torrentpharma.com
AmbrishSrivastava	ambrish.srivastava@alkem.com
AmbrishSrivastava	ambrish.srivastava@alkem.com
AmitKumar	miglani85@gmail.com
AmitKumar	amit2k03@gmail.com
AmolPatil	amolp66@gmail.com
AmolPatil	amolpatil2526@gmail.com
AmolPatil	amolpatil2526@gmail.com
AmolPatil	amolpatil2526@gmail.com
AmolPatil	amolpatil2526@gmail.com
AnandChaudhari	dranandchaudhari100@gmail.com
AnandChaudhari	clinicalsite.rajpal@gmail.com
AnandKrishnan	anand.drk@gmail.com
AnandKrishnan	kanandiyer@yahoo.com
AnandPendse	anand.pendse.ext@boehringer-ingelheim.com
AnandPendse	anand.pendse@boehringer-ingelheim.com
AnandPendse	anand.pendse@boehringer-ingelheim.com
AnandVKulkarni	anandvk90@gmail.com
AnandVKulkarni	dranand.v@aighospitals.com
AnandVKulkarni	dranand.v@aighospitals.com
AnandVKulkarni	dranand.v@aighospitals.com
AnandVKulkarni	dranand.v@aighospitals.com
AnilAvhad	dranil.avhad@gov.in
AnilAvhad	anil.avhad@cadilapharma.co.in
AnilAvhad	anil.avhad@cadilapharma.co.in
AnilAvhad	anil.avhad@cadilapharma.co.in
AnilAvhad	anil.avhad@cadilapharma.co.in
AnilBhansali	anilbhansali_endocrine@rediffmail.com
AnilBhansali	anilbhansaliendocrine@gmail.com
AnilBhansali	anilbhansaliendocrine@gmail.com
AnilPareek	anil.pareek@ipca.com
AnilPareek	anil.pareek@ipca.com
AnilPareek	anil.pareek@ipca.com
AnilPareek	anilpareek@ipca.com
AnilPareek	anil.pareek@ipca.com
AnilPareek	anil.pareek@ipca.com
AnilPareek	anil.pareek@ipca.com
AnilPareek	anil.pareek@ipca.com
AnilPareek	anil.pareek@ipca.com
AnilPareek	anil.pareek@ipca.com
AnkeshBarnwal	abarnwal@clianthatrials.com
AnkeshBarnwal	abarnwal@cliantha.in
AnkitaChugh	ankitamody@gmail.com
AnkitaChugh	ankitamody@gmail.com
AnkitaChugh	chugha@aiimsjodhpur.edu.in
AnkitaChugh	ankitamody@gmail.com
AnkitaChugh	ankitamody@gmail.com
AnkitaChugh	ankitamody@gmail.com
AnshulAttrey	anshulattrey@lambda-cro.com
AnshulAttrey	anshulattrey@lambda-cro.com
AnshulAttrey	Anshul.A2181@veedacr.com
AnshulAttrey	Anshul.A2181@veedacr.com
AnshulAttrey	Anshul.A2181@veedacr.com
AnupThakar	anup_thakar@yahoo.com
AnupThakar	directoripgt@ayurveduniversity.com
AnupThakar	directoripgt@ayurveduniversity.com
AnuritaMajumdar	majumdaran@lilly.com
AnuritaMajumdar	majumdaran@lilly.com
AnuritaMajumdar	majumdaran@lilly.com
AnuritaMajumdar	majumdaran@lilly.com
AnuritaMajumdar	majumdaran@lilly.com
AnuritaMajumdar	majumdar_anurita@lilly.com
AnuritaMajumdar	majumdaran@lilly.com
AnuritaMajumdar	majumdaran@lilly.com
AnuritaMajumdar	majumdaran@lilly.com
AnuritaMajumdar	majumdar_anurita@lilly.com
AnuritaMajumdar	majumdar_anurita@lilly.com
AnuritaMajumdar	majumdar_anurita@lilly.com
AnuritaMajumdar	majumdar_anurita@lilly.com
APDubey	apdubey52@rediffmail.com
APDubey	apdubey52@gmail.com
ARajendraKumar	rksiddha@hotmail.com
ARajendraKumar	rrisiddha@yahoo.co.in
ARajendraKumar	rksairam@gmail.com
AraniChatterjee	aranichatterjee@panaceabiotec.com
AraniChatterjee	aranichatterjee@panaceabiotec.com
AraniChatterjee	aranichatterjee@panaceabiotec.com
AraniChatterjee	aranichatterjee@panaceabiotec.com
AraniChatterjee	aranichatterjee@panaceabiotec.com
AraniChatterjee	aranichatterjee@panaceabiotec.com
AraniChatterjee	aranichatterjee@panaceabiotec.com
AraniChatterjee	aranichatterjee@panaceabiotec.com
AraniChatterjee	aranichatterjee@panaceabiotec.com
AraniChatterjee	aranichatterjee@panaceabiotec.com
AraniChatterjee	aranichatterjee@panaceabiotec.com
AraniChatterjee	aranichatterjee@panaceabiotec.com
AraniChatterjee	aranichatterjee@panaceabiotec.com
AraniChatterjee	aranichatterjee@panaceabiotec.com
AraniChatterjee	aranichatterjee@panaceabiotec.com
AraniChatterjee	aranichatterjee@panaceabiotec.com
AraniChatterjee	aranichatterjee@panaceabiotec.com
AraniChatterjee	arani.chatterjee@biologicale.co.in
AraniChatterjee	arani.chatterjee@biologicale.co.in
AraniChatterjee	arani.chatterjee@biologicale.co.in
AraniChatterjee	arani.chatterjee@biologicale.co.in
AraniChatterjee	arani.chatterjee@aurobindo.com
AraniChatterjee	arani.chatterjee@cadilapharma.co.in
AraniChatterjee	arani.chatterjee@cadilapharma.com
ARPradeepkumar	arpradeependo@gmail.com
ARPradeepkumar	Pradeep.cons@drmgrdu.ac.in
ARPradeepkumar	Pradeep.cons@drmgrdu.ac.in
ARVINDCHOPRA	crdp@vsnl.net
ARVINDCHOPRA	crdp@vsnl.net
ARVINDCHOPRA	crdp5624@gmail.com
ARVINDCHOPRA	crdp5624@gmail.com
ARVINDCHOPRA	crdp5624@gmail.com
ARVINDCHOPRA	crdp5624@gmail.com
ArvindKumar	dranuaiims@yahoo.com
ArvindKumar	linktoarvind@gmail.com
ArvindKumar	arvind007kumar@yahoo.com
ArvindKumarMorya	moryaak@aiimsjodhpur.edu.in
ArvindKumarMorya	moryaak@aiimsjodhpurophthalmology.edu.in
ArvindKumarMorya	bulbul.morya@gmail.com
AseemBhatnagar	assem_bhatnagar@indiatimes.com
AseemBhatnagar	assem_bhatnagar@indiatimes.com
AseemBhatnagar	dr.aseembhatnagar@gmail.com
AseemBhatnagar	dr.aseembhatnagar@gmail.com
AseemBhatnagar	dr.aseembhatnagar@gmail.com
AseemBhatnagar	dr.aseembhatnagar@gmail.com
AseemBhatnagar	dr.aseembhatnagar@gmail.com
AseemBhatnagar	aseembhatnagar64@gmail.com
AshishBavdekar	bavdekar@vsnl.com
AshishBavdekar	bavdekar@vsnl.com
AshishBavdekar	bavdekar@vsnl.com
AshishBavdekar	a.bavdekar@kemhrcpune.org
AshishBavdekar	a.bavdekar@kemhrcpune.org
AshokaKumarSingh	ashokakumar@lambda-cro.com
AshokaKumarSingh	ashoka.singh@veedacr.com
AshokKumar	ash64kr@yahoo.com
AshokKumar	ashok_hp1976@yahoo.com
BabitaGhai	ghaibabita@hotmail.com
BabitaGhai	ghaibabita@hotmail.com
BabitaGhai	ghaibabita1@gmail.com
BhupeshDewan	Bhupesh.Dewan@zuventus.com
BhupeshDewan	Bhupesh.Dewan@zuventus.com
BhupeshDewan	medico@zuventus.com
BhupeshDewan	Bhupesh.Dewan@zuventus.com
BhupeshDewan	Bhupesh.Dewan@zuventus.com
BhupeshDewan	Bhupesh.Dewan@zuventus.com
BhupeshDewan	Bhupesh.Dewan@zuventus.com
BhupeshDewan	Bhupesh.Dewan@zuventus.com
BhupeshDewan	Bhupesh.Dewan@zuventus.com
BhupeshDewan	Bhupesh.Dewan@zuventus.com
BhupeshDewan	Bhupesh.Dewan@zuventus.com
BhupeshDewan	Bhupesh.Dewan@zuventus.com
BhupeshDewan	Bhupesh.Dewan@zuventus.com
BhupeshDewan	Bhupesh.Dewan@zuventus.com
BhupeshDewan	Bhupesh.Dewan@zuventus.com
BillBrashier	bbrashier@crfindia.com
BillBrashier	bill.brashier@cipla.com
BillBrashier	bill.brashier@cipla.com
BillBrashier	bill.brashier@cipla.com
BipinKumarSethi	bipinkumarsethi@yahoo.co.uk
BipinKumarSethi	bipinkumarsethi@yahoo.co.uk
BipinKumarSethi	bipinkumarsethi@yahoo.co.uk
BipinKumarSethi	sethibipin54@gmail.com
BipinSethi	bipinkumarsethi@yahoo.co.uk
BipinSethi	bipinkumarsethi@yahoo.co.uk
BipinSethi	sethibipin54@gmail.com
BivasBiswas	bivas.biswas@tmckolkata.com
BivasBiswas	bivasbiswas@gmail.com
BKanthaSree	kanthasreebagge@gmail.com
BKanthaSree	kanthasreebugge@gmail.com
BKanthaSree	kanthasreebagge@gmail.com
BSPrasad	dr_bsprasad@rediffmail.com
BSPrasad	madhushree.ragi@gmail.com
BSPrasad	dr_bsprasad@rediffmail.com
CecilRoss	cecilross@bsnl.in
CecilRoss	cecil.ross@stjohns.in
ChanderdeepSharma	cdsharma2005@yahoo.com
ChanderdeepSharma	cdsharma2006@gmail.com
ChanderdeepSharma	cdsharma2006@gmail.com
ChanderdeepSharma	cdsharma2006@gmail.com
ChanderdeepSharma	cdsharma2006@gmail.com
ChanderdeepSharma	cdsharma2006@gmail.com
CharuGautam	cgautam@clianthatrials.com
CharuGautam	cgautam@clianthatrials.com
CharuGautam	cgautam@cliantha.in
ChiragShah	cshah@clianthatrials.com
ChiragShah	chiragshah@lupin.com
ChiragShah	chiragshah@lupin.com
CPadmapriyadarsini	darsini69@hotmail.com
CPadmapriyadarsini	darsini69@hotmail.com
CPadmapriyadarsini	darsini69@hotmail.com
CPadmapriyadarsini	pcorchids@gmail.com
CPadmapriyadarsini	padmapriyadarsinic@nirt.res.in
CPadmapriyadarsini	padmapriyadarsinic@nirt.res.in
CSPramesh	cspramesh@gmail.com
CSPramesh	cspramesh@gmail.com
CSPramesh	prameshcs@tmc.gov.in
DebasishHota	debhota@gmail.com
DebasishHota	debhota@gmail.com
DebasishHota	debhota@gmail.com
DebasishHota	debhota@gmail.com
DebasishHota	debhota@gmail.com
DebasishHota	debhota@gmail.com
DebasishHota	pharm_debasish@aiimsbhubaneswar.edu.in
DEEPAKBHAMBE	dbhambe@yahoo.com
DEEPAKBHAMBE	dbhambe@yahoo.com
DEEPAKBHAMBE	drdeepakdhambe@gmail.com
DEEPAKBHAMBE	drdeepakbhambe@gmail.com
DEEPAKBHAMBE	drdeepakbhambe@gmail.com
DEEPAKBHAMBE	drdeepakbhambe@gmail.com
DEEPAKBHAMBE	drdeepakbhambe@gmail.com
DEEPAKBHAMBE	drdeepakbhambe@gmail.com
DEEPAKBHAMBE	dr.deepakbhambe@gmail.com
DenisXavier	drdenisxavier@hotmail.com
DenisXavier	drdenisxavier@hotmail.com
DenisXavier	drdenisxavier@hotmail.com
DenisXavier	drdenisxavier@hotmail.com
DenisXavier	denis@sjri.res.in
DenisXavier	denis.xavier@stjohns.in
DenisXavier	denis.xavier@stjohns.in
DenisXavier	denis.xavier@stjohns.in
DenisXavier	denis.xavier@stjohns.in
DevenParmar	devenp@wockhardt.com
DevenParmar	devenp@wockhardt.com
DevenParmar	deven.parmar@zyduscadila.com
DevenParmar	deven.parmar@zyduscadila.com
DevenParmar	deven.parmar@zyduscadila.com
DevenParmar	deven.parmar@zyduscadila.com
DevenParmar	deven.parmar@zyduscadila.com
DevenParmar	deven.parmar@zyduscadila.com
DeveshKumar	devesh.kumar@innovate-research.com
DeveshKumar	devesh.kumar@innovate-research.com
DeveshKumar	devesh.kumar@innovate-research.com
DeveshKumar	devesh.kumar@innovate-research.com
DeveshKumar	devesh.kumar@innovate-research.com
DeveshKumar	devesh.kumar@innovate-research.com
DeveshKumar	devesh.kumar@cliniexperts.com
DeveshKumar	devesh.kumar@cliniexperts.com
DeveshKumar	devesh.kumar@cliniexperts.com
DeveshKumar	devesh.kumar@cliniexperts.com
DeveshKumar	devesh.kumar@innovate-research.com
DeveshKumar	devesh.kumar@innovate-research.com
DeveshKumar	devesh.kumar@innovate-research.com
DeveshKumar	devesh.kumar@innovate-research.com
DeveshKumar	devesh.kumar@innovate-research.com
DeveshKumar	devesh.kumar@innovate-research.com
DeveshKumar	devesh.kumar@innovate-research.com
DeveshKumar	devesh.kumar@innovate-research.com
DharmeshDomadia	dharmesh.domadia@veedacr.com
DharmeshDomadia	dharmesh.domadia@veedacr.com
DharmeshDomadia	dharmesh.domadia@veedacr.com
DharmeshDomadia	dharmesh.domadia@veedacr.com
DharmeshDomadia	ddomadia@claintha.in
DharmeshDomadia	ddomadia@cliantha.com
DharmeshDomadia	ddomadia@cliantha.in
DharmeshDomadia	ddomadia@cliantha.in
DharmeshDomadia	ddomadia@cliantha.in
DharmeshDomadia	ddomadia@cliantha.in
DharmeshDomadia	ddomadia@cliantha.in
DharmeshDomadia	ddomadia@cliantha.com
DharmeshDomadia	ddomadia@cliantha.com
DharmeshDomadia	ddomadia@cliantha.com
DharmeshDomadia	ddomadia@cliantha.com
DharmeshDomadia	ddomadia@cliantha.com
DharmeshDomadia	ddomadia@cliantha.com
DharmeshDomadia	ddomadia@cliantha.com
DharmeshDomadia	ddomadia@cliantha.com
DharmeshDomadia	ddomadia@cliantha.com
DharmeshDomadia	ddomadia@cliantha.com
DhruvJain	dhruvjn@gmail.com
DhruvJain	drdhruvjain08@gmail.com
DileepKadam	dileep.kadam@gmail.com
DileepKadam	dileep.kadam@gmail.com
DileepKadam	dileepkadam@gmail.com
DineshKhullar	drdineshkhullar@gmail.com
DineshKhullar	Dinesh.Khullar@maxhealthcare.com
DSArya	dsarya16@hotmail.com
DSArya	dsarya16@gmail.com
GeorgeDsouza	dsouza.ga@gmail.com
GeorgeDsouza	dsouza.ga1975@gmail.com
GirishRajadhyaksha	girishraj63@hotmail.com
GirishRajadhyaksha	girishraj63@hotmail.com
GirishRajadhyaksha	girishraj63@gmail.com
GKarthikeyan	karthik_2010@hotmail.com
GKarthikeyan	karthik2010@gmail.com
GopeshMangal	gmagal108@yahoo.com
GopeshMangal	gmangal108@gmail.com
GopeshMangal	gmangal108@gmail.com
GopeshMangal	gmangal108@gmail.com
GopeshMangal	gmangal108@gmail.com
GopeshMangal	gmangal108@gmail.com
GopeshMangal	gmangal108@gmail.com
HardikPatel	Hardik.Patel@zyduscadila.com
HardikPatel	Hardik.Patel@zyduslife.com
HirenPrajapati	hiren.prajapati@veedacr.com
HirenPrajapati	hiren.prajapati@veeda.com
HirenPrajapati	Hiren.P1891@veedacr.com
HirenPrajapati	Hiren.P1891@veedacr.com
HirenPrajapati	Hiren.P1891@veedacr.com
HirenPrajapati	Hiren.P1891@veedacr.com
HirenPrajapati	Hiren.P1891@veedacr.com
HrishikeshKumar	rishi_medicine@yahoo.com
HrishikeshKumar	rishimedicine@gmail.com
HrishikeshKumar	rishi_medicine@yahoo.com
HrishikeshPatkar	patkarhrishikesh9@gmail.com
HrishikeshPatkar	patkarhrishikesh@gmail.com
JacobJohn	jacob@cmcsph.org
JacobJohn	jacob@cmcsph.org
JacobJohn	jebu@cmcvellore.ac.in
JamilaJoseph	JamilaJoseph@ril.com
JamilaJoseph	Jamila.Joseph@ril.com
JamilaJoseph	Jamila.Joseph@ril.com
JamilaJoseph	Jamila.Joseph@ril.com
JamilaJoseph	Jamila.Joseph@ril.com
JamilaJoseph	Jamila.Joseph@ril.com
JohnPaulM	drjohnpaulm@gmail.com
JohnPaulM	sparshclinical@gmail.com
JyotiBajpai	dr_jyotibajpai@yahoo.co.in
JyotiBajpai	dr_jyotibajpai@yahoo.co.in
JyotiBajpai	dr_jyotibajpai@yahoo.co.in
JyotiBajpai	drjyotibajpai25@gmail.com
JyotiBajpai	drjyotibajpai25@gmail.com
KaminiDhiman	kd44ayu@yahoo.co.in
KaminiDhiman	drkaminidhiman@outlook.com
KanchanTyagi	kanchan.tyagi@ranbaxy.com
KanchanTyagi	kanchan.tyagi@ranbaxy.com
KanchanTyagi	kanchan.tyagi@ranbaxy.com
KanchanTyagi	kanchan.tyagi@sunpharma.com
KanchanTyagi	kanchan.tyagi@sunpharma.com
KevinKansagra	kevinkumarkansagra@zyduscadila.com
KevinKansagra	kevinkumarkansagra@zyduslife.com
KevinKumarKansagra	kevinkumarkansagra@zyduscadila.com
KevinKumarKansagra	kevinkumarkansagra@zyduscadila.com
KevinKumarKansagra	kevinkumarkansagra@zyduscadila.com
KevinKumarKansagra	kevinkumarkansagra@zyduscadila.com
KevinKumarKansagra	kevinkumarkansagra@zyduscadila.com
KevinKumarKansagra	kevinkumarkansagra@zyduscadila.com
KevinKumarKansagra	kevinkumarkansagra@zyduscadila.com
KevinKumarKansagra	kevinkumarkansagra@zyduscadila.com
KevinKumarKansagra	kevinkumarkansagra@zyduscadila.com
KevinKumarKansagra	kevinkumarkansagra@zyduscadila.com
KevinKumarKansagra	kevinkumarkansagra@zyduscadila.com
KevinKumarKansagra	kevinkumarkansagra@zyduscadila.com
KevinKumarKansagra	kevinkumarkansagra@zyduscadila.com
KevinKumarKansagra	kevinkumarkansagra@zyduscadila.com
KevinKumarKansagra	kevinkumarkansagra@zyduscadila.com
KevinKumarKansagra	kevinkumarkansagra@zyduscadila.com
KevinKumarKansagra	kevinkumarkansagra@zyduscadila.com
KevinKumarKansagra	kevinkumarkansagra@zyduscadila.com
KevinKumarKansagra	kevinkumarkansagra@zyduscadila.com
KevinKumarKansagra	kevinkumarkansagra@zyduscadila.com
KevinKumarKansagra	kevinkumarkansagra@zyduscadila.com
KevinKumarKansagra	kevinkumarkansagra@zyduscadila.com
KevinKumarKansagra	kevinkumarkansagra@zyduscadila.com
KevinKumarKansagra	kevinkumarkansagra@zyduscadila.com
KevinKumarKansagra	kevinkumarkansagra@zyduscadila.com
KevinKumarKansagra	kevinkumarkansagra@zyduscadila.com
KevinKumarKansagra	kevinkumar.kansagra@zyduscadila.com
KevinKumarKansagra	kevinkumar.kansagra@zyduscadila.com
KevinKumarKansagra	kevinkumarkansagra@zyduscadila.com
KevinKumarKansagra	kevinkumarkansagra@zyduscadila.com
KevinKumarKansagra	kevinkumarkansagra@zyduscadila.com
KiranMarthak	kiran.marthak@veedacr.com
KiranMarthak	kiranmarthak@lambda-cro.com
KiranMarthak	kiranmarthak@lambda-cro.com
KiranMarthak	kiran.marthak@veedacr.com
KSunilNaik	rimsresearch@gmail.com
KSunilNaik	rimsresearch@gmail.com
KSunilNaik	drsunilnaikggh@gmail.com
KSunilNaik	rimsresearch@gmail.com
KumarPrabhash	kp_prabhash@rediffmail.com
KumarPrabhash	kprabhash1@gmail.com
KumarPrabhash	kprabhash1@gmail.com
KumarPrabhash	kprabhash1@gmail.com
KumarPrabhash	kprabhash1@gmail.com
KumarPrabhash	kprabhash1@gmail.com
KumarPrabhash	kprabhash1@gmail.com
KumarPrabhash	kprabhash1@gmail.com
KumarPrabhash	kprabhash1@gmail.com
KumarPrabhash	kprabhash1@gmail.com
KumarPrabhash	kprabhash1@gmail.com
KumarPrabhash	kprabhash1@gmail.com
KumarPrabhash	kprabhash1@gmail.com
KumarPrabhash	kprabhash1@gmail.com
KumarPrabhash	kprabhash1@gmail.com
KumarPrabhash	kprabhash1@gmail.com
KumarPrabhash	kprabhash1@gmail.com
LalitLakhwani	lalitkl@drreddys.com
LalitLakhwani	lalit.lakhwani@sunpharma.com
LalitLakhwani	lalit.lakhwani@sunpharma.com
LalitLakhwani	lalit.lakhwani@sunpharma.com
LalitLakhwani	lalit.lakhwani@sunpharma.com
LalitLakhwani	lalit.lakhwani@sunpharma.com
LalitLakhwani	lalit.lakhwani@sunpharma.com
LalitLakhwani	lalit.lakhwani@sunpharma.com
LalitLakhwani	lalit.lakhwani@sunpharma.com
LalitLakhwani	lalit.lakhwani@sunpharma.com
LalitLakhwani	lalit.lakhwani@sunpharma.com
LalitLakhwani	lalit.lakhwani@sunpharma.com
MadhuGupta	madhugupta2602@gmail.com
MadhuGupta	madhugupta21@gmail.com
MaheshPatil	mahesh.patil.ext@boehringer-Ingelheim.com
MaheshPatil	mahesh.patil@boehringer-ingelheim.com
Manjula	drmanjula@microlabs.in
Manjula	drmanjula@microlabs.in
Manjula	drmanjula@microlabs.in
Manjula	manju.uppi@manipal.edu
ManjulaSingh	drmanjulasb@gmail.com
ManjulaSingh	singhmanjula.hq@icmr.gov.in
ManjunathK	manjunathk@lambda-cro.com
ManjunathK	manjunathk@lambda-cro.com
ManjunathK	manjunathk@lambda-cro.com
ManjunathK	manjunathk@lambda-cro.com
ManjunathK	manjunathk@lambdacro.com
ManjunathK	manjunathk@lambda-cro.com
ManjunathK	Manjunath.K@zyduscadila.com
ManjunathK	Manjunath.K@zyduscadila.com
ManjunathK	Manjunath.K@zyduscadila.com
ManjunathK	Manjunath.K@zyduscadila.com
ManjunathK	Manjunath.K@zyduscadila.com
ManjunathK	Manjunath.K@zyduscadila.com
ManjunathK	Manjunath.K@zyduscadila.com
ManjunathK	Manjunath.K@zyduscadila.com
ManjunathK	manjunathk@lambda-cro.com
ManjushaPatankar	cmiphase3@gmail.com
ManjushaPatankar	manjusha.patankar22@gmail.com
ManjushaPatankar	cmiphase3@gmail.com
MaulikDoshi	maulik.doshi@sunpharma.com
MaulikDoshi	Maulik.Doshi@zyduscadila.com
MaulikDoshi	maulik.doshi@sunpharma.com
MaulikDoshi	Maulik.Doshi@zyduscadila.com
MayurSoni	msoni@cliantha.in
MayurSoni	msoni@cliantha.in
MayurSoni	msoni@cliantha.com
MayurSoni	msoni@cliantha.com
MeenakumariR	mkumari474@yahoo.com
MeenakumariR	mkumari474@gmail.com
MeenotiPotdar	meenoti@yahoo.com
MeenotiPotdar	meenoti@gmail.com
MeenotiPotdar	meenoti@gmail.com
MeghaC	mghzoots@gmail.com
MeghaC	mghzoots@gmail.com
MeghaC	drmeghac@cutis.org.in
MonikaObrah	monika.obrah@ranbaxy.com
MonikaObrah	monika.obrah@sunpharma.com
MonikaObrah	monika.obrah@sunpharma.com
MridulDhar	mriduldhar@hotmail.com
MridulDhar	mriduldhar@hotmail.com
MridulDhar	mriduldhar87@gmail.com
MSJawahar	msjawahar@trcchennai.in
MSJawahar	shaheedjawahar@gmail.com
MumtazHussain	mumthuss@outlook.com
MumtazHussain	drhussain72@yahoo.co.in
MurtuzaBughediwala	Murtuza.S.Bughediwala@pfizer.com
MurtuzaBughediwala	Murtuza.S.Bughediwala@pfizer.com
MurtuzaBughediwala	MBughedi@its.jnj.com
MurtuzaBughediwala	MBughedi@its.jnj.com
NarinderPalSingh	nanu_singh@yahoo.com
NarinderPalSingh	nanu_singh@yahoo.com
NarinderPalSingh	NANUSINGH58@GMAIL.COM
NaseemShah	nasemys@gmail.com
NaseemShah	naseemys@gmail.com
NaveenNaikB	navin_amc@yahoo.com
NaveenNaikB	navin.amc123@gmail.com
NayanPatel	patelnayan78.np@gmail.com
NayanPatel	dr.nayan@novobliss.in
NeenaValecha	valechan@icmr.org.in
NeenaValecha	neenavalecha@gmail.com
NeenaValecha	neenavalecha@gmail.com
NeenaValecha	neenavalecha@gmail.com
NeerajKumar	neeraj.jlnmc@gmail.com
[truncated: 549 more rows]

## Sheet: 116
Trial_ID	Registration_number	PI_Name	PI Name_No spaces	Count of PI names	PI_Designation	PI_Affiliation	PI_Affiliation_names_cleaned	PI_Address	PI_Phone	PI_Phone_Last_8_digits	PI_Fax	PI_Email	Count of PI email IDs
[truncated: 448 more rows]

[truncated: 1 more sheets: 17]
