# Supplementary material for: In India, most principal investigators have run very few trials over the years
Source: Front Med (Lausanne). 2024 Aug 7;11:1424570. doi: 10.3389/fmed.2024.1424570 (PMC11335508; doi:10.3389/fmed.2024.1424570)
Supplement: Supplementary file 7 [file Table_7.XLSX]

## Sheet: Coversheet
Additional file 7. Classification of the remaining names based on the affiliation, fax number and zip code of the PI.
Note: In the Additional files 5 and 6, records were processed primarily using a single parameter (emails and phone numbers, respectively). In this file, we have processed the records on multiple parameters.
Analysis based on affiliation			Comments
Sheet name	Description	Number of records
116	116 PI names of those 1081-633=448 records that were bought from the previous file	448
17	17 names of those 54-29=25 records that were brought forward from the previous file	25
56	We took (a) 211 records (56 names) from the set of 448, and (b) 6 records (5 names, that were a subset of the 56) from the set of 25, because they had the same affiliation across their multiple IDs. This led to 56 names that had the same affiliation associated with all occurrences of the name. Thus, 56 names were associated with 211+6 = 217 records.	217
The dissociation of 56 names into those with PI names that shared the same Affiliations for all or some of their associated email IDs.
53	53 names had the same Affiliation for all of their associated email IDs	206
3	3 names had the same Affiliation for some of their associated Email IDs	11
Taken forward
60	448-211 = 237 records remained after the steps above. 116-56 = 60 PI names remained after the steps above. These were taken forward	237
12	19 records (25-6=19) were associated with 12 PI names (17-5=12). These were taken forward	19
Analysis based on Fax number
2	2 PI names were associated with the same Fax number across different records. These 4 records were from the '60' sheet. No common email IDs corresponded to these two names were in the ‘12’ sheet.	4
Taken forward
58	58 PI names (60-2=58) of those 233 records (237-4=233) were taken forward	233
12	12 PI names (unchanged from row 15) of those 19 records (unchanged from row 15) were taken forward	19
Analysis based on Zip code
7	Names associated with the same Zipcode across records: 20 records (corresponding to 7 names) were from the set of '233' records and 2 records (corresponding to 1 name) were from the '19' records. 7 names were from the set of 58, in the previous section above, and 1 of them (a subset of the 7 names) was also present in the set of 12, above.	22
Taken forward
51	51 PI names (58-7=51) of those 213 records (233-20=213) that were taken forward	213	These two sets of records couldn't be clustered based on Phone numbers, Affiliation, Fax numbers or Zip codes Taken forward to Additional file 8
11	11 PI names (12-1=11) of those 17 records (19-2=17) that were taken forward	17
Some cases to be noted:
5	Here we highlight 5 PIs with variant names, who had multiple email IDs, some of which were shared across the variant names.	58	The records linked to a pair of name variants were confirmed as being linked to one individual. These individuals are found in Additional file 10, in the ‘Summary’ and ‘Final Summary’ sheets.

## Sheet: 116
Trial_ID	Registration_number	PI_Name	PI Name_No spaces	Count of PI names	PI_Designation	PI_Affiliation	PI_Affiliation_names_cleaned	PI_Address	PI_Phone	PI_Phone_Last_8_digits	PI_Fax	PI_Email	Count of PI email IDs
45475	CTRI/2020/07/026529	Abhay Vispute Shantaram	AbhayVisputeShantaram	2	Director and physician	SRV Hospital	SRVHospital	Medicine departmentSRV Hospital Dr Mandakini Parihar Margopposite Lokmanya Tilak Terminus, Tilak Nagar, Chembur, Mumbai, Maharashtra MumbaiMAHARASHTRA400089India	Ph: 9819428656	19428656	NA	drasv@rediffmail.com	1
45750	CTRI/2020/08/027168	Abhay Vispute Shantaram	AbhayVisputeShantaram	2	Investigator	SRV Hospital	SRVHospital	SRV Hospital, Dr Mandakini Parihar Marg opposite Lokmanya Tilak Terminus, Tilak Nagar, Chembur, Mumbai, Maharashtra MumbaiMAHARASHTRA400089India	NA	NA	NA	drasv.surgiciansrv@gmail.com	1
29569	CTRI/2018/12/016619	A Chaudhari	AChaudhari	2	Principal Investigator	Nexus Clinical Research (India) Ltd.	NexusClinicalResearchIndiaLimited	Nexus Clinical Research (India) Ltd. Nexus Solitaire, Plot No. 4 A, Sector -09,Nerul (E), Navi Mumbai 400706, India Mumbai (Suburban)MAHARASHTRA400706India	Ph: 02227714203	27714203	NA	pm_medaffairs@nexuscro.com	1
43739	CTRI/2020/07/026718	A Chaudhari	AChaudhari	2	Principal Investigator	MALSONS Multispeciality Hospital	MALSONSMultispecialityHospital	Department ofMedicine, GroundFloor, Plot no. 135Sector 06,Koparkhairane,Navi Mumbai, IndiaMumbaiMumbai (Suburban)MAHARASHTRA400706India	NA	NA	NA	dranandchaudhari100@gmail.com	2
47691	CTRI/2020/10/028277	Adarsh Shetty	AdarshShetty	2	Senior Manager - Medical Affairs	Gufic Biosciences Limited	GuficBiosciencesLimited	Gufic Biosciences Limited Subhash Road A Block Vile East Mumbai Maharashtra IndiaMumbaiMAHARASHTRA400057India	Ph: 912267261000	67261000	NA	medicalaffairs@guficbio.com	1
71374	CTRI/2022/09/045538	Adarsh Shetty	AdarshShetty	2	Senior Manager - Medical Affairs	Gufic Biosciences Limited	GuficBiosciencesLimited	Subhash Road-A Block Vile Parle East MumbaiMAHARASHTRA400057India	Ph: 9844968062	44968062	NA	dr.adarsh.shetty@guficbio.com	1
20847	CTRI/2017/11/010324	Agam Shah	AgamShah	5	Head, Clinical Operations, India & Emerging Markets	Wockhardt Ltd	WockhardtLimited	Wockhardt Ltd, Wockhardt towers, Bandra Kurla complex, Mumbai MumbaiMAHARASHTRA400051India	Ph: 02226596762	26596762	NA	AShah@wockhardt.com	2
21559	CTRI/2017/12/010803	Agam Shah	AgamShah	5	Head, Clinical operations	Wockhardt Limited	WockhardtLimited	Wockhardt Towers, Bandra Kurla complex, Mumbai MumbaiMAHARASHTRA400051India	Ph: 02226596762	26596762	Ph: 02226523905	ashah@wockhardt.com	2
37246	CTRI/2019/10/021835	Agam Shah	AgamShah	5	Lead-Clinical Operations	Dr. ReddyÃ¢Â€Â™s Laboratories Ltd.	DrReddysLaboratoriesLimited	IPDO-Innovation Plaza Bachupally village and Mandal, Medchal Malkajgiri district Hyderabad, India.MedchalTELANGANA500 090 India	Ph: 04048796019	48796019	NA	agam.shah@drreddys.com	3
49102	CTRI/2020/11/029234	Agam Shah	AgamShah	5	Lead, Clinical & Medical Operations	Dr. ReddyÃ¢Â€Â™s Laboratories Limited	DrReddysLaboratoriesLimited	Integrated Product Development Office, Innovation Plaza, Survey No 42, 45 & 46,Bachupally Village, Bachupally Mandal, Medchal, Malkajgiri District, Hyderabad Ã¢Â€Â“ 500090, Telangana, IndiaHyderabadTELANGANA500090India	Ph: 9963164410	63164410	NA	agam.shah@drreddys.com	3
60333	CTRI/2021/09/036830	Agam Shah	AgamShah	5	Lead - Clinical & Medical Operations, Global Clinical Management	Dr ReddyÃ¢Â€Â™s Laboratories Limited	DrReddysLaboratoriesLimited	Integrated Product Development, Innovation Plaza, Survey No 42, 45 & 46, Bachupally Village, Bachupally Mandal, Medchal-Malkajgiri District, Hyderabad Ã¢Â€Â“ 500 090, TelanganaHyderabadTELANGANA500090India	Ph: 919963164410	63164410	NA	agam.shah@drreddys.com	3
40175	CTRI/2020/03/023916	Aishwarya Venkataraman	AishwaryaVenkataraman	2	DBT Ramalingaswami fellow	National Institute for Research in Tuberculosis	ICMR-NationalInstituteforResearchinTuberculosis	Department of HIV ImmunologyNational Institute for Research in Tuberculosis, No 1, Mayor Sathyamoorthy Road, Chetpet, Chennai 600031.ChennaiTAMIL NADU600031India	Ph: 7358293053	58293053	NA	Draishwaryav@gmail.com	1
67638	CTRI/2022/04/042311	Aishwarya Venkataraman	AishwaryaVenkataraman	2	Scientist E	ICMR-NIRT	ICMR-NationalInstituteforResearchinTuberculosis	ICMR-National Institute for Research in Tuberculosis,No.1, Mayor Sathiyamoorthy Road,Chetpet, Chennai - 600 031ChennaiTAMIL NADU600 031India	Ph: 914428369533	28369533	NA	aishwarya.v@nirt.res.in	1
44162	CTRI/2020/07/026391	Ajay Alexander	AjayAlexander	5	Head Clinical Research	G7 Synergon Private Limited	G7SynergonPrivateLimited	No 537 9th Cross 5th main Tata Nagar Sahakaranagar Post Bangalore Karnataka IndiaBangaloreKARNATAKA560092India	Ph: 09916252529	16252529	NA	ajay.alexander@g7synergon.in	4
50197	CTRI/2020/12/029989	Ajay Alexander	AjayAlexander	5	Head Clinical Research	G7 Synergon Private Limited	G7SynergonPrivateLimited	Department - Clinical Research,1st floor, Investigator Room, No 537 9th Cross 5th main Tata NagarSahakaranagar Post Bangalore Karnataka IndiaBangaloreKARNATAKA560092India BangaloreKARNATAKA560092India	Ph: 09916252529	16252529	NA	ajay.alexander@g7synergon.in	4
61581	CTRI/2021/12/038914	Ajay Alexander	AjayAlexander	5	Medical Monitor	G7 Synergon Private Limited	G7SynergonPrivateLimited	No 537 9th Cross 5th main Tata Nagar Sahakaranagar Post Bangalore Karnataka IndiaBangaloreKARNATAKA560092India	Ph: 9916252529	16252529	NA	ajay.alexander@g7synergon.in	4
78689	CTRI/2023/01/049053	Ajay Alexander	AjayAlexander	5	Head-Clinical Trial	G7 Synergon Private Limited	G7SynergonPrivateLimited	No 537 9th Cross 5th main Tata Nagar Sahakaranagar Post Bangalore Karnataka IndiaBangaloreKARNATAKA560092India	Ph: 9916252529	16252529	NA	ajay.alexander@g7synergon.in	4
78903	CTRI/2023/01/049327	Ajay Alexander	AjayAlexander	5	Medical Monitor	Samahitha Research Solutions	SamahithaResearchSolutions	Room No.2, Department of Clinical OperationsNo 1204 ASHVA second floor 26th main road Jayanagar 9th block Bangalore KARNATAKA 560069 India BangaloreKARNATAKA560069India	Ph: 6364147979	64147979	NA	mrd@samahitha.com	1
945	CTRI/2009/091/000771	Akhilesh Sharma	AkhileshSharma	14	NA	NA	NA	Piramal Life Sciences Limited1, Nirlon Complex Off Western Express Highway, Goregaon (East) MumbaiMAHARASHTRA400063India	Ph: 02230818600	30818600	Ph: 02230818703	akhilesh.sharma@piramal.com	1
17097	CTRI/2018/05/014254	Akhilesh Sharma	AkhileshSharma	14	President & Chief Medical Officer	Alkem Laboratories Limited	AlkemLaboratoriesLimited	Alkem Laboratories Limited, Alkem House, Devashish, Adjacent to Matulya centre, Senapati Bapat Marg, Lower ParelMumbaiMAHARASHTRA400013India	Ph: 02239829999	39829999	NA	akhilesh.sharma@alkem.com	13
23029	CTRI/2018/07/014908	Akhilesh Sharma	AkhileshSharma	14	President & CMO	Alkem Laboratoroes Limited	AlkemLaboratoriesLimited	Alkem Laboratories Limited, Alkem House, Devashish, Adjacent to Matulya centre, Senapati Bapat Marg, Lower ParelMumbaiMAHARASHTRA400013India	Ph: 9701346369	01346369	NA	akhilesh.sharma@alkem.com	13
32739	CTRI/2019/04/018614	Akhilesh Sharma	AkhileshSharma	14	President & Chief Medical Officer	Alkem Laboratories Limited	AlkemLaboratoriesLimited	Alkem Laboratories Limited,Unit no. 301, 3rd floor, Marathon Innovo, Ã¢Â€Â˜BÃ¢Â€Â™ Wing, Opp. Peninsula Corporate Park, Ganpatrao Kadam Marg,Lower Parel (West), MumbaiMumbaiMAHARASHTRA400013India	Ph: 02239829999	39829999	NA	akhilesh.sharma@alkem.com	13
34052	CTRI/2019/09/021256	Akhilesh Sharma	AkhileshSharma	14	President & Chief Medical Officer	Alkem Laboratories Ltd	AlkemLaboratoriesLimited	Alkem Laboratories Ltd. Unit no. 301, 3rd floor, Marathon Innovo, Ã¢Â€Â˜BÃ¢Â€Â™ Wing, Opp. Peninsula Corporate Park, Ganpatrao Kadam Marg, Lower Parel (West), Mumbai, MAHARASHTRA-400013, IndiaMumbaiMAHARASHTRA400013India	Ph: 02239829999	39829999	NA	akhilesh.sharma@alkem.com	13
41220	CTRI/2020/06/025851	Akhilesh Sharma	AkhileshSharma	14	President & CMO	Alkem Laboratoroes Limited	AlkemLaboratoriesLimited	Alkem Laboratories Limited, Alkem House, Devashish, Adjacent to Matulya centre, Senapati Bapat Marg, Lower ParelMumbaiMAHARASHTRA400013IndiaMumbaiMAHARASHTRA400013India	Ph: 9701346369	01346369	NA	akhilesh.sharma@alkem.com	13
42587	CTRI/2020/05/025476	Akhilesh Sharma	AkhileshSharma	14	President & CMO	Alkem Laboratoroes Limited	AlkemLaboratoriesLimited	Medical Affairs department, Alkem House, Devashish,Adjacent to Matulya centre, Senapati Bapat Marg, Lower Parel MumbaiMAHARASHTRA400013India	NA	NA	NA	akhilesh.sharma@alkem.com	13
42640	CTRI/2020/09/028070	Akhilesh Sharma	AkhileshSharma	14	President & CMO	Alkem Laboratoroes Limited	AlkemLaboratoriesLimited	Alkem Laboratories Limited, Alkem House, Devashish, Adjacent to Matulya centre, Senapati Bapat Marg, Lower Parel MumbaiMAHARASHTRA 400013 India	NA	NA	NA	akhilesh.sharma@alkem.com	13
45267	CTRI/2021/01/030508	Akhilesh Sharma	AkhileshSharma	14	President & CMO	Alkem Laboratoroes Limited	AlkemLaboratoriesLimited	Medical Affairs department, Alkem House, Devashish, Adjacent to Matulya centre, Senapati Bapat Marg, Lower ParelMumbaiMAHARASHTRA400013India	Ph: 02239829999	39829999	NA	akhilesh.sharma@alkem.com	13
54765	CTRI/2021/08/035907	Akhilesh Sharma	AkhileshSharma	14	President & CMO	Alkem Laboratories Limited	AlkemLaboratoriesLimited	Alkem Laboratories Limited, Alkem House, Devashish, Adjacent to Matulya centre, Senapati Bapat Marg, Lower Parel Mumbai MumbaiMAHARASHTRA400013India	Ph: 9701346369	01346369	NA	akhilesh.sharma@alkem.com	13
60036	CTRI/2021/10/037461	Akhilesh Sharma	AkhileshSharma	14	President & CMO	Alkem Laboratories Limited	AlkemLaboratoriesLimited	Alkem Laboratories Limited, Alkem House, Devashish, Adjacent toMatulya centre, Senapati Bapat Marg, Lower Parel MumbaiMumbaiMAHARASHTRA400013IndiaMumbaiMAHARASHTRA400013India	Ph: 9701346369	01346369	NA	akhilesh.sharma@alkem.com	13
60863	CTRI/2021/11/037831	Akhilesh Sharma	AkhileshSharma	14	President & CMO	Alkem Laboratories Limited	AlkemLaboratoriesLimited	Alkem Laboratories Limited, Alkem House, Devashish, Adjacent to Matulya centre, Senapati Bapat Marg, Lower ParelMumbaiMAHARASHTRA400013India	NA	NA	NA	akhilesh.sharma@alkem.com	13
62957	CTRI/2021/12/038472	Akhilesh Sharma	AkhileshSharma	14	President & CMO	Alkem Laboratories Limited	AlkemLaboratoriesLimited	Alkem Laboratories Limited, Alkem House, Devashish, Adjacent to Matulya centre, Senapati Bapat Marg, Lower Parel Mumbai Mumbai MAHARASHTRA 400013 IndiaMumbaiMAHARASHTRA400013IndiaMumbai (Suburban)MAHARASHTRA400013India	Ph: 9701346369	01346369	NA	akhilesh.sharma@alkem.com	13
71681	CTRI/2022/08/044563	Akhilesh Sharma	AkhileshSharma	14	President & CMO	Alkem Laboratories Limited	AlkemLaboratoriesLimited	Alkem Laboratories Limited Alkem House Devashish Adjacent to Matulya center Senapati Bapat Marg Lower Parel Mumbai MAHARASHTRA 400013 IndiaMumbai (Suburban)MAHARASHTRA400013India	Ph: 9701346369	01346369	NA	akhilesh.sharma@alkem.com	13
3431	CTRI/2012/01/002321	Alok Kumar	AlokKumar	3	DIrector General Incharge	Central Council for Research in Homoeopathy	CentralCouncilforResearchinHomoeopathy	Central Council for Research in Homoeopathy, 61- 65, Institutional Area Opp. D -Block Janakpuri New Delhi India Central Council for Research in Homoeopathy, 61- 65, Institutional Area Opp. D -Block Janakpuri New Delhi India South WestDELHI110058India	Ph: 01128525523	28525523	Ph: 01128521060	ccrhindia@gmail.com	2
3432	CTRI/2012/01/002316	Alok Kumar	AlokKumar	3	Director General- Incharge	Central Council for Research in Homoeopathy	CentralCouncilforResearchinHomoeopathy	Central Council for Research in Homoeopathy, 61- 65, Institutional Area Opp. D -Block Janakpuri New Delhi India South WestDELHI110058India	Ph: 01128525523	28525523	Ph: 01128521060	ccrhindia@gmail.com	2
30604	CTRI/2019/01/017334	Alok Kumar	AlokKumar	3	Asst prof (Cardiac Anaesthesia)	Army Hospital Research and Referral	ArmyHospitalResearchandReferral	Dept of Anaesthesia and Critical Care,Army Hospital (R andR),Delhi CanttSouth WestDELHI110010India	Ph: 8146044104	46044104	NA	mipayal07@gmail.com	1
1232	CTRI/2010/091/000006	Alpeshkumar Patel	AlpeshkumarPatel	4	Principal Investigator	Zydus Research Centre	ZydusResearchCentre	Zydus Research Centre. Survey No. 396/403, Opp. Sarvotam Hotel, Nr. Nova Petrochemicals, Sarkhej-Bavla N.H. No. 8A, Village: Moraiya, Ahmedabad Ahmadabad Zydus Research Centre. Survey No. 396/403, Opp. Sarvotam Hotel, Nr. Nova Petrochemicals, Sarkhej-Bavla N.H. No. 8A, Village: Moraiya, Ahmedabad AhmadabadAhmadabadGUJARAT382213India	Ph: 912717250801	17250801	Ph: 91-2717-250606	alpeshkumarpatel@zyduscadila.com	1
3243	CTRI/2011/08/001934	Alpeshkumar Patel	AlpeshkumarPatel	4	Principal Investigator	Lambda Therapeutic Research Ltd	LambdaTherapeuticResearchLimited	Lambda Therapeutic Research Ltd.,Plot No. 38, Near Silver Oak Club S. G. Highway, Gota, Ahmedabad - 380 061Gujarat, INDIA AhmadabadGUJARAT380061India	Ph: 07940202282	40202282	Ph: 07940202021	alpeshpatel@lambda-cro.com	1
3849	CTRI/2011/12/002238	AlpeshKumar Patel	AlpeshKumarPatel	4	Principal Investigator	Zydus Research Centre	ZydusResearchCentre	Zydus Research Centre,Cadila Healthcare Limited,Survey No. 396/403, Opp. Sarvotam Hotel, Nr. NovaPetrochemicals,Sarkhej-Bavla N.H. No. 8A, Moraiya, Ahmedabad-382213 Gujarat,IndiaCadila Healthcare Limited ,Zydus Cadila House,TPS 5, Service road,Vile Parle(E),Mumbai400057AhmadabadGUJARAT382213 India	Ph: 912717665555	17665555	Ph: 91-2717-665355	AlpeshkumarJPatel@zyduscadila.com	2
3895	CTRI/2012/01/002385	Alpeshkumar Patel	AlpeshkumarPatel	4	Principle Investigator	Zydus Research Centre	ZydusResearchCentre	Zydus Research Centre, Cadila Healthcare LimitedSurvey No. 396/403, Opp. Sarvotam Hotel, Nr. Nova Petrochemicals,Sarkhej-Bavla N.H. No. 8A, Moraiya, AhmedabadGujarat, India Cadila Healthcare Limited,Zydus Cadila House, TPS 5, Service road,Vile Parle(E),Mumbai 400057AhmadabadGUJARAT382213 India	Ph: 912717665555	17665555	Ph: 912717665355	alpeshkumarJpatel@zyduscadila.com	2
7817	CTRI/2014/01/004301	Ambady Ramachandran	AmbadyRamachandran	2	President	India Diabetes Research Foundation	IndiaDiabetesResearchFoundation	India Diabetes Research Foundation No28 Marshalls Road Egmore India Diabetes Research Foundation No28 Marshalls Road Egmore Chennai - 600 008 IndiaChennaiTAMIL NADU600008India	Ph: 9841080605	41080605	NA	research@ardiabetes.org	1
26045	CTRI/2018/07/015083	Ambady Ramachandran	AmbadyRamachandran	2	Principal Investigator	India Diabetes Research Foundation	IndiaDiabetesResearchFoundation	No 110, Anna Salai, Guindy, Chennai ChennaiTAMIL NADU600 032India	Ph: 04428582003	28582003	Ph: 04442148856	ramachandran@vsnl.com	1
2775	CTRI/2012/04/002552	Ambrish Srivastava	AmbrishSrivastava	3	General Manager	Torrent Pharmaceuticals Ltd., India	TorrentPharmaceuticalsLimited	Torrent Pharmaceuticals Ltd., Torrent Research Centre,Village: Bhat, Dist: Gandhinagar-GandhinagarGUJARAT382428India	Ph: 07923969100	23969100	Ph: 07923969135	ambrishsrivastava@torrentpharma.com	1
4444	CTRI/2014/10/005088	Ambrish Srivastava	AmbrishSrivastava	3	Assistant Vice President Clinical Research and Medical Affairs	Alkem Laboratories Limited	AlkemLaboratoriesLimited	Alkem Laboratories Limited Alkem House Devashish Adjacent to Matulya Centre Senapati Bapat Marg Lower Parel Mumbai Pin Code 400013 Maharashtra INDIAAlkem Laboratories Limited Alkem House Devashish Adjacent to Matulya Centre Senapati Bapat Marg Lower Parel Mumbai Pin Code 400013 Maharashtra INDIAMumbaiMAHARASHTRA400013India	Ph: 02239829572	39829572	Ph: 022-24903831	ambrish.srivastava@alkem.com	2
8223	CTRI/2017/06/008891	Ambrish Srivastava	AmbrishSrivastava	3	Assistant Vice President : Clinical Research & Medical Services	Alkem Laboratories Limited	AlkemLaboratoriesLimited	Alkem Laboratories Limited, Alkem House, Devashish, Adjacent to Matulya centre, Senapati Bapat Marg, Lower Parel, Mumbaisame as aboveMumbaiMAHARASHTRA400013India	Ph: 02239829999	39829999	NA	ambrish.srivastava@alkem.com	2
31786	CTRI/2019/03/018086	Amit Kumar	AmitKumar	2	PhD Scholar	National Institute of Ayurveda, Jaipur	NationalInstituteofAyurvedaJaipur	PG Department of Panchakarma, National Institute of Ayurveda, Jaipur, Rajasthan-302002JaipurRAJASTHAN302002India	Ph: 7597385005	97385005	NA	miglani85@gmail.com	1
63015	CTRI/2023/02/049883	Amit Kumar	AmitKumar	2	Assistant Professor	Sanjay Gandhi Postgraduate Institute Of Medical Sciences	SanjayGandhiPostgraduateInstituteOfMedicalSciences	Apex Trauma CenterSanjay Gandhi Postgraduate Institute Of Medical SciencesLucknowUTTAR PRADESH226029India	Ph: 9839020847	39020847	NA	amit2k03@gmail.com	1
40699	CTRI/2020/06/025640	Amol Patil	AmolPatil	5	Professor	Bharati Vidyapeeth Dental College and Hospital, Bharati Vidyapeeth Deemed to be UNiversity	BharatiVidyapeethDentalCollegeandHospitalBharatiVidyapeethDeemedtobeUNiversity	Bharati vidyapeeth dental college and hospital, katrajPuneMAHARASHTRA411043India	Ph: 7774048166	74048166	NA	amolp66@gmail.com	1
52981	CTRI/2021/03/031937	Amol Patil	AmolPatil	5	Assistant Professor	MA Rangoonwala college of dental science and research centre	MARangoonwalaCollegeofDentalSciencesandResearchInstitutePune	406,Department of pediatric and preventive dentistry,MA Rangoonwala Dental College, Camp, PunePuneMAHARASHTRA411001India	Ph: 9561042279	61042279	NA	amolpatil2526@gmail.com	4
62408	CTRI/2022/03/041134	Amol Patil	AmolPatil	5	Associate Professor	M A Rangoonwala College of Dental Sciences and Research Institute Pune	MARangoonwalaCollegeofDentalSciencesandResearchInstitutePune	M A Rangoonwala College of Dental Sciences and Research Institute, Department of Pedodontics, room no 206, Camp, PunePuneMAHARASHTRA411001India	Ph: 9561042279	61042279	NA	amolpatil2526@gmail.com	4
77941	CTRI/2023/01/048916	Amol Patil	AmolPatil	5	Associate Professor	Reader	Reader	M A Rangoonwala College of Dental Sciences and ResearchInstitute, Department of Pedodontics, room no 206, Camp, PunePuneMAHARASHTRA411001IndiaPuneMAHARASHTRA411001India	Ph: 9561042279	61042279	NA	amolpatil2526@gmail.com	4
78095	CTRI/2022/12/048617	Amol Patil	AmolPatil	5	Associate Professor	M A Rangoonwala College of Dental Sciences and Research Institute Pune	MARangoonwalaCollegeofDentalSciencesandResearchInstitutePune	M A Rangoonwala College of Dental Sciences and ResearchInstitute, Department of Pedodontics, room no 206, Camp, PunePuneMAHARASHTRA411001IndiaM A Rangoonwala College of Dental Sciences and ResearchInstitute, Department of Pedodontics, room no 206, Camp, PunePuneMAHARASHTRA411001IndiaPuneMAHARASHTRA411001India	NA	NA	NA	amolpatil2526@gmail.com	4
28564	CTRI/2018/09/015862	Anand Chaudhari	AnandChaudhari	2	Principal Investigator	Rajpal Hospital	RajpalHospital	Rajpal Hospital, Department of Medicine, First Floor, Room number 01, Sector 10, Koparkhairane, Navi Mumbai.ThaneMAHARASHTRA400709India	Ph: 9870351025	70351025	NA	dranandchaudhari100@gmail.com	2
39744	CTRI/2020/02/023113	Anand Chaudhari	AnandChaudhari	2	Principal Investigator	Rajpal Hospital	RajpalHospital	Rajpal Hospital, Department of Medicine, First Floor, Room Number 01, Sector 10, KoparkhairaineThaneMAHARASHTRA400709India	Ph: 7039915569	39915569	NA	clinicalsite.rajpal@gmail.com	1
6546	CTRI/2015/03/005601	Anand Krishnan	AnandKrishnan	2	Additional Professor	All India Institute of Medical Sciences	AIIMS	Centre for Community Medicine,AIIMS, Ansari Nagar, New Delhi SouthDELHI110029India	NA	NA	NA	anand.drk@gmail.com	1
10921	CTRI/2015/06/005902	Anand Krishnan	AnandKrishnan	2	Professor	All India Institute of Medical Sciences(AIIMS)	AIIMS	Centre for Community Medicine, Old OT Block, All India Institute of Medical Sciences(AIIMS), Ansari Nagar, New DelhiCentralDELHI110029India	Ph: 911126594253	26594253	Ph: 91-11-2658-8663	kanandiyer@yahoo.com	1
4602	CTRI/2012/07/002817	Anand Pendse	AnandPendse	3	Project Manager	Boehringer Ingelheim India Pvt. Ltd.	BoehringerIngelheimIndiaprivateLimited	1102, 11th Floor, Hallmark Business Plaza, Guru Nanak Hospital Road, Near Guru NanakHospital, Bandra (EAST), Mumbai.IndiaMumbaiMAHARASHTRA400051India	Ph: 02226456484	26456484	Ph: 02226456163	anand.pendse.ext@boehringer-ingelheim.com	1
5770	CTRI/2013/01/003290	Anand Pendse	AnandPendse	3	Project Manager - Clinical Operations	Boehringer Ingelheim (India) Pvt. Ltd	BoehringerIngelheimIndiaprivateLimited	1102 11th Floor Hallmark Business Plaza Gurunanak Hospital RoadNear Gurunanak Hospital Bandra East MumbaiMumbaiMAHARASHTRA400 051IndiaMumbaiMAHARASHTRA400 051India	Ph: 919820563905	20563905	Ph: 912226456163	anand.pendse@boehringer-ingelheim.com	2
15347	CTRI/2017/01/007727	Anand Pendse	AnandPendse	3	Senior Project Manager	Boehringer Ingelheim India Provate Limited	BoehringerIngelheimIndiaprivateLimited	Boehringer Ingelheim India Pvt Ltd1102 Hallmark Business PlazaGurunanak Hospital Road Bandra East MumbaiBoehringer Ingelheim India Pvt Ltd1102 Hallmark Business PlazaGurunanak Hospital Road Bandra East MumbaiMAHARASHTRA400051India	Ph: 919820563905	20563905	Ph: 912226456163	anand.pendse@boehringer-ingelheim.com	2
37237	CTRI/2019/10/021548	Anand V Kulkarni	AnandVKulkarni	5	Assistant professor	AIG Hospital	AIGHospital	Mind space road, Gachibowli-HyderabadHyderabadTELANGANA500082India	Ph: 8553322434	53322434	NA	anandvk90@gmail.com	1
67173	CTRI/2022/03/041210	Anand V Kulkarni	AnandVKulkarni	5	Consultant	AIG Hospitals	AIGhospital	Cluster M, Chamber no. 2, Department of Hepatology, AIG Hospitals, Gachibowli, HyderabadHyderabadTELANGANA500032India	NA	NA	NA	dranand.v@aighospitals.com	4
78107	CTRI/2023/03/050521	Anand V Kulkarni	AnandVKulkarni	5	Consultant	AIG Hospitals	AIGhospital	Cluster M, Chamber no. 2, Department of Hepatology, AIG Hospitals, Gachibowli, HyderabadHyderabadTELANGANA500032India	NA	NA	NA	dranand.v@aighospitals.com	4
78950	CTRI/2023/02/049958	Anand V Kulkarni	AnandVKulkarni	5	Senior Consultant	AIG Hospitals	AIGhospital	Cluster M, Chamber no. 2, Department of Hepatology, AIG Hospitals, Gachibowli, HyderabadHyderabadTELANGANAIndia HyderabadTELANGANA500032India	NA	NA	NA	dranand.v@aighospitals.com	4
79038	CTRI/2023/01/048926	Anand V Kulkarni	AnandVKulkarni	5	Senior Consultant	AIG Hospitals	AIGhospital	Cluster M, Chamber no. 2, Department of Hepatology, AIG Hospitals, Gachibowli, HyderabadHyderabadTELANGANA500032India	NA	NA	NA	dranand.v@aighospitals.com	4
38608	CTRI/2020/02/023491	Anil Avhad	AnilAvhad	5	Research Officer (Ayurveda)	Regional Ayurveda Research Institute for Skin Disorders	RegionalAyurvedaResearchInstituteforSkinDisorders	Regional Ayurveda Research Institute for Skin Disorders, Girdharnagar, Asarwa, AhmedabadAhmadabadGUJARAT380004India	NA	NA	NA	dranil.avhad@gov.in	1
48405	CTRI/2020/11/028801	Anil Avhad	AnilAvhad	5	General Manager - Clinical Research	Cadila Pharmaceuticals Limited	CadilaHealthcareLimited	1389, Trasad RoadDholka Ã¢Â€Â“ 382225, AhmedabadD1389, Trasad RoadDholka Ã¢Â€Â“ 382225, Ahmedabad.AhmadabadGUJARAT382225India	Ph: 9833454044	33454044	NA	anil.avhad@cadilapharma.co.in	4
62194	CTRI/2021/11/038001	Anil Avhad	AnilAvhad	5	Head - Cadila CRO	Cadila Pharmaceuticals Limited	CadilaHealthcareLimited	Cadila Pharmaceuticals Limited1389, Trasad Road. Dholka Ã¢Â€Â“ 382225. Ahmedabad. Gujarat. India.AhmadabadGUJARAT382225India	Ph: 02714221481	14221481	NA	anil.avhad@cadilapharma.co.in	4
62783	CTRI/2021/11/038282	Anil Avhad	AnilAvhad	5	Head - Cadila CRO	Cadila Pharmaceuticals Limited	CadilaHealthcareLimited	1389, Trasad RoadDholka, AhmedabadDholka, AhmedabadAhmadabadGUJARAT382225India	Ph: 02714221481	14221481	NA	anil.avhad@cadilapharma.co.in	4
62832	CTRI/2021/12/038373	Anil Avhad	AnilAvhad	5	Head - Cadila CRO	Cadila Pharmaceuticals Limited	CadilaHealthcareLimited	1389, Trasad Road, Clinical Research Division,Dholka, AhmedabadAhmadabadGUJARAT382225India	Ph: 912714221481	14221481	NA	anil.avhad@cadilapharma.co.in	4
79	CTRI/2008/091/000035	Anil Bhansali	AnilBhansali	3	Principal Investigator	NA	NA	Post Graduate Institute & ResearchChandigarhCHANDIGARH160012India	Ph: 01722756582	22756582	NA	anilbhansali_endocrine@rediffmail.com	1
7371	CTRI/2014/01/004289	Anil Bhansali	AnilBhansali	3	Principal Investigator	Post Graduate Institute of Medical Education & Research	PGIMER	Room No 3027,3rd floor, Research Block B,ChandigarhCHANDIGARH160012India	Ph: 911722756583	22756583	Ph: 1722744401	anilbhansaliendocrine@gmail.com	2
44730	CTRI/2021/02/031471	Anil Bhansali	AnilBhansali	3	National Coordinating Investigator	Post Graduate Institute of Medical Education & Research	PGIMER	Department of Endocrinology, Room No 3027,3rd floor, Research B Block,PGIMER, Sector 12ChandigarhCHANDIGARH160012India	NA	NA	NA	anilbhansaliendocrine@gmail.com	2
6611	CTRI/2015/04/005670	Ankesh Barnwal	AnkeshBarnwal	2	Principal Investigator	Cliantha Research Limited	ClianthaResearchLimited	Cliantha Research LimitedSigma-1 Corporate,B/H. Rajpath Club,Opposite Mann Party Plot,Off. S.G Highway, Bodakdev, Ahmedabad-380 054, Gujarat, IndiaAhmadabadGUJARAT380054India	Ph: 07966135664	66135664	Ph: 079-66135641	abarnwal@clianthatrials.com	1
20256	CTRI/2017/09/009804	Ankesh Barnwal	AnkeshBarnwal	2	Medical Monitor	Cliantha Research Ltd	ClianthaResearchLimited	Cliantha Research Limited, Garden View Corporate House third floorOpposite AUDA Garden BodakdevAhmadabadGUJARAT380054India	Ph: 07966219545	66219545	Ph: 07966219549	abarnwal@cliantha.in	1
28240	CTRI/2018/09/015697	Anshul Attrey	AnshulAttrey	5	Senior Manager	Lambda Therapeutic Research Ltd	LambdaTherapeuticResearchLimited	Lambda House, Department of Clinical Pharmacology and Medical AffairsPlot no. 38, Survey No. 388 Near Silver Oak Club, S. G.Highway, GotaAhmadabadGUJARAT382481India	Ph: 07940202274	40202274	Ph: 07940202021	anshulattrey@lambda-cro.com	2
38558	CTRI/2019/12/022266	Anshul Attrey	AnshulAttrey	5	Assistant General Manager	Lambda Therapeutic Research Ltd	LambdaTherapeuticResearchLimited	Lambda House, Department of Clinical Pharmacology and Medical Affairs, Plot No. 38, Survey No. 388Near Silver Oak Club, S. G.Highway, GotaAhmadabadGUJARAT382481India	Ph: 07940202274	40202274	Ph: 07940202021	anshulattrey@lambda-cro.com	2
55362	CTRI/2021/05/033311	Anshul Attrey	AnshulAttrey	5	In Charge-Facility and Principal Investigator	Veeda Clinical Research	VeedaClinicalResearchprivateLimited	Veeda Clinical Research, Vedant ComplexNear YMCA Club, S. G. HighwayAhmadabadGUJARAT380015India	Ph: 7967773000	67773000	NA	Anshul.A2181@veedacr.com	3
60158	CTRI/2021/09/036637	Anshul Attrey	AnshulAttrey	5	PRINCIPAL INVESTIGATOR	Veeda Clinical Research Pvt. Ltd.	VeedaClinicalResearchprivateLimited	Veeda Clinical Research Pvt. Ltd.1st, 2nd, 3rd and 4th FloorVEDANT Complex, Nr. Y.M.C.A. Club,S.G.Highway Road, Vejalpur,Ahmedabad 1st, 2nd, 3rd and 4th FloorVEDANT Complex, Nr. Y.M.C.A. Club, S.G.Highway Road, Vejalpur, Ahmedabad - 380051 AhmadabadGUJARAT380051India	Ph: 07967773000	67773000	Ph: 07930013010	Anshul.A2181@veedacr.com	3
70461	CTRI/2022/06/043399	Anshul Attrey	AnshulAttrey	5	PRINCIPAL INVESTIGATOR	Veeda Clinical Research Ltd.	VeedaClinicalResearchprivateLimited	1st, 2nd, 3rd and 4th FloorVEDANT Complex,Nr. Y.M.C.A. Club, S.G.Highway Road, VejalpurAhmadabadGUJARAT380051India	Ph: 07967773000	67773000	Ph: 07930013010	anshul.a2181@veedacr.com	3
369	CTRI/2009/091/000105	Anurita Majumdar	AnuritaMajumdar	13	NA	NA	NA	Plot #92, Sector 32,Institutional AreaGurgaonHARYANA122001India	Ph: 0111242823013	42823013	Ph: 0111244753012	majumdaran@lilly.com	8
376	CTRI/2009/091/000113	Anurita Majumdar	AnuritaMajumdar	13	NA	NA	NA	Plot #92, Sector 32, Institutional AreaGurgaonHARYANA122011India	Ph: 0111242823013	42823013	Ph: 0111244753012	majumdaran@lilly.com	8
463	CTRI/2009/091/000210	Anurita Majumdar	AnuritaMajumdar	13	Medical Director	India	India	Plot #92, Sector 32,Institutional AreaGurgaonHARYANA122011India	NA	NA	NA	majumdaran@lilly.com	8
804	CTRI/2009/091/000608	Anurita Majumdar	AnuritaMajumdar	13	NA	NA	NA	Plot #92, Sector 32Institutional AreaGurgaonHARYANA122011India	Ph: 0111242823013	42823013	Ph: 0111244753012	majumdaran@lilly.com	8
847	CTRI/2009/091/000654	Anurita Majumdar	AnuritaMajumdar	13	Medical Director	Eli Lilly India Pvt. Ltd.	EliLilly	Plot #92, Sector 32, Institutional AreaGurgaonHARYANA122011India	Ph: 0111242823013	42823013	Ph: 0111244753012	majumdaran@lilly.com	8
1114	CTRI/2009/091/000969	Anurita Majumdar	AnuritaMajumdar	13	Medical Director	Eli Lilly and Company India Private Limited	EliLilly	Eli Lilly and Company India Private Limited, Plot No. 92, Sec- 32Eli Lilly and Company India Private Limited, Plot No. 92, Sec- 32GurgaonHARYANA122001India	Ph: 01244753000	44753000	Ph: 01244753013	majumdar_anurita@lilly.com	5
3087	CTRI/2011/07/001900	Anurita Majumdar	AnuritaMajumdar	13	Medical Director	Eli Lilly and Company	EliLilly	Plot #92, Sector 32,Institutional AreaGurgaonHARYANA122001India	Ph: 0111242823064	42823064	Ph: 0111242823013	majumdaran@lilly.com	8
3088	CTRI/2011/07/001866	Anurita Majumdar	AnuritaMajumdar	13	Medical Director	Eli Lilly	EliLilly	Plot #92, Sector 32, Institutional AreaGurgaonHARYANA122001India	Ph: 0111242823064	42823064	Ph: 0111242823013	majumdaran@lilly.com	8
3315	CTRI/2011/08/001942	Anurita Majumdar	AnuritaMajumdar	13	Medical Director	Eli Lilly	EliLilly	Plot #92, Sector 32, Institutional AreaGurgaonHARYANA122011India	Ph: 0111242823013	42823013	Ph: 0111244753012	majumdaran@lilly.com	8
3495	CTRI/2011/09/001987	Anurita Majumdar	AnuritaMajumdar	13	Medical Director	Eli Lilly and Company India Pvt. Ltd.	EliLilly	Eli Lilly and Company India Pvt. Ltd.Plot #92, Sector 32, Institutional Area, GurgaonGurgaonHARYANA122001India	Ph: 01244753000	44753000	Ph: 0124-4753013	majumdar_anurita@lilly.com	5
5034	CTRI/2012/08/002848	Anurita Majumdar	AnuritaMajumdar	13	Medical Director	Eli Lilly and Company India Pvt. Ltd.	EliLilly	Eli Lilly and Company India Pvt. Ltd.Plot 92, Sector 32GurgaonGurgaonHARYANA122001India	Ph: 01244753000	44753000	Ph: 0124-4753013	majumdar_anurita@lilly.com	5
5035	CTRI/2012/08/002851	Anurita Majumdar	AnuritaMajumdar	13	Medical Director	Eli Lilly and Company India Private Limited	EliLilly	Eli Lilly and Company India Private Limited, Plot No. 92, Sec- 32,GurgaonGurgaonHARYANA122001India	Ph: 01244753000	44753000	Ph: 0124-4753013	majumdar_anurita@lilly.com	5
10161	CTRI/2014/09/005054	Anurita Majumdar	AnuritaMajumdar	13	Medical Director	Eli Lilly and Company India Private Limited	EliLilly	Eli Lilly and Company India Private Limited, Plot No. 92, Sec- 32Eli Lilly and Company India Private Limited, Plot No. 92, Sec- 32,GurgaonGurgaonHARYANA122001India	Ph: 01244753000	44753000	Ph: 01244753013	majumdar_anurita@lilly.com	5
20266	CTRI/2017/09/009710	Arvind Kumar	ArvindKumar	3	Assistant Professor	NA	NA	Dept, of PSM, RUHS College of Medical Sciences, Sector 11, Kumbha marg, Tonk Road, JaipurJaipurRAJASTHAN302015India	Ph: 8559814816	59814816	NA	dranuaiims@yahoo.com	1
28985	CTRI/2019/05/018992	Arvind Kumar	ArvindKumar	3	Assistant Professor	All India Institute of Medical Sciences	AIIMS	3094A,Department of Medicine,All India Institute of Medical SciencesNew DelhiNew DelhiDELHI110029India	Ph: 8800984895	00984895	NA	linktoarvind@gmail.com	1
60039	CTRI/2021/10/037256	Arvind Kumar	ArvindKumar	3	Additional Professor	IGIMS,PATNA	IndiraGandhiInstituteofMedicalSciences	Department of Anaesthesiology and Critical care medicine,IGIMS,Patna-800014PatnaBIHAR800014India	Ph: 8789655581	89655581	NA	arvind007kumar@yahoo.com	1
7419	CTRI/2013/09/003951	Ashoka Kumar Singh	AshokaKumarSingh	2	AGM	Lambda Therapeutic Research Ltd	LambdaTherapeuticResearchLimited	Near Gujarat High CourtS. G. Highway, GotaAhmadabadGUJARAT380061India	Ph: 07940202020	40202020	Ph: 07940202021	ashokakumar@lambda-cro.com	1
22189	CTRI/2018/03/012650	Ashoka Kumar Singh	AshokaKumarSingh	2	General Manager- HOD-Clinical Operations	Veeda Clinical Research Pvt. Ltd	VeedaClinicalResearchprivateLimited	Veeda Clinical Research Pvt. Ltd. Shivalik Plaza-A, Near IIM, AmbawadiAhmadabadGUJARAT380015India	Ph: 7930013000	30013000	Ph: 07930013000	ashoka.singh@veedacr.com	1
1573	CTRI/2010/091/000373	Ashok Kumar	AshokKumar	2	Professor	NA	NA	Deptt. of Obstetrics & GynaecologyMaulana Azad Medical College and Lok Nayak HospitalNew DelhiDELHI110002India	Ph: 01123235823	23235823	NA	ash64kr@yahoo.com	1
26844	CTRI/2018/07/014706	Ashok Kumar	AshokKumar	2	Associate Professor	National Institute of Ayurveda, Jaipur	NationalInstituteofAyurvedaJaipur	Department of Shalya Tantra, National Institute of Ayurveda, Joravar Singh Gate, Amer Road, Jaipur JaipurRAJASTHAN302002India	Ph: 9649180572	49180572	NA	ashok_hp1976@yahoo.com	1
6791	CTRI/2014/03/004456	Babita Ghai	BabitaGhai	3	Additional Professor	Post Graduate Institute of Medical Education and Research, Chandigarh	PGIMER	Department of Anaesthesia and Intensive Care, Post Graduate Institute of Medical Education and Research, Sector-12, ChandigarhChandigarhCHANDIGARH160012India	Ph: 9914209533	14209533	Ph: 0172-2744401	ghaibabita@hotmail.com	2
8422	CTRI/2014/03/004459	Babita Ghai	BabitaGhai	3	Additional Professor	Post Graduate Institute of Medical Education and Research, Sector-12,Chandigarh, India-160012	PGIMER	Department of Anaesthesia and Intensive Care, Post Graduate Institute of Medical Education and Research, Sector-12,Chandigarh,India-160012Department of Anaesthesia and Intensive Care, Post Graduate Institute of Medical Education and Research, Sector-12,Chandigarh,India-160012ChandigarhCHANDIGARH160012India	Ph: 09914209533	14209533	Ph: 0172-2744401	ghaibabita@hotmail.com	2
10368	CTRI/2014/12/005324	Babita Ghai	BabitaGhai	3	Additional Professor	Post Graduate Institute of Medical Education and Research	PGIMER	Department of Anaesthesia and Intensive Care, Post Graduate Institute of Medical Education and Research, Sector-12 Department of Anaesthesia and Intensive Care, Post Graduate Institute of Medical Education and Research, Sector-12 ChandigarhCHANDIGARH160012India	Ph: 7087009533	87009533	Ph: 01722744401	ghaibabita1@gmail.com	1
10387	CTRI/2016/02/006668	Bhupesh Dewan	BhupeshDewan	15	Director Medical Services	Zuventus Healthcare Ltd	ZuventusHealthcareLimited	Office No 5119 D Wing 5th Floor Oberoi Garden Chandivali Andheri EastMumbai (Suburban)MAHARASHTRA400072India	Ph: 02230610000	30610000	NA	Bhupesh.Dewan@zuventus.com	14
10395	CTRI/2015/04/005676	Bhupesh Dewan	BhupeshDewan	15	Director Medical Services	Zuventus Healthcare Ltd	ZuventusHealthcareLimited	Office no 5119 D Wing 5th floor Oberoi Garden Chandivali Andheri EastMumbai (Suburban)MAHARASHTRA400 072India	Ph: 02230610000	30610000	NA	Bhupesh.Dewan@zuventus.com	14
29536	CTRI/2019/01/016974	Bhupesh Dewan	BhupeshDewan	15	Director Medical Services	Zuventus Healthcare Limited	ZuventusHealthcareLimited	Office No 5119, D wing, 5th floor, Oberoi Garden Estate, Chandivali, Andheri (east)MumbaiMAHARASHTRA400 072India	Ph: 28472823	28472823	NA	medico@zuventus.com	1
30694	CTRI/2019/03/018167	Bhupesh Dewan	BhupeshDewan	15	Director- Medical Services	Zuventus Healthcare Limited	ZuventusHealthcareLimited	5119, D Wing, Oberoi Garden Estate, Chandivali, Andheri (E)MumbaiMAHARASHTRA400 072India	Ph: 02230610000	30610000	NA	bhupesh.dewan@zuventus.com	14
41452	CTRI/2020/04/024552	Bhupesh Dewan	BhupeshDewan	15	Director- Medical Services	Zuventus Healthcare Limited	ZuventusHealthcareLimited	5119-D Wing, Oberoi Garden Estate, Chandivali, Andheri (East)MumbaiMAHARASHTRA400072India	Ph: 02230610000	30610000	NA	Bhupesh.Dewan@zuventus.com	14
42069	CTRI/2020/04/024571	Bhupesh Dewan	BhupeshDewan	15	Director- Medical Services	Zuventus Healthcare Limited	ZuventusHealthcareLimited	Department of Medical Services, 3101, C Wing, Oberoi Garden Estate, Chandivali, Andheri (E)MumbaiMAHARASHTRA400072India	Ph: 02230610000	30610000	NA	Bhupesh.Dewan@zuventus.com	14
45417	CTRI/2020/08/027364	Bhupesh Dewan	BhupeshDewan	15	Director- Medical Services	Zuventus Healthcare Limited	ZuventusHealthcareLimited	Department of Medical Services, 3101, C Wing, Oberoi Garden Estate, Chandivali, Andheri (E)MumbaiMAHARASHTRA400072India	Ph: 02230610000	30610000	NA	Bhupesh.Dewan@zuventus.com	14
45421	CTRI/2020/12/029739	Bhupesh Dewan	BhupeshDewan	15	Director, Medical Services	Zuventus Healthcare Limited	ZuventusHealthcareLimited	Department of Medical Services, 3101, C Wing, Oberoi Garden Estate, Chandivali, Andheri (E)MumbaiMAHARASHTRA400072India	Ph: 02230610000	30610000	NA	Bhupesh.Dewan@zuventus.com	14
47010	CTRI/2020/12/029740	Bhupesh Dewan	BhupeshDewan	15	Director- Medical Services	Zuventus Healthcare Limited	ZuventusHealthcareLimited	Department of Medical Services, 3101, C Wing, Oberoi Garden Estate, Chandivali, Andheri (E)MumbaiMAHARASHTRA400072India	Ph: 02230610000	30610000	NA	Bhupesh.Dewan@zuventus.com	14
48850	CTRI/2021/01/030793	Bhupesh Dewan	BhupeshDewan	15	Director, Medical Services	Zuventus Healthcare Limited	ZuventusHealthcareLimited	Department of Medical Services, 3101, C Wing, Oberoi Garden Estate, Chandivali, Andheri (E)MumbaiMAHARASHTRA400072India	Ph: 02230610000	30610000	NA	Bhupesh.Dewan@zuventus.com	14
52667	CTRI/2021/03/032053	Bhupesh Dewan	BhupeshDewan	15	Director, Medical Services	Zuventus Healthcare Limited	ZuventusHealthcareLimited	Department of Medical Services, 3101, C Wing, Oberoi Garden Estate, Chandivali, Andheri (E)MumbaiMAHARASHTRA400072IndiaMumbaiMAHARASHTRA400072India	Ph: 02230610000	30610000	NA	Bhupesh.Dewan@zuventus.com	14
52757	CTRI/2021/03/032140	Bhupesh Dewan	BhupeshDewan	15	Director- Medical Services	Zuventus Healthcare Limited	ZuventusHealthcareLimited	3101, Department of Medical Services, C wing, Oberoi GardenEstate, Chandivali, Andheri (E), MumbaiMumbaiMAHARASHTRA400072IndiaMumbaiMAHARASHTRA400072India	Ph: 02230610000	30610000	NA	Bhupesh.Dewan@zuventus.com	14
53211	CTRI/2021/04/033118	Bhupesh Dewan	BhupeshDewan	15	Director, Medical Services	Zuventus Healthcare Limited	ZuventusHealthcareLimited	Department of Medical Services, 3101, C Wing, Oberoi Garden Estate, Chandivali, Andheri (E)MumbaiMumbaiMAHARASHTRA400072India	Ph: 02230610000	30610000	NA	Bhupesh.Dewan@zuventus.com	14
56513	CTRI/2021/07/035082	Bhupesh Dewan	BhupeshDewan	15	Director, Medical Services	Zuventus Healthcare Limited	ZuventusHealthcareLimited	Department of Medical Services, 3101, C Wing, Oberoi GardenEstate, Chandivali, Andheri (E) MumbaiMumbaiMAHARASHTRA400072India	Ph: 02230610000	30610000	NA	Bhupesh.Dewan@zuventus.com	14
78607	CTRI/2023/01/048826	Bhupesh Dewan	BhupeshDewan	15	Director, Medical Services	Zuventus Healthcare Limited	ZuventusHealthcareLimited	Department of Medical Services, Zuventus Healthcare Ltd., Zuventus House, Plot Y2, CTS No.: 358/A2, Near Nahur Railway Station, Nahur (W), Mumbai, 400078 MaharashtraMumbaiMAHARASHTRA400078India	NA	NA	NA	bhupesh.dewan@zuventus.com	14
3619	CTRI/2011/11/002138	Bill Brashier	BillBrashier	4	Head Molecular and Clinical Research in Respiratory Disease	Chest Research Foundation	ChestResearchFoundation	Chest Research Foundation, Survey No 15, Marigold complex,Behind Gold Adlabs,Kalyaninagar,Pune,Maharashtra Ã¢Â€Â“ 411014PuneMAHARASHTRA411044India	Ph: 9823834593	23834593	Ph: 020-27035371	bbrashier@crfindia.com	1
33285	CTRI/2019/08/020500	Bill Brashier	BillBrashier	4	Director Global Respiratory Clinical Research Department Cipla Ltd	Director Global Respiratory Clinical Research Department Cipla Ltd	CiplaLimited	Cipla Ltd R and D Centre LBS Road Vikhroli West Mumbai Maharashtra India MumbaiMAHARASHTRA400083India	Ph: 02225756451	25756451	NA	bill.brashier@cipla.com	3
33438	CTRI/2019/08/020752	Bill Brashier	BillBrashier	4	Director Global Respiratory CRD	Cipla Ltd	CiplaLimited	Cipla Ltd R and D Centre LBS Road, Vikhroli West, Mumbai MumbaiMAHARASHTRA400083India	Ph: 02225756451	25756451	NA	bill.brashier@cipla.com	3
37582	CTRI/2019/12/022280	Bill Brashier	BillBrashier	4	Director Global Respiratory Clinical Research and Development	Cipla Ltd	CiplaLimited	CIPLA LtdR & D Centre North Block LBS RoadVikhroli West, MumbaiMumbaiMAHARASHTRA400083India	Ph: 02225756451	25756451	NA	bill.brashier@cipla.com	3
44	CTRI/2008/091/000001	Bipin Kumar Sethi	BipinKumarSethi	4	National Coordinator	Consultant Endocrinologist	ConsultantEndocrinologist	Care Hospital, 8-2- 620/A-E, Road # 10 Banjara Hills, Hyderabad - 500 034.HyderabadANDHRA PRADESH500 034.India	Ph: 919848021482	48021482	Ph: 914039310772	bipinkumarsethi@yahoo.co.uk	5
4837	CTRI/2012/10/003039	Bipin Kumar Sethi	BipinKumarSethi	4	Consultant Endocrinologist	CARE Hospital	CAREHospital	6-3-248/1/1Ã‚Âª, Banjara HillsHyderabadANDHRA PRADESH500034India	Ph: 9848021482	48021482	Ph: 00914066258792	bipinkumarsethi@yahoo.co.uk	5
5735	CTRI/2018/02/011714	Bipin Kumar Sethi	BipinKumarSethi	4	Consultant Endocrinologist	CARE Hospital,	CAREHospital	Department of endocrinology, Door No 8-2-620/A, ground floor, Babu Khan ChambersRoad No. 10, Banjara HillsHyderabadANDHRA PRADESH500 034India	Ph: 04023315159	23315159	Ph: 04039310140	bipinkumarsethi@yahoo.co.uk	5
20808	CTRI/2017/10/010233	Bipin Kumar Sethi	BipinKumarSethi	4	Consultant Endocrinologist	Care Outpatient Centre	CAREHospital	Care Outpatient Centre, Babaukhan Chamber, Road No: 10, Banjara Hills, Hyderabad: 500034, Telangana, IndiaHyderabadANDHRA PRADESH500034India	Ph: 04039310129	39310129	Ph: 04066258792	sethibipin54@gmail.com	2
2176	CTRI/2010/091/001386	Bipin Sethi	BipinSethi	3	Sr. Consultant Endocrinologist/Head of the Department	NA	NA	Care Hospital,Endocrinology department, Road No.1, Banjara Hills,HyderabadANDHRA PRADESH500 034India	Ph: 9848021482	48021482	Ph: 04066258792	bipinkumarsethi@yahoo.co.uk	5
2713	CTRI/2011/11/002119	Bipin Sethi	BipinSethi	3	Principal Investigator	Care Hospital	CareHospital	Care Hospital,6-3-24812, Road No.1, Banjara HilllsHyderabadANDHRA PRADESH500034India	Ph: 04066258792	66258792	Ph: 04066258792	bipinkumarsethi@yahoo.co.uk	5
51603	CTRI/2021/03/032005	Bipin Sethi	BipinSethi	3	Primary Investigator	Care Hospital	CareHospital	Department of Endocrinology care out patient Centre, Room NO-125, Care Hospital,8-2-620 A/E, 1st Floor, Kohinoor Building.Road No.10, Banjara Hills Hydrabad-500034,Telangana.HyderabadTELANGANA500034India	Ph: 7330796165	30796165	Ph: -	sethibipin54@gmail.com	2
21731	CTRI/2018/04/013091	B Kantha Sree	BKanthaSree	3	Principal Investigator	Gandhi Hospital	GandhiHospital	MusheerabadSecunderabadTelangana HyderabadANDHRA PRADESH500003India	Ph: 9618888684	18888684	NA	kanthasreebagge@gmail.com	2
26210	CTRI/2018/09/015810	B Kantha Sree	BKanthaSree	3	Principal Investigator	Gandhi Hospital Secunderabad, Telangana	GandhiHospital	Department of Ophthalmology, Gandhi Hospital, Musheerabad, secunderabad-500003HyderabadANDHRA PRADESH500003India	Ph: 9000986199	00986199	NA	kanthasreebugge@gmail.com	1
38394	CTRI/2020/01/022619	B Kantha Sree	BKanthaSree	3	Principal Investigator	Gandhi Hospital, Musheerabad, Secunderabad	GandhiHospital	Musheerabad Secunderabad TelanganaHyderabadTELANGANA500003India	Ph: 9618888684	18888684	NA	kanthasreebagge@gmail.com	2
22696	CTRI/2018/04/013086	B S Prasad	BSPrasad	3	Director/Dean/Principal and Medical Superintendent	KLE UniversityÃ¢Â€Â™s,Shri BM K Ayurveda Mahavidyalaya,Shahapur,Belgaum	KLEUniversityShahapurBelagavi	KLE UniversityÃ¢Â€Â™sBMK Ayurveda Hospital and Research Center, Shahapur, Belgaum-590003 BelgaumKARNATAKA590003India	Ph: 08312486286	12486286	NA	dr_bsprasad@rediffmail.com	2
26457	CTRI/2018/06/014658	B S Prasad	BSPrasad	3	Principal and HOD	KAHERs Shri B.M.K Ayurvedic hospital and research center Shahapur, Belagavi	KLEUniversityShahapurBelagavi	KAHERs Shri B M K Ayurvedic hospital and research center Shahapur BelagaviBelgaumKARNATAKA590003India	Ph: 8970359380	70359380	NA	madhushree.ragi@gmail.com	1
20020	CTRI/2017/11/010586	BS Prasad	BSPrasad	3	Principal, Professor and HOD Dept of	KLE UniversityÃ¢Â€Â™s	KLEUniversityShahapurBelagavi	Shri B.M.Kankanawadi Ayurveda Mahavidyala KLE UniversityÃ¢Â€Â™sShri B.M.Kankanawadi Ayurveda Mahavidyala Shahapur BelagaviBelgaumKARNATAKA590009India	Ph: 9448569289	48569289	NA	dr_bsprasad@rediffmail.com	2
4435	CTRI/2012/04/002596	Cecil Ross	CecilRoss	2	Professor & Head, Department of Medicine	St. Johns Medical College & Hospital	StJohnsMedicalCollegeandHospital	St. Johns Medical College & Hospital,Sarjapur Road, Bangaluru.BangaloreKARNATAKA560034India	Ph: 919448493705	48493705	Ph: 91-80-25501144	cecilross@bsnl.in	1
55910	CTRI/2021/11/038136	Cecil Ross	CecilRoss	2	Professor of Medicine and Head Hematology	St JohnÃ¢Â€Â™s Medical College Hospital	StJohnsMedicalCollegeandHospital	Department of General Medicine,Division of clinical trials, Room number 52, ground floor, Opp. X-Ray reception,SJMCH Department of General Medicine,Division of clinical trials, Room number 52, ground floor, Opp. X-Ray reception,SJMCH Bangalore 560034Off Ã¢Â€Â“ 080-22065229BangaloreKARNATAKA560034India	Ph: 08022065229	22065229	NA	cecil.ross@stjohns.in	1
8889	CTRI/2014/05/004605	Charu Gautam	CharuGautam	3	Associate VP Ã¢Â€Â“ Global Clinical Operation	Cliantha Research Limited	ClianthaResearchLimited	Sigma-1 Corporate, Off S.G.Highway,Bodakdev, Ahmedabad, Gujarat. Cliantha House, Opp. Pushparaj Tower,Near Judges Bungalow Road, BodakdevAhmadabadGUJARAT380054India	Ph: 07966135655	66135655	Ph: 07966135641	cgautam@clianthatrials.com	2
9836	CTRI/2014/08/004868	Charu Gautam	CharuGautam	3	Associate VP Ã¢Â€Â“ Global Clinical Operation	Cliantha Research Limited	ClianthaResearchLimited	Sigma-1 Corporate, Off S.G.Highway, Bodakdev, Ahmedabad,Gujarat. Cliantha House, Opp. Pushparaj Tower,Near JudgesBungalow Road, BodakdevAhmadabadGUJARAT380054IndiaAhmadabadGUJARAT380054India	Ph: 07966135655	66135655	Ph: 07966135641	cgautam@clianthatrials.com	2
13394	CTRI/2015/11/006379	Charu Gautam	CharuGautam	3	Associate Vice President Global Clinical Operations	Cliantha Research Limited	ClianthaResearchLimited	Cliantha Research LimitedOppossite Pushparaj Towers Bodakdev,AhmedabadAhmadabadGUJARAT380054India	Ph: 07966219500	66219500	Ph: 07966219549	cgautam@cliantha.in	1
9934	CTRI/2014/09/004959	Chirag Shah	ChiragShah	3	Head- Clinical Trials	Cliantha Research Limited	ClianthaResearchLimited	Sigma-1 Corporate, Off S.G.Highway, Bodakdev, Ahmedabad,Gujarat. 380054IndiaAhmadabadGUJARAT380054India	Ph: 07966135631	66135631	Ph: 07966135641	cshah@clianthatrials.com	1
29888	CTRI/2019/01/016851	Chirag Shah	ChiragShah	3	Associate Director	Lupin Limited	LupinLimited	Survey No. 46 A / 47 A, Village Nande, Taluka Mulshi, Pune, Maharashtra, IndiaPuneMAHARASHTRA412115India	Ph: 02066749068	66749068	NA	chiragshah@lupin.com	2
31343	CTRI/2019/03/018322	Chirag Shah	ChiragShah	3	Associate Director	Lupin Limited	LupinLimited	1st Floor, A Wing Green Bldg, NDDD Dept. Survey No. 46 A / 47 A, Village Nande, Taluka Mulshi, Pune, Maharashtra, India Pune MAHARASHTRA 412115 IndiaPuneMAHARASHTRA412115India	Ph: 02066749068	66749068	NA	chiragshah@lupin.com	2
1026	CTRI/2009/091/000870	Debasish Hota	DebasishHota	7	NA	NA	NA	Department of Pharmacology,PN Chhuttani Block, PGIMERChandigarhCHANDIGARH160012India	Ph: 01722755244	22755244	Ph: 01722744401	debhota@gmail.com	6
1848	CTRI/2010/091/001036	Debasish Hota	DebasishHota	7	NA	NA	NA	Department of Pharmacology,PN Chhuttani Block, PGIMERChandigarhCHANDIGARH160012India	Ph: 01722755244	22755244	Ph: 01722744401	debhota@gmail.com	6
3437	CTRI/2011/12/002203	Debasish Hota	DebasishHota	7	Associate Professor	Department of Pharmacology, PGIMER	PGIMER	Room No. 4040, Dept of Pharmacology, PN Chhuttani Block, PGIMER,Sector-12 ChandigarhTF-8PGIMER Campus,Sector-12Chandigarh-160012ChandigarhCHANDIGARH160012India	Ph: 01722755244	22755244	Ph: 0172-2744401	debhota@gmail.com	6
6035	CTRI/2013/06/003735	Debasish Hota	DebasishHota	7	Associate Professor	PGIMER	PGIMER	4040 Pharmacology DepttSector-12ChandigarhCHANDIGARH160012India	Ph: 01722755244	22755244	Ph: 0172-2744401	debhota@gmail.com	6
30524	CTRI/2019/04/018434	Debasish Hota	DebasishHota	7	Professor	AIIMS, Bhubaneswar	AIIMS	Department of Pharmacology,AIIMS, BhubaneswarAIIMS, Bhubaneswar-751 019KhordhaORISSA751 019India	Ph: 06742476011	42476011	Ph: 06742476002	debhota@gmail.com	6
44830	CTRI/2020/08/027022	Debasish Hota	DebasishHota	7	Professor	All India Institute of Medical Sciences, Bhubaneswar	AIIMS	Department of PharmacologyAIIMSBhubaneswar-751 019(Odisha)AIIMSBhubaneswar-751 019(Odisha)KhordhaORISSA751019India	Ph: 06742476011	42476011	NA	debhota@gmail.com	6
77975	CTRI/2023/03/050758	Debasish Hota	DebasishHota	7	Professor & Head	All India Institute of Medical Sciences Bhubaneswar	AIIMS	Department of PharmacologyAll India Institute of Medical SciencesSijuaBhubaneswarKhordhaORISSA751019India	Ph: 9438884190	38884190	NA	pharm_debasish@aiimsbhubaneswar.edu.in	1
1797	CTRI/2011/09/002012	Deven Parmar	DevenParmar	8	Vice President - Global Clinical Research, Wockhardt Limited	Wockhardt Limited	WockhardtLimited	Wockhardt TowersBandra Kurla Complex, Bandra - E,Mumbai - 400051Wockhardt TowersBandra Kurla Complex, Bandra - E,Mumbai - 400051MumbaiMAHARASHTRA400051India	Ph: 02226594444	26594444	Ph: 02226523885	devenp@wockhardt.com	2
2665	CTRI/2011/10/002042	Deven Parmar	DevenParmar	8	Vice President - Global Clinical Research, Wockhardt Limited	Wockhardt Limited	WockhardtLimited	Wockhardt TowersBandra Kurla Complex, Bandra - E,Mumbai 400 051Wockhardt TowersBandra Kurla Complex, Bandra - E,Mumbai 400 051MumbaiMAHARASHTRA400051India	Ph: 912226596401	26596401	Ph: 912226523885	devenp@wockhardt.com	2
6705	CTRI/2013/06/003754	Deven Parmar	DevenParmar	8	Vice president	Cadila Healthcare Limited	CadilaHealthcareLimited	Zydus Research Center,Survey No. 396/403, Sarkhej-Bavla National Highway No.8AMoraiya,AhmadabadGUJARAT382213India	Ph: 912717665555	17665555	Ph: 91-2717-665355	deven.parmar@zyduscadila.com	6
11156	CTRI/2015/06/005845	Deven Parmar	DevenParmar	8	Vice president	Cadila Healthcare Ltd.	CadilaHealthcareLimited	Zydus Research Center,Survey No. 396/403, Sarkhej-Bavla National Highway No.8AMoraiya, AhmadabadGUJARAT382213India	Ph: 912717665555	17665555	Ph: 91-2717-665355	deven.parmar@zyduscadila.com	6
11525	CTRI/2015/09/006203	Deven Parmar	DevenParmar	8	Vice president	Zydus Research Center	ZydusResearchcentre	Zydus Research Center,Survey No. 396/403, Sarkhej-Bavla National Highway No.8AMoraiya, Ahmedabad 382213, IndiaAhmadabadGUJARAT382213India	Ph: 912717665555	17665555	Ph: 91-2717-665355	deven.parmar@zyduscadila.com	6
12021	CTRI/2015/08/006109	Deven Parmar	DevenParmar	8	Vice president	Zydus Research Centre	ZydusResearchCentre	Zydus Research Center,Survey No. 396/403, Sarkhej-Bavla National Highway No.8AMoraiya,AhmadabadGUJARAT382213India	Ph: 912717665555	17665555	Ph: 91-2717-665355	deven.parmar@zyduscadila.com	6
18283	CTRI/2017/05/008534	Deven Parmar	DevenParmar	8	Vice President, Clinical R&D	Cadila Healthcare Limited	CadilaHealthcareLimited	Zydus Research Center,Survey No. 396 403, Sarkhej Bavla National Highway No.8AMoraiyaAhmadabadGUJARAT382213India	Ph: 02717665555	17665555	Ph: 02717-665355	deven.parmar@zyduscadila.com	6
19169	CTRI/2017/07/009038	Deven Parmar	DevenParmar	8	Vice President, Clinical R&D	Cadila Healthcare Limited	CadilaHealthcareLimited	Zydus Research Center, Survey No. 396 403, Sarkhej Bavla National Highway No.8A MoraiyaAhmadabadGUJARAT382213India	Ph: 02717665555	17665555	Ph: 02717-665355	deven.parmar@zyduscadila.com	6
34127	CTRI/2019/05/019434	Dhruv Jain	DhruvJain	2	Senior Resident	Institute of Medical Sciences, BHU, Varanasi	InstituteofMedicalSciencesBHU	Department of AnaesthesiologyInstitute of Medical Sciences, BHU, VaranasiVaranasiUTTAR PRADESH221005India	Ph: 7042129423	42129423	NA	dhruvjn@gmail.com	1
78986	CTRI/2023/01/048995	Dhruv Jain	DhruvJain	2	Assistant Professor	Army Dental Centre Research and Referral)	ArmyDentalCentreResearchandReferral	Department of Orthodontics and Dentofacial OrthopedicsArmy Dental Centre Research and Referral)Delhi CanttNew DelhiDELHI110010India	Ph: 7060726831	60726831	NA	drdhruvjain08@gmail.com	1
19539	CTRI/2017/08/009535	Dinesh Khullar	DineshKhullar	2	Chairman and HOD	Max Super Speciality Hospital	MaxSuperSpecialityHospital	Dept. of Nephrology and Kidney TransplantMax Super Speciality Hospital, 2 Press Enclave Road, Saket, New Delhi-110017New DelhiDELHI110017India	Ph: 911126515050	26515050	Ph: 91-11-26510050	drdineshkhullar@gmail.com	1
31415	CTRI/2019/07/020166	Dinesh Khullar	DineshKhullar	2	Chairman and HOD of Nephrology	Max Super Specialty Hospital	MaxSuperSpecialityHospital	Max Super Specialty HospitalÃ‚ 1 Press Enclave Road Saket New DelhiDELHI110017Ã‚ India	Ph: 9810124066	10124066	NA	Dinesh.Khullar@maxhealthcare.com	1
63114	CTRI/2021/12/038589	D S Arya	DSArya	2	Professor	All India Institute of Medical Sciences	AIIMS	4028, Department of Pharmacology, AIIMS, Ansari Nagar,Department of Pharmacology, AIIMS, New DelhiSouthDELHI110029India	Ph: 01126494266	26494266	NA	dsarya16@hotmail.com	1
77372	CTRI/2023/01/048893	D S Arya	DSArya	2	Professor	AIIMS New Delhi	AIIMS	Room No 4028 Department of Pharmacology Teaching Block AIIMS New DelhiNew DelhiDELHI110029India	Ph: 9810210834	10210834	NA	dsarya16@gmail.com	1
3391	CTRI/2012/08/002931	Girish Rajadhyaksha	GirishRajadhyaksha	3	Professor	B.Y.L. Nair Charitable Hospital, Mumbai	BYLNairCharitableHospital	B.Y.L. Nair Charitable Hospital, Dept. of Medicine - 104, College building, 1st floor, Dr.Anand Rao Nair Marg,Mumbai Central East, Opp. Maratha Mandir Theater, Mumbai Central - 400008MumbaiMAHARASHTRA400008India	Ph: 09821695349	21695349	NA	girishraj63@hotmail.com	2
3419	CTRI/2012/09/002959	Girish Rajadhyaksha	GirishRajadhyaksha	3	Professor	B.Y.L. Nair Charitable Hospital, Mumbai	BYLNairCharitableHospital	B.Y.L. Nair Charitable Hospital, Dept. of Medicine - 104, College building, 1st floor, Dr.Anand Rao Nair Marg,Mumbai Central East, Opp. Maratha Mandir Theater, Mumbai Central - 400008MumbaiMAHARASHTRA400008India	Ph: 09821695349	21695349	Ph: 02225883888	girishraj63@hotmail.com	2
7747	CTRI/2015/01/005359	Girish Rajadhyaksha	GirishRajadhyaksha	3	Principle Inestigator	B. Y. L. Nair Charitable Hospital	BYLNairCharitableHospital	Department of Medicine, 104 College Building, B. Y. L. Nair Charitable Hospital Mumbai-MumbaiMAHARASHTRA400008India	NA	NA	NA	girishraj63@gmail.com	1
70997	CTRI/2022/07/043913	Hrishikesh Patkar	HrishikeshPatkar	2	Consultant Orthosurgeon	Lifepoint Multispecialty Hospital	LifepointMultiSpecialityHospital	3rd Floor, Clinical Research Department, 145/1, Mumbai Bangalore Highway, Near Hotel Sayaji, Wakad.PuneMAHARASHTRA411057India	Ph: 02066434366	66434366	NA	patkarhrishikesh9@gmail.com	1
77755	CTRI/2023/01/049202	Hrishikesh Patkar	HrishikeshPatkar	2	MBBS DNB(ortho)	Lifepoint Multispeciality Hospital	LifepointMultispecialityHospital	Lifepoint Multispecialty hospital, 145/1, Mumbai Bangalore highway, near hotel Sayaji, Wakad , pune-411057, Maharashtra, India.Orthopaedics, 3rd floor, OPD no: 01PuneMAHARASHTRA411057India	Ph: 9730475068	30475068	NA	patkarhrishikesh@gmail.com	1
47524	CTRI/2020/10/028472	John Paul M	JohnPaulM	2	Consultant - Infectious Diseases	Sparsh Hospital	SparshHospital	number 4/1 tumkur road yeshwanthpurBangalorenumber 4/1 tumkur road yeshwanthpurBangalore 560022BangaloreKARNATAKA560022India	Ph: 08028392613	28392613	NA	drjohnpaulm@gmail.com	1
66269	CTRI/2022/02/040418	John Paul M	JohnPaulM	2	Consultant Infectious Diseases	Sparsh Hospital	SparshHospital	Sparsh Super Specialty Hospital Room No. 34 Ground FloorNumber 4/1Tumkur roadyeshwanthpurTumkur roadBangaloreKARNATAKA560022India	Ph: 8197290730	97290730	NA	sparshclinical@gmail.com	1
29244	CTRI/2020/12/030115	Jyoti Bajpai	JyotiBajpai	5	Professor Medical Oncology	Tata Memorial Centre	TataMemorialCentre	Tata Memorial HospitalMedical OncologyHomi Bhabha Building11th floor, 1115Dr Ernest Borges Marg Parel Mumbai 400012MumbaiMAHARASHTRA400012India	Ph: 02224177287	24177287	Ph: 022-2417-7201	dr_jyotibajpai@yahoo.co.in	3
49877	CTRI/2021/01/030233	Jyoti Bajpai	JyotiBajpai	5	Professor Medical Oncology	Tata Memorial Center	TataMemorialcentre	1115,11th floor, Homi Bhabha Block,Tata Memorial Center Dr Ernst Borges Road Parel East MumbaiMumbai1115,11th floor, Homi Bhabha Block,Tata Memorial Center Dr Ernst Borges Road Parel East MumbaiMumbaiMumbaiMAHARASHTRA400012India	Ph: 02224177287	24177287	Ph: 022-24177201	dr_jyotibajpai@yahoo.co.in	3
49937	CTRI/2020/12/030129	Jyoti Bajpai	JyotiBajpai	5	Professor Medical Oncology	Tata Memorial Center	TataMemorialcentre	1115,11th floor, Homi Bhabha Block,Tata Memorial Center Dr ErnstBorges Road Parel East MumbaiSame as address 1MumbaiMAHARASHTRA400012India	Ph: 02224177287	24177287	Ph: 022-24177201	dr_jyotibajpai@yahoo.co.in	3
73583	CTRI/2022/10/046672	Jyoti Bajpai	JyotiBajpai	5	Professor of Medical Oncology Department	Tata Memorial Centre, Mumbai	TataMemorialCentre	Tata Memorial Centre, Dr. Ernest Borges Road, Parel MumbaiMAHARASHTRA400012India	Ph: 9920640040	20640040	NA	drjyotibajpai25@gmail.com	2
77310	CTRI/2022/12/047995	Jyoti Bajpai	JyotiBajpai	5	Professor of Medical Oncology Department	Tata Memorial Centre, Mumbai	TataMemorialCentre	Tata Memorial Centre, Dr. Ernest Borges Road, Parel, MumbaiMumbaiMAHARASHTRA400012India	Ph: 9920640040	20640040	NA	drjyotibajpai25@gmail.com	2
36874	CTRI/2020/07/026892	Kamini Dhiman	KaminiDhiman	2	Associate Professor	All India Institute of Ayurveda, New Delhi	AIIA	Department of SRPT, All India Institute of Ayurveda, Gautampuri, Sarita Vihar, New DelhiSouthDELHI110076India	Ph: 8512813414	12813414	NA	kd44ayu@yahoo.co.in	1
62713	CTRI/2021/12/038921	Kamini Dhiman	KaminiDhiman	2	Associate Professor	AlIA New Delhi	AIIA	Department of SRPTAll India Institute of AyurvedaNew DelhiSouthDELHI171009India	Ph: 08920900968	20900968	NA	drkaminidhiman@outlook.com	1
1896	CTRI/2011/05/001757	Kiran Marthak	KiranMarthak	4	Director	NA	NA	Veeda Clinical Research Pvt Ltd, Nilkamal House, Ground FloorPlot no 77/78, Road no 13-14, MIDC, Andheri MumbaiMAHARASHTRA400093India	NA	NA	NA	kiran.marthak@veedacr.com	2
19567	CTRI/2017/07/009034	Kiran Marthak	KiranMarthak	4	Director and Head, Global Clinical Development	Lambda Therapeutic Research Ltd	LambdaTherapeuticResearchLimited	Lambda Therapeutic Research LtdLambda House, Plot No. 38, Survey no 388,Near Silver Oak Club, S G Highway, Gota,Ahmedabad AhmadabadGUJARAT382481India	NA	NA	NA	kiranmarthak@lambda-cro.com	2
31267	CTRI/2019/02/017597	Kiran Marthak	KiranMarthak	4	Director	Lambda Therapeutic Research Ltd	LambdaTherapeuticResearchLimited	Lambda House, Plot No. 38, Survey No. 388Near Silver Oak Club,S. G. Highway, GotaAhmadabadGUJARAT382481India	Ph: 07940202370	40202370	Ph: 07940202021	kiranmarthak@lambda-cro.com	2
63715	CTRI/2022/02/039885	Kiran Marthak	KiranMarthak	4	PRINCIPAL INVESTIGATOR	Veeda Clinical Research Pvt. Ltd.	VeedaClinicalResearchprivateLimited	Veeda Clinical Research Pvt. Ltd.1st, 2nd, 3rd and 4th FloorVEDANT Complex, Nr. Y.M.C.A. Club,S.G.Highway Road, Vejalpur,Ahmedabad, Gujarat, India1st, 2nd, 3rd and 4th FloorVEDANT Complex, Nr. Y.M.C.A. Club,S.G.Highway Road, Vejalpur,Ahmedabad, Gujarat, IndiaAhmadabadGUJARAT380 051India	Ph: 07967773000	67773000	Ph: 079-30013010	Kiran.Marthak@veedacr.com	2
29646	CTRI/2018/12/016607	K Sunil Naik	KSunilNaik	4	Principal Investigator	Rajiv Gandhi Institute of Medical Sciences & RIMS Govt. General Hospital	RajivGandhiInstituteofMedicalSciencesandRIMSGovernmentGeneralHospital	Rajiv Gandhi Institute of Medical Sciences & RIMS Govt. General Hospital, Srikakulam-532001, Andhra Pradesh, India.SrikakulamANDHRA PRADESH532001India	Ph: 919440828299	40828299	NA	rimsresearch@gmail.com	3
29724	CTRI/2018/12/016625	K Sunil Naik	KSunilNaik	4	Principal Investigator	Rajive Gandhi Institute of Medical Sciences & RIMS Govt. General Hospital	RajivGandhiInstituteofMedicalSciencesandRIMSGovernmentGeneralHospital	Rajiv Gandhi Institute of Medical Sciences & RIMS Govt. GeneralHospital, Srikakulam-532001.SrikakulamANDHRA PRADESH532001India	Ph: 919440828299	40828299	NA	rimsresearch@gmail.com	3
53231	CTRI/2021/03/032060	K Sunil Naik	KSunilNaik	4	Associate. Prof. of Gen. Medicine	Govt. Medical College & Govt. General Hospital	GovernmentMedicalCollegeandGovernmentMedicalHospital	Research wing, Secondfloor beside FM wardGovt. Medical College& Govt. GeneralHospital (OldRIMSGGH),Srikakulam-SrikakulamANDHRA PRADESH532001India	Ph: 9912320517	12320517	NA	drsunilnaikggh@gmail.com	1
59241	CTRI/2021/08/035708	K Sunil Naik	KSunilNaik	4	Associate Professor of Medicine	Government Medical College and Government Medical Hospital OLD RIMSGGH Srikakulam	GovernmentMedicalCollegeandGovernmentMedicalHospital	Government Medical College and Government Medical Hospital OLD RIMSGGHSrikakulam532001Andhra PradeshSrikakulamANDHRA PRADESHCORO CT 1 2021India	Ph: 9440828299	40828299	NA	rimsresearch@gmail.com	3
5555	CTRI/2013/02/003422	Kumar Prabhash	KumarPrabhash	17	Professor	Tata Memorial Hospital	TataMemorialCentre	Department of Medical Oncology,Tata Memorial Centre,Parel,Mumbai.MumbaiMAHARASHTRA400012India	Ph: 02224177000	24177000	NA	kp_prabhash@rediffmail.com	1
9797	CTRI/2014/08/004846	Kumar Prabhash	KumarPrabhash	17	Professor & Medical Oncologist	Tata Memorial Hospital	TataMemorialCentre	Tata Memorial Hospital, Dr E Borges Marg, Parel, Mumbai- 400012Tata Memorial Hospital, HBB block, 3rd Floor, Room no 304, Dr E Borges Marg, Parel, Mumbai-400012MumbaiMAHARASHTRA400012India	Ph: 09224182898	24182898	Ph: 022-24171734	kprabhash1@gmail.com	16
9882	CTRI/2014/09/004980	Kumar prabhash	Kumarprabhash	17	Professor and medical oncologist	Tata memorial hospital	TataMemorialCentre	Tata Memorial HospitalDr E Borges RoadParelMumbaiTata Memorial HospitalDr E Borges RoadParelMumbaiMumbaiMAHARASHTRA400012India	Ph: 9167760576	67760576	Ph: 02224171734	kprabhash1@gmail.com	16
11804	CTRI/2015/06/005848	Kumar Prabhash	KumarPrabhash	17	Professor, Medical Oncologist	Tata Memorial Hospital	TataMemorialCentre	Tata Memorial HospitalDr E Borges RoadParelMumbaiTata Memorial HospitalDr E Borges RoadParelMumbaiMumbaiMAHARASHTRA400012India	Ph: 9224182898	24182898	Ph: 02224171734	kprabhash1@gmail.com	16
12040	CTRI/2015/08/006113	Kumar Prabhash	KumarPrabhash	17	Professor, Medical Oncology	Tata Memorial Hospital	TataMemorialCentre	Department of Medical Oncology, Tata Memorial Hospital, Dr.E.Borges Road, Parel, Mumbai--MumbaiMAHARASHTRA400012India	Ph: 02224177214	24177214	Ph: 022-24171734	kprabhash1@gmail.com	16
13989	CTRI/2016/04/006872	Kumar Prabhash	KumarPrabhash	17	Professor and Medical Oncologist	Tata Memorial Hospital	TataMemorialCentre	1108 11th Floor Homi Bhabha Block Tata Memorial Hospital Dr E Borges Marg Parel Mumbai1108 11th Floor Homi Bhabha Block Tata Memorial Hospital Dr E Borges Marg Parel MumbaiMumbaiMAHARASHTRA400012India	Ph: 9167760576	67760576	NA	kprabhash1@gmail.com	16
15477	CTRI/2016/08/007149	Kumar Prabhash	KumarPrabhash	17	Professor & Medical Oncologist	Tata Memorial Hospital	TataMemorialCentre	Room No 1108 11th floorHomi Bhabha BlockTata Memorial HospitalDr E Borges Road Parel EastMumbaiMAHARASHTRA400012India	Ph: 02224177214	24177214	Ph: 02224146937	kprabhash1@gmail.com	16
18737	CTRI/2017/04/008425	Kumar Prabhash	KumarPrabhash	17	professor & Medical Oncologist	Tata Memorial Hospital	TataMemorialCentre	Room no 1108 11th floor Homi Bhabha Building Dr E. Borges Road Parel Mumbai MumbaiMAHARASHTRA400012India	Ph: 9167760576	67760576	NA	kprabhash1@gmail.com	16
22932	CTRI/2018/05/014028	Kumar Prabhash	KumarPrabhash	17	Professor and Medical Oncologist, HOD, Solid Tumor (Adult)	Tata Memorial Hospital	TataMemorialCentre	Tata Memorial Hospital, Dr. E Borges Road, Parel EastMumbaiMAHARASHTRA400012India	NA	NA	NA	kprabhash1@gmail.com	16
28480	CTRI/2018/10/015958	Kumar Prabhash	KumarPrabhash	17	Professor and Medical Oncologist	Tata Memorial Hospital	TataMemorialCentre	OPD 203/204 HBBTata Memorial HospitalParel,MumbaiMumbaiMAHARASHTRA400012India	Ph: 9167760576	67760576	Ph: 02224146937	kprabhash1@gmail.com	16
31854	CTRI/2019/06/019649	Kumar Prabhash	KumarPrabhash	17	Head of the Department of Solid Tumor (Adult)	Tata Memorial Hospital	TataMemorialCentre	Head of the Department of Solid Tumor (Adult)OPD-204, 2nd floor Homi Bhabha BlockDepartment of Medical OncologyTata Memorial HospitalDr. Ernest Borges MargParel Mumbai Head of the Department of Solid Tumor (Adult)OPD-204, 2nd floor Homi Bhabha BlockDepartment of Medical OncologyMumbaiMAHARASHTRA400012India	NA	NA	NA	kprabhash1@gmail.com	16
40950	CTRI/2020/02/023441	Kumar Prabhash	KumarPrabhash	17	Professor & Head	Tata Memorial Hospital	TataMemorialCentre	Room No 1108 ,11th Floor,Homi Bhabha Block Tata Memorial Hospital Dr E BorgesRoad Parel MumbaiMumbaiMAHARASHTRA400 012IndiaMumbaiMAHARASHTRA400 012India	Ph: 022241777214	41777214	NA	kprabhash1@gmail.com	16
42921	CTRI/2020/05/025230	Kumar Prabhash	KumarPrabhash	17	Professor and HOD Medical Oncology	Tata Memorial Hospital	TataMemorialCentre	Tata Memorial HospitalHBB BlockRoom no 304, 3rd floor,Department of Medical OncologyDr Ernest Borges Road Parel MumbaiMumbaiMAHARASHTRA400012India	Ph: 912224177214	24177214	Ph: 912224171734	kprabhash1@gmail.com	16
43327	CTRI/2020/05/025302	Kumar Prabhash	KumarPrabhash	17	Professor and HOD Medical Oncology	Tata Memorial Hospital	TataMemorialCentre	Tata Memorial Hospital HBB Block Room no 304 3rd floor Department of Medical Oncology Dr Ernest Borges Road Parel Mumbai.MumbaiMAHARASHTRA400012India	Ph: 9167760576	67760576	Ph: 912224171734	kprabhash1@gmail.com	16
45365	CTRI/2020/08/027287	Kumar Prabhash	KumarPrabhash	17	National Coordinating Investigator	Tata Memorial Hospital	TataMemorialCentre	Tata Memorial Hospital,Ã‚ Dr. E Borges Road,ParelaMumbaiMAHARASHTRA400012India	NA	NA	NA	kprabhash1@gmail.com	16
46579	CTRI/2020/09/027853	Kumar Prabhash	KumarPrabhash	17	Professor & HOD Medical Oncology	Tata Memorial Hospital	TataMemorialCentre	Tata Memorial Hospital Department of Medical Oncology, HBB block, Room no 204, 2nd floor Dr Ernest Borges Marg Parel MumbaiMAHARASHTRA400012India	Ph: 0222417134	22417134	Ph: 0222417134	kprabhash1@gmail.com	16
71499	CTRI/2022/12/048386	Kumar Prabhash	KumarPrabhash	17	Professor and Head of Department	Tata Memorial Hospital	TataMemorialCentre	1108, Homi Bhabha block, Tata Memorial Hospital, Dr. E Borges Marg, Parel NILMumbaiMAHARASHTRA400012India	Ph: 9167760576	67760576	NA	kprabhash1@gmail.com	16
9659	CTRI/2014/08/004843	Lalit Lakhwani	LalitLakhwani	12	Head-Clinical Development	Dr. ReddyÃ¢Â€Â™s Laboratories Ltd.	DrReddysLaboratoriesLimited	IPDO-Innovation PlazaBachupally village and MandalMedchal Malkajgiri districtHyderabad, India.MedchalTELANGANA500090India	Ph: 04048796028	48796028	NA	lalitkl@drreddys.com	1
17301	CTRI/2017/05/008688	Lalit Lakhwani	LalitLakhwani	12	AVP and Head India Clinical Research	Sun Pharma Laboratories Limited (SPLL)	SunPharmaLaboratoriesLimited	Sun Pharma Laboratories Limited (SPLL) Ã¢Â€Â˜Sun HouseÃ¢Â€Â™201, B/1, Western Express Highway, Goregaon(E)Mumbai (Suburban)MAHARASHTRA400063India	Ph: 02243244324	43244324	Ph: 02243244343	lalit.lakhwani@sunpharma.com	11
18845	CTRI/2017/08/009487	Lalit Lakhwani	LalitLakhwani	12	Head-India Clinical Research	NA	NA	Sun Pharma Laboratories Limited (SPLL)Sun HousePlot No.201, B/1, Western Express Highway, Goregaon (E)MumbaiMAHARASHTRA400063India	Ph: 02243244324	43244324	Ph: 02243244343	lalit.lakhwani@sunpharma.com	11
46742	CTRI/2020/09/027629	Lalit Lakhwani	LalitLakhwani	12	AVP and Head-India Clinical Research	Sun Pharma Laboratories Limited	SunPharmaLaboratoriesLimited	Sun House, Plot No. 201 B/1, Western Express Highway, Goregaon (E), Mumbai-400063, Maharashtra, IndiaIndiaMumbai (Suburban)MAHARASHTRA400063India	Ph: 02243244324	43244324	Ph: 02243244343	lalit.lakhwani@sunpharma.com	11
55254	CTRI/2021/06/034040	Lalit Lakhwani	LalitLakhwani	12	AVP and Head-India Clinical Research	Sun Pharma Laboratories Limited	SunPharmaLaboratoriesLimited	Sun Pharma Laboratories Limited,Sun House, Plot No. 201 B/1, Western Express Highway, Goregaon (E), Mumbai-400063, Maharashtra, IndiaMumbaiMAHARASHTRA400063India	Ph: 02243244324	43244324	Ph: 02243244343	lalit.lakhwani@sunpharma.com	11
55328	CTRI/2021/06/033962	Lalit Lakhwani	LalitLakhwani	12	AVP and Head-India Clinical Research	Sun Pharma Laboratories Limited	SunPharmaLaboratoriesLimited	Sun Pharma Laboratories Limited,Sun House, Plot No. 201 B/1, Western Express Highway, Goregaon (E), Mumbai-400063, Maharashtra, IndiaMumbaiMAHARASHTRA400063India	Ph: 02243244324	43244324	Ph: 02243244343	lalit.lakhwani@sunpharma.com	11
60937	CTRI/2021/09/036786	Lalit Lakhwani	LalitLakhwani	12	AVP and Head-India Clinical Research	Sun Pharma Laboratories Limited	SunPharmaLaboratoriesLimited	Sun Pharma Laboratories Limited,Sun House, Plot No. 201 B/1, Western Express Highway, Goregaon (E), Mumbai, Maharashtra, IndiaMumbaiMAHARASHTRA400063India	Ph: 02243244324	43244324	Ph: 02243244343	lalit.lakhwani@sunpharma.com	11
62529	CTRI/2021/11/038169	Lalit Lakhwani	LalitLakhwani	12	AVP & Head -India Clinical Research	Sun Pharma Laboratories Limited	SunPharmaLaboratoriesLimited	Sun Pharma Laboratories Limited,Sun House, Plot No. 201 B/1, Western Express Highway, Goregaon (E), Mumbai-400063, Maharashtra, IndiaMumbaiMAHARASHTRA400063India	Ph: 02243244324	43244324	Ph: 02243244343	lalit.lakhwani@sunpharma.com	11
64375	CTRI/2022/03/041424	Lalit Lakhwani	LalitLakhwani	12	AVP and Head-India Clinical Research	Sun Pharma Laboratories Limited	SunPharmaLaboratoriesLimited	Sun House, Plot No. 201 B/1, Western Express Highway, Goregaon (E), Mumbai, Maharashtra, IndiaMumbai (Suburban)MAHARASHTRA400063India	Ph: 02243244324	43244324	Ph: 02243244343	lalit.lakhwani@sunpharma.com	11
66840	CTRI/2022/06/043249	Lalit Lakhwani	LalitLakhwani	12	AVP and Head-India Clinical Research	Sun Pharma Laboratories Limited	SunPharmaLaboratoriesLimited	Sun House, Plot No. 201 B/1, Western Express Highway, Goregaon (E), Mumbai-400063, Maharashtra, IndiaMumbai (Suburban)MAHARASHTRA400063India	Ph: 02243244324	43244324	Ph: 02243244343	lalit.lakhwani@sunpharma.com	11
67201	CTRI/2022/04/041968	Lalit Lakhwani	LalitLakhwani	12	AVP and Head-India Clinical Research	Sun Pharma Laboratories Limited	SunPharmaLaboratoriesLimited	Sun Pharma Laboratories Limited,Sun House, Plot No. 201 B/1, Western Express Highway, Goregaon (E), Mumbai-400063, Maharashtra, IndiaMumbaiMAHARASHTRA400063India	Ph: 02243244324	43244324	Ph: 02243244343	lalit.lakhwani@sunpharma.com	11
67751	CTRI/2022/04/041959	Lalit Lakhwani	LalitLakhwani	12	AVP and Head-India Clinical Research	Sun Pharma Laboratories Limited	SunPharmaLaboratoriesLimited	Sun Pharma Laboratories Limited,Sun House, Plot No. 201 B/1, Western Express Highway, Goregaon (E), Mumbai-400063, Maharashtra, IndiaMumbai (Suburban)MAHARASHTRA400063India	Ph: 02243244324	43244324	Ph: 02243244343	lalit.lakhwani@sunpharma.com	11
31743	CTRI/2019/07/020430	Madhu Gupta	MadhuGupta	2	Professor and Head	Employees State Insurance Model Hospital	EmployeesStateInsuranceModelHospital	3RD FLOOR, OT-COMPLEX, ESI-PGIMSR,BASAIDARAPUR Ring Rd, Near ESI Metro Station, Block W, Basai Dara pur, Raja Garden, New Delhi, Delhi 110015New DelhiDELHI110015India	NA	NA	NA	madhugupta2602@gmail.com	1
61289	CTRI/2022/06/043447	MADHU GUPTA	MADHUGUPTA	2	Professor	Post Graduate Institute of Medical Education and Research	PGIMER	Department of Community Medicine and School of Public Health, Ground Floor, Room No. 126, Sector 12, PGIMERChandigarhCHANDIGARH160012India	Ph: 7009769629	09769629	NA	madhugupta21@gmail.com	1
5476	CTRI/2015/06/005914	Mahesh Patil	MaheshPatil	2	Associate Project Manager	Boehringer-Ingelheim India Pvt. Ltd.	BoehringerIngelheimIndiaprivateLimited	11th Floor, Hallmark Plaza, Near Guru Nanak Hospital, Guru Nanak Hospital Road, Bandra (East), MumbaiMumbai (Suburban)MAHARASHTRA400 051India	Ph: 02271456597	71456597	NA	mahesh.patil.ext@boehringer-Ingelheim.com	1
10608	CTRI/2015/03/005597	Mahesh Patil	MaheshPatil	2	Project Manager	Boehringer-Ingelheim India Pvt Ltd	BoehringerIngelheimIndiaprivateLimited	11 Floor, Hallmark Plaza, Near Guru Nanak Hospital, Guru Nanak Hospital Road, Bandra (East), MumbaiMumbaiMAHARASHTRA400 051India	NA	NA	NA	mahesh.patil@boehringer-ingelheim.com	1
3211	CTRI/2013/07/003797	Manjula	Manjula	4	Vice President, Medical Services	Micro Labs Limited, Bangalore	MicroLabsLimitedBangalore	27, Race Course Road, BangaloreBangaloreKARNATAKA560001India	Ph: 08022370451	22370451	NA	drmanjula@microlabs.in	3
21606	CTRI/2017/12/010958	Manjula	Manjula	4	Vice President, Medical Services	Micro Labs Limited, Bangalore	MicroLabsLimitedBangalore	27, Race Course Road, BangaloreKARNATAKA560001India BangaloreKARNATAKA560001India	Ph: 08022370451	22370451	NA	drmanjula@microlabs.in	3
21748	CTRI/2017/12/010962	Manjula	Manjula	4	Vice President, Department of Medical Services	Micro Labs Limited	MicroLabsLimitedBangalore	#27, Race Course Road, BangaloreBangaloreKARNATAKA560001India	Ph: 08022370451	22370451	NA	drmanjula@microlabs.in	3
36489	CTRI/2019/09/021234	Manjula	Manjula	4	Asst. Professor	Manipal College of Nursing,MAHE,Manipal	ManipalCollegeofNursingMAHEManipal	Department of Community Health NursingManipal College of NursingMadhav Nagar, MAHE, Manipal 576104Karnataka, IndiaUdupiKARNATAKA576104India	Ph: 9535269957	35269957	Ph: 91-0820-2922572	manju.uppi@manipal.edu	1
36525	CTRI/2020/02/023237	Maulik Doshi	MaulikDoshi	4	Medical Monitor	Sun Pharma Laboratories Limited	SunPharmaLaboratoriesLimited	Sun Pharma Laboratories Limited,TandaljaVadodaraGUJARAT390020India	Ph: 02656615500	56615500	Ph: 02652354897	maulik.doshi@sunpharma.com	2
46020	CTRI/2021/09/036874	Maulik Doshi	MaulikDoshi	4	General Manager	Cadila Healthcare Ltd	CadilaHealthcareLimited	Zydus Research CenterSurvey No. 396/403, Sarkhej-Bavla National Highway No.8A Moraiya,Ahmedabad 382213, IndiaAhmadabadGUJARAT382213India	Ph: 02717665555	17665555	NA	Maulik.Doshi@zyduscadila.com	2
52519	CTRI/2021/07/034555	Maulik Doshi	MaulikDoshi	4	Medical Monitor	Sun Pharma laboratories Limited	SunPharmaLaboratoriesLimited	Sun Pharma laboratories LimitedTandalja, Vadodara-390020GujaratVadodaraGUJARAT390020India	Ph: 02656615500	56615500	Ph: 02652354897	maulik.doshi@sunpharma.com	2
64031	CTRI/2022/03/041271	Maulik Doshi	MaulikDoshi	4	General Manager	Zydus Research Centre	ZydusResearchCentre	Survey No. 396/403, Sarkhej-Bavla National Highway No.8A Moraiya, AhmadabadGUJARAT382213India	Ph: 02717665555	17665555	NA	maulik.doshi@zyduscadila.com	2
35415	CTRI/2019/08/020638	Mayur Soni	MayurSoni	4	Principal Investigator	Cliantha Research Limited	ClianthaResearchLimited	Sigma-1 Corporate,behind Rajpath Club,Opposite Mann Party Plot,S.G Highway, BodakdevAhmadabadGUJARAT380054India	Ph: 9909002419	09002419	NA	msoni@cliantha.in	2
38677	CTRI/2020/01/022946	Mayur Soni	MayurSoni	4	MBBS	Cliantha Research Limited	ClianthaResearchLimited	Sigma-1 Corporate, B/H. Rajpath Club, Opposite Mann Party Plot, Off. S.G Highway, Bodakdev, Ahmedabad-380 054, Gujarat, IndiaAhmadabadGUJARAT380054India	Ph: 07966135601	66135601	Ph: 079-66135602	msoni@cliantha.in	2
68877	CTRI/2022/05/042732	Mayur Soni	MayurSoni	4	Assistant General Manager	Cliantha Research Limited	ClianthaResearchLimited	Cliantha Research Limited, Cliantha Corporate, 3rd floor, clinical department, TP 86, FP 28/1, Off S P Ring road, Sarkhej, AhmadabadAhmadabadGUJARAT382210India	Ph: 2717698500	17698500	NA	msoni@cliantha.com	2
69088	CTRI/2022/07/043940	Mayur Soni	MayurSoni	4	Assistant General Manager	Cliantha Research Limited	ClianthaResearchLimited	Cliantha Research Limited, Cliantha Corporate, 3rd floor, clinical department, TP 86, FP 28/1, Off S P Ring road, Sarkhej, AhmadabadAhmadabadGUJARAT382210India	Ph: 2717698500	17698500	NA	msoni@cliantha.com	2
67543	CTRI/2022/04/041637	Megha C	MeghaC	3	Consultant Dermatologist	CUTIS Academy of Cutaneous Sciences	CUTISAcademyofCutaneousSciences	5/1,4th Main, MRCR Layout Vijayanagar, BangaloreDepartment of Trichology, Room No:55/1,4th Main, MRCR Layout Vijayanagar, BangaloreBangalore RuralKARNATAKA560040India	Ph: 8095196167	95196167	NA	mghzoots@gmail.com	2
68607	CTRI/2022/05/042429	Megha C	MeghaC	3	Consultant Dermatologist	CUTIS Academy of Cutaneous Sciences	CUTISAcademyofCutaneousSciences	5/1,4th Main, MRCR Layout VijayanagarDepartment ofTrichology, Room No:5 5/1,4th Main, MRCR Layout Vijayanagar,BangaloreBangalore RuralKARNATAKA560040India	Ph: 8095196167	95196167	NA	mghzoots@gmail.com	2
77174	CTRI/2022/12/047935	Megha C	MeghaC	3	Consultant Dermatologist	CUTIS Academy of Cutaneous Sciences	CUTISAcademyofCutaneousSciences	Department of TrichologyRoom No:55/1,4th Main, MRCR Layout, Viajayanagar, BangaloreBangaloreKARNATAKA560040India	NA	NA	NA	drmeghac@cutis.org.in	1
5844	CTRI/2013/02/003366	Monika Obrah	MonikaObrah	3	Project Leader	Ranbaxy Research Laboratories	RanbaxyLaboratoriesLimited	Group Leader, MACR, Ranbaxy Research Laboratories, Ltd Plot No.77-B, Sector-18, IFFCO Road GurgaonHARYANA122015India	Ph: 01244194200	44194200	Ph: 011244016855	monika.obrah@ranbaxy.com	1
9459	CTRI/2015/01/005361	Monika Obrah	MonikaObrah	3	Project Leader	Sun Pharmaceutical Industries Ltd	SunPharmaceuticalIndustriesLimited	77-B, Sector-18, IFFCO Road, Udyog Vihar Industrial AreaGurgaon Ã¢Â€Â“ HaryanaGurgaonHARYANA122015India	Ph: 01244194115	44194115	Ph: 01244107000	monika.obrah@sunpharma.com	2
9630	CTRI/2014/11/005188	Monika Obrah	MonikaObrah	3	Project Leader	Sun Pharmaceutical Industries Ltd	SunPharmaceuticalIndustriesLimited	Medical Affairs and Clinical Research, Sun Pharmaceutical Industries LtdPlot No.77-B, Sector-18, IFFCO Road,Udyog Vihar Industrial AreaGurgaonHARYANA122015 India	Ph: 911244194115	44194115	Ph: 91-1244107000	monika.obrah@sunpharma.com	2
37107	CTRI/2019/10/021656	Nayan Patel	NayanPatel	2	Associate Professor,Department of Dermatology,GCS Medical college	GCS Medical college and hospital	GCSMedicalcollegeandhospital	GCS Medical college and hospital,(OPD number-35,Dermatology department),Near Chamunda bridge,Naroda ,Ahmedabad-380025AhmadabadGUJARAT380025India	Ph: 9925011309	25011309	NA	patelnayan78.np@gmail.com	1
71617	CTRI/2022/07/044178	Nayan Patel	NayanPatel	2	Principal Investigator Medical Director	NovoBliss Research Private Limited	NovoBlissResearchPrivateLimited	Office- A - 206, 2nd Floor, Shaligram Lakeview Business Complex, Near Vaishnodevi Circle, Khoraj, Gandhinagar GandhinagarGUJARAT382421India	Ph: 919909013286	09013286	NA	dr.nayan@novobliss.in	1
28	CTRI/2007/091/000031	Neena Valecha	NeenaValecha	4	Director & Scientist G	NA	NA	National Institute of Malaria Research, (Indian Council of Medical Research)Sector -8, Dwarka new DelhiNew DelhiDELHI110 077India	Ph: 01125307103	25307103	NA	valechan@icmr.org.in	1
9229	CTRI/2017/11/010703	Neena Valecha	NeenaValecha	4	Scientist G and Director	National Institute of Malaria Research	NationalInstituteofMalariaResearch	Epidemiological Research DivisionRoom no 105 Sector 8DwarkaEpidemiological Research DivisionRoom no 105Sector 8DwarkaWestDELHI110077India	Ph: 01125307104	25307104	Ph: 01125307177	neenavalecha@gmail.com	3
13071	CTRI/2017/11/010664	Neena Valecha	NeenaValecha	4	Director	National Institute of Malaria Research	NationalInstituteofMalariaResearch	Sector 8Dwarka New Delhi Sector 8Dwarka New DelhiNorth WestDELHI110077India	Ph: 01125307105	25307105	Ph: 01125361090	neenavalecha@gmail.com	3
15207	CTRI/2017/09/009594	Neena Valecha	NeenaValecha	4	Scientist G and Director	National Institute of Malaria Research	NationalInstituteofMalariaResearch	National Institute of Malaria Research rm no 105 1st floor Sector 8DwarkaNew DelhiNational Institute of Malaria Research rm no 105 1st floor Sector 8DwarkaNew DelhiSouth WestDELHI110077India	Ph: 01125307105	25307105	Ph: 01125307177	neenavalecha@gmail.com	3
1409	CTRI/2010/091/000197	NEERJA BHATLA	NEERJABHATLA	2	Professor	NA	NA	ROOM NO.3101 THIRD FLOOR, DEPTT. OF OBS. AND GYNAE. New DelhiDELHI110029India	Ph: 01126594991	26594991	Ph: 01126588641	neerjabhatla@rediffmail.com	1
4962	CTRI/2012/09/002962	Neerja Bhatla	NeerjaBhatla	2	Professor, Department of Obstetrics & Gynaecology	All India Institute of Medical Sciences	AIIMS	3rd Floor, Room No. 3101, Teaching Block, All India Institute of Medical Sciences, Ansari NagarSouthDELHI110029India	Ph: 919868397304	68397304	Ph: 91-11-26588663	neerja.bhatla07@gmail.com	1
4887	CTRI/2012/09/002961	Nikhil Sawant	NikhilSawant	2	Senior Vice President - Clinical Research	Glenmark Generics Ltd.India	GlenmarkPharmaceuticalsLimited	Glenmark Generics Ltd.,Clinical Research Unit,D-508, T.T.C. Industrial Area,Turbhe, Navi MumbaiGlenmark House,B.D. Sawant Marg, Chakala, Off Western express highway, Andheri East 400099Mumbai (Suburban)MAHARASHTRA400705India	Ph: 02227611721	27611721	Ph: 02227680321	snikhil@glenmark-generics.com	1
47766	CTRI/2020/09/028094	Nikhil Sawant	NikhilSawant	2	Head Ã¢Â€Â“ Clinical Research	Glenmark Pharmaceuticals Ltd	GlenmarkPharmaceuticalsLimited	Glenmark Pharmaceuticals Ltd., Clinical Research Unit, Plot D-508, T.T.C Industrial Area, Turbhe, Navi Mumbai ThaneMAHARASHTRA400 705 India	Ph: 912261383131	61383131	NA	Nikhil.Sawant@glenmarkpharma.com	1
539	CTRI/2009/091/000298	N Kumarasamy	NKumarasamy	8	Principal Investigator	YR Gaitonde Medical Educational & Research Foundation	VHSHospital	YR Gaitonde Medical Educational & Research Foundation, Voluntary Health Services, Rajiv Gandhi Salai, TaramaniChennaiTAMIL NADU600113India	Ph: 04439106789	39106789	Ph: 04422542949	kumarasamy@yrgcare.org	4
11948	CTRI/2017/09/009938	N Kumarasamy	NKumarasamy	8	Chief Medical Officer	VHS-YRGCARE	VHSHospital	VHS-YRGCARE Medical Centre, Voluntary Health Services, Taramani, ChennaiKancheepuramTAMIL NADU600113India	Ph: 914439106812	39106812	NA	kumarasamy@yrgcare.org	4
20140	CTRI/2017/10/010020	N KUMARASAMY	NKUMARASAMY	8	Chief Medical Officer	Chief Medical Officer	ChiefMedicalOfficer	YRGCARE Medical Centre, VHS HOSPITAL , TARAMANI, CHENNAIYRGCARE Medical Centre, VHS HOSPITAL , TARAMANI, CHENNAIChennaiTAMIL NADU600113India	NA	NA	NA	KUMARASAMY@YRGCARE.ORG	4
27178	CTRI/2018/07/014966	N Kumarasamy	NKumarasamy	8	Chief Medical Officer	VHS YRGCARE Medical Centre	VHSHospital	VHS YRGCARE Medical Centre, Room #2,Voluntary Health sServices, Taramani, ChennaiVoluntary Health Services, Taramani, ChennaiChennaiTAMIL NADU600113India	Ph: 914471026612	71026612	Ph: 914422542939	kumarasamy@yrgcare.org	4
37596	CTRI/2020/03/024046	N Kumarasamy	NKumarasamy	8	Chief and Director	Voluntary Health Services	VHSHospital	Voluntary Health Services, VHS-Infectious Diseases Medical Centre,Chennai Antiviral Research and Treatment(CART)CRS,Rajiv Gandhi Salai, Taramani, Chennai-600113TAMIL NADU, IndiaChennaiTAMIL NADU600113India	Ph: 9176912007	76912007	NA	kumarasamy@cartcrs.org	4
46041	CTRI/2020/09/027817	N Kumarasamy	NKumarasamy	8	Chief and Director	VHS Hospital	VHSHospital	VHS infectious disease medical centre Department of Infectious disease First Floor, SH 49A, Pallipattu, Tharamani, Chennai, Tamil Nadu VHS infectious disease medical centre Department of Infectious disease First Floor SH 49A, Pallipattu, Tharamani, Chennai, Tamil Nadu ChennaiTAMIL NADU600113India	Ph: 9769545533	69545533	NA	Kumarasamy@cartcrs.org	4
52067	CTRI/2021/01/030830	NKumarasamy	NKumarasamy	8	Chief and Director	VHS-Infectious Diseases Medical Centre	VHSHospital	VHS-Infectious Diseases Medical Centre Department, Chennai Antiviral Research and Treatment(CART)CRS, Voluntary Health Services Hospital,Rajiv Gandhi Salai, Taramani, Chennai- 600113ChennaiTAMIL NADU600113India	Ph: 9176912007	76912007	NA	kumarasamy@cartcrs.org	4
60876	CTRI/2023/03/050240	NKumarasamy	NKumarasamy	8	Chief and Director	VHS Infectious Diseases Medical Centre, CART Clinical Research Site	VHSHospital	VHS Infectious Diseases Medical Centre, CART Clinical Research Site, Voluntary Health Services, Rajiv Gandhi Salai, Taramani, Chennai - 600113VHS Infectious Diseases Medical Centre, CART Clinical Research Site, Voluntary Health Services, Rajiv Gandhi Salai, Taramani, Chennai - 600113ChennaiTAMIL NADU600113India	Ph: 09176912007	76912007	Ph: 04471226814	kumarasamy@cartcrs.org	4
2275	CTRI/2010/091/001488	Om Prakash	OmPrakash	2	NA	NA	NA	Consultant, Department of Anaesthesiology and Pain Management: Max Superspeciality Hospital (West Block)1, Press Enclave Road ; SaketNew DelhiDELHI110017India	Ph: 919910300237	10300237	NA	dromprakas@gmail.com	1
37218	CTRI/2019/10/021592	Om Prakash	OmPrakash	2	Assistant Director Incharge	Regional Ayurveda Research Institute for Drug Development. Aamkho, Gwalior	RegionalAyurvedaResearchInstituteforDrugDevelopmentAamkhoGwalior	Room No. 35, Dept. of Ayurveda, Regional Ayurveda Research Institute for Drug Development, Aamkho, Gwalior, (M.P.) [Unit of CCRAS, New Delhi] GwaliorMADHYA PRADESH474009India	Ph: 09406581637	06581637	Ph: 07512430317	oprakash749@gmail.com	1
59113	CTRI/2021/09/036142	O P Singh	OPSingh	2	Professor and Head	Department of Kaya Chikitsa Uttarakhand Ayurved University, Rishikul Campus, Haridwar	InstituteofMedicalSciencesBHU	Department of Kaya ChikitsaUttarakhand Ayurved universityRishikul CampusHaridwar Uttarakhand249401 IndiaDepartment of Kaya ChikitsaUttarakhand Ayurved University,Rishikul Campus, HaridwarHardwarUTTARANCHAL249401India	Ph: 9411503035	11503035	Ph: 01334227003	dr.opsingh63@gmail.com	1
47342	CTRI/2020/10/028746	OP SINGH	OPSINGH	2	PROFESSOR	Institute of Medical Sciences, Banaras Hindu University, Varanasi	DepartmentofKayaChikitsaUttarakhandAyurvedUniversityRishikulCampusHaridwar	Department of Kayachikitsa Faculty of Ayurveda Institute of Medical Sciences Banaras Hindu University VaranasiVaranasiUTTAR PRADESH221005India	Ph: 09415818732	15818732	NA	singhopbhu@gmail.com	1
50893	CTRI/2021/04/032857	Parth Sharma	ParthSharma	2	Post graduate	institute of dental sciences	instituteofdentalsciences	rohilkhand medical college and hospital institute of dental sciences junior faculty hostel room no. 91 near pilibhit hostel 243006 BareillyUTTAR PRADESH243006India	Ph: 8171630333	71630333	NA	parthsham2134@gmail.com	1
59323	CTRI/2021/08/035965	Parth Sharma	ParthSharma	2	Registrar	Christian Medical College Vellore	ChristianMedicalCollegeVellore	Room 002, Surya Annexe, Ida Scudder Road, Kagithapattarai,VelloreIda Scudder Road, VelloreVelloreTAMIL NADU632004India	Ph: 7639673494	39673494	NA	parth.sharma25@gmail.com	1
848	CTRI/2009/091/000655	Parvez Kosgi	ParvezKosgi	8	Head RLS Clinical Trials	Reliance Life Science Pvt. Ltd.	ReliancelifesciencesprivateLimited	Dhirubhai Ambani Life Sciences Centre Plot No. R 282 TTC Area of MIDCThane Belapur Road Rabale Navi Mumbai ThaneMAHARASHTRA400701India	Ph: 02240678000	40678000	Ph: 02240678299	parvez.kosgi@relbio.com	7
1280	CTRI/2010/091/000064	Parvez Kosgi	ParvezKosgi	8	Head RLS Clinical Trial	Reliance Life Sciences Pvt. Ltd.	ReliancelifesciencesprivateLimited	Reliance Life Sciences Pvt Ltd,Dhirubhai Ambani Life Sciences Centre R-282 TTC Area of MIDC Rabale Navi MumbaiThaneMAHARASHTRA400701India	Ph: 02240678000	40678000	Ph: 02240678299	parvez.kosgi@relbio.com	7
2689	CTRI/2013/04/003590	Parvez Kosgi	ParvezKosgi	8	Head RLS clinical Trial	Reliance Life Sciences Pvt.Ltd	ReliancelifesciencesprivateLimited	Dhirubhai Ambani Life Sciences Centre R-282 TTC Area of MIDC Rabale Navi MumbaiThaneMAHARASHTRA400701India	Ph: 02240678000	40678000	Ph: 02240678299	parvez.kosgi@relbio.com	7
3780	CTRI/2011/12/002234	Parvez Kosgi	ParvezKosgi	8	Head - RLS Trials	Reliance Life Sciences Pvt Ltd	ReliancelifesciencesprivateLimited	Reliance Life Sciences Pvt Ltd Dhirubhai Ambani Life Sciences Centre R 282 TTC Area of MIDC Rabale MumbaiThaneMAHARASHTRA400 701India	Ph: 02240678258	40678258	NA	Parvez.kosgi@relclin.com	1
5667	CTRI/2013/04/003549	Parvez Kosgi	ParvezKosgi	8	Head RLS clinical Trial	Reliance Life Sciences Pvt. Ltd	ReliancelifesciencesprivateLimited	Dhirubhai Ambani Life Sciences Centre R-282 TTC Area of MIDC Rabale Navi Mumbai ThaneMAHARASHTRA400701India	Ph: 02240678000	40678000	Ph: 02240678299	parvez.kosgi@relbio.com	7
5673	CTRI/2013/05/003699	Parvez Kosgi	ParvezKosgi	8	Head RLS clinical Trial	Reliance Life Sciences Pvt. Ltd	ReliancelifesciencesprivateLimited	Dhirubhai Ambani Life Sciences Centre R-282 TTC Area of MIDC Rabale Navi MumbaiThaneMAHARASHTRA400701India	Ph: 02240678000	40678000	Ph: 02240678299	parvez.kosgi@relbio.com	7
8334	CTRI/2014/04/004571	Parvez Kosgi	ParvezKosgi	8	Head- RLS Trials	Reliance Life Sciences Pvt.Ltd	ReliancelifesciencesprivateLimited	Reliance Life Sciences Pvt.LtdDhirubhai Ambani Life Sciences Centre R-282 TTC Area of MIDC Rabale Mumbai MumbaiMAHARASHTRA400701India	Ph: 02267678258	67678258	Ph: 02267678299	parvez.kosgi@relbio.com	7
15450	CTRI/2016/09/007230	Parvez Kosgi	ParvezKosgi	8	Head RLS clinical Trial	Reliance Life Sciences Pvt. Ltd	ReliancelifesciencesprivateLimited	Dhirubhai Ambani Life Sciences Centre R-282 TTC Area of MIDCRabale Navi MumbaiThaneMAHARASHTRAThaneMAHARASHTRA400701India	Ph: 02240678000	40678000	Ph: 02240678299	parvez.kosgi@relbio.com	7
3007	CTRI/2011/05/001728	Piyush Agarwal	PiyushAgarwal	8	DGM, Medical Services	Glenmark Pharmaceuticals Ltd	GlenmarkPharmaceuticalsLimited	Glenmark House, B D Sawant Marg, Chakala, Andheri(East), MumbaiMumbai (Suburban)MAHARASHTRA400099India	Ph: 02240189999	40189999	NA	piyusha@glenmarkpharma.com	1
56374	CTRI/2021/06/033938	Piyush Agarwal	PiyushAgarwal	8	Head, Clinical Development and Global Clinical Development	Dr. Reddys Laboratories Limited	DrReddysLaboratoriesLimited	Survey No 54, Bachupally Village, Bachupally Mandal, Medchal-Malkajgiri HyderabadTELANGANA500090India	Ph: 917738536061	38536061	NA	piyushagarwal@drreddys.com	7
63095	CTRI/2021/12/038760	Piyush Agarwal	PiyushAgarwal	8	Head - Clinical Development & Clinical Strategy	Dr. ReddyÃ¢Â€Â™s Laboratories Limited	DrReddysLaboratoriesLimited	Global Clinical Management, IPDO,Innovation plaza,Bachupally village, Bachupally Mandal, Hyderabad,Medchal Malkajgiri DistrictMedchalTELANGANA500090India	Ph: 04048796028	48796028	NA	piyushagarwal@drreddys.com	7
67993	CTRI/2022/04/041792	Piyush Agarwal	PiyushAgarwal	8	Head Clinical Development, Global Clinical Management, IPDO	Dr ReddyÃ¢Â€Â™s Laboratories Limited	DrReddysLaboratoriesLimited	Integrated Product Development, Innovation Plaza, Survey No 42, 45 & 46, Bachupally Village, Bachupally Mandal, Medchal-Malkajgiri District, Hyderabad Ã¢Â€Â“ 500 090, Telangana, India.HyderabadTELANGANA500090India	Ph: 9619097755	19097755	NA	piyushagarwal@drreddys.com	7
74456	CTRI/2022/10/046690	Piyush Agarwal	PiyushAgarwal	8	Head - Clinical Development & Clinical Strategy	Dr. ReddyÃ¢Â€Â™s Laboratories Limited	DrReddysLaboratoriesLimited	Global Clinical Management, IPDO, Innovation plaza, Bachupallyvillage, Bachupally Mandal, Hyderabad, Medchal Malkajgiri DistrictMedchalTELANGANA500090IndiaMedchalTELANGANA500090India	NA	NA	NA	piyushagarwal@drreddys.com	7
77705	CTRI/2023/03/050482	Piyush Agarwal	PiyushAgarwal	8	Head - Clinical Development & Clinical Strategy	Dr. ReddyÃ¢Â€Â™s Laboratories Limited	DrReddysLaboratoriesLimited	Global Clinical Management, IPDO, Innovation plaza, Bachupallyvillage,Bachupally Mandal, Hyderabad, Medchal Malkajgiri DistrictMedchalTELANGANA500090IndiaMedchalTELANGANA500090India	Ph: 9619097755	19097755	NA	piyushagarwal@drreddys.com	7
82360	CTRI/2023/03/051216	Piyush Agarwal	PiyushAgarwal	8	Head - Clinical Development & Clinical Strategy	Dr. ReddyÃ¢Â€Â™s Laboratories Limited	DrReddysLaboratoriesLimited	Dr. ReddyÃ¢Â€Â™s Laboratories Limited Global Clinical Management, IPDO, Innovation plaza, Bachupally village,Bachupally Mandal, Hyderabad, Medchal Malkajgiri District MedchalTELANGANA 500090 IndiaMedchalTELANGANA500090India	NA	NA	NA	piyushagarwal@drreddys.com	7
82735	CTRI/2023/03/051072	Piyush Agarwal	PiyushAgarwal	8	Head - Clinical Development & Clinical Strategy	Dr. ReddyÃ¢Â€Â™s Laboratories Limited	DrReddysLaboratoriesLimited	Global Clinical Management, IPDO, Innovation plaza, Bachupallyvillage, Bachupally Mandal, Hyderabad, Medchal Malkajgiri DistrictMedchal TELANGANA 500090 IndiaMedchalTELANGANA500090India	NA	NA	NA	piyushagarwal@drreddys.com	7
3062	CTRI/2011/08/001958	Prasanna C Ganapathi	PrasannaCGanapathi	3	Associate Manager Ã¢Â€Â“ Research & Development (Clinical)	Biocon Limited	BioconLimited	Biocon Ltd, 20th KM Hosur Road, Electronic City, Bangalore KARNATAKA560100India BangaloreKARNATAKA560100India	Ph: 08028085334	28085334	Ph: 08028085323	Prasanna.ganapathi@biocon.com	1
36596	CTRI/2019/09/021202	Prasanna C Ganapathi	PrasannaCGanapathi	3	Head of Global Clinical strategy and Innovation	Mylan Pharmaceuticals Pvt Ltd.	MylanPharmaceuticalsprivateLimited	Mylan Pharmaceuticals Pvt Ltd., Prestige Platina, Block 3, Kadubeesanahalli Village, Outer Ring Road, BangaloreBangaloreKARNATAKA560087India	Ph: 918066728952	66728952	NA	PrasannaC.Ganapathi@viatris.com	2
49062	CTRI/2020/11/028961	Prasanna C Ganapathi	PrasannaCGanapathi	3	Associate Vice President Ã¢Â€Â“ Global Clinical Sciences	Mylan Pharmaceuticals Pvt Ltd.	MylanPharmaceuticalsprivateLimited	Prestige Platina, Block 3, Kadubeesanahalli Village, Outer Ring Road, Bangalore BangaloreKARNATAKA560087India	Ph: 8066728952	66728952	NA	PrasannaC.Ganapathi@viatris.com	2
261	CTRI/2008/091/000276	Prasanna Kumar	PrasannaKumar	2	Principal Investigator	MS Ramaiah Memorial Hospital	MSRamaiahMemorialHospital	New BEL Road,MSRIT post Bangalore KarnatakaBangaloreKARNATAKA560054India	Ph: 08022183009	22183009	Ph: 08022183012	kmprasanna@vsnl.com	1
8421	CTRI/2014/08/004872	Prasanna Kumar	PrasannaKumar	2	Sr. Consultant in Endocrinology	Bangalore Diabetes Hospital	BangaloreDiabetesHospital	Bangalore Diabetes Hospital16/M Thimmaiah Road,Millers Tank Bed AreaVasanthnagar, BangaloreKARNATAKA560052India	Ph: 00918022372980	22372980	Ph: 00918022372981	drkmpk@gmail.com	1
14	CTRI/2007/091/000015	Prem Pais	PremPais	4	Head, Division of Clinical Research and Training	St. Johns Research Institute	StJohnsResearchInstitute	St. Johns Research InstituteSarjapur Road, KoramangalaBangaloreKARNATAKA560034India	Ph: 08025523416	25523416	Ph: 08025633382	pais.prem@gmail.com	3
15	CTRI/2007/091/000016	Prem Pais	PremPais	4	Dean and Professor of Medicine	Division of Clinical Trials	DivisionofClinicalTrials	Division of Clinical trials, St. Johns Medical & research Institute, KoramangalaBangaloreKARNATAKA560 034India	Ph: 08025526382	25526382	Ph: 080-25633382	prempais@iphcr.res.in	1
27	CTRI/2007/091/000029	Prem Pais	PremPais	4	Dean and Professor of Medicine	Division of Clinical Trials	DivisionofClinicalTrials	Division of Clinical trials, St. Johns Medical & research Institute, KoramangalaBangaloreKARNATAKA560 034India BangaloreKARNATAKA560034India	Ph: 08025523416	25523416	Ph: 08025633382	pais.prem@gmail.com	3
4413	CTRI/2012/11/003108	Prem Pais	PremPais	4	Lead Investigator and Co Chair of Steering Committee	St Johns National Academy of Health Sciences	StJohnsResearchInstitute	St. Johns Medical College and Research InstituteSarjapur Road, KoramangalaBangaloreBangaloreKARNATAKA560034India	Ph: 08025523416	25523416	Ph: 08025633382	pais.prem@gmail.com	3
8257	CTRI/2014/01/004309	Prem Shanker Upadhyay	PremShankerUpadhyay	2	Principal Investigator	Ranbaxy Laboratories Limited	RanbaxyLaboratoriesLimited	M/s Ranbaxy Laboratories Limited (RLL), Clinical Pharmacology Unit, Plot No. B-22, Sector 62, Fortis Hospital Complex, Noida Ã¢Â€Â“ 201301, Uttar Pradesh, IndiaGhaziabadUTTAR PRADESH201301India	Ph: 911202403989	02403989	Ph: 911202403989	prem.shankerupadhyay@ranbaxy.com	1
74183	CTRI/2022/10/046122	Prem shanker Upadhyay	PremshankerUpadhyay	2	Associate Professor	Institute of Medical Sciences, BHU	InstituteofMedicalSciencesBHU	Department ofKaumarbhritya / balrogaFaculty of Ayurveda,Institute of Medical Sciences,Banaras Hindu University.Varanasi - 221005UP INDIASushruta hostel,Near BHU Trauma Centre, BHU, VaranasiPin - 221005VaranasiUTTAR PRADESH221005India	Ph: 7355422083	55422083	NA	psupadhyay08@gmail.com	1
5423	CTRI/2013/03/003445	Purav Thakkar	PuravThakkar	2	Medical Monitor	Torrent Pharmaceuticals Limited	TorrentPharmaceuticalsLimited	Torrent Pharmaceuticals LimitedResearch CentreVillage BhatDist GandhinagarGujarat, IndiaGandhinagarGUJARAT382428India	Ph: 9925082878	25082878	NA	puravthakkar@torrentpharma.com	1
19499	CTRI/2017/07/009091	Purav Thakkar	PuravThakkar	2	General Manager-CRO	Cadila Pharmaceuticals Limited	CadilaHealthcareLimited	Cadila Pharmaceuticals Limited, 1389, Trasad Road, Dholka,Ahmedabad Ã¢Â€Â“ 387810, Gujarat, India.AhmadabadAhmadabadGUJARAT387810India	Ph: 7573032107	73032107	NA	Purav.thakkar@cadilapharma.co.in	1
27819	CTRI/2018/09/015794	Radhika Bobba	RadhikaBobba	4	Regional Director	PSI CRO pharma India Pvt Ltd	PSICROpharmaIndiaprivateLimited	PSI CRO Pharma India Pvt Ltd|414 Shree complex, 73, St Johns Road| Bangalore|IndiaBangaloreKARNATAKA560042India	NA	NA	NA	Kruthika.Nagaraj@psi-cro.com	1
47144	CTRI/2021/03/032089	Radhika Bobba	RadhikaBobba	4	Regional Director, India and Far East	PSI CRO pharma India Pvt Ltd	PSICROpharmaIndiaprivateLimited	PSI CRO Pharma India Pvt Ltd, 414 Shree complex, 73, St Johns Road, Bangalore, India- 560042BangaloreKARNATAKA560042India	NA	NA	NA	Radhika.Bobba@psi-cro.com	3
60794	CTRI/2021/12/038483	Radhika Bobba	RadhikaBobba	4	Regional Director, India and Far East	PSI CRO pharma India Pvt Ltd	PSICROpharmaIndiaprivateLimited	PSI CRO Pharma India Pvt Ltd, 414 Shree complex, 73, St Johns Road, Bangalore, India- 560042BangaloreKARNATAKA560042India	NA	NA	NA	Radhika.Bobba@psi-cro.com	3
70455	CTRI/2023/03/050181	Radhika Bobba	RadhikaBobba	4	Regional Director, India and Far East	PSI CRO pharma India Pvt Ltd	PSICROpharmaIndiaprivateLimited	PSI CRO Pharma India Pvt Ltd, 414 Shree complex, 73, St Johns Road, Bangalore, India- 560042BangaloreKARNATAKA560042India	NA	NA	NA	Radhika.Bobba@psi-cro.com	3
39615	CTRI/2020/01/023031	Rahul Krishnatry	RahulKrishnatry	2	Asst Professor Radiation Oncology	TATA MEMORIAL HOSPITAL	TataMemorialCentre	Tata Memorial HospitalHomi Bhabha Block, 11TH floorRoom No. 1128, Parel, MumbaiMumbaiMAHARASHTRA400012India	Ph: 02224177000	24177000	NA	krishnatryr@tmc.gov.in	1
82299	CTRI/2023/04/051458	Rahul Krishnatry	RahulKrishnatry	2	Professor (F)	Tata Memorial Hospital	TataMemorialCentre	Department of Radiation Oncology F, 11 floor, Room No: 1125, Homi Bhabha Block, Parel, MumbaiMumbaiMAHARASHTRA400012India	Ph: 02224177028	24177028	NA	krishnatry@gmail.com	1
1775	CTRI/2010/091/000610	Rajesh C N	RajeshCN	3	Asst. General Manager	Lambda Therapeutic Research Ltd	LambdaTherapeuticResearchLimited	Lambda Therapeutic Research LimitedPlot No. 38, Near Silver Oak Club, S. G. Highway, GotaAhmadabadGUJARAT380061India	Ph: 07940202020	40202020	Ph: 079-40202022	rajeshcn@lamda-cro.com	1
2322	CTRI/2010/091/002918	Rajesh CN	RajeshCN	3	Asst General Manager	NA	NA	Lambda Therapeutic Research Ltd.,Near Gujarat High Court,S.G. Highway, Gota,AhmadabadGUJARAT380061India	Ph: 07940202051	40202051	Ph: 079-40202022	rajeshcn@lambda-cro.com	2
8272	CTRI/2014/05/004586	Rajesh CN	RajeshCN	3	Assistance General Manager	Lambda Therapeutic Research Ltd	LambdaTherapeuticResearchLimited	Plot No. 38, Near Silver Oak Club,S.G. Highway, GotaAhmadabadGUJARAT380061India	Ph: 917940202051	40202051	Ph: 917940202022	rajeshcn@lambda-cro.com	2
70369	CTRI/2022/10/046105	Rajesh kumar singh	Rajeshkumarsingh	2	Associate Professor	AIIMS, Delhi	GennovaBiopharmaceuticalsLimited	Room no 703, CN Center, AIMS, New DelhiINew DelhiDELHI110029India	NA	NA	NA	drrajeshrims679@gmail.com	1
11150	CTRI/2015/02/005556	Rajeshkumar Singh	RajeshkumarSingh	2	AGM	Gennova Biopharmaceuticals Limited	AIIMS	Plot No. P1, IT-BT Park, Phase-II, MIDC, Hinjewadi, Pune - 411 057PuneMAHARASHTRA411057India	Ph: 02039821502	39821502	NA	Rajeshkumar.Singh@gennova.co.in	1
44204	CTRI/2020/06/025852	Raj Kumar	RajKumar	3	vice chancellor	Department of Neurosurgery	DepartmentofNeurosurgery	Office of Vice Chancellor administrative Block up university of medical sciences saifai, etawah UP University of Medical Sciences saifai, etawahEtawahUTTAR PRADESH206130India	NA	NA	NA	ramakant.gsvm@gmail.com	1
44707	CTRI/2020/06/025998	Raj Kumar	RajKumar	3	Vice Chancellor	Uttar Pradesh University of Medical Sciences	UttarPradeshUniversityofMedicalSciences	Uttar Pradesh University of Medical Sciences, Saifai, EtawahEtawahUTTAR PRADESH206130India	Ph: 9450610933	50610933	Ph: 05688276509	rajkumar1959@gmail.com	1
46524	CTRI/2020/08/027467	Raj Kumar	RajKumar	3	Vice Chancellor	Uttar Pradesh University of Medical Sciences (UPUMS)	UttarPradeshUniversityofMedicalSciences	Professor, Department of Neurosurgery, Uttar Pradesh University of Medical Sciences, Saifai, Etawah, Uttar Pradesh, IndiaVice Chancellor Office, Administrative Block, Saifai, Etawah, Uttar PradeshEtawahUTTAR PRADESH206130India	Ph: 05688276563	88276563	Ph: 05688276509	vcoffice@upums.ac.in	1
378	CTRI/2009/091/000115	Rajnish Nagarkar	RajnishNagarkar	2	NA	NA	NA	Opp. Mahamarga Bus Stand, Mumbai Naka, Nashik 422 004NashikMAHARASHTRA422 004India	Ph: 09823061929	23061929	NA	drraj@manavatacancercentre.com	1
3209	CTRI/2011/07/001858	Rajnish Nagarkar	RajnishNagarkar	2	Consultant	Curie Manavata Cancer Centre	CurieManavataCancerCentre	Curie Manavata Cancer Centre, Opposite Mahamarg Bus Stand, Mumbai Naka, NashikNashikMAHARASHTRA422004India	Ph: 02532592666	32592666	NA	drrajnagarkar@yahoo.co.in	1
2869	CTRI/2011/04/001661	Rakesh Patel	RakeshPatel	2	Principal Investigator	NIL	NIL	Principal InvestigatorLambda Therapeutic Research Pvt Ltd Opp Gujarat High court Ahmedabad.AhmadabadGUJARAT386001India	Ph: 079402022287	02022287	Ph: 07940202021	rakesh.patel@lambda-cro.com	1
10858	CTRI/2015/09/006168	Rakesh Patel	RakeshPatel	2	Associate Vice President	Lambda Therapeutic Research Ltd	LambdaTherapeuticResearchLimited	Lambda House, Plot no. 38, Survey No. 388Near Silver Oak Club,S. G. Highway, GotaAhmadabadGUJARAT382481India	Ph: 07940202373	40202373	Ph: 07940202021	rakeshpatel@lambda-cro.com	1
5640	CTRI/2013/09/004013	Rameshwari Singhal	RameshwariSinghal	2	Assistant Professor	Chhattarpati Shahuji Maharaj medical University	KingGeorgesMedicalUniversity	Department of Periodontics, Faculty of Dental Sciences, Chhattarpati Shahuji Maharaj medical University, LucknowLucknowUTTAR PRADESH226016India	NA	NA	NA	rsinghal23@hotmail.com	1
66443	CTRI/2022/04/041780	Rameshwari Singhal	RameshwariSinghal	2	Additional Professor	King Georges Medical University	KingGeorgesMedicalUniversity	room no.105th floorNew OPD BuildingKGMCShah Mina RdChowkLucknowLucknowUTTAR PRADESH226003India	Ph: 9837400562	37400562	NA	rameshwarisinghal@kgmcindia.edu	1
17980	CTRI/2017/04/008329	Randeep Guleria	RandeepGuleria	2	HOD	All India Institute of Medical Sciences	AIIMS	Department of Pulmonary Medicine & Sleep Disorders, All India Institute of Medical Sciences (AIIMS), Ansari Nagar,New DelhiSouthDELHI110029India	Ph: 01126593676	26593676	Ph: 01126588663	randeepg@hotmail.com	1
41092	CTRI/2020/05/025421	Randeep Guleria	RandeepGuleria	2	Director	All India Institute of Medical Sciences, New Delhi	AIIMS	All India Institute of Medical SciencesAnsari Nagar, New Delhi-110029New DelhiDELHI110029India	Ph: 01126588500	26588500	Ph: 01126588500	randeepguleria2002@yahoo.com	1
1496	CTRI/2011/07/001888	Ripal Gharia	RipalGharia	2	Scientist I (Manager)	NA	NA	Torrent Research CentreVillage: BhatGandhinagarGUJARAT382428India	Ph: 07923969100	23969100	Ph: 079-23969135	ripalgharia@torrentpharma.com	1
18582	CTRI/2017/04/008381	Ripal Gharia	RipalGharia	2	Medical Monitor	Cliantha Research Limited,	ClianthaResearchLimited	Cliantha Research Limited,Garden View Corporate House No.7, 3rd floor, Clinical Trial departmentOpposite Auda Garden, Bodakdev,Ahmedabad-380 054, Gujarat, India.AhmadabadGUJARAT380 054India	Ph: 917966219543	66219543	Ph: 91-79-66219549	rgharia@cliantha.in	1
22385	CTRI/2018/01/011463	Sadanand CD	SadanandCD	3	General Physician	Rajalakshmi Multispeciality Hospital	RajalakshmiMultispecialityHospital	Department of General Medicine 21/1, Lakshmipura Main Road,Vidyaranyapura. BangaloreKARNATAKA560097India	Ph: 09895183173	95183173	NA	sadanandcd@rediffmail.com	1
43525	CTRI/2020/05/025372	Sadanand CD	SadanandCD	3	General Medicine	Rajalaxmi hospital	RajalakshmiMultispecialityHospital	Lakshmipura main road, Vidyaranyapura bengaloreBangaloreKARNATAKA560097India	Ph: 9845516613	45516613	NA	drsadanand6@gmail.com	2
43528	CTRI/2020/05/025373	Sadanand CD	SadanandCD	3	General Medicine	Rajalaxmi hospital	RajalakshmiMultispecialityHospital	Lakshmipura main road, Vidyaranyapura bengaloreBangaloreKARNATAKA560097IndiaBangalore RuralKARNATAKA560097India	Ph: 9845516613	45516613	NA	drsadanand6@gmail.com	2
25188	CTRI/2018/05/013845	Sanish Davis	SanishDavis	19	R&D Director, GCO India	Johnson & Johnson Private Limited	JohnsonandJohnsonPrivateLimited	Arena Space, Behind Majas Bus Depot, Off J.V. Link Road, Jogeshwari (E)MumbaiMAHARASHTRA400060India MumbaiMAHARASHTRA400060India	NA	NA	NA	SDavis20@ITS.JNJ.com	18
26568	CTRI/2018/09/015645	Sanish Davis	SanishDavis	19	R&D Director, GCO India	Johnson & Johnson Private Limited	JohnsonandJohnsonPrivateLimited	Arena Space, Behind Majas Bus Depot, Off J.V. Link Road, Jogeshwari(E)MumbaiMAHARASHTRA400060India	NA	NA	NA	SDavis20@ITS.JNJ.com	18
29518	CTRI/2018/12/016706	Sanish Davis	SanishDavis	19	R&D Director, GCO India	Johnson & Johnson Private Limited	JohnsonandJohnsonPrivateLimited	Arena Space, Behind Majas Bus Depot, Off J.V. Link Road, Jogeshwari (E)MumbaiMAHARASHTRA400060India	NA	NA	NA	SDavis20@ITS.JNJ.com	18
32562	CTRI/2019/06/019546	Sanish Davis	SanishDavis	19	R&D Director GCO India	Johnson & Johnson Private Limited	JohnsonandJohnsonPrivateLimited	Arena Space Behind Majas Bus Depot Off JV Link RoadJogeshwari EastMumbaiMAHARASHTRA400060India	NA	NA	NA	SDavis20@ITS.JNJ.com	18
32836	CTRI/2019/06/019547	Sanish Davis	SanishDavis	19	R&D Director, GCO India	Johnson & Johnson Private Limited	JohnsonandJohnsonPrivateLimited	Arena Space, Behind Majas Bus Depot, Off J.V. Link Road,Jogeshwari (E)MumbaiMumbaiMAHARASHTRA400060India	NA	NA	NA	SDavis20@ITS.JNJ.com	18
32894	CTRI/2019/04/018855	Sanish Davis	SanishDavis	19	Head of Clinical Trial Operations and Medical Director	Covance India Pharmaceutical Services Pvt. Ltd.	CovanceIndiaPharmaceuticalServicesprivateLimited	Building No 1 Unit No 601 Raheja Mindspace Plot Nos. Gen/2/1/D Gen/2/1/E and Gen2/1/F at MIDC Trans Thane Creek Industrial Area within the village limits of Bonsari, Kukshet, Shiravane,Taluka and Registration Sub-District of Thane, Navi MumbaiMAHARASHTRA400706India	Ph: 912267193941	67193941	Ph: 912267193958	sanish.davis@covance.com	1
42206	CTRI/2020/07/026539	Sanish Davis	SanishDavis	19	R&D Director, GCO India	Johnson & Johnson Private Limited	JohnsonandJohnsonPrivateLimited	Arena Space, Behind Majas Bus Depot, Off J.V. Link Road,Jogeshwari (E) MumbaiMumbaiMAHARASHTRA400060India	NA	NA	NA	SDavis20@ITS.JNJ.com	18
48914	CTRI/2020/11/029082	Sanish Davis	SanishDavis	19	R&D Director GCO India	Janssen Pharmaceutical Companies of Johnson & Johnson	JohnsonandJohnsonPrivateLimited	Johnson and Johnson Private Limited, Arena Space,Josgehswari EastMumbaiMAHARASHTRA400060India	NA	NA	NA	SDavis20@ITS.JNJ.com	18
48922	CTRI/2020/11/029081	Sanish Davis	SanishDavis	19	R&D Director GCO India	Janssen Pharmaceutical Companies of Johnson & Johnson	JohnsonandJohnsonPrivateLimited	Johnson and Johnson Private Limited, Arena Space, Josgehswari EastMumbaiMAHARASHTRA400060India	NA	NA	NA	SDavis20@ITS.JNJ.com	18
52309	CTRI/2021/03/032147	Sanish Davis	SanishDavis	19	R&D Director Global Clinical Operations India	Johnson & Johnson Private Limited	JohnsonandJohnsonPrivateLimited	Arena Space, Behind Majas Bus Depot, Off J.V. Link Road, Jogeshwari (E)MumbaiMAHARASHTRA400060India	Ph: 9820958943	20958943	NA	SDavis20@ITS.JNJ.com	18
52774	CTRI/2021/08/036009	Sanish Davis	SanishDavis	19	R and D Director GCO India	Johnson and Johnson Private Limited	JohnsonandJohnsonPrivateLimited	Arena Space Behind Majas Depot Off J V Link Road Jogeshwari East Mumbai Maharashtra 40060 IndiaMumbaiMAHARASHTRA40060India	NA	NA	NA	sdavis20@its.jnj.com	18
54193	CTRI/2021/08/035691	Sanish Davis	SanishDavis	19	R&D Director Global Clinical Operations India	Johnson & Johnson Private Limited	JohnsonandJohnsonPrivateLimited	Arena Space, Behind Majas Bus Depot, Off J.V. Link Road,Jogeshwari (E)MumbaiMAHARASHTRA400060India	Ph: 9820958943	20958943	NA	SDavis20@ITS.JNJ.com	18
57278	CTRI/2021/11/038016	Sanish Davis	SanishDavis	19	R and D, Director, GCO India	Johnson and Johnson Pvt. Ltd.	JohnsonandJohnsonprivateLimited	Arena Space, Behind Majas Bus Depot, Off. J. V. Link Road, Jogeshwari (E).MumbaiMAHARASHTRA400060India	NA	NA	NA	sdavis20@its.jnj.com	18
58058	CTRI/2021/09/036588	Sanish Davis	SanishDavis	19	R & D Director	Johnson and Johnson Pvt. Ltd.	JohnsonandJohnsonprivateLimited	Arena Space, Behind Majas Bus Depot, Off. J. V. Link Road,Jogeshwari (E).MumbaiMAHARASHTRA 400060IndiaMumbaiMAHARASHTRA400060India	NA	NA	NA	sdavis20@its.jnj.com	18
60171	CTRI/2021/10/037564	Sanish Davis	SanishDavis	19	R and D, Director, GCO India	Johnson and Johnson Pvt. Ltd.	JohnsonandJohnsonprivateLimited	Arena Space, Behind Majas Bus Depot, Off. J. V. Link Road,Jogeshwari (E).MumbaiMAHARASHTRA400060India	NA	NA	NA	sdavis20@its.jnj.com	18
63507	CTRI/2022/01/039085	Sanish Davis	SanishDavis	19	R & D Director	Johnson and Johnson Pvt Ltd	JohnsonandJohnsonprivateLimited	Arena Space Behind Majas Bus Depot Off J. V. LinkRoad Jogeshwari EMumbai (Suburban)MAHARASHTRA400060India	NA	NA	NA	sdavis20@its.jnj.com	18
63545	CTRI/2022/01/039158	Sanish Davis	SanishDavis	19	R&D Director GCO India	Janssen Pharmaceutical Companies of Johnson & Johnson	JohnsonandJohnsonprivateLimited	Johnson and Johnson Private LimitedArena Space Jogeshwari EastMumbaiMAHARASHTRA400060India	NA	NA	NA	sdavis20@its.jnj.com	18
76611	CTRI/2023/02/049676	Sanish Davis	SanishDavis	19	R and D, Director, GCO India	Johnson and Johnson Pvt Ltd	JohnsonandJohnsonprivateLimited	Arena Space, Behind Majas Bus Depot, Off. J. V. Link RoadJogeshwari (E).Mumbai (Suburban)Mumbai (Suburban)MAHARASHTRA400060India	NA	NA	NA	sdavis20@its.jnj.com	18
77236	CTRI/2023/02/049675	Sanish Davis	SanishDavis	19	R and D Director GCO India	Johnson and Johnson Private Limited	JohnsonandJohnsonPrivateLimited	Arena Space Behind Majas Depot Off J V Link Road Jogeshwari EastMumbai (Suburban)MAHARASHTRA400060India	Ph: 9820958943	20958943	NA	SDavis20@ITS.JNJ.com	18
14484	CTRI/2018/03/012322	Sanjay Kumar	SanjayKumar	3	Assistant Professor	Sanjay Gandhi Post Graduate Institute of Medical Sciences	SanjayGandhiPostGraduateInstituteofMedicalSciences	Department of Anaesthesiology, SGPGIMS, LucknowDepartment of Anaesthesiology, , SGPGIMS, LucknowLucknowUTTAR PRADESH226014India	Ph: 05222665528	22665528	Ph: 0522-2668017	drsanjaygupta9@gmail.com	1
41835	CTRI/2020/03/023905	Sanjay Kumar	SanjayKumar	3	Associate Professor	National Institute of Ayurveda Jaipur	NationalInstituteofAyurvedaJaipur	Department of Rasashastra and Bhaishajya Kalpana National Institute of Ayurveda Amer Road JaipurJaipurRAJASTHAN302002India	Ph: 9887644272	87644272	NA	drsan_agr@yahoo.com	1
80391	CTRI/2023/03/050517	sanjay kumar	sanjaykumar	3	senior resident	INDIRA GANDHI INSTITUTE OF MEDICAL SCIENCES,PATNA -14	INDIRAGANDHIINSTITUTEOFMEDICALSCIENCES	DEPARTMENT OF ANAESTHESIOLOGY , 1ST FLOOR , WARD BLOCK , IGIMS , PATNA DEPARTMENT OF ANAESTHESIOLOGY , 1ST FLOOR , WARD BLOCK , IGIMS , PATNA PatnaBIHAR800014India	Ph: 8804709874	04709874	NA	sanjay4ujnv@gmail.com	1
45	CTRI/2012/05/002696	Sanjay Mehendale	SanjayMehendale	2	Director	National Institute of Epidemiology	NationalInstituteofEpidemiology	National Institute of Epidemiology (NIE),Indian Council of Medical Research (ICMR), R127, TNHB, AyapakkamChennaiTAMIL NADU600077India	Ph: 04426136204	26136204	Ph: 04426820464	directorne@dataone.in	1
838	CTRI/2009/091/000644	Sanjay Mehendale	SanjayMehendale	2	Principal investigator	National AIDS Research Institute	NationalAIDSResearchInstitute	National AIDS Research Institute 73, G Block MIDC,Bhosari,PuneMAHARASHTRA411 026India	Ph: 912027331200	27331200	Ph: 91-20-27121071	smehendale@nariindia.org	1
30805	CTRI/2019/03/018143	Sanjay Sharma	SanjaySharma	4	General Manager	Torrent Pharmaceuticals Ltd, Research Centre	TorrentPharmaceuticalsLimited	Torrent Pharmaceuticals Ltd, Research Centre, Village: BhatDist: Gandhinagar, Gujarat 382428 IndiaAhmadabadGUJARAT382428India	Ph: 07923969100	23969100	Ph: 079-23969135	SanjaySharma@torrentpharma.com	3
37291	CTRI/2019/11/022045	Sanjay Sharma	SanjaySharma	4	General Manager	Torrent Pharmaceuticals Limited	TorrentPharmaceuticalsLimited	Torrent Pharmaceuticals LimitedResearch Centre,Village: Bhat-382 428Dist: GandhinagarGujarat, IndiaTorrent Pharmaceuticals LimitedResearch Centre,Village: Bhat-382 428Dist: GandhinagarGujarat, IndiaGandhinagarGUJARAT382428India	Ph: 07923969100	23969100	Ph: 079-23969135	sanjaysharma@torrentpharma.com	3
46471	CTRI/2020/09/027555	sanjay Sharma	sanjaySharma	4	General manager	Torrent Pharmaceuticals Ltd, Research Centre	TorrentPharmaceuticalsLimited	Torrent Pharmaceuticals Ltd, Research Centre, Village: Bhat Dist-Gandhinagar, Gujarat 382428 IndiaGandhinagarGUJARAT382428India	Ph: 9810229137	10229137	Ph: 079-23969135	SanjaySharma@torrentpharma.com	3
46575	CTRI/2020/10/028651	Sanjay Sharma	SanjaySharma	4	Clinical Director and Head, Department of Neurology	Ramkrishna Care Medical Sciences Pvt. Ltd. Raipur (CG)	RamkrishnaCareMedicalSciencesprivateLimitedRaipurCG	Aurobindo Enclave, Pachpedi Naka, Dhamtari Road, Raipur (CG)RaipurCHHATTISGARH492001India	Ph: 9893137662	93137662	Ph: 0771-4004037	drsanjaysharma12345@gmail.com	1
1044	CTRI/2009/091/000888	Sanjeev Hegde	SanjeevHegde	5	Head Clinical Development	Reliance Life Science Pvt. Ltd.	ReliancelifesciencesprivateLimited	Reliance Clinical Research Services Reliance Life Science Pvt. Ltd.Dhirubhai Ambani Life Sciences Centre Plot No. R 282 TTC Area of MIDCThane Belapur Road Rabale Navi MumbaiThaneMAHARASHTRA400701India	Ph: 02267678208	67678208	Ph: 02267678222	sanjeev.hegde@relbio.com	4
1874	CTRI/2010/091/001063	Sanjeev Hegde	SanjeevHegde	5	Head Clinical Development	Reliance Life Science Pvt. Ltd	ReliancelifesciencesprivateLimited	Dhirubhai Ambani Life Sciences Centre Plot No. R 282 TTC Area of MIDCThane Belapur Road Rabale Navi Mumbai ThaneMAHARASHTRA400701India	Ph: 02267678208	67678208	Ph: 02267678222	sanjeev.hegde@relbio.com	4
9502	CTRI/2015/03/005607	Sanjeev Hegde	SanjeevHegde	5	Head- Clinical Development	Reliance Life Sciences Pvt. Ltd	ReliancelifesciencesprivateLimited	Dhirubhai Ambani Life Sciences Centre R-282 TTC Area of MIDC Rabale Mumbai Maharashtra, India.ThaneMAHARASHTRA400701India	Ph: 02267678208	67678208	Ph: 02267678299	sanjeev.hegde@relbio.com	4
10270	CTRI/2015/06/005907	Sanjeev Hegde	SanjeevHegde	5	Head Clinical Development	Reliance Life Sciences	ReliancelifesciencesprivateLimited	Reliance Life Sciences Pvt.LtdDhirubhai Ambani Life Sciences Centre R-282 TTC Area of MIDC Rabale Mumbai Maharashtra 400701, India.ThaneMAHARASHTRA400701India	Ph: 0224067000	24067000	Ph: 02240678299	sanjeev.hegde@relbio.com	4
25684	CTRI/2018/04/013390	Sanjeev Hegde	SanjeevHegde	5	Associate Vice President Global Clinical Operations	Mylan Pharmaceuticals Private Limited	MylanPharmaceuticalsPrivateLimited	Mylan Pharmaceuticals Private Limited Prestige Platina 3, Prestige Tech Park II,Kadubesanahalli, BengaluruBangaloreKARNATAKA560103India	Ph: 7349635726	49635726	NA	sanjeev.hegde@mylan.com	1
54420	CTRI/2021/03/032385	Sanjeev Kumar	SanjeevKumar	2	Additional Professor	AIIMS Patna	AIIMS	Department of CTVSNodal OfficerCOVID-19AIIMS PatnaPatnaBIHAR801505India	Ph: 7004761296	04761296	NA	drsanjeevk@aiimspatna.org	1
54598	CTRI/2021/05/033400	Sanjeev Kumar	SanjeevKumar	2	Assistant Professor	AIIMS, Bathinda	AIIMS	Department of OphthalmologyAll India Institute of Medical Sciences Mandi Dabwali Road BathindaMandi Dabwali RoadBathindaPunjabBathindaPUNJAB151001India	Ph: 9803030167	03030167	NA	globuseye@gmail.com	1
15071	CTRI/2021/02/030977	Sanjeev Sinha	SanjeevSinha	4	Professor	AIIMS	AIIMS	Department of Medicine, AIIMS, New DelhiDepartment of Medicine, AIIMS, New DelhiSouthDELHI110029India	Ph: 9810164416	10164416	Ph: 011-26588918	drsanjeevsinha@gmail.com	2
3973	CTRI/2011/12/002260	Sanjeev Sinha	SanjeevSinha	4	Additional Professor	AIIMS	AIIMS	Dr Sanjeev Sinha, MDAdditional ProfessorDepartment of Medicine, All India Institute of Medical Sciences, Ansari Nagar, New Delhi CentralDELHI110029India	Ph: 26594440	26594440	Ph: 26588866	sanjusinha@hotmail.com	1
6612	CTRI/2013/05/003626	SANJEEV SINHA	SANJEEVSINHA	4	Adl Professor	epartment of Medicine All India Institute of Medical Sciences, Ansari Nagar, New Delhi- 110 029	AIIMS	Dr Sanjeev SinhaDepartment of MedicineAll India Institute of Medical Sciences,Ansari Nagar, New Delhi- 110 029Ph-09810164416Dr Sanjeev SinhaDepartment of MedicineAll India Institute of Medical Sciences,Ansari Nagar, New Delhi- 110 029Ph-09810164416New DelhiDELHI110029India	NA	NA	Ph: 26588866	drsanjeevsinha2002@yahoo.com	1
45677	CTRI/2020/07/026668	Sanjeev Sinha	SanjeevSinha	4	Professor of Medicine	All India Institute of Medical Sciences	AIIMS	Third floor, RN 17, SRB wing, Department of Medicine, Ansari Nagar,AIIMS, New DelhiE-61. Ansari Nagar EastAIIMS, New Delhi-110029New DelhiDELHI110029India	Ph: 9810164416	10164416	Ph: 011-26588918	drsanjeevsinha@gmail.com	2
41724	CTRI/2020/03/024056	Sharat Damodar	SharatDamodar	2	HOD of Haemato-oncology and BMTU	Mazumdar Shaw Medical centre, unit of Narayana Hrudayalaya Ltd	MazumdarShawMedicalcentreunitofNarayanaHrudayalayaLimited	Department of Hematoconcology, Mazumdar Shaw Medical Centre,Narayana Hrudayalaya Ltd,258 A,Bommasandra Industrial Area,Anekal Taluk,BangaloreBangaloreKARNATAKA560099India	Ph: 9880437134	80437134	NA	drsharat.damodar@gmail.com	1
48119	CTRI/2020/10/028250	Sharat Damodar	SharatDamodar	2	Consultant Hematologist and In charge BMTU	Mazumdar Shaw Medical Centre (Unit of Narayanan Health)	MazumdarShawMedicalcentreunitofNarayanaHrudayalayaLimited	258/A, Bommasandra Industrial Area, Anekal Taluk, BangaloreBangaloreKARNATAKA560099India	NA	NA	NA	sharat.damodar.dr@narayanahealth.org	1
5719	CTRI/2013/02/003350	Shashank Shekhar	ShashankShekhar	2	Assistant Professor	Dr RPGMC Tanda	DrRPGMCTanda	Set 27, Block EType IVDr RPGMC TandaKangraKangraHIMACHAL PRADESH176001India	NA	NA	NA	longshanks28@gmail.com	1
28400	CTRI/2018/10/015915	Shashank Shekhar	ShashankShekhar	2	Senior Resident	Indira Gandhi Institute of Medical Sciences	IndiraGandhiInstituteofMedicalSciences	Dept. Of AnaesthesiologyNear O.T. Complex, 1st floorIndira gandhi institute of medical sciences, SheikhpuraPatnaPatnaBIHAR800014India	Ph: 8085934938	85934938	NA	sshekhar4u@yahoo.com	1
9025	CTRI/2018/04/013361	Shashi Kant	ShashiKant	5	Professor	AIIMS, New Delhi	AIIMS	Centre for Community Medicine, CRHSP BallabgarhAll India Institute of Medical Sciences, New Delhi. SouthDELHI110029India	NA	NA	NA	skant76@gmail.com	3
14091	CTRI/2017/09/009720	Shashi Kant	ShashiKant	5	Professor	All India Institute of Medical Sciences, New Delhi	AIIMS	Room No 11Centre for Community Medicine,Old OT Block,AIIMS, Ansari Nagar, New DelhiSouth WestDELHI110029India	NA	NA	NA	skant76@gmail.com	3
26037	CTRI/2018/06/014432	Shashi Kant	ShashiKant	5	Professor and Head	All India Institute of Medical Sciences	AIIMS	Room No 11, Centre For Community Medicine, Old OT Block, AIIMS, New DelhiSouthDELHI110029India	Ph: 9810464064	10464064	NA	skant76@gmail.com	3
33507	CTRI/2019/05/019193	Shashi Kant	ShashiKant	5	Senior Resident	Indira Gandhi Institute of Medical Sciences	IndiraGandhiInstituteofMedicalSciences	First Floor, Ward BlockDepartment of Anaesthesiology and Critical Care MedicineSheikhpura, Bailey RoadPatnaBIHAR800014India	Ph: 9934221343	34221343	NA	dr.shashikant2000@gmail.com	2
33508	CTRI/2019/05/019128	Shashi Kant	ShashiKant	5	Senior Resident	Indira Gandhi Institute of Medical Sciences	IndiraGandhiInstituteofMedicalSciences	First Floor, Ward Block, Department of Anaesthesiology and Critical Care MedicineSheikhpura, Bailey RoadPatnaBIHAR800014India	Ph: 9934221343	34221343	NA	dr.shashikant2000@gmail.com	2
21527	CTRI/2017/12/011025	Shekhar Dawkhar	ShekharDawkhar	4	Senior Costing Director	Covance India Pharmaceutical Services Private Limited	CovanceIndiaPharmaceuticalServicesPrivateLimited	Covance India Pharmaceutical Services Private Limited Building No. 1, Unit No. 601, Raheja Mindspace Plot Nos. Gen/2/1/D, Gen/2/1/E & Gen2/1/F at MIDC Trans Thane Creek Industrial Area(continued) within the village limits of Bonsari, Kukshet, Shiravane, Taluka and Registration Sub-District of Thane, Navi Mumbai, Maharashtra 400706, IndiaThaneMAHARASHTRA400706India	Ph: 912268221585	68221585	Ph: 912268221501	Shekhar.Dawkhar@covance.com	1
65453	CTRI/2022/03/041246	Shekhar Dawkhar	ShekharDawkhar	4	Senior Director	Labcorp Drug Development India Private Limited	LabcorpDrugDevelopmentIndiaPrivateLimited	Labcorp Drug Development India Private Limited, Bld No. 1, Unit No. 601, Raheja Mindspace, Plot No. Gen21D,EandF at MIDCTTC, Shiravane, Nerul, Navi Mumbai, MaharashtraMumbai (Suburban)MAHARASHTRA400706India	Ph: 912268221500	68221500	NA	shekhar.dawkhar@labcorp.com	3
65480	CTRI/2022/05/042839	Shekhar Dawkhar	ShekharDawkhar	4	Senior Director	Labcorp Drug Development India Private Limited	LabcorpDrugDevelopmentIndiaPrivateLimited	Labcorp Drug Development India Private Limited, Bld No. 1, Unit No. 601, Raheja Mindspace, Plot No. Gen21D,EandF at MIDCTTC,Shiravane, Nerul, Navi Mumbai, MaharashtraMumbai (Suburban)MAHARASHTRA400706India	Ph: 912268221500	68221500	NA	shekhar.dawkhar@labcorp.com	3
71460	CTRI/2022/09/046087	Shekhar Dawkhar	ShekharDawkhar	4	Senior Director	Labcorp Drug Development India Private Limited	LabcorpDrugDevelopmentIndiaPrivateLimited	Labcorp Drug Development India Private Limited, Bld No. 1, Unit No. 601, Raheja Mindspace, Plot No. Gen21D,EandF at MIDCTTC, Shiravane, Nerul, Navi Mumbai, MaharashtraMumbai (Suburban)MAHARASHTRA400706India	Ph: 912268221500	68221500	NA	Shekhar.Dawkhar@labcorp.com	3
20454	CTRI/2017/10/009999	Shilpa Arora	ShilpaArora	2	Post Graduate Student	PDM Dental College and Research Institute	PDMDentalCollegeandResearchInstitute	Department of Conservative Dentistry and Endodontics2nd Floor, Room no- 303sector - 3A, village Sarai Aurangabad, BahadurgarhJhajjarHARYANA124507India	Ph: 9215910900	15910900	NA	arora.shilpa64@yahoo.com	1
34032	CTRI/2019/05/019336	Shilpa Arora	ShilpaArora	2	MDS Student	Sudha Rustagi College of Dental Sciences and Research, Faridabad	SudhaRustagiCollegeofDentalSciencesandResearchFaridabad	Post graduate student, Room no. 3, Department of Public Health Dentistry, Sudha Rustagi College of Dental Sciences and Reasearch, Faridabad, Haryana (121002)FaridabadHARYANA121002India	Ph: 8929124678	29124678	NA	drshilpaarora007@gmail.com	1
316	CTRI/2009/091/000039	Shilpi Dhawan	ShilpiDhawan	13	NA	NA	NA	Dr Reddys Laboratories Ltd 8-2-337, Road No.:3 , Banjara HillsHyderabadANDHRA PRADESH500034India	Ph: 04049002470	49002470	Ph: 04049002070	shilpid@drreddys.com	5
2291	CTRI/2010/091/001507	Shilpi Dhawan	ShilpiDhawan	13	NA	NA	NA	6-3-865, 3rdfloor , Madhupala Towers , Global Medical Affairs Dr Reddys Laboratories Ltd, Ameerpet HyderabadANDHRA PRADESH500016India	Ph: 04030783221	30783221	Ph: 040-66511536	shilpid@drreddys.com	5
9732	CTRI/2014/08/004830	Shilpi Dhawan	ShilpiDhawan	13	Associate Director	Dr. Reddys Laboratories Limited	DrReddysLaboratoriesLimited	Global Medical Affairs Dr. Reddys Laboratories Limited,8-2-337Road No:3,Banjara Hills Hyderabad, Andhra Pradesh, IndiaGlobal Medical Affairs Dr. Reddys Laboratories Limited,8-2-337Road No:3,Banjara Hills Hyderabad, Andhra Pradesh, IndiaHyderabadANDHRA PRADESH500034India	Ph: 04049002470	49002470	NA	shilpid@drreddys.com	5
16042	CTRI/2016/11/007491	Shilpi Dhawan	ShilpiDhawan	13	General Manager-India Clinical Research	Sun Pharma Laboratories Limited	SunPharmaLaboratoriesLimited	Sun Pharma Laboratories Limited,Sun House, Plot No. 201 B/1, Western Express Highway, Goregaon (E), Mumbai-400063, Maharashtra, IndiaMumbaiMAHARASHTRA400063India	Ph: 02243245397	43245397	Ph: 02228947101	shilpi.dhawan@sunpharma.com	8
16044	CTRI/2016/11/007439	Shilpi Dhawan	ShilpiDhawan	13	General Manager	Sun Pharma Laboratories Limited (SPLL)	SunPharmaLaboratoriesLimited	Sun Pharma Laboratories Limited (SPLL)Ã¢Â€Â˜Sun HouseÃ¢Â€Â™201, B/1, Western Express Highway, Goregaon(E), Mumbai-400063,Maharashtra, India.Sun Pharma Laboratories Limited (SPLL)Ã¢Â€Â˜Sun HouseÃ¢Â€Â™201, B/1, Western Express Highway, Goregaon(E), Mumbai-400063,Maharashtra, India.MumbaiMAHARASHTRA400063India	Ph: 02243245299	43245299	Ph: 02243244343	shilpi.dhawan@sunpharma.com	8
18903	CTRI/2017/05/008655	Shilpi Dhawan	ShilpiDhawan	13	Associate Director	Dr. ReddyÃ¢Â€Â™s Laboratories Ltd	DrReddysLaboratoriesLimited	Clinical Management TeamDr. ReddyÃ¢Â€Â™s Laboratories Ltd, Integrated Product Development, Bachupally, Quthubullapur MandalSurvey No: 42, 45 and 46,HyderabadANDHRA PRADESH500090India	Ph: 04048796019	48796019	NA	shilpid@drreddys.com	5
19773	CTRI/2017/08/009485	Shilpi Dhawan	ShilpiDhawan	13	General Manager	Sun Pharma Laboratories Limited (SPLL)	SunPharmaLaboratoriesLimited	Sun Pharma Laboratories Limited,Sun House, Plot No. 201, B/1, Western Express Highway,Goregaon (E)MumbaiMAHARASHTRA400063India	Ph: 02243245299	43245299	Ph: 02243244343	shilpi.dhawan@sunpharma.com	8
19783	CTRI/2017/10/010146	Shilpi Dhawan	ShilpiDhawan	13	General Manager	Sun Pharma Laboratories Limited (SPLL)	SunPharmaLaboratoriesLimited	Sun Pharma Laboratories Limited,Sun House, Plot No. 201, B/1, Western Express Highway,Goregaon (E)MumbaiMAHARASHTRA400063India	Ph: 02243245299	43245299	Ph: 022243244343	shilpi.dhawan@sunpharma.com	8
20237	CTRI/2017/09/009855	Shilpi Dhawan	ShilpiDhawan	13	Associate Director	Dr. ReddyÃ¢Â€Â™s Laboratories Ltd	DrReddysLaboratoriesLimited	Clinical Management Team Dr. ReddyÃ¢Â€Â™s Laboratories Ltd, Integrated Product Development, Bachupally, Quthubullapur Mandal Survey No: 42, 45 and 46, HyderabadHyderabadANDHRA PRADESH500090India	Ph: 04048796019	48796019	NA	shilpid@drreddys.com	5
27221	CTRI/2018/10/015886	Shilpi Dhawan	ShilpiDhawan	13	General Manager	Sun Pharma Laboratories Limited (SPLL)	SunPharmaLaboratoriesLimited	Sun Pharma Laboratories Limited,Sun House, Plot No. 201 B/1, Western Express Highway, Goregaon (E)MumbaiMAHARASHTRA400063India	Ph: 02243245299	43245299	Ph: 022243244343	shilpi.dhawan@sunpharma.com	8
41483	CTRI/2020/07/026419	Shilpi Dhawan	ShilpiDhawan	13	Head India Clinical Research	Sun Pharma Laboratories Limited	SunPharmaLaboratoriesLimited	Sun Pharma Laboratories Limited,Sun House, Plot No. 201 B/1, Western Express Highway, Goregaon (E), Mumbai-400063, Maharashtra, India. MumbaiMAHARASHTRA400063India	Ph: 02243245299	43245299	Ph: 02243244343	shilpi.dhawan@sunpharma.com	8
43702	CTRI/2020/05/025397	Shilpi Dhawan	ShilpiDhawan	13	Head India Clinical Research	NA	NA	Sun Pharma Laboratories Limited,Sun House, Plot No. 201 B/1, Western Express Highway, Goregaon (E), Mumbai-400063, Maharashtra, India. MumbaiMAHARASHTRA400063India	Ph: 02243245299	43245299	Ph: 02243244343	shilpi.dhawan@sunpharma.com	8
44350	CTRI/2020/06/026220	Shilpi Dhawan	ShilpiDhawan	13	Head India Clinical Research	Sun Pharma Laboratories Limited	SunPharmaLaboratoriesLimited	Sun Pharma Laboratories Limited,Sun House, Plot No. 201 B/1, Western Express Highway, Goregaon (E), Mumbai-400063, Maharashtra, India. MumbaiMAHARASHTRA400063India	Ph: 02243245299	43245299	Ph: 02243244343	shilpi.dhawan@sunpharma.com	8
1722	CTRI/2010/091/000551	Shriprasad Joshi	ShriprasadJoshi	3	NA	NA	NA	Quintiles Research (India) Private Limited301-A-1, Leela Business Park, M V Road, Andheri (East)MumbaiMAHARASHTRA400059India	Ph: 02266774242	66774242	Ph: 022-66774343	shriprasad.joshi@quintiles.com	1
8536	CTRI/2014/02/004416	Shriprasad Joshi	ShriprasadJoshi	3	Project Manager	Boehringer Ingelheim India Pvt Ltd	BoehringerIngelheimIndiaprivateLimited	1102, 11th Floor, Hallmark Business Plaza, Guru Nanak Hospital,Near Guru Nanak Hospital, Bandra (East), Mumbai. MumbaiMAHARASHTRA400051India	Ph: 912226456477	26456477	Ph: 91-22-26456163	shriprasad.joshi.ext@boehringer-ingelheim.com	2
9819	CTRI/2014/08/004907	Shriprasad Joshi	ShriprasadJoshi	3	Project Manager	Boehringer Ingelheim India Pvt Ltd	BoehringerIngelheimIndiaprivateLimited	1102, 11th Floor, Hallmark Business PlazaGurunanak Hospital Road,Bandra (East), MumbaiMumbaiMAHARASHTRA400051India	Ph: 912226456477	26456477	Ph: 91-22-26456163	shriprasad.joshi.ext@boehringer-ingelheim.com	2
21206	CTRI/2018/05/014338	Shyamala Rajkumar	ShyamalaRajkumar	2	Research Officer(Siddha)	Siddha Regional Research Institute	SiddhaRegionalResearchInstitute	Room No.13, Clinical Research Department, Siddha Regional Research Institute,Chellaperumal street,Kuyavarpalayam,PuducherryChellaperumal streetKuyavarpalayamPuducherryPondicherryPONDICHERRY605013India	Ph: 04132245072	32245072	NA	rrisiddha@yahoo.co.in	1
35597	CTRI/2019/08/020927	Shyamala Rajkumar	ShyamalaRajkumar	2	Research Officer ,Siddha	Siddha Central Research Institute	SiddhaRegionalResearchInstitute	Room No.202,Siddha Central Research Institute (SCRI)Building,Government Arignar Anna Hospital Campus,Arumbakkam,Chennai.Room No.202,Siddha Central Research Institute (SCRI)Building,Government Arignar Anna Hospital Campus,Arumbakkam,Chennai.ChennaiTAMIL NADU600106India	Ph: 9884321221	84321221	NA	shyamalasiddha@gmail.com	1
3687	CTRI/2011/11/002145	Shyam Sundar	ShyamSundar	4	Principal and Coordinating Investigator	Kala-Azar Medical Research Centre	KalaAzarMedicalResearchCentre	Rambagh Road, Muzaffarpur,MuzaffarpurBIHAR842001India	Ph: 06212287570	12287570	Ph: 0542-2368912	doctorshyamsundar@gmail.com	2
16393	CTRI/2017/02/007773	Shyam Sundar	ShyamSundar	4	Professor of Medicine	Kala-Azar Medical Research Centre	KalaAzarMedicalResearchCentre	Rambagh Road,Muzaffarpur, Bihar,IndiaMuzaffarpurBIHAR842001India	Ph: 06212287570	12287570	Ph: 05422368912	doctorshyamsundar@gmail.com	2
18509	CTRI/2017/04/008421	Shyam Sundar	ShyamSundar	4	Principal Investigator	Institute of Medical Sciences, Banaras Hindu University	InstituteofMedicalSciencesBHU	Professor of Medicine, Institute of Medical Sciences,Banaras Hindu University, Varanasi - 221 005, IndiaVaranasiUTTAR PRADESH221005India	Ph: 5422369632	22369632	NA	drshyamsundar@hotmail.com	2
62893	CTRI/2022/03/040775	Shyam Sundar	ShyamSundar	4	Hon. Programme Director	Kala Azar Medical Research Centre (KAMRC)	KalaAzarMedicalResearchCentre	Rambagh Road, Mahammadpur Kazi, Chandwara,MuzaffarpurBIHAR842002India	Ph: 9453048500	53048500	NA	drshyamsundar@hotmail.com	2
8460	CTRI/2014/05/004613	S K Sharma	SKSharma	2	Research Officer Scientist-4 (Principal Investigator)	Central Council for Research in Ayurvedic Sciences (CCRAS)	CentralCouncilforResearchinAyurvedicSciences	Ayurveda Regional Research Institute Mandi.Room No-2,1st FloorGandhi Bhavan,Tehsil Sadar,District Mandi Himachal Pradesh175001 IndiaAyurveda Regional Research Institute Mandi.Room No-2,1stFloorGandhi Bhavan,Tehsil Sadar,District Mandi Himachal Pradesh175001 IndiaMandiHIMACHAL PRADESH175001India	Ph: 01905222857	05222857	Ph: 01905222857	arri.mandi@gmail.com	1
19065	CTRI/2017/11/010410	S K Sharma	SKSharma	2	Assistant Director (Ayu.) Incharge	Regional Ayurveda Research Institute for Nutritional Disorders	RegionalAyurvedaResearchInstituteforNutritionalDisorders	Regional Ayurveda Research Institute for Nutritional Disorders,Gandhi Bhawan,Mandi (HP)MandiHIMACHAL PRADESH175001India	Ph: 9418062731	18062731	Ph: 01905222857	dr.sk.sharma.ad@gmail.com	1
46945	CTRI/2020/09/027956	Sowmya Bondalapati	SowmyaBondalapati	3	Principal Investigator, Clinical Pharmacology Department	Jeevan Scientific Technology Limited,	JeevanScientificTechnologyLimited	Room No. 1No.: B-17, TIE, Phase II, BalanagarHyderabadTELANGANA500037India	Ph: 9908999994	08999994	Ph: 04067364707	vasudev.sureddy@jeevanscientific.com	1
75374	CTRI/2022/11/047188	Sowmya Bondalapati	SowmyaBondalapati	3	Principal Investigator	ADVITY Research Pvt. Ltd.,	ADVITYResearchprivateLimited	3rd & 4th Floors, Archies Continental,Adj: Kukatpally Metro station,KukatpallyHyderabadTELANGANA500072India	Ph: 9848582761	48582761	NA	sowmya.bondalapati@advityresearch.com	2
79976	CTRI/2023/03/050804	Sowmya Bondalapati	SowmyaBondalapati	3	Overall Trial Co-ordinator	ADVITY Research Pvt. Ltd.,	ADVITYResearchprivateLimited	Archies Continental, Adj: Kukatpally Metro station, KukatpallyHyderabadTELANGANA500072India	Ph: 9848582761	48582761	NA	sowmya.bondalapati@advityresearch.com	2
10562	CTRI/2016/03/006721	Sriganesh K	SriganeshK	3	Associate Professor	NIMHANS	NIMHANS	Department of Neuroanaesthesia, Faculty Block, 3rd FloorNIMHANSBangaloreKARNATAKA560029India	NA	NA	NA	drsri23@rediffmail.com	2
10565	CTRI/2016/03/006720	Sriganesh K	SriganeshK	3	Associate Professor	NIMHANS	NIMHANS	Department of Neuroanaesthesia, Faculty Block, 3rd FloorNIMHANSDepartment of Neuroanaesthesia, Faculty Block, 3rd FloorNIMHANSBangaloreKARNATAKA560029India	NA	NA	NA	drsri23@rediffmail.com	2
21563	CTRI/2017/12/010833	Sriganesh K	SriganeshK	3	Additional Professor	National Institute of Mental Health and Neurosciences	NIMHANS	Department of Neuroanaesthesia, National Institute of Mental Health and Neurosciences, BengaluruBangaloreKARNATAKA560029India	Ph: 9481445949	81445949	NA	drsri23@gmail.com	1
719	CTRI/2009/091/000511	Srikanth Tripathy	SrikanthTripathy	6	scientist F	NA	NA	National AIDS Research Institute, 73 G Block, MIDC, Bhosari,PunePuneMAHARASHTRA411026India	Ph: 912027121343	27121343	Ph: 91-20-27121071	stripathy@nariindia.org	5
845	CTRI/2009/091/000652	Srikanth Tripathy	SrikanthTripathy	6	Scientist F	NA	NA	National AIDS Research Institute, 73, G Block MIDC,Bhosari,PuneNational AIDS Research Institute, 73, G Block MIDC,Bhosari,PunePuneMAHARASHTRA411 026India	Ph: 912027121343	27121343	Ph: 91-20-27121071	stripathy@nariindia.org	5
4108	CTRI/2012/02/002433	Srikanth Tripathy	SrikanthTripathy	6	Principal investigator	National AIDS Research Institute	NationalAIDSResearchInstitute	73 G Block MIDC Bhosari PuneMAHARASHTRA411026India	Ph: 02027331200	27331200	Ph: 91-20-27121071	stripathy@nariindia.org	5
5420	CTRI/2012/11/003088	Srikanth Tripathy	SrikanthTripathy	6	Scientist F	National AIDS Research Institute	NationalAIDSResearchInstitute	73-G Block MIDC BhosariPuneMAHARASHTRA411026India PuneMAHARASHTRA411026India	Ph: 02027331200	27331200	Ph: 91-20-27121071	stripathy@nariindia.org	5
5527	CTRI/2012/12/003168	Srikanth Tripathy	SrikanthTripathy	6	Scientist F	National AIDS Research Institute	NationalAIDSResearchInstitute	73-G Block MIDC Bhosari PunePuneMAHARASHTRA411026India	Ph: 02027331200	27331200	Ph: 91-44-22542939	stripathy@nariindia.org	5
44288	CTRI/2020/07/026305	Srikanth Tripathy	SrikanthTripathy	6	Director In Charge	ICMR National Institute for Research in TB	ICMR-NationalInstituteforResearchinTuberculosis	No 1 Mayor Sathyamoorthy roadChetpetChennai 600031ChennaiTAMIL NADU600031India	Ph: 04428369535	28369535	NA	directornirt@nirt.res.in	1
9510	CTRI/2017/11/010723	Sudhir Bhandari	SudhirBhandari	3	Assistant Prof	PGIMER	PGIMER	Oral Health Sciences Centre,PGIMER,ChandigarhCHANDIGARH160012India	Ph: 9501866133	01866133	NA	drsudhirbhandari@yahoo.co.in	2
31352	CTRI/2019/02/017878	SUDHIR BHANDARI	SUDHIRBHANDARI	3	Additional Professor	Postgraduate Institute of Medical Education and Research	PGIMER	Unit of Prosthodontics,Oral Health Sciences Centre,PGIMERSector 12ChandigarhChandigarhCHANDIGARH160012India	Ph: 9501866133	01866133	NA	drsudhirbhandari@yahoo.co.in	2
48213	CTRI/2020/11/029345	Sudhir Bhandari	SudhirBhandari	3	Principal Investigator	Sawai Mann Singh Hospital	SawaiMannSinghHospital	Sawai Mann Singh Hospital,JLN MargRajasthan, IndiaJaipurRAJASTHAN302004India	Ph: 01414044565	14044565	NA	drs_bhandari@yahoo.com	1
2963	CTRI/2011/06/001834	Sumit Arora	SumitArora	4	Director	NA	NA	Parexel International Synchron Pvt. Ltd., MFAR Silver Line Tech ParkPlot #180, 3rd floor, EPIP II Phase, WhitefieldBangaloreKARNATAKA560066India	Ph: 08040538111	40538111	Ph: 08040956536	sumit.arora@parexel.com	1
51800	CTRI/2021/02/030986	Sumit Arora	SumitArora	4	Vice President Clinical Operations	Veeda Clinical Research Pvt, Ltd.	VeedaClinicalResearchprivateLimited	Veeda Clinical Research Pvt. Ltd Shivalik Plaza, Near I.I.M.Ambawadi Ahmedabad, Gujarat 380 015 India AhmadabadGUJARAT 380015 IndiaAhmadabadGUJARAT380015IndiaAhmadabadGUJARAT380015India	Ph: 7930013000	30013000	Ph: 7930013010	Sumit.arora@veedacr.com	3
59540	CTRI/2021/10/037269	Sumit Arora	SumitArora	4	Vice President Clinical Operations	Veeda Clinical Research Pvt, Ltd.	VeedaClinicalResearchprivateLimited	Veeda Clinical Research LtdShivalik Plaza, Near I.I.M.Ambawadi, Ahmedabad 380 015 IndiaAhmadabadGUJARAT380015India	Ph: 7930013000	30013000	Ph: 7930013010	Sumit.arora@veedacr.com	3
62025	CTRI/2021/12/038651	Sumit Arora	SumitArora	4	Vice President Clinical Operations	Veeda Clinical Research Ltd.	VeedaClinicalResearchprivateLimited	Veeda Clinical Research Ltd.,Shivalik Plaza, Near I.I.M., Ambawadi, Ahmedabad 380 015, IndiaAhmadabadGUJARAT380015India	Ph: 7930013000	30013000	Ph: 7930013010	Sumit.arora@veedacr.com	3
33317	CTRI/2019/05/018963	Swapnil C Raskar	SwapnilCRaskar	2	Assistant Professor	Parul Institute of Ayurved	ParulInstituteofAyurved	Department of kaumrbhritya parul institute of ayurved parul universityVadodaraGUJARAT391760India	NA	NA	NA	swapnil.raskar@paruluniversity.ac.in	1
66677	CTRI/2022/03/040875	Swapnil C Raskar	SwapnilCRaskar	2	Associate Professor	Parul Institute of Ayurved	ParulInstituteofAyurved	Room Number 204 Department of Kaumarbhritya Parul Institute of Ayurved Parul University Limda VadodaraVadodaraGUJARAT391760India	NA	NA	NA	neonatecare99@gmail.com	1
7973	CTRI/2014/12/005322	Tanuja Nesari	TanujaNesari	4	Principal Investigator	Rashtriya Shikshan Mandal, Pune	RashtriyaShikshanMandalPune	Tilak Ayurveda Mahavidyalaya, 583/2,Rasta Peth, Pune.PuneMAHARASHTRA411011India	NA	NA	NA	asthmatamv@gmail.com	1
43487	CTRI/2020/05/025171	Tanuja Nesari	TanujaNesari	4	Director	All India Institute Of Ayurveda	AIIA	7th floor, room no 716, All India Institute Of Ayurveda Gautampuri, Sarita Vihar, New Delhi7th floor, room no 716, All India Institute Of Ayurveda Gautampuri, Sarita Vihar, New DelhiNew DelhiDELHI110076India	Ph: 8849802005	49802005	NA	director@aiia.gov.in	2
43557	CTRI/2020/05/025178	Tanuja Nesari	TanujaNesari	4	director	All India Institute Of Ayurveda	AIIA	7th floor, room no 716, All India Institute of Ayurveda, Gautampuri, Sarita Vihar, New Delhi7th floor, room no 716, All India Institute of Ayurveda, Gautampuri, Sarita Vihar, New DelhiNew DelhiDELHI110076India	Ph: 8849802005	49802005	NA	director@aiia.gov.in	2
63711	CTRI/2022/03/041469	Tanuja Nesari	TanujaNesari	4	Director AIIA	All India Institute of Ayurveda	AIIA	All India Institute of Ayurveda Gautampuri,Mathura Road,Sarita Vihar Delhi-110076Gautampuri,Mathura Road,Sarita Vihar Delhi-110076South WestDELHI110076India	Ph: 9958817145	58817145	NA	tnesari@hotmail.com	1
10481	CTRI/2014/12/005234	Tapan Shah	TapanShah	2	Project Manager	Lambda Therapeutic Research Ltd	LambdaTherapeuticResearchLimited	Lambda House, Plot no. 38, Survey No. 388, Near Silver Oak Club, S. G. Highway, GotaAhmadabadGUJARAT382461India	Ph: 07940202570	40202570	Ph: 07940202021	tapanpshah@lambda-cro.com	1
59711	CTRI/2021/09/036100	Tapan Shah	TapanShah	2	Principal Investigator	Sanad Janta Multispeciality Hospital.	SanadJantaMultispecialityHospital	Sanad Janta Multispeciality Hospital. AhmedabadSanandAhmadabadGUJARAT382110India	Ph: 09825739241	25739241	NA	drtapansah@gmail.com	1
3522	CTRI/2012/11/003160	Tarun Pandotra	TarunPandotra	4	Director, Clinical Operations	PRA International	PRAInternational	B 402, Business Square, Andheri Kurla RoadChakala, Andheri (E)Mumbai (Suburban)MAHARASHTRA400093India	Ph: 02240309578	40309578	Ph: 02240309134	PandotraTarun@praintl.com	3
3524	CTRI/2012/12/003169	Tarun Pandotra	TarunPandotra	4	Director, Clinical Operations	PRA International	PRAInternational	B 402, Business Square, Andheri Kurla Road, Chakala, Andheri (E)Mumbai (Suburban)MAHARASHTRA400093India	Ph: 912240309578	40309578	Ph: 912240309134	PandotraTarun@praintl.com	3
4775	CTRI/2012/12/003191	Tarun Pandotra	TarunPandotra	4	Director, Clinical Operations	PRA International	PRAInternational	B 402, Business Square, Andheri Kurla Road, Chakala, Andheri (E)Mumbai (Suburban)MAHARASHTRA400093India	Ph: 912240309578	40309578	Ph: 912240309134	PandotraTarun@praIntl.com	3
65592	CTRI/2022/03/041181	Tarun Pandotra	TarunPandotra	4	Director	Acheron Clinical Solutions	AcheronClinicalSolutions	808, Kodigehalli Main Road, NTI Layout, Rajiv Gandhi Nagar,KodigehalliNABangaloreKARNATAKA560092India	Ph: 08860009879	60009879	NA	tarun.p@archeroncs.com	1
3390	CTRI/2012/12/003180	Tejpal Gupta	TejpalGupta	2	Associate Professor and Radiation Oncologist	Tata Memorial Centre Tata Memorial Hospital and ACTREC	TataMemorialCentre	Dept. of Radiation Oncology, Tata Memorial Centre (TMC)Advanced Centre for Treatment, Research and Education in Cancer (ACTREC), KhargharNavi MumbaiMAHARASHTRA410210India Dept of Radiation Oncology, Tata Memorial Centre (TMC)Advanced Centre for Treatment, Research and Education in Cancer (ACTREC), KhargharNavi MumbaiMAHARASHTRA410210India RaigarhMAHARASHTRA410208India	Ph: 02227405057	27405057	Ph: 27405061	tgupta@actrec.gov.in	1
29197	CTRI/2018/11/016349	Tejpal Gupta	TejpalGupta	2	Professor Radiation oncology	Tata Memorial Hospital	TataMemorialCentre	Tata Memorial Hospital, Homi Bhabha Block, Ground Floor, Neuro Oncology DMG, OPD-058, Dr E Borges Marg, Parel, MumbaiMAHARASHTRA400012India	Ph: 0222724177000	24177000	NA	tejpalgupta@rediffmail.com	1
3754	CTRI/2012/01/002364	Uday Ambi	UdayAmbi	2	Assistant professor	S N Medical college	SNMedicalcollege	c-17 staff qtrs,S N Medical college campusnavanagar, BagalkotDept.of AnaesthesiologyS N Medical collegeNavanagar,BagalkotBagalkotKARNATAKA587102India	Ph: 9880570780	80570780	NA	udayambi@ymail.com	1
6075	CTRI/2013/03/003507	Uday Ambi	UdayAmbi	2	Assistant professor	S Nijalingappa Medical college	SNMedicalcollege	Department of anesthesiologyS N medical college, BagalkotKarnataka.Navanagar, BagalkotBagalkotKARNATAKA587102India	Ph: 08354235400	54235400	NA	udayambi@rediffmail.com	1
43918	CTRI/2020/08/027075	uma kumar	umakumar	2	Professor	Karpaga Vinayaga Institute Of Medical Sciences And Research Center	KarpagaVinayagaInstituteOfMedicalSciencesAndResearchcentre	GST Road, Chinna Kolambakkam, Palayanoor, Dist, Maduranthakam, Tamil NaduKancheepuramTAMIL NADU603308India	Ph: 9972872174	72872174	NA	umakumar.jss@gmail.com	1
69413	CTRI/2022/05/042792	Uma Kumar	UmaKumar	2	Professor and Head, Dept of Rheumatology, AIIMS, New Delhi	AIIMS, New Delhi	AIIMS	Room No 4076, 4th Floor, Teaching Block, AIIMS, New DelhiCentralDELHI110029India	Ph: 911126594467	26594467	NA	umaakumar@yahoo.co.in	1
873	CTRI/2009/091/000687	Upendra Kaul	UpendraKaul	2	NA	NA	NA	Escorts Heart Institute andResearch CentreNew DelhiDELHI110025India	Ph: 9811150518	11150518	Ph: 29238746	ukaul@de13.vsnl.net.in	1
27535	CTRI/2018/10/016193	Upendra Kaul	UpendraKaul	2	Chairman -Batra Heart Centre	Batra Hospital and Medical Reaserch Centre 1	BatraHospitalandMedicalReaserchCentre1	Batra Hospital and Medical Reaserch Centre 1, Tughlakabad Institutional Area Mehrauli Badarpur Road, Vayusenabad,New Delhi New DelhiDELHI110062India	Ph: 01129958747	29958747	Ph: 01129956255	kaul.upendra@gmail.com	1
56106	CTRI/2021/07/034876	Vd Falgun Patel	VdFalgunPatel	2	I/c Deputy Director	Govt. of Gujarat	GovernmentofGujarat	Directorate Ayush, Second floor,Block-1, Jivraj Mehta Bhavan, GandhinagarGandhinagarGUJARAT382010India	NA	NA	NA	Vd.falgun@gmail.com	1
58633	CTRI/2021/09/036573	Vd Falgun Patel	VdFalgunPatel	2	I/c deputy Director (Training & Reasearch)	Govt. of Gujarat	GovernmentofGujarat	Directorate Ayush, Second floor,Block-1, Jivraj Mehta Bhavan,GandhinagarGandhinagarGUJARAT382010India	NA	NA	NA	ddayushtraining@gmail.com	1
42821	CTRI/2021/02/031001	Vijay Kumar	VijayKumar	4	Associate Professor	All India Institute of Medical Sciences, New Delhi	AIIMS	Room No 308, Third Floor,Centre for Dental Education and Research,AIIMS, New DelhiAnsari Nagar,New Delhi-110029SouthDELHI110029India	Ph: 9540055001	40055001	NA	kumarvijay29@gmail.com	1
49293	CTRI/2020/11/029232	VIJAY KUMAR	VIJAYKUMAR	4	ASSOCIATE PROFESSOR, DEPT OF GENERAL MEDICINE	AIIMS PATNA	AIIMS	ASSOCIATE PROFESSOR, DEPT OF GENERAL MEDICINEAIIMS, PHULWARISHARIFPATNAPatnaBIHAR801507India	Ph: 9431414308	31414308	NA	vijaykr@aiimspatna.org	2
49295	CTRI/2020/11/029230	VIJAY KUMAR	VIJAYKUMAR	4	ASSOCIATE PROFESSOR, DEPT OF GENERAL MEDICINE	AIIMS PATNA	AIIMS	AIIMS, PHULAWARISHARIF, PATNA, BIHARAIIMS, PHULAWARISHARIF, PATNA, BIHARPatnaBIHAR801507India	Ph: 9431414308	31414308	NA	vijaykr@aiimspatna.org	2
75978	CTRI/2022/12/048057	Vijay Kumar	VijayKumar	4	Professor	All India Institute of Medical Sciences, New Delhi	AIIMS	Room number 5046 , 5th floor Department of Orthopaedics A.I.I.M.S, Ansari Nagar west, New Delhi. New DelhiDELHI110029India	Ph: 9868037565	68037565	NA	vijayaiims@yahoo.com	1
677	CTRI/2009/091/000462	V Mohan	VMohan	7	Principal Investigator	Madras Diabetes Research Foundation	MadrasDiabetesResearchFoundation	4, Conran Smith Road, GopalapuramChennaiTAMIL NADU600086India	Ph: 914428282657	28282657	Ph: 914445510344	drmohans@vsnl.net	2
3600	CTRI/2012/01/002367	V Mohan	VMohan	7	Principal Investigator	Madras Diabetic research Foundation	MadrasDiabetesResearchFoundation	6B, Conran Smith Road,GopalapuramChennaiTAMIL NADU600 086India	Ph: 28352634	28352634	Ph: 914428350935	drmohans@vsnl.net	2
11841	CTRI/2015/07/006011	V Mohan	VMohan	7	President and Chief of Diabetes Research, Diabetology and Epidemiology	Dr Mohans Diabetes Specialities Centre and Madras Diabetes Research Foundation	MadrasDiabetesResearchFoundation	No 6 Conron Smith Road Gopalapuram ChennaiChennaiTAMIL NADU600086India	Ph: 04443968888	43968888	Ph: 28350935	drmohans@diabetes.ind.in	5
14139	CTRI/2019/12/022310	V Mohan	VMohan	7	President	Madras Diabetes Research Foundation	MadrasDiabetesResearchFoundation	No 4, Conran Smith RoadGopalapuram,ChennaiTAMIL NADU600086India	Ph: 04443698888	43698888	Ph: 28350935	drmohans@diabetes.ind.in	5
61294	CTRI/2021/11/037753	V Mohan	VMohan	7	President	Madras Diabetes Research Foundation	MadrasDiabetesResearchFoundation	Department off Diabetology and Clinical Trials4, Conran Smith Road GopalapuramChennaiTamil NaduChennaiTAMIL NADU600086India	Ph: 04443968888	43968888	Ph: 044-28350935	drmohans@diabetes.ind.in	5
74767	CTRI/2022/10/046514	V Mohan	VMohan	7	President	Madras Diabetes Research Foundation	MadrasDiabetesResearchFoundation	Department of Diabetology and Clinical Trials No.4, Conran Smith Road Gopalapuram Chennai Tamil NaduChennaiTAMIL NADU600086India ChennaiTAMIL NADU600086India	Ph: 04443968888	43968888	Ph: 044-28350935	drmohans@diabetes.ind.in	5
38182	CTRI/2020/03/023968	VMohan	VMohan	7	President	Madras Diabetes Research Foundation	MadrasDiabetesResearchFoundation	Department of Diabetology and Clinical Trials 4,Conran Smith RoadGopalapuram.Department of Diabetology and Clinical Trials4,Conran Smith RoadGopalapuram.ChennaiTAMIL NADU600086India	Ph: 04443968888	43968888	Ph: 044-28350935	drmohans@diabetes.ind.in	5
22383	CTRI/2018/04/013316	Yogesh Sharma	YogeshSharma	3	Professor & HOD	Armed Forces Medical College	ArmedForcesMedicalCollege	Department of Orthopedics Armed Forces Medical CollegePuneMAHARASHTRA411040India	Ph: 8407958962	07958962	NA	doctoryogeshsharma@yahoo.co.in	1
22895	CTRI/2018/03/012481	Yogesh Sharma	YogeshSharma	3	Trial Coordinator	Curatio Health Care	CuratioHealthCare	Curatio Health Care (I) Pvt. Ltd. No.25/13, Whites Road,4th Floor, Mamatha Complex, Royapettah, ChennaiChennaiTAMIL NADU600014India	Ph: 9717832255	17832255	NA	yogesh.ksharma@yahoo.com	2
25427	CTRI/2018/05/013553	Yogesh Sharma	YogeshSharma	3	Trial Coordinator	Dhanvantari Nano Ayushadi Private Limited	DhanvantariNanoAyushadiPrivateLimited	Dhanvantari Nano Ayushadi Private LimitedNo 8 34 Neelakanta Mehta StreetThyagaraya Nagar Chennai ChennaiTAMIL NADU600017India	Ph: 9717832255	17832255	NA	yogesh.ksharma@yahoo.com	2

## Sheet: 17
Trial_ID	Registration_number	PI_Name	PI_Name_No_spaces	PI_Designation	PI_Affiliation	PI_Address	PI_Phone	PI_Fax	PI_Email
319	CTRI/2009/091/000043	Ambrish K Srivastava	AmbrishKSrivastava	NA	NA	Torrent Research CentreVillage: BhatGandhinagarGUJARAT382428India	Ph: 079-23969100	Ph: 079-23969135	ambrishsrivastava@torrentpharma.com
3909	CTRI/2012/05/002645	MD Gupte	MDGupte	Director	National Institute of Epidemiology	National Institute of Epidemiology (NIE),Indian Council of Medical Research (ICMR),R-127, TNHB, Ayapakkam,ChennaiChennaiTAMIL NADU600077India	Ph: 91-44-26136204	Ph: 91-44-26820464	directorne@dataone.in
4651	CTRI/2012/07/002791	MD Gupte	MDGupte	Director (formerly officer in charge CJIL Field Unit, Avadi)	National Institute of Epidemiology	National Institute of Epidemiology(NIE), Indian Council of Medical Research(ICMR), R-127, TNHB, Ayapakkam, ChennaiChennaiTAMIL NADU600077India	Ph: 91-44-26136204	Ph: 91-44-26820464	directorne@dataone.in
470	CTRI/2009/091/000217	K M Prasanna Kumar	KMPrasannaKumar	Endocrinologist	NA	Medisys Clinisearch India Pvt LtdBangalore Diabetic Centre, Kalyan Nagar ,BangaloreKARNATAKA560043India	Ph: 91-80-25421233	Ph: 91-80-25425396	drkmpk@gmail.com
10749	CTRI/2015/04/005697	Manjula S	ManjulaS	Vice president -Medical services	Micro Labs Ltd	No 27 Race course Road Bangalore Karnataka India No 27 Race course Road Bangalore KarnatakaIndia BangaloreKARNATAKA560001India	NA	NA	drmanjula@microlabs.in
23498	CTRI/2018/04/013245	Manjula S	ManjulaS	Vice President, Department of Medical Services	Micro Labs Limited	Micro Labs Limited#27, Race Course Road, Bangalore, KARNATAKA560001 India BangaloreKARNATAKA560001India	Ph: 08022370451	NA	drmanjula@microlabs.in
51847	CTRI/2021/03/031676	Manjula S	ManjulaS	Sr VP Medical Services	Micro Labs Limited	31 Race Course RoadBangaloreKARNATAKA560001India	Ph: 08022370451	Ph: 08022256323	drmanjula@microlabs.in
58646	CTRI/2021/10/037204	Manjula S	ManjulaS	Sr VP Medical Services	Micro Labs Limited	31 Race Course RoadBangaloreKARNATAKA560001India	Ph: 08022370451	Ph: 08022256323	drmanjula@microlabs.in
62069	CTRI/2021/11/037926	Manjula S	ManjulaS	Sr VP Medical Services	Micro Labs Limited	Dept of medical services, 31 Race Course RoadBangaloreKARNATAKA560001India	Ph: 08022370451	Ph: 08022256323	drmanjula@microlabs.in
70291	CTRI/2022/07/044179	Manjula S	ManjulaS	Sr VP Medical Services	Micro Labs Limited	Dept of Medical Services, 31 Race Course RoadBangaloreKARNATAKA560001India	Ph: 08022370451	Ph: 08022256323	drmanjula@microlabs.in
26390	CTRI/2018/05/014178	Raj V Nagarkar	RajVNagarkar	Chairman and Surgical Oncologist	HCG Manavata Cancer Centre	HCG Manavata Cancer Centre Near Mahamarg Bus StandMumbai Naka Nashik 422 004.NashikMAHAR ASHTRA422 004IndiaNashikMAHARASHTRA422 004India	Ph: 9823061929	NA	drraj@manavatacancercentre.com
31265	CTRI/2019/02/017548	Raj V Nagarkar	RajVNagarkar	Chairman and Surgical Oncologist	HCG Manavata Cancer Centre	Ground Floor, Behind Shivang Auto, Mumbai Naka, Nashik 422001NashikMAHARASHTRA422001India	Ph: 9823061929	NA	drraj@manavatacancercentre.com
82511	CTRI/2023/04/051909	Shahsank Shekhar	ShahsankShekhar	Professor	AIIMS Jodhpur	AIIMS JodhpurBasni phase ii, industrial area, Jodhpur, RajasthanJodhpurRAJASTHAN342005India	Ph: 8003996917	NA	longshanks28@gmail.com
3126	CTRI/2012/08/002890	Lokesh Chaudhari	LokeshChaudhari	trial coordinator for Indian Sites	Manager, Clinical Operations, PRA India.	PRA Health SciencesA 602 A 603 CTS No 1498 A/2 M.V. Road, Marol Ã¢Â€Â¢ Andheri EastMumbaiMAHARASHTRA400 059India	Ph: 91-22-71234116	Ph: 91-22-71234198	pandotratarun@praintl.com
18282	CTRI/2017/09/009767	Nayankumar H Patel	NayankumarHPatel	Assistant Professor	GCS Medical College, Hospital & Research Centre	Room No.35,OPD,Ground floor, Department of DVL, GCS Medical College, Hospital & Research centre, Opp. DRM office, Near Chamunda Bridge, Amdupura,Ahmedabad, Gujarat, IndiaRoom No.35,OPD,Ground floor, Department of DVL, GCS Medical College, Hospital & Research centre, Opp. DRM office, Near Chamunda Bridge, Amdupura,Ahmedabad, Gujarat, IndiaAhmadabadGUJARAT380025India	Ph: 07966048035	Ph: 9925011309	patelnayan78.np@gmail.com
14856	CTRI/2016/05/006948	Rohan S	RohanS	Principal Investigator	NEXUS CLINICAL RESEARCH (INDIA) LTD	32 A , Nexus Center For Clinical Excellence, Sector-1, Shiravane Road,Service Industry, Mumbai-Pune Highway,Nerul-(East), New Mumbai- Mumbai (Suburban)MAHARASHTRA400 706.India	Ph: 91-22-27714204	NA	pm_medaffairs@nexuscro.com
31060	CTRI/2019/02/017850	Shrikant Deshpande	ShrikantDeshpande	Investigator	Ashirwad Hospital and Research Centre,	Ashirwad Hospital and Research Centre, Maratha Section, UlhasnagarThaneMAHARASHTRA421004India	Ph: 9987553071	NA	pm_medaffairs@nexuscro.com
11613	CTRI/2015/05/005816	Bula Aruna	BulaAruna	Asst. Prof.	Rajiv Gandhi Institute of Medical Sciences & RIMS Govt. General Hospital	Department of Microbiology, Rajiv Gandhi Institute of Medical Sciences & RIMS Govt. General Hospital, Srikakulam-532001, A.P., IndiaSrikakulamANDHRA PRADESH532001India	Ph: 08942-279033	NA	rimsresearch@gmail.com
32929	CTRI/2019/04/018689	Sudheer Tulasi	SudheerTulasi	Asst. Professor	Rajiv Gandhi Institute of Medical Sciences & RIMS Government General Hospital	Department of Orthopaedics,Rajiv Gandhi Institute of Medical Sciences & RIMS Government General Hospital, SrikakulamSrikakulamANDHRA PRADESH532001India	Ph: 8942279033	NA	rimsresearch@gmail.com
2708	CTRI/2015/07/005987	A Ramachandran	ARamachandran	MD	Diabetes Hospitals	Dr.A. Ramachandrans Diabetes Hospitals, No.28, Marshalls Road, EgmoreChennaiTAMIL NADU600 008India	Ph: 914428582003	Ph: 914442146652	ramachandran@vsnl.com
4149	CTRI/2014/07/004799	A Ramachandran	ARamachandran	President	India Diabetes Research Foundation	No 28 Marshalls RoadEgmore Chennai ChennaiTAMIL NADU600008India	NA	NA	ramachandran@vsnl.com
4614	CTRI/2012/06/002716	Nagalingeswaran Kumarasamy	NagalingeswaranKumarasamy	Principal Investigator	YR Gaitonde Medical Educational & Research Foundation	YR Gaitonde Medical Educational & Research Foundation, Voluntary Health Services, Rajiv Gandhi Salai, Taramani, Chennai, India. ChennaiTAMIL NADU600113India	Ph: 919381006962	NA	kumarasamy@yrgcare.org
70587	CTRI/2022/09/045705	Sriganesh Kamath	SriganeshKamath	Professor	National Institute of Mental Health and Neurosciences, Bengaluru	Department of Neuroanaesthesia and Neurocritical Care, NIMHANS, BengaluruHosur Road, Bengaluru, KarnatakaBangaloreKARNATAKA560029India	Ph: 08026995415	NA	drsri23@gmail.com
45988	CTRI/2020/08/026994	Swapnil Chandrakant Raskar	SwapnilChandrakantRaskar	Associate Professor	Parul Institute of Ayurveda Parul University	Parul University Campus, Limda, Tal. Waghodia, Vadodara, Gujarat India - 391760VadodaraGUJARAT391760India	Ph: 9879340491	NA	swapnil.raskar@paruluniversity.ac.in
45252	CTRI/2020/07/026433	Vd Falgun P Patel	VdFalgunPPatel	I/c Deputy Director (Training and Research)	Govt. of Gujarat	Direcotorate Ayush,Second floor, Block-1, Jivaraj Mehta Bhavan, Gandhinagar. GandhinagarGUJARAT382010India	Ph: 9426404004	NA	vd.falgun@gmail.com

## Sheet: 56
Names	Number of records from the set of '448' records	Number of records from the set of '25' records	Total number of records (Columns B+C)	Total number of Email IDs	How many of those Email IDs are associated with the same Affiliation Centre?	Comparing columns E and F*
AbhayVisputeShantaram	2	0	2	2	2	MATCH
AdarshShetty	2	0	2	2	2	MATCH
AishwaryaVenkataraman	2	0	2	2	2	MATCH
AnandChaudhari	2	0	2	2	2	MATCH
AnandKrishnan	2	0	2	2	2	MATCH
AnandPendse	3	0	3	2	2	MATCH
AnandVKulkarni	5	0	5	2	2	MATCH
AnkeshBarnwal	2	0	2	2	2	MATCH
AnuritaMajumdar	13	0	13	2	2	MATCH
BabitaGhai	3	0	3	2	2	MATCH
BhupeshDewan	15	0	15	2	2	MATCH
BipinKumarSethi	4	0	4	2	2	MATCH
BipinSethi	3	0	3	2	2	MATCH
BKanthaSree	3	0	3	2	2	MATCH
BSPrasad	3	0	3	2	2	MATCH
CecilRoss	2	0	2	2	2	MATCH
CharuGautam	3	0	3	2	2	MATCH
DebasishHota	7	0	7	2	2	MATCH
DineshKhullar	2	0	2	2	2	MATCH
DSArya	2	0	2	2	2	MATCH
GirishRajadhyaksha	3	0	3	2	2	MATCH
HrishikeshPatkar	2	0	2	2	2	MATCH
JohnPaulM	2	0	2	2	2	MATCH
JyotiBajpai	5	0	5	2	2	MATCH
KaminiDhiman	2	0	2	2	2	MATCH
KSunilNaik	4	0	4	2	2	MATCH
KumarPrabhash	17	0	17	2	2	MATCH
MaheshPatil	2	0	2	2	2	MATCH
MayurSoni	4	0	4	2	2	MATCH
MeghaC	3	0	3	2	2	MATCH
NikhilSawant	2	0	2	2	2	MATCH
ParvezKosgi	8	0	8	2	2	MATCH
PremPais	4	0	4	2	2	MATCH
RadhikaBobba	4	0	4	2	2	MATCH
RahulKrishnatry	2	0	2	2	2	MATCH
RajeshCN	3	0	3	2	2	MATCH
RameshwariSinghal	2	0	2	2	2	MATCH
RandeepGuleria	2	0	2	2	2	MATCH
SadanandCD	3	0	3	2	2	MATCH
SanjeevKumar	2	0	2	2	2	MATCH
SanjeevSinha	4	0	4	3	3	MATCH
SharatDamodar	2	0	2	2	2	MATCH
ShyamalaRajkumar	2	0	2	2	2	MATCH
ShyamSundar	4	0	4	2	2	MATCH
TejpalGupta	2	0	2	2	2	MATCH
UdayAmbi	2	0	2	2	2	MATCH
VijayKumar	4	0	4	3	3	MATCH
VMohan	7	0	7	2	2	MATCH
AlpeshkumarPatel	4	0	4	3	2	NO MATCH
RajKumar	3	0	3	3	2	NO MATCH
TanujaNesari	4	0	4	3	2	NO MATCH
AmbadyRamachandran	2	2	4	2	2	MATCH
NKumarasamy	8	1	9	2	2	MATCH
SriganeshK	3	1	4	2	2	MATCH
SwapnilCRaskar	2	1	3	2	2	MATCH
VdFalgunPatel	2	1	3	2	2	MATCH
Total	211	6	217
*: 'Match': A given affiliation is associated with all the email IDs that are associated with a particular name. 'No Match': A given affiliation is not associated with all the email IDs that are associated with a particular name.

## Sheet: 53
Names	Number of records from the set of '448' records	Number of records from the set of '25' records	Total number of records (Columns B+C)	Total number of Email IDs	How many of those Email IDs are associated with the same Affiliation Centre?	Comparing columns E and F
AbhayVisputeShantaram	2	0	2	2	2	MATCH
AdarshShetty	2	0	2	2	2	MATCH
AishwaryaVenkataraman	2	0	2	2	2	MATCH
AnandChaudhari	2	0	2	2	2	MATCH
AnandKrishnan	2	0	2	2	2	MATCH
AnandPendse	3	0	3	2	2	MATCH
AnandVKulkarni	5	0	5	2	2	MATCH
AnkeshBarnwal	2	0	2	2	2	MATCH
AnuritaMajumdar	13	0	13	2	2	MATCH
BabitaGhai	3	0	3	2	2	MATCH
BhupeshDewan	15	0	15	2	2	MATCH
BipinKumarSethi	4	0	4	2	2	MATCH
BipinSethi	3	0	3	2	2	MATCH
BKanthaSree	3	0	3	2	2	MATCH
BSPrasad	3	0	3	2	2	MATCH
CecilRoss	2	0	2	2	2	MATCH
CharuGautam	3	0	3	2	2	MATCH
DebasishHota	7	0	7	2	2	MATCH
DineshKhullar	2	0	2	2	2	MATCH
DSArya	2	0	2	2	2	MATCH
GirishRajadhyaksha	3	0	3	2	2	MATCH
HrishikeshPatkar	2	0	2	2	2	MATCH
JohnPaulM	2	0	2	2	2	MATCH
JyotiBajpai	5	0	5	2	2	MATCH
KaminiDhiman	2	0	2	2	2	MATCH
KSunilNaik	4	0	4	2	2	MATCH
KumarPrabhash	17	0	17	2	2	MATCH
MaheshPatil	2	0	2	2	2	MATCH
MayurSoni	4	0	4	2	2	MATCH
MeghaC	3	0	3	2	2	MATCH
NikhilSawant	2	0	2	2	2	MATCH
ParvezKosgi	8	0	8	2	2	MATCH
PremPais	4	0	4	2	2	MATCH
RadhikaBobba	4	0	4	2	2	MATCH
RahulKrishnatry	2	0	2	2	2	MATCH
RajeshCN	3	0	3	2	2	MATCH
RameshwariSinghal	2	0	2	2	2	MATCH
RandeepGuleria	2	0	2	2	2	MATCH
SadanandCD	3	0	3	2	2	MATCH
SanjeevKumar	2	0	2	2	2	MATCH
SanjeevSinha	4	0	4	3	3	MATCH
SharatDamodar	2	0	2	2	2	MATCH
ShyamalaRajkumar	2	0	2	2	2	MATCH
ShyamSundar	4	0	4	2	2	MATCH
TejpalGupta	2	0	2	2	2	MATCH
UdayAmbi	2	0	2	2	2	MATCH
VijayKumar	4	0	4	3	3	MATCH
VMohan	7	0	7	2	2	MATCH
AmbadyRamachandran	2	2	4	2	2	MATCH
NKumarasamy	8	1	9	2	2	MATCH
SriganeshK	3	1	4	2	2	MATCH
SwapnilCRaskar	2	1	3	2	2	MATCH
VdFalgunPatel	2	1	3	2	2	MATCH
Total	200	6	206

## Sheet: 3
Names	Number of records from the set of '448' records	Number of records from the set of '25' records	Total number of records (Columns B+C)	Total number of Email IDs	How many of those Email IDs are associated with the same Affiliation Centre?	Comparing columns E and F	Comments
AlpeshkumarPatel	4	0	4	3	2	NO MATCH	Same person (Link to his profile: https://www.ask4healthcare.com/healthcaresolutions/DesktopModules/SearchCommon/ResDoctordetails.aspx?docid=cr006270)
RajKumar	3	0	3	3	2	NO MATCH	Same person (Address is the same)
TanujaNesari	4	0	4	3	2	NO MATCH	Same person (https://aiia.gov.in/about/meet-the-director/meet-director-biographical/)
Total	11	0	11

## Sheet: DPCache_448
Trial_ID	Registration_number	PI_Name	PI_Name_No_spaces	Count_of_PI_Names	PI_Designation	PI_Affiliation	PI_Affiliation_names_cleaned	PI_Address	PI_Phone	PI_Phone_Last_8_digits	PI_Fax	PI_Email	Count_of_PI_Email_IDs
45475	CTRI/2020/07/026529	Abhay Vispute Shantaram	AbhayVisputeShantaram	2	Director and physician	SRV Hospital	SRVHospital	Medicine departmentSRV Hospital Dr Mandakini Parihar Margopposite Lokmanya Tilak Terminus, Tilak Nagar, Chembur, Mumbai, Maharashtra MumbaiMAHARASHTRA400089India	Ph: 9819428656	19428656	NA	drasv@rediffmail.com	1
45750	CTRI/2020/08/027168	Abhay Vispute Shantaram	AbhayVisputeShantaram	2	Investigator	SRV Hospital	SRVHospital	SRV Hospital, Dr Mandakini Parihar Marg opposite Lokmanya Tilak Terminus, Tilak Nagar, Chembur, Mumbai, Maharashtra MumbaiMAHARASHTRA400089India	NA	NA	NA	drasv.surgiciansrv@gmail.com	1
29569	CTRI/2018/12/016619	A Chaudhari	AChaudhari	2	Principal Investigator	Nexus Clinical Research (India) Ltd.	NexusClinicalResearchIndiaLimited	Nexus Clinical Research (India) Ltd. Nexus Solitaire, Plot No. 4 A, Sector -09,Nerul (E), Navi Mumbai 400706, India Mumbai (Suburban)MAHARASHTRA400706India	Ph: 02227714203	27714203	NA	pm_medaffairs@nexuscro.com	3
43739	CTRI/2020/07/026718	A Chaudhari	AChaudhari	2	Principal Investigator	MALSONS Multispeciality Hospital	MALSONSMultispecialityHospital	Department ofMedicine, GroundFloor, Plot no. 135Sector 06,Koparkhairane,Navi Mumbai, IndiaMumbaiMumbai (Suburban)MAHARASHTRA400706India	NA	NA	NA	dranandchaudhari100@gmail.com	2
47691	CTRI/2020/10/028277	Adarsh Shetty	AdarshShetty	2	Senior Manager - Medical Affairs	Gufic Biosciences Limited	GuficBiosciencesLimited	Gufic Biosciences Limited Subhash Road A Block Vile East Mumbai Maharashtra IndiaMumbaiMAHARASHTRA400057India	Ph: 912267261000	67261000	NA	medicalaffairs@guficbio.com	1
71374	CTRI/2022/09/045538	Adarsh Shetty	AdarshShetty	2	Senior Manager - Medical Affairs	Gufic Biosciences Limited	GuficBiosciencesLimited	Subhash Road-A Block Vile Parle East MumbaiMAHARASHTRA400057India	Ph: 9844968062	44968062	NA	dr.adarsh.shetty@guficbio.com	1
20847	CTRI/2017/11/010324	Agam Shah	AgamShah	5	Head, Clinical Operations, India & Emerging Markets	Wockhardt Ltd	WockhardtLimited	Wockhardt Ltd, Wockhardt towers, Bandra Kurla complex, Mumbai MumbaiMAHARASHTRA400051India	Ph: 02226596762	26596762	NA	AShah@wockhardt.com	2
21559	CTRI/2017/12/010803	Agam Shah	AgamShah	5	Head, Clinical operations	Wockhardt Limited	WockhardtLimited	Wockhardt Towers, Bandra Kurla complex, Mumbai MumbaiMAHARASHTRA400051India	Ph: 02226596762	26596762	Ph: 02226523905	AShah@wockhardt.com	2
37246	CTRI/2019/10/021835	Agam Shah	AgamShah	5	Lead-Clinical Operations	Dr. ReddyÃ¢Â€Â™s Laboratories Ltd.	DrReddysLaboratoriesLimited	IPDO-Innovation Plaza Bachupally village and Mandal, Medchal Malkajgiri district Hyderabad, India.MedchalTELANGANA500 090 India	Ph: 04048796019	48796019	NA	agam.shah@drreddys.com	3
49102	CTRI/2020/11/029234	Agam Shah	AgamShah	5	Lead, Clinical & Medical Operations	Dr. ReddyÃ¢Â€Â™s Laboratories Limited	DrReddysLaboratoriesLimited	Integrated Product Development Office, Innovation Plaza, Survey No 42, 45 & 46,Bachupally Village, Bachupally Mandal, Medchal, Malkajgiri District, Hyderabad Ã¢Â€Â“ 500090, Telangana, IndiaHyderabadTELANGANA500090India	Ph: 9963164410	63164410	NA	agam.shah@drreddys.com	3
60333	CTRI/2021/09/036830	Agam Shah	AgamShah	5	Lead - Clinical & Medical Operations, Global Clinical Management	Dr ReddyÃ¢Â€Â™s Laboratories Limited	DrReddysLaboratoriesLimited	Integrated Product Development, Innovation Plaza, Survey No 42, 45 & 46, Bachupally Village, Bachupally Mandal, Medchal-Malkajgiri District, Hyderabad Ã¢Â€Â“ 500 090, TelanganaHyderabadTELANGANA500090India	Ph: 919963164410	63164410	NA	agam.shah@drreddys.com	3
40175	CTRI/2020/03/023916	Aishwarya Venkataraman	AishwaryaVenkataraman	2	DBT Ramalingaswami fellow	National Institute for Research in Tuberculosis	ICMR-NationalInstituteforResearchinTuberculosis	Department of HIV ImmunologyNational Institute for Research in Tuberculosis, No 1, Mayor Sathyamoorthy Road, Chetpet, Chennai 600031.ChennaiTAMIL NADU600031India	Ph: 7358293053	58293053	NA	Draishwaryav@gmail.com	1
67638	CTRI/2022/04/042311	Aishwarya Venkataraman	AishwaryaVenkataraman	2	Scientist E	ICMR-NIRT	ICMR-NationalInstituteforResearchinTuberculosis	ICMR-National Institute for Research in Tuberculosis,No.1, Mayor Sathiyamoorthy Road,Chetpet, Chennai - 600 031ChennaiTAMIL NADU600 031India	Ph: 914428369533	28369533	NA	aishwarya.v@nirt.res.in	1
44162	CTRI/2020/07/026391	Ajay Alexander	AjayAlexander	5	Head Clinical Research	G7 Synergon Private Limited	G7SynergonPrivateLimited	No 537 9th Cross 5th main Tata Nagar Sahakaranagar Post Bangalore Karnataka IndiaBangaloreKARNATAKA560092India	Ph: 09916252529	16252529	NA	ajay.alexander@g7synergon.in	4
50197	CTRI/2020/12/029989	Ajay Alexander	AjayAlexander	5	Head Clinical Research	G7 Synergon Private Limited	G7SynergonPrivateLimited	Department - Clinical Research,1st floor, Investigator Room, No 537 9th Cross 5th main Tata NagarSahakaranagar Post Bangalore Karnataka IndiaBangaloreKARNATAKA560092India BangaloreKARNATAKA560092India	Ph: 09916252529	16252529	NA	ajay.alexander@g7synergon.in	4
61581	CTRI/2021/12/038914	Ajay Alexander	AjayAlexander	5	Medical Monitor	G7 Synergon Private Limited	G7SynergonPrivateLimited	No 537 9th Cross 5th main Tata Nagar Sahakaranagar Post Bangalore Karnataka IndiaBangaloreKARNATAKA560092India	Ph: 9916252529	16252529	NA	ajay.alexander@g7synergon.in	4
78689	CTRI/2023/01/049053	Ajay Alexander	AjayAlexander	5	Head-Clinical Trial	G7 Synergon Private Limited	G7SynergonPrivateLimited	No 537 9th Cross 5th main Tata Nagar Sahakaranagar Post Bangalore Karnataka IndiaBangaloreKARNATAKA560092India	Ph: 9916252529	16252529	NA	ajay.alexander@g7synergon.in	4
78903	CTRI/2023/01/049327	Ajay Alexander	AjayAlexander	5	Medical Monitor	Samahitha Research Solutions	SamahithaResearchSolutions	Room No.2, Department of Clinical OperationsNo 1204 ASHVA second floor 26th main road Jayanagar 9th block Bangalore KARNATAKA 560069 India BangaloreKARNATAKA560069India	Ph: 6364147979	64147979	NA	mrd@samahitha.com	1
945	CTRI/2009/091/000771	Akhilesh Sharma	AkhileshSharma	14	NA	NA	nan	Piramal Life Sciences Limited1, Nirlon Complex Off Western Express Highway, Goregaon (East) MumbaiMAHARASHTRA400063India	Ph: 02230818600	30818600	Ph: 02230818703	akhilesh.sharma@piramal.com	1
17097	CTRI/2018/05/014254	Akhilesh Sharma	AkhileshSharma	14	President & Chief Medical Officer	Alkem Laboratories Limited	AlkemLaboratoriesLimited	Alkem Laboratories Limited, Alkem House, Devashish, Adjacent to Matulya centre, Senapati Bapat Marg, Lower ParelMumbaiMAHARASHTRA400013India	Ph: 02239829999	39829999	NA	akhilesh.sharma@alkem.com	13
23029	CTRI/2018/07/014908	Akhilesh Sharma	AkhileshSharma	14	President & CMO	Alkem Laboratoroes Limited	AlkemLaboratoriesLimited	Alkem Laboratories Limited, Alkem House, Devashish, Adjacent to Matulya centre, Senapati Bapat Marg, Lower ParelMumbaiMAHARASHTRA400013India	Ph: 9701346369	01346369	NA	akhilesh.sharma@alkem.com	13
32739	CTRI/2019/04/018614	Akhilesh Sharma	AkhileshSharma	14	President & Chief Medical Officer	Alkem Laboratories Limited	AlkemLaboratoriesLimited	Alkem Laboratories Limited,Unit no. 301, 3rd floor, Marathon Innovo, Ã¢Â€Â˜BÃ¢Â€Â™ Wing, Opp. Peninsula Corporate Park, Ganpatrao Kadam Marg,Lower Parel (West), MumbaiMumbaiMAHARASHTRA400013India	Ph: 02239829999	39829999	NA	akhilesh.sharma@alkem.com	13
34052	CTRI/2019/09/021256	Akhilesh Sharma	AkhileshSharma	14	President & Chief Medical Officer	Alkem Laboratories Ltd	AlkemLaboratoriesLimited	Alkem Laboratories Ltd. Unit no. 301, 3rd floor, Marathon Innovo, Ã¢Â€Â˜BÃ¢Â€Â™ Wing, Opp. Peninsula Corporate Park, Ganpatrao Kadam Marg, Lower Parel (West), Mumbai, MAHARASHTRA-400013, IndiaMumbaiMAHARASHTRA400013India	Ph: 02239829999	39829999	NA	akhilesh.sharma@alkem.com	13
41220	CTRI/2020/06/025851	Akhilesh Sharma	AkhileshSharma	14	President & CMO	Alkem Laboratoroes Limited	AlkemLaboratoriesLimited	Alkem Laboratories Limited, Alkem House, Devashish, Adjacent to Matulya centre, Senapati Bapat Marg, Lower ParelMumbaiMAHARASHTRA400013IndiaMumbaiMAHARASHTRA400013India	Ph: 9701346369	01346369	NA	akhilesh.sharma@alkem.com	13
42587	CTRI/2020/05/025476	Akhilesh Sharma	AkhileshSharma	14	President & CMO	Alkem Laboratoroes Limited	AlkemLaboratoriesLimited	Medical Affairs department, Alkem House, Devashish,Adjacent to Matulya centre, Senapati Bapat Marg, Lower Parel MumbaiMAHARASHTRA400013India	NA	NA	NA	akhilesh.sharma@alkem.com	13
42640	CTRI/2020/09/028070	Akhilesh Sharma	AkhileshSharma	14	President & CMO	Alkem Laboratoroes Limited	AlkemLaboratoriesLimited	Alkem Laboratories Limited, Alkem House, Devashish, Adjacent to Matulya centre, Senapati Bapat Marg, Lower Parel MumbaiMAHARASHTRA 400013 India	NA	NA	NA	akhilesh.sharma@alkem.com	13
45267	CTRI/2021/01/030508	Akhilesh Sharma	AkhileshSharma	14	President & CMO	Alkem Laboratoroes Limited	AlkemLaboratoriesLimited	Medical Affairs department, Alkem House, Devashish, Adjacent to Matulya centre, Senapati Bapat Marg, Lower ParelMumbaiMAHARASHTRA400013India	Ph: 02239829999	39829999	NA	akhilesh.sharma@alkem.com	13
54765	CTRI/2021/08/035907	Akhilesh Sharma	AkhileshSharma	14	President & CMO	Alkem Laboratories Limited	AlkemLaboratoriesLimited	Alkem Laboratories Limited, Alkem House, Devashish, Adjacent to Matulya centre, Senapati Bapat Marg, Lower Parel Mumbai MumbaiMAHARASHTRA400013India	Ph: 9701346369	01346369	NA	akhilesh.sharma@alkem.com	13
60036	CTRI/2021/10/037461	Akhilesh Sharma	AkhileshSharma	14	President & CMO	Alkem Laboratories Limited	AlkemLaboratoriesLimited	Alkem Laboratories Limited, Alkem House, Devashish, Adjacent toMatulya centre, Senapati Bapat Marg, Lower Parel MumbaiMumbaiMAHARASHTRA400013IndiaMumbaiMAHARASHTRA400013India	Ph: 9701346369	01346369	NA	akhilesh.sharma@alkem.com	13
60863	CTRI/2021/11/037831	Akhilesh Sharma	AkhileshSharma	14	President & CMO	Alkem Laboratories Limited	AlkemLaboratoriesLimited	Alkem Laboratories Limited, Alkem House, Devashish, Adjacent to Matulya centre, Senapati Bapat Marg, Lower ParelMumbaiMAHARASHTRA400013India	NA	NA	NA	akhilesh.sharma@alkem.com	13
62957	CTRI/2021/12/038472	Akhilesh Sharma	AkhileshSharma	14	President & CMO	Alkem Laboratories Limited	AlkemLaboratoriesLimited	Alkem Laboratories Limited, Alkem House, Devashish, Adjacent to Matulya centre, Senapati Bapat Marg, Lower Parel Mumbai Mumbai MAHARASHTRA 400013 IndiaMumbaiMAHARASHTRA400013IndiaMumbai (Suburban)MAHARASHTRA400013India	Ph: 9701346369	01346369	NA	akhilesh.sharma@alkem.com	13
71681	CTRI/2022/08/044563	Akhilesh Sharma	AkhileshSharma	14	President & CMO	Alkem Laboratories Limited	AlkemLaboratoriesLimited	Alkem Laboratories Limited Alkem House Devashish Adjacent to Matulya center Senapati Bapat Marg Lower Parel Mumbai MAHARASHTRA 400013 IndiaMumbai (Suburban)MAHARASHTRA400013India	Ph: 9701346369	01346369	NA	akhilesh.sharma@alkem.com	13
3431	CTRI/2012/01/002321	Alok Kumar	AlokKumar	3	DIrector General Incharge	Central Council for Research in Homoeopathy	CentralCouncilforResearchinHomoeopathy	Central Council for Research in Homoeopathy, 61- 65, Institutional Area Opp. D -Block Janakpuri New Delhi India Central Council for Research in Homoeopathy, 61- 65, Institutional Area Opp. D -Block Janakpuri New Delhi India South WestDELHI110058India	Ph: 01128525523	28525523	Ph: 01128521060	ccrhindia@gmail.com	2
3432	CTRI/2012/01/002316	Alok Kumar	AlokKumar	3	Director General- Incharge	Central Council for Research in Homoeopathy	CentralCouncilforResearchinHomoeopathy	Central Council for Research in Homoeopathy, 61- 65, Institutional Area Opp. D -Block Janakpuri New Delhi India South WestDELHI110058India	Ph: 01128525523	28525523	Ph: 01128521060	ccrhindia@gmail.com	2
30604	CTRI/2019/01/017334	Alok Kumar	AlokKumar	3	Asst prof (Cardiac Anaesthesia)	Army Hospital Research and Referral	ArmyHospitalResearchandReferral	Dept of Anaesthesia and Critical Care,Army Hospital (R andR),Delhi CanttSouth WestDELHI110010India	Ph: 8146044104	46044104	NA	mipayal07@gmail.com	1
1232	CTRI/2010/091/000006	Alpeshkumar Patel	AlpeshkumarPatel	4	Principal Investigator	Zydus Research Centre	ZydusResearchCentre	Zydus Research Centre. Survey No. 396/403, Opp. Sarvotam Hotel, Nr. Nova Petrochemicals, Sarkhej-Bavla N.H. No. 8A, Village: Moraiya, Ahmedabad Ahmadabad Zydus Research Centre. Survey No. 396/403, Opp. Sarvotam Hotel, Nr. Nova Petrochemicals, Sarkhej-Bavla N.H. No. 8A, Village: Moraiya, Ahmedabad AhmadabadAhmadabadGUJARAT382213India	Ph: 912717250801	17250801	Ph: 91-2717-250606	alpeshkumarpatel@zyduscadila.com	1
3243	CTRI/2011/08/001934	Alpeshkumar Patel	AlpeshkumarPatel	4	Principal Investigator	Lambda Therapeutic Research Ltd	LambdaTherapeuticResearchLimited	Lambda Therapeutic Research Ltd.,Plot No. 38, Near Silver Oak Club S. G. Highway, Gota, Ahmedabad - 380 061Gujarat, INDIA AhmadabadGUJARAT380061India	Ph: 07940202282	40202282	Ph: 07940202021	alpeshpatel@lambda-cro.com	1
3849	CTRI/2011/12/002238	Alpeshkumar Patel	AlpeshkumarPatel	4	Principal Investigator	Zydus Research Centre	ZydusResearchCentre	Zydus Research Centre,Cadila Healthcare Limited,Survey No. 396/403, Opp. Sarvotam Hotel, Nr. NovaPetrochemicals,Sarkhej-Bavla N.H. No. 8A, Moraiya, Ahmedabad-382213 Gujarat,IndiaCadila Healthcare Limited ,Zydus Cadila House,TPS 5, Service road,Vile Parle(E),Mumbai400057AhmadabadGUJARAT382213 India	Ph: 912717665555	17665555	Ph: 91-2717-665355	AlpeshkumarJPatel@zyduscadila.com	2
3895	CTRI/2012/01/002385	Alpeshkumar Patel	AlpeshkumarPatel	4	Principle Investigator	Zydus Research Centre	ZydusResearchCentre	Zydus Research Centre, Cadila Healthcare LimitedSurvey No. 396/403, Opp. Sarvotam Hotel, Nr. Nova Petrochemicals,Sarkhej-Bavla N.H. No. 8A, Moraiya, AhmedabadGujarat, India Cadila Healthcare Limited,Zydus Cadila House, TPS 5, Service road,Vile Parle(E),Mumbai 400057AhmadabadGUJARAT382213 India	Ph: 912717665555	17665555	Ph: 912717665355	AlpeshkumarJPatel@zyduscadila.com	2
7817	CTRI/2014/01/004301	Ambady Ramachandran	AmbadyRamachandran	2	President	India Diabetes Research Foundation	IndiaDiabetesResearchFoundation	India Diabetes Research Foundation No28 Marshalls Road Egmore India Diabetes Research Foundation No28 Marshalls Road Egmore Chennai - 600 008 IndiaChennaiTAMIL NADU600008India	Ph: 9841080605	41080605	NA	research@ardiabetes.org	1
26045	CTRI/2018/07/015083	Ambady Ramachandran	AmbadyRamachandran	2	Principal Investigator	India Diabetes Research Foundation	IndiaDiabetesResearchFoundation	No 110, Anna Salai, Guindy, Chennai ChennaiTAMIL NADU600 032India	Ph: 04428582003	28582003	Ph: 04442148856	ramachandran@vsnl.com	3
2775	CTRI/2012/04/002552	Ambrish Srivastava	AmbrishSrivastava	3	General Manager	Torrent Pharmaceuticals Ltd., India	TorrentPharmaceuticalsLimited	Torrent Pharmaceuticals Ltd., Torrent Research Centre,Village: Bhat, Dist: Gandhinagar-GandhinagarGUJARAT382428India	Ph: 07923969100	23969100	Ph: 07923969135	ambrishsrivastava@torrentpharma.com	2
4444	CTRI/2014/10/005088	Ambrish Srivastava	AmbrishSrivastava	3	Assistant Vice President Clinical Research and Medical Affairs	Alkem Laboratories Limited	AlkemLaboratoriesLimited	Alkem Laboratories Limited Alkem House Devashish Adjacent to Matulya Centre Senapati Bapat Marg Lower Parel Mumbai Pin Code 400013 Maharashtra INDIAAlkem Laboratories Limited Alkem House Devashish Adjacent to Matulya Centre Senapati Bapat Marg Lower Parel Mumbai Pin Code 400013 Maharashtra INDIAMumbaiMAHARASHTRA400013India	Ph: 02239829572	39829572	Ph: 022-24903831	ambrish.srivastava@alkem.com	2
8223	CTRI/2017/06/008891	Ambrish Srivastava	AmbrishSrivastava	3	Assistant Vice President : Clinical Research & Medical Services	Alkem Laboratories Limited	AlkemLaboratoriesLimited	Alkem Laboratories Limited, Alkem House, Devashish, Adjacent to Matulya centre, Senapati Bapat Marg, Lower Parel, Mumbaisame as aboveMumbaiMAHARASHTRA400013India	Ph: 02239829999	39829999	NA	ambrish.srivastava@alkem.com	2
31786	CTRI/2019/03/018086	Amit Kumar	AmitKumar	2	PhD Scholar	National Institute of Ayurveda, Jaipur	NationalInstituteofAyurvedaJaipur	PG Department of Panchakarma, National Institute of Ayurveda, Jaipur, Rajasthan-302002JaipurRAJASTHAN302002India	Ph: 7597385005	97385005	NA	miglani85@gmail.com	1
63015	CTRI/2023/02/049883	Amit Kumar	AmitKumar	2	Assistant Professor	Sanjay Gandhi Postgraduate Institute Of Medical Sciences	SanjayGandhiPostgraduateInstituteOfMedicalSciences	Apex Trauma CenterSanjay Gandhi Postgraduate Institute Of Medical SciencesLucknowUTTAR PRADESH226029India	Ph: 9839020847	39020847	NA	amit2k03@gmail.com	1
40699	CTRI/2020/06/025640	Amol Patil	AmolPatil	5	Professor	Bharati Vidyapeeth Dental College and Hospital, Bharati Vidyapeeth Deemed to be UNiversity	BharatiVidyapeethDentalCollegeandHospitalBharatiVidyapeethDeemedtobeUNiversity	Bharati vidyapeeth dental college and hospital, katrajPuneMAHARASHTRA411043India	Ph: 7774048166	74048166	NA	amolp66@gmail.com	1
52981	CTRI/2021/03/031937	Amol Patil	AmolPatil	5	Assistant Professor	MA Rangoonwala college of dental science and research centre	MARangoonwalaCollegeofDentalSciencesandResearchInstitutePune	406,Department of pediatric and preventive dentistry,MA Rangoonwala Dental College, Camp, PunePuneMAHARASHTRA411001India	Ph: 9561042279	61042279	NA	amolpatil2526@gmail.com	4
62408	CTRI/2022/03/041134	Amol Patil	AmolPatil	5	Associate Professor	M A Rangoonwala College of Dental Sciences and Research Institute Pune	MARangoonwalaCollegeofDentalSciencesandResearchInstitutePune	M A Rangoonwala College of Dental Sciences and Research Institute, Department of Pedodontics, room no 206, Camp, PunePuneMAHARASHTRA411001India	Ph: 9561042279	61042279	NA	amolpatil2526@gmail.com	4
77941	CTRI/2023/01/048916	Amol Patil	AmolPatil	5	Associate Professor	Reader	Reader	M A Rangoonwala College of Dental Sciences and ResearchInstitute, Department of Pedodontics, room no 206, Camp, PunePuneMAHARASHTRA411001IndiaPuneMAHARASHTRA411001India	Ph: 9561042279	61042279	NA	amolpatil2526@gmail.com	4
78095	CTRI/2022/12/048617	Amol Patil	AmolPatil	5	Associate Professor	M A Rangoonwala College of Dental Sciences and Research Institute Pune	MARangoonwalaCollegeofDentalSciencesandResearchInstitutePune	M A Rangoonwala College of Dental Sciences and ResearchInstitute, Department of Pedodontics, room no 206, Camp, PunePuneMAHARASHTRA411001IndiaM A Rangoonwala College of Dental Sciences and ResearchInstitute, Department of Pedodontics, room no 206, Camp, PunePuneMAHARASHTRA411001IndiaPuneMAHARASHTRA411001India	NA	NA	NA	amolpatil2526@gmail.com	4
28564	CTRI/2018/09/015862	Anand Chaudhari	AnandChaudhari	2	Principal Investigator	Rajpal Hospital	RajpalHospital	Rajpal Hospital, Department of Medicine, First Floor, Room number 01, Sector 10, Koparkhairane, Navi Mumbai.ThaneMAHARASHTRA400709India	Ph: 9870351025	70351025	NA	dranandchaudhari100@gmail.com	2
39744	CTRI/2020/02/023113	Anand Chaudhari	AnandChaudhari	2	Principal Investigator	Rajpal Hospital	RajpalHospital	Rajpal Hospital, Department of Medicine, First Floor, Room Number 01, Sector 10, KoparkhairaineThaneMAHARASHTRA400709India	Ph: 7039915569	39915569	NA	clinicalsite.rajpal@gmail.com	1
6546	CTRI/2015/03/005601	Anand Krishnan	AnandKrishnan	2	Additional Professor	All India Institute of Medical Sciences	AIIMS	Centre for Community Medicine,AIIMS, Ansari Nagar, New Delhi SouthDELHI110029India	NA	NA	NA	anand.drk@gmail.com	1
10921	CTRI/2015/06/005902	Anand Krishnan	AnandKrishnan	2	Professor	All India Institute of Medical Sciences(AIIMS)	AIIMS	Centre for Community Medicine, Old OT Block, All India Institute of Medical Sciences(AIIMS), Ansari Nagar, New DelhiCentralDELHI110029India	Ph: 911126594253	26594253	Ph: 91-11-2658-8663	kanandiyer@yahoo.com	1
4602	CTRI/2012/07/002817	Anand Pendse	AnandPendse	3	Project Manager	Boehringer Ingelheim India Pvt. Ltd.	BoehringerIngelheimIndiaprivateLimited	1102, 11th Floor, Hallmark Business Plaza, Guru Nanak Hospital Road, Near Guru NanakHospital, Bandra (EAST), Mumbai.IndiaMumbaiMAHARASHTRA400051India	Ph: 02226456484	26456484	Ph: 02226456163	anand.pendse.ext@boehringer-ingelheim.com	1
5770	CTRI/2013/01/003290	Anand Pendse	AnandPendse	3	Project Manager - Clinical Operations	Boehringer Ingelheim (India) Pvt. Ltd	BoehringerIngelheimIndiaprivateLimited	1102 11th Floor Hallmark Business Plaza Gurunanak Hospital RoadNear Gurunanak Hospital Bandra East MumbaiMumbaiMAHARASHTRA400 051IndiaMumbaiMAHARASHTRA400 051India	Ph: 919820563905	20563905	Ph: 912226456163	anand.pendse@boehringer-ingelheim.com	2
15347	CTRI/2017/01/007727	Anand Pendse	AnandPendse	3	Senior Project Manager	Boehringer Ingelheim India Provate Limited	BoehringerIngelheimIndiaprivateLimited	Boehringer Ingelheim India Pvt Ltd1102 Hallmark Business PlazaGurunanak Hospital Road Bandra East MumbaiBoehringer Ingelheim India Pvt Ltd1102 Hallmark Business PlazaGurunanak Hospital Road Bandra East MumbaiMAHARASHTRA400051India	Ph: 919820563905	20563905	Ph: 912226456163	anand.pendse@boehringer-ingelheim.com	2
37237	CTRI/2019/10/021548	Anand V Kulkarni	AnandVKulkarni	5	Assistant professor	AIG Hospital	AIGHospital	Mind space road, Gachibowli-HyderabadHyderabadTELANGANA500082India	Ph: 8553322434	53322434	NA	anandvk90@gmail.com	1
67173	CTRI/2022/03/041210	Anand V Kulkarni	AnandVKulkarni	5	Consultant	AIG Hospitals	AIGHospital	Cluster M, Chamber no. 2, Department of Hepatology, AIG Hospitals, Gachibowli, HyderabadHyderabadTELANGANA500032India	NA	NA	NA	dranand.v@aighospitals.com	4
78107	CTRI/2023/03/050521	Anand V Kulkarni	AnandVKulkarni	5	Consultant	AIG Hospitals	AIGHospital	Cluster M, Chamber no. 2, Department of Hepatology, AIG Hospitals, Gachibowli, HyderabadHyderabadTELANGANA500032India	NA	NA	NA	dranand.v@aighospitals.com	4
78950	CTRI/2023/02/049958	Anand V Kulkarni	AnandVKulkarni	5	Senior Consultant	AIG Hospitals	AIGHospital	Cluster M, Chamber no. 2, Department of Hepatology, AIG Hospitals, Gachibowli, HyderabadHyderabadTELANGANAIndia HyderabadTELANGANA500032India	NA	NA	NA	dranand.v@aighospitals.com	4
79038	CTRI/2023/01/048926	Anand V Kulkarni	AnandVKulkarni	5	Senior Consultant	AIG Hospitals	AIGHospital	Cluster M, Chamber no. 2, Department of Hepatology, AIG Hospitals, Gachibowli, HyderabadHyderabadTELANGANA500032India	NA	NA	NA	dranand.v@aighospitals.com	4
38608	CTRI/2020/02/023491	Anil Avhad	AnilAvhad	5	Research Officer (Ayurveda)	Regional Ayurveda Research Institute for Skin Disorders	RegionalAyurvedaResearchInstituteforSkinDisorders	Regional Ayurveda Research Institute for Skin Disorders, Girdharnagar, Asarwa, AhmedabadAhmadabadGUJARAT380004India	NA	NA	NA	dranil.avhad@gov.in	1
48405	CTRI/2020/11/028801	Anil Avhad	AnilAvhad	5	General Manager - Clinical Research	Cadila Pharmaceuticals Limited	CadilaHealthcareLimited	1389, Trasad RoadDholka Ã¢Â€Â“ 382225, AhmedabadD1389, Trasad RoadDholka Ã¢Â€Â“ 382225, Ahmedabad.AhmadabadGUJARAT382225India	Ph: 9833454044	33454044	NA	anil.avhad@cadilapharma.co.in	4
62194	CTRI/2021/11/038001	Anil Avhad	AnilAvhad	5	Head - Cadila CRO	Cadila Pharmaceuticals Limited	CadilaHealthcareLimited	Cadila Pharmaceuticals Limited1389, Trasad Road. Dholka Ã¢Â€Â“ 382225. Ahmedabad. Gujarat. India.AhmadabadGUJARAT382225India	Ph: 02714221481	14221481	NA	anil.avhad@cadilapharma.co.in	4
62783	CTRI/2021/11/038282	Anil Avhad	AnilAvhad	5	Head - Cadila CRO	Cadila Pharmaceuticals Limited	CadilaHealthcareLimited	1389, Trasad RoadDholka, AhmedabadDholka, AhmedabadAhmadabadGUJARAT382225India	Ph: 02714221481	14221481	NA	anil.avhad@cadilapharma.co.in	4
62832	CTRI/2021/12/038373	Anil Avhad	AnilAvhad	5	Head - Cadila CRO	Cadila Pharmaceuticals Limited	CadilaHealthcareLimited	1389, Trasad Road, Clinical Research Division,Dholka, AhmedabadAhmadabadGUJARAT382225India	Ph: 912714221481	14221481	NA	anil.avhad@cadilapharma.co.in	4
79	CTRI/2008/091/000035	Anil Bhansali	AnilBhansali	3	Principal Investigator	NA	nan	Post Graduate Institute & ResearchChandigarhCHANDIGARH160012India	Ph: 01722756582	22756582	NA	anilbhansali_endocrine@rediffmail.com	1
7371	CTRI/2014/01/004289	Anil Bhansali	AnilBhansali	3	Principal Investigator	Post Graduate Institute of Medical Education & Research	PGIMER	Room No 3027,3rd floor, Research Block B,ChandigarhCHANDIGARH160012India	Ph: 911722756583	22756583	Ph: 1722744401	anilbhansaliendocrine@gmail.com	2
44730	CTRI/2021/02/031471	Anil Bhansali	AnilBhansali	3	National Coordinating Investigator	Post Graduate Institute of Medical Education & Research	PGIMER	Department of Endocrinology, Room No 3027,3rd floor, Research B Block,PGIMER, Sector 12ChandigarhCHANDIGARH160012India	NA	NA	NA	anilbhansaliendocrine@gmail.com	2
6611	CTRI/2015/04/005670	Ankesh Barnwal	AnkeshBarnwal	2	Principal Investigator	Cliantha Research Limited	ClianthaResearchLimited	Cliantha Research LimitedSigma-1 Corporate,B/H. Rajpath Club,Opposite Mann Party Plot,Off. S.G Highway, Bodakdev, Ahmedabad-380 054, Gujarat, IndiaAhmadabadGUJARAT380054India	Ph: 07966135664	66135664	Ph: 079-66135641	abarnwal@clianthatrials.com	1
20256	CTRI/2017/09/009804	Ankesh Barnwal	AnkeshBarnwal	2	Medical Monitor	Cliantha Research Ltd	ClianthaResearchLimited	Cliantha Research Limited, Garden View Corporate House third floorOpposite AUDA Garden BodakdevAhmadabadGUJARAT380054India	Ph: 07966219545	66219545	Ph: 07966219549	abarnwal@cliantha.in	1
28240	CTRI/2018/09/015697	Anshul Attrey	AnshulAttrey	5	Senior Manager	Lambda Therapeutic Research Ltd	LambdaTherapeuticResearchLimited	Lambda House, Department of Clinical Pharmacology and Medical AffairsPlot no. 38, Survey No. 388 Near Silver Oak Club, S. G.Highway, GotaAhmadabadGUJARAT382481India	Ph: 07940202274	40202274	Ph: 07940202021	anshulattrey@lambda-cro.com	2
38558	CTRI/2019/12/022266	Anshul Attrey	AnshulAttrey	5	Assistant General Manager	Lambda Therapeutic Research Ltd	LambdaTherapeuticResearchLimited	Lambda House, Department of Clinical Pharmacology and Medical Affairs, Plot No. 38, Survey No. 388Near Silver Oak Club, S. G.Highway, GotaAhmadabadGUJARAT382481India	Ph: 07940202274	40202274	Ph: 07940202021	anshulattrey@lambda-cro.com	2
55362	CTRI/2021/05/033311	Anshul Attrey	AnshulAttrey	5	In Charge-Facility and Principal Investigator	Veeda Clinical Research	VeedaClinicalResearchprivateLimited	Veeda Clinical Research, Vedant ComplexNear YMCA Club, S. G. HighwayAhmadabadGUJARAT380015India	Ph: 7967773000	67773000	NA	Anshul.A2181@veedacr.com	3
60158	CTRI/2021/09/036637	Anshul Attrey	AnshulAttrey	5	PRINCIPAL INVESTIGATOR	Veeda Clinical Research Pvt. Ltd.	VeedaClinicalResearchprivateLimited	Veeda Clinical Research Pvt. Ltd.1st, 2nd, 3rd and 4th FloorVEDANT Complex, Nr. Y.M.C.A. Club,S.G.Highway Road, Vejalpur,Ahmedabad 1st, 2nd, 3rd and 4th FloorVEDANT Complex, Nr. Y.M.C.A. Club, S.G.Highway Road, Vejalpur, Ahmedabad - 380051 AhmadabadGUJARAT380051India	Ph: 07967773000	67773000	Ph: 07930013010	Anshul.A2181@veedacr.com	3
70461	CTRI/2022/06/043399	Anshul Attrey	AnshulAttrey	5	PRINCIPAL INVESTIGATOR	Veeda Clinical Research Ltd.	VeedaClinicalResearchprivateLimited	1st, 2nd, 3rd and 4th FloorVEDANT Complex,Nr. Y.M.C.A. Club, S.G.Highway Road, VejalpurAhmadabadGUJARAT380051India	Ph: 07967773000	67773000	Ph: 07930013010	Anshul.A2181@veedacr.com	3
369	CTRI/2009/091/000105	Anurita Majumdar	AnuritaMajumdar	13	NA	NA	nan	Plot #92, Sector 32,Institutional AreaGurgaonHARYANA122001India	Ph: 0111242823013	42823013	Ph: 0111244753012	majumdaran@lilly.com	8
376	CTRI/2009/091/000113	Anurita Majumdar	AnuritaMajumdar	13	NA	NA	nan	Plot #92, Sector 32, Institutional AreaGurgaonHARYANA122011India	Ph: 0111242823013	42823013	Ph: 0111244753012	majumdaran@lilly.com	8
463	CTRI/2009/091/000210	Anurita Majumdar	AnuritaMajumdar	13	Medical Director	India	India	Plot #92, Sector 32,Institutional AreaGurgaonHARYANA122011India	NA	NA	NA	majumdaran@lilly.com	8
804	CTRI/2009/091/000608	Anurita Majumdar	AnuritaMajumdar	13	NA	NA	nan	Plot #92, Sector 32Institutional AreaGurgaonHARYANA122011India	Ph: 0111242823013	42823013	Ph: 0111244753012	majumdaran@lilly.com	8
847	CTRI/2009/091/000654	Anurita Majumdar	AnuritaMajumdar	13	Medical Director	Eli Lilly India Pvt. Ltd.	EliLilly	Plot #92, Sector 32, Institutional AreaGurgaonHARYANA122011India	Ph: 0111242823013	42823013	Ph: 0111244753012	majumdaran@lilly.com	8
1114	CTRI/2009/091/000969	Anurita Majumdar	AnuritaMajumdar	13	Medical Director	Eli Lilly and Company India Private Limited	EliLilly	Eli Lilly and Company India Private Limited, Plot No. 92, Sec- 32Eli Lilly and Company India Private Limited, Plot No. 92, Sec- 32GurgaonHARYANA122001India	Ph: 01244753000	44753000	Ph: 01244753013	majumdar_anurita@lilly.com	5
3087	CTRI/2011/07/001900	Anurita Majumdar	AnuritaMajumdar	13	Medical Director	Eli Lilly and Company	EliLilly	Plot #92, Sector 32,Institutional AreaGurgaonHARYANA122001India	Ph: 0111242823064	42823064	Ph: 0111242823013	majumdaran@lilly.com	8
3088	CTRI/2011/07/001866	Anurita Majumdar	AnuritaMajumdar	13	Medical Director	Eli Lilly	EliLilly	Plot #92, Sector 32, Institutional AreaGurgaonHARYANA122001India	Ph: 0111242823064	42823064	Ph: 0111242823013	majumdaran@lilly.com	8
3315	CTRI/2011/08/001942	Anurita Majumdar	AnuritaMajumdar	13	Medical Director	Eli Lilly	EliLilly	Plot #92, Sector 32, Institutional AreaGurgaonHARYANA122011India	Ph: 0111242823013	42823013	Ph: 0111244753012	majumdaran@lilly.com	8
3495	CTRI/2011/09/001987	Anurita Majumdar	AnuritaMajumdar	13	Medical Director	Eli Lilly and Company India Pvt. Ltd.	EliLilly	Eli Lilly and Company India Pvt. Ltd.Plot #92, Sector 32, Institutional Area, GurgaonGurgaonHARYANA122001India	Ph: 01244753000	44753000	Ph: 0124-4753013	majumdar_anurita@lilly.com	5
5034	CTRI/2012/08/002848	Anurita Majumdar	AnuritaMajumdar	13	Medical Director	Eli Lilly and Company India Pvt. Ltd.	EliLilly	Eli Lilly and Company India Pvt. Ltd.Plot 92, Sector 32GurgaonGurgaonHARYANA122001India	Ph: 01244753000	44753000	Ph: 0124-4753013	majumdar_anurita@lilly.com	5
5035	CTRI/2012/08/002851	Anurita Majumdar	AnuritaMajumdar	13	Medical Director	Eli Lilly and Company India Private Limited	EliLilly	Eli Lilly and Company India Private Limited, Plot No. 92, Sec- 32,GurgaonGurgaonHARYANA122001India	Ph: 01244753000	44753000	Ph: 0124-4753013	majumdar_anurita@lilly.com	5
10161	CTRI/2014/09/005054	Anurita Majumdar	AnuritaMajumdar	13	Medical Director	Eli Lilly and Company India Private Limited	EliLilly	Eli Lilly and Company India Private Limited, Plot No. 92, Sec- 32Eli Lilly and Company India Private Limited, Plot No. 92, Sec- 32,GurgaonGurgaonHARYANA122001India	Ph: 01244753000	44753000	Ph: 01244753013	majumdar_anurita@lilly.com	5
20266	CTRI/2017/09/009710	Arvind Kumar	ArvindKumar	3	Assistant Professor	NA	nan	Dept, of PSM, RUHS College of Medical Sciences, Sector 11, Kumbha marg, Tonk Road, JaipurJaipurRAJASTHAN302015India	Ph: 8559814816	59814816	NA	dranuaiims@yahoo.com	1
28985	CTRI/2019/05/018992	Arvind Kumar	ArvindKumar	3	Assistant Professor	All India Institute of Medical Sciences	AIIMS	3094A,Department of Medicine,All India Institute of Medical SciencesNew DelhiNew DelhiDELHI110029India	Ph: 8800984895	00984895	NA	linktoarvind@gmail.com	1
60039	CTRI/2021/10/037256	Arvind Kumar	ArvindKumar	3	Additional Professor	IGIMS,PATNA	IndiraGandhiInstituteofMedicalSciences	Department of Anaesthesiology and Critical care medicine,IGIMS,Patna-800014PatnaBIHAR800014India	Ph: 8789655581	89655581	NA	arvind007kumar@yahoo.com	1
7419	CTRI/2013/09/003951	Ashoka Kumar Singh	AshokaKumarSingh	2	AGM	Lambda Therapeutic Research Ltd	LambdaTherapeuticResearchLimited	Near Gujarat High CourtS. G. Highway, GotaAhmadabadGUJARAT380061India	Ph: 07940202020	40202020	Ph: 07940202021	ashokakumar@lambda-cro.com	1
22189	CTRI/2018/03/012650	Ashoka Kumar Singh	AshokaKumarSingh	2	General Manager- HOD-Clinical Operations	Veeda Clinical Research Pvt. Ltd	VeedaClinicalResearchprivateLimited	Veeda Clinical Research Pvt. Ltd. Shivalik Plaza-A, Near IIM, AmbawadiAhmadabadGUJARAT380015India	Ph: 7930013000	30013000	Ph: 07930013000	ashoka.singh@veedacr.com	1
1573	CTRI/2010/091/000373	Ashok Kumar	AshokKumar	2	Professor	NA	nan	Deptt. of Obstetrics & GynaecologyMaulana Azad Medical College and Lok Nayak HospitalNew DelhiDELHI110002India	Ph: 01123235823	23235823	NA	ash64kr@yahoo.com	1
26844	CTRI/2018/07/014706	Ashok Kumar	AshokKumar	2	Associate Professor	National Institute of Ayurveda, Jaipur	NationalInstituteofAyurvedaJaipur	Department of Shalya Tantra, National Institute of Ayurveda, Joravar Singh Gate, Amer Road, Jaipur JaipurRAJASTHAN302002India	Ph: 9649180572	49180572	NA	ashok_hp1976@yahoo.com	1
6791	CTRI/2014/03/004456	Babita Ghai	BabitaGhai	3	Additional Professor	Post Graduate Institute of Medical Education and Research, Chandigarh	PGIMER	Department of Anaesthesia and Intensive Care, Post Graduate Institute of Medical Education and Research, Sector-12, ChandigarhChandigarhCHANDIGARH160012India	Ph: 9914209533	14209533	Ph: 0172-2744401	ghaibabita@hotmail.com	2
8422	CTRI/2014/03/004459	Babita Ghai	BabitaGhai	3	Additional Professor	Post Graduate Institute of Medical Education and Research, Sector-12,Chandigarh, India-160012	PGIMER	Department of Anaesthesia and Intensive Care, Post Graduate Institute of Medical Education and Research, Sector-12,Chandigarh,India-160012Department of Anaesthesia and Intensive Care, Post Graduate Institute of Medical Education and Research, Sector-12,Chandigarh,India-160012ChandigarhCHANDIGARH160012India	Ph: 09914209533	14209533	Ph: 0172-2744401	ghaibabita@hotmail.com	2
10368	CTRI/2014/12/005324	Babita Ghai	BabitaGhai	3	Additional Professor	Post Graduate Institute of Medical Education and Research	PGIMER	Department of Anaesthesia and Intensive Care, Post Graduate Institute of Medical Education and Research, Sector-12 Department of Anaesthesia and Intensive Care, Post Graduate Institute of Medical Education and Research, Sector-12 ChandigarhCHANDIGARH160012India	Ph: 7087009533	87009533	Ph: 01722744401	ghaibabita1@gmail.com	1
10387	CTRI/2016/02/006668	Bhupesh Dewan	BhupeshDewan	15	Director Medical Services	Zuventus Healthcare Ltd	ZuventusHealthcareLimited	Office No 5119 D Wing 5th Floor Oberoi Garden Chandivali Andheri EastMumbai (Suburban)MAHARASHTRA400072India	Ph: 02230610000	30610000	NA	Bhupesh.Dewan@zuventus.com	14
10395	CTRI/2015/04/005676	Bhupesh Dewan	BhupeshDewan	15	Director Medical Services	Zuventus Healthcare Ltd	ZuventusHealthcareLimited	Office no 5119 D Wing 5th floor Oberoi Garden Chandivali Andheri EastMumbai (Suburban)MAHARASHTRA400 072India	Ph: 02230610000	30610000	NA	Bhupesh.Dewan@zuventus.com	14
29536	CTRI/2019/01/016974	Bhupesh Dewan	BhupeshDewan	15	Director Medical Services	Zuventus Healthcare Limited	ZuventusHealthcareLimited	Office No 5119, D wing, 5th floor, Oberoi Garden Estate, Chandivali, Andheri (east)MumbaiMAHARASHTRA400 072India	Ph: 28472823	28472823	NA	medico@zuventus.com	1
30694	CTRI/2019/03/018167	Bhupesh Dewan	BhupeshDewan	15	Director- Medical Services	Zuventus Healthcare Limited	ZuventusHealthcareLimited	5119, D Wing, Oberoi Garden Estate, Chandivali, Andheri (E)MumbaiMAHARASHTRA400 072India	Ph: 02230610000	30610000	NA	Bhupesh.Dewan@zuventus.com	14
41452	CTRI/2020/04/024552	Bhupesh Dewan	BhupeshDewan	15	Director- Medical Services	Zuventus Healthcare Limited	ZuventusHealthcareLimited	5119-D Wing, Oberoi Garden Estate, Chandivali, Andheri (East)MumbaiMAHARASHTRA400072India	Ph: 02230610000	30610000	NA	Bhupesh.Dewan@zuventus.com	14
42069	CTRI/2020/04/024571	Bhupesh Dewan	BhupeshDewan	15	Director- Medical Services	Zuventus Healthcare Limited	ZuventusHealthcareLimited	Department of Medical Services, 3101, C Wing, Oberoi Garden Estate, Chandivali, Andheri (E)MumbaiMAHARASHTRA400072India	Ph: 02230610000	30610000	NA	Bhupesh.Dewan@zuventus.com	14
45417	CTRI/2020/08/027364	Bhupesh Dewan	BhupeshDewan	15	Director- Medical Services	Zuventus Healthcare Limited	ZuventusHealthcareLimited	Department of Medical Services, 3101, C Wing, Oberoi Garden Estate, Chandivali, Andheri (E)MumbaiMAHARASHTRA400072India	Ph: 02230610000	30610000	NA	Bhupesh.Dewan@zuventus.com	14
45421	CTRI/2020/12/029739	Bhupesh Dewan	BhupeshDewan	15	Director, Medical Services	Zuventus Healthcare Limited	ZuventusHealthcareLimited	Department of Medical Services, 3101, C Wing, Oberoi Garden Estate, Chandivali, Andheri (E)MumbaiMAHARASHTRA400072India	Ph: 02230610000	30610000	NA	Bhupesh.Dewan@zuventus.com	14
47010	CTRI/2020/12/029740	Bhupesh Dewan	BhupeshDewan	15	Director- Medical Services	Zuventus Healthcare Limited	ZuventusHealthcareLimited	Department of Medical Services, 3101, C Wing, Oberoi Garden Estate, Chandivali, Andheri (E)MumbaiMAHARASHTRA400072India	Ph: 02230610000	30610000	NA	Bhupesh.Dewan@zuventus.com	14
48850	CTRI/2021/01/030793	Bhupesh Dewan	BhupeshDewan	15	Director, Medical Services	Zuventus Healthcare Limited	ZuventusHealthcareLimited	Department of Medical Services, 3101, C Wing, Oberoi Garden Estate, Chandivali, Andheri (E)MumbaiMAHARASHTRA400072India	Ph: 02230610000	30610000	NA	Bhupesh.Dewan@zuventus.com	14
52667	CTRI/2021/03/032053	Bhupesh Dewan	BhupeshDewan	15	Director, Medical Services	Zuventus Healthcare Limited	ZuventusHealthcareLimited	Department of Medical Services, 3101, C Wing, Oberoi Garden Estate, Chandivali, Andheri (E)MumbaiMAHARASHTRA400072IndiaMumbaiMAHARASHTRA400072India	Ph: 02230610000	30610000	NA	Bhupesh.Dewan@zuventus.com	14
52757	CTRI/2021/03/032140	Bhupesh Dewan	BhupeshDewan	15	Director- Medical Services	Zuventus Healthcare Limited	ZuventusHealthcareLimited	3101, Department of Medical Services, C wing, Oberoi GardenEstate, Chandivali, Andheri (E), MumbaiMumbaiMAHARASHTRA400072IndiaMumbaiMAHARASHTRA400072India	Ph: 02230610000	30610000	NA	Bhupesh.Dewan@zuventus.com	14
53211	CTRI/2021/04/033118	Bhupesh Dewan	BhupeshDewan	15	Director, Medical Services	Zuventus Healthcare Limited	ZuventusHealthcareLimited	Department of Medical Services, 3101, C Wing, Oberoi Garden Estate, Chandivali, Andheri (E)MumbaiMumbaiMAHARASHTRA400072India	Ph: 02230610000	30610000	NA	Bhupesh.Dewan@zuventus.com	14
56513	CTRI/2021/07/035082	Bhupesh Dewan	BhupeshDewan	15	Director, Medical Services	Zuventus Healthcare Limited	ZuventusHealthcareLimited	Department of Medical Services, 3101, C Wing, Oberoi GardenEstate, Chandivali, Andheri (E) MumbaiMumbaiMAHARASHTRA400072India	Ph: 02230610000	30610000	NA	Bhupesh.Dewan@zuventus.com	14
78607	CTRI/2023/01/048826	Bhupesh Dewan	BhupeshDewan	15	Director, Medical Services	Zuventus Healthcare Limited	ZuventusHealthcareLimited	Department of Medical Services, Zuventus Healthcare Ltd., Zuventus House, Plot Y2, CTS No.: 358/A2, Near Nahur Railway Station, Nahur (W), Mumbai, 400078 MaharashtraMumbaiMAHARASHTRA400078India	NA	NA	NA	Bhupesh.Dewan@zuventus.com	14
3619	CTRI/2011/11/002138	Bill Brashier	BillBrashier	4	Head Molecular and Clinical Research in Respiratory Disease	Chest Research Foundation	ChestResearchFoundation	Chest Research Foundation, Survey No 15, Marigold complex,Behind Gold Adlabs,Kalyaninagar,Pune,Maharashtra Ã¢Â€Â“ 411014PuneMAHARASHTRA411044India	Ph: 9823834593	23834593	Ph: 020-27035371	bbrashier@crfindia.com	1
33285	CTRI/2019/08/020500	Bill Brashier	BillBrashier	4	Director Global Respiratory Clinical Research Department Cipla Ltd	Director Global Respiratory Clinical Research Department Cipla Ltd	CiplaLimited	Cipla Ltd R and D Centre LBS Road Vikhroli West Mumbai Maharashtra India MumbaiMAHARASHTRA400083India	Ph: 02225756451	25756451	NA	bill.brashier@cipla.com	3
33438	CTRI/2019/08/020752	Bill Brashier	BillBrashier	4	Director Global Respiratory CRD	Cipla Ltd	CiplaLimited	Cipla Ltd R and D Centre LBS Road, Vikhroli West, Mumbai MumbaiMAHARASHTRA400083India	Ph: 02225756451	25756451	NA	bill.brashier@cipla.com	3
37582	CTRI/2019/12/022280	Bill Brashier	BillBrashier	4	Director Global Respiratory Clinical Research and Development	Cipla Ltd	CiplaLimited	CIPLA LtdR & D Centre North Block LBS RoadVikhroli West, MumbaiMumbaiMAHARASHTRA400083India	Ph: 02225756451	25756451	NA	bill.brashier@cipla.com	3
44	CTRI/2008/091/000001	Bipin Kumar Sethi	BipinKumarSethi	4	National Coordinator	Consultant Endocrinologist	ConsultantEndocrinologist	Care Hospital, 8-2- 620/A-E, Road # 10 Banjara Hills, Hyderabad - 500 034.HyderabadANDHRA PRADESH500 034.India	Ph: 919848021482	48021482	Ph: 914039310772	bipinkumarsethi@yahoo.co.uk	5
4837	CTRI/2012/10/003039	Bipin Kumar Sethi	BipinKumarSethi	4	Consultant Endocrinologist	CARE Hospital	CAREHospital	6-3-248/1/1Ã‚Âª, Banjara HillsHyderabadANDHRA PRADESH500034India	Ph: 9848021482	48021482	Ph: 00914066258792	bipinkumarsethi@yahoo.co.uk	5
5735	CTRI/2018/02/011714	Bipin Kumar Sethi	BipinKumarSethi	4	Consultant Endocrinologist	CARE Hospital,	CAREHospital	Department of endocrinology, Door No 8-2-620/A, ground floor, Babu Khan ChambersRoad No. 10, Banjara HillsHyderabadANDHRA PRADESH500 034India	Ph: 04023315159	23315159	Ph: 04039310140	bipinkumarsethi@yahoo.co.uk	5
20808	CTRI/2017/10/010233	Bipin Kumar Sethi	BipinKumarSethi	4	Consultant Endocrinologist	Care Outpatient Centre	CAREHospital	Care Outpatient Centre, Babaukhan Chamber, Road No: 10, Banjara Hills, Hyderabad: 500034, Telangana, IndiaHyderabadANDHRA PRADESH500034India	Ph: 04039310129	39310129	Ph: 04066258792	sethibipin54@gmail.com	2
2176	CTRI/2010/091/001386	Bipin Sethi	BipinSethi	3	Sr. Consultant Endocrinologist/Head of the Department	NA	nan	Care Hospital,Endocrinology department, Road No.1, Banjara Hills,HyderabadANDHRA PRADESH500 034India	Ph: 9848021482	48021482	Ph: 04066258792	bipinkumarsethi@yahoo.co.uk	5
2713	CTRI/2011/11/002119	Bipin Sethi	BipinSethi	3	Principal Investigator	Care Hospital	CAREHospital	Care Hospital,6-3-24812, Road No.1, Banjara HilllsHyderabadANDHRA PRADESH500034India	Ph: 04066258792	66258792	Ph: 04066258792	bipinkumarsethi@yahoo.co.uk	5
51603	CTRI/2021/03/032005	Bipin Sethi	BipinSethi	3	Primary Investigator	Care Hospital	CAREHospital	Department of Endocrinology care out patient Centre, Room NO-125, Care Hospital,8-2-620 A/E, 1st Floor, Kohinoor Building.Road No.10, Banjara Hills Hydrabad-500034,Telangana.HyderabadTELANGANA500034India	Ph: 7330796165	30796165	Ph: -	sethibipin54@gmail.com	2
21731	CTRI/2018/04/013091	B Kantha Sree	BKanthaSree	3	Principal Investigator	Gandhi Hospital	GandhiHospital	MusheerabadSecunderabadTelangana HyderabadANDHRA PRADESH500003India	Ph: 9618888684	18888684	NA	kanthasreebagge@gmail.com	2
26210	CTRI/2018/09/015810	B Kantha Sree	BKanthaSree	3	Principal Investigator	Gandhi Hospital Secunderabad, Telangana	GandhiHospital	Department of Ophthalmology, Gandhi Hospital, Musheerabad, secunderabad-500003HyderabadANDHRA PRADESH500003India	Ph: 9000986199	00986199	NA	kanthasreebugge@gmail.com	1
38394	CTRI/2020/01/022619	B Kantha Sree	BKanthaSree	3	Principal Investigator	Gandhi Hospital, Musheerabad, Secunderabad	GandhiHospital	Musheerabad Secunderabad TelanganaHyderabadTELANGANA500003India	Ph: 9618888684	18888684	NA	kanthasreebagge@gmail.com	2
22696	CTRI/2018/04/013086	B S Prasad	BSPrasad	3	Director/Dean/Principal and Medical Superintendent	KLE UniversityÃ¢Â€Â™s,Shri BM K Ayurveda Mahavidyalaya,Shahapur,Belgaum	KLEUniversityShahapurBelagavi	KLE UniversityÃ¢Â€Â™sBMK Ayurveda Hospital and Research Center, Shahapur, Belgaum-590003 BelgaumKARNATAKA590003India	Ph: 08312486286	12486286	NA	dr_bsprasad@rediffmail.com	2
26457	CTRI/2018/06/014658	B S Prasad	BSPrasad	3	Principal and HOD	KAHERs Shri B.M.K Ayurvedic hospital and research center Shahapur, Belagavi	KLEUniversityShahapurBelagavi	KAHERs Shri B M K Ayurvedic hospital and research center Shahapur BelagaviBelgaumKARNATAKA590003India	Ph: 8970359380	70359380	NA	madhushree.ragi@gmail.com	1
20020	CTRI/2017/11/010586	BS Prasad	BSPrasad	3	Principal, Professor and HOD Dept of	KLE UniversityÃ¢Â€Â™s	KLEUniversityShahapurBelagavi	Shri B.M.Kankanawadi Ayurveda Mahavidyala KLE UniversityÃ¢Â€Â™sShri B.M.Kankanawadi Ayurveda Mahavidyala Shahapur BelagaviBelgaumKARNATAKA590009India	Ph: 9448569289	48569289	NA	dr_bsprasad@rediffmail.com	2
4435	CTRI/2012/04/002596	Cecil Ross	CecilRoss	2	Professor & Head, Department of Medicine	St. Johns Medical College & Hospital	StJohnsMedicalCollegeandHospital	St. Johns Medical College & Hospital,Sarjapur Road, Bangaluru.BangaloreKARNATAKA560034India	Ph: 919448493705	48493705	Ph: 91-80-25501144	cecilross@bsnl.in	1
55910	CTRI/2021/11/038136	Cecil Ross	CecilRoss	2	Professor of Medicine and Head Hematology	St JohnÃ¢Â€Â™s Medical College Hospital	StJohnsMedicalCollegeandHospital	Department of General Medicine,Division of clinical trials, Room number 52, ground floor, Opp. X-Ray reception,SJMCH Department of General Medicine,Division of clinical trials, Room number 52, ground floor, Opp. X-Ray reception,SJMCH Bangalore 560034Off Ã¢Â€Â“ 080-22065229BangaloreKARNATAKA560034India	Ph: 08022065229	22065229	NA	cecil.ross@stjohns.in	1
8889	CTRI/2014/05/004605	Charu Gautam	CharuGautam	3	Associate VP Ã¢Â€Â“ Global Clinical Operation	Cliantha Research Limited	ClianthaResearchLimited	Sigma-1 Corporate, Off S.G.Highway,Bodakdev, Ahmedabad, Gujarat. Cliantha House, Opp. Pushparaj Tower,Near Judges Bungalow Road, BodakdevAhmadabadGUJARAT380054India	Ph: 07966135655	66135655	Ph: 07966135641	cgautam@clianthatrials.com	2
9836	CTRI/2014/08/004868	Charu Gautam	CharuGautam	3	Associate VP Ã¢Â€Â“ Global Clinical Operation	Cliantha Research Limited	ClianthaResearchLimited	Sigma-1 Corporate, Off S.G.Highway, Bodakdev, Ahmedabad,Gujarat. Cliantha House, Opp. Pushparaj Tower,Near JudgesBungalow Road, BodakdevAhmadabadGUJARAT380054IndiaAhmadabadGUJARAT380054India	Ph: 07966135655	66135655	Ph: 07966135641	cgautam@clianthatrials.com	2
13394	CTRI/2015/11/006379	Charu Gautam	CharuGautam	3	Associate Vice President Global Clinical Operations	Cliantha Research Limited	ClianthaResearchLimited	Cliantha Research LimitedOppossite Pushparaj Towers Bodakdev,AhmedabadAhmadabadGUJARAT380054India	Ph: 07966219500	66219500	Ph: 07966219549	cgautam@cliantha.in	1
9934	CTRI/2014/09/004959	Chirag Shah	ChiragShah	3	Head- Clinical Trials	Cliantha Research Limited	ClianthaResearchLimited	Sigma-1 Corporate, Off S.G.Highway, Bodakdev, Ahmedabad,Gujarat. 380054IndiaAhmadabadGUJARAT380054India	Ph: 07966135631	66135631	Ph: 07966135641	cshah@clianthatrials.com	1
29888	CTRI/2019/01/016851	Chirag Shah	ChiragShah	3	Associate Director	Lupin Limited	LupinLimited	Survey No. 46 A / 47 A, Village Nande, Taluka Mulshi, Pune, Maharashtra, IndiaPuneMAHARASHTRA412115India	Ph: 02066749068	66749068	NA	chiragshah@lupin.com	2
31343	CTRI/2019/03/018322	Chirag Shah	ChiragShah	3	Associate Director	Lupin Limited	LupinLimited	1st Floor, A Wing Green Bldg, NDDD Dept. Survey No. 46 A / 47 A, Village Nande, Taluka Mulshi, Pune, Maharashtra, India Pune MAHARASHTRA 412115 IndiaPuneMAHARASHTRA412115India	Ph: 02066749068	66749068	NA	chiragshah@lupin.com	2
1026	CTRI/2009/091/000870	Debasish Hota	DebasishHota	7	NA	NA	nan	Department of Pharmacology,PN Chhuttani Block, PGIMERChandigarhCHANDIGARH160012India	Ph: 01722755244	22755244	Ph: 01722744401	debhota@gmail.com	6
1848	CTRI/2010/091/001036	Debasish Hota	DebasishHota	7	NA	NA	nan	Department of Pharmacology,PN Chhuttani Block, PGIMERChandigarhCHANDIGARH160012India	Ph: 01722755244	22755244	Ph: 01722744401	debhota@gmail.com	6
3437	CTRI/2011/12/002203	Debasish Hota	DebasishHota	7	Associate Professor	Department of Pharmacology, PGIMER	PGIMER	Room No. 4040, Dept of Pharmacology, PN Chhuttani Block, PGIMER,Sector-12 ChandigarhTF-8PGIMER Campus,Sector-12Chandigarh-160012ChandigarhCHANDIGARH160012India	Ph: 01722755244	22755244	Ph: 0172-2744401	debhota@gmail.com	6
6035	CTRI/2013/06/003735	Debasish Hota	DebasishHota	7	Associate Professor	PGIMER	PGIMER	4040 Pharmacology DepttSector-12ChandigarhCHANDIGARH160012India	Ph: 01722755244	22755244	Ph: 0172-2744401	debhota@gmail.com	6
30524	CTRI/2019/04/018434	Debasish Hota	DebasishHota	7	Professor	AIIMS, Bhubaneswar	AIIMS	Department of Pharmacology,AIIMS, BhubaneswarAIIMS, Bhubaneswar-751 019KhordhaORISSA751 019India	Ph: 06742476011	42476011	Ph: 06742476002	debhota@gmail.com	6
44830	CTRI/2020/08/027022	Debasish Hota	DebasishHota	7	Professor	All India Institute of Medical Sciences, Bhubaneswar	AIIMS	Department of PharmacologyAIIMSBhubaneswar-751 019(Odisha)AIIMSBhubaneswar-751 019(Odisha)KhordhaORISSA751019India	Ph: 06742476011	42476011	NA	debhota@gmail.com	6
77975	CTRI/2023/03/050758	Debasish Hota	DebasishHota	7	Professor & Head	All India Institute of Medical Sciences Bhubaneswar	AIIMS	Department of PharmacologyAll India Institute of Medical SciencesSijuaBhubaneswarKhordhaORISSA751019India	Ph: 9438884190	38884190	NA	pharm_debasish@aiimsbhubaneswar.edu.in	1
1797	CTRI/2011/09/002012	Deven Parmar	DevenParmar	8	Vice President - Global Clinical Research, Wockhardt Limited	Wockhardt Limited	WockhardtLimited	Wockhardt TowersBandra Kurla Complex, Bandra - E,Mumbai - 400051Wockhardt TowersBandra Kurla Complex, Bandra - E,Mumbai - 400051MumbaiMAHARASHTRA400051India	Ph: 02226594444	26594444	Ph: 02226523885	devenp@wockhardt.com	2
2665	CTRI/2011/10/002042	Deven Parmar	DevenParmar	8	Vice President - Global Clinical Research, Wockhardt Limited	Wockhardt Limited	WockhardtLimited	Wockhardt TowersBandra Kurla Complex, Bandra - E,Mumbai 400 051Wockhardt TowersBandra Kurla Complex, Bandra - E,Mumbai 400 051MumbaiMAHARASHTRA400051India	Ph: 912226596401	26596401	Ph: 912226523885	devenp@wockhardt.com	2
6705	CTRI/2013/06/003754	Deven Parmar	DevenParmar	8	Vice president	Cadila Healthcare Limited	CadilaHealthcareLimited	Zydus Research Center,Survey No. 396/403, Sarkhej-Bavla National Highway No.8AMoraiya,AhmadabadGUJARAT382213India	Ph: 912717665555	17665555	Ph: 91-2717-665355	deven.parmar@zyduscadila.com	6
11156	CTRI/2015/06/005845	Deven Parmar	DevenParmar	8	Vice president	Cadila Healthcare Ltd.	CadilaHealthcareLimited	Zydus Research Center,Survey No. 396/403, Sarkhej-Bavla National Highway No.8AMoraiya, AhmadabadGUJARAT382213India	Ph: 912717665555	17665555	Ph: 91-2717-665355	deven.parmar@zyduscadila.com	6
11525	CTRI/2015/09/006203	Deven Parmar	DevenParmar	8	Vice president	Zydus Research Center	ZydusResearchCentre	Zydus Research Center,Survey No. 396/403, Sarkhej-Bavla National Highway No.8AMoraiya, Ahmedabad 382213, IndiaAhmadabadGUJARAT382213India	Ph: 912717665555	17665555	Ph: 91-2717-665355	deven.parmar@zyduscadila.com	6
12021	CTRI/2015/08/006109	Deven Parmar	DevenParmar	8	Vice president	Zydus Research Centre	ZydusResearchCentre	Zydus Research Center,Survey No. 396/403, Sarkhej-Bavla National Highway No.8AMoraiya,AhmadabadGUJARAT382213India	Ph: 912717665555	17665555	Ph: 91-2717-665355	deven.parmar@zyduscadila.com	6
18283	CTRI/2017/05/008534	Deven Parmar	DevenParmar	8	Vice President, Clinical R&D	Cadila Healthcare Limited	CadilaHealthcareLimited	Zydus Research Center,Survey No. 396 403, Sarkhej Bavla National Highway No.8AMoraiyaAhmadabadGUJARAT382213India	Ph: 02717665555	17665555	Ph: 02717-665355	deven.parmar@zyduscadila.com	6
19169	CTRI/2017/07/009038	Deven Parmar	DevenParmar	8	Vice President, Clinical R&D	Cadila Healthcare Limited	CadilaHealthcareLimited	Zydus Research Center, Survey No. 396 403, Sarkhej Bavla National Highway No.8A MoraiyaAhmadabadGUJARAT382213India	Ph: 02717665555	17665555	Ph: 02717-665355	deven.parmar@zyduscadila.com	6
34127	CTRI/2019/05/019434	Dhruv Jain	DhruvJain	2	Senior Resident	Institute of Medical Sciences, BHU, Varanasi	InstituteofMedicalSciencesBHU	Department of AnaesthesiologyInstitute of Medical Sciences, BHU, VaranasiVaranasiUTTAR PRADESH221005India	Ph: 7042129423	42129423	NA	dhruvjn@gmail.com	1
78986	CTRI/2023/01/048995	Dhruv Jain	DhruvJain	2	Assistant Professor	Army Dental Centre Research and Referral)	ArmyDentalCentreResearchandReferral	Department of Orthodontics and Dentofacial OrthopedicsArmy Dental Centre Research and Referral)Delhi CanttNew DelhiDELHI110010India	Ph: 7060726831	60726831	NA	drdhruvjain08@gmail.com	1
19539	CTRI/2017/08/009535	Dinesh Khullar	DineshKhullar	2	Chairman and HOD	Max Super Speciality Hospital	MaxSuperSpecialityHospital	Dept. of Nephrology and Kidney TransplantMax Super Speciality Hospital, 2 Press Enclave Road, Saket, New Delhi-110017New DelhiDELHI110017India	Ph: 911126515050	26515050	Ph: 91-11-26510050	drdineshkhullar@gmail.com	1
31415	CTRI/2019/07/020166	Dinesh Khullar	DineshKhullar	2	Chairman and HOD of Nephrology	Max Super Specialty Hospital	MaxSuperSpecialityHospital	Max Super Specialty HospitalÃ‚ 1 Press Enclave Road Saket New DelhiDELHI110017Ã‚ India	Ph: 9810124066	10124066	NA	Dinesh.Khullar@maxhealthcare.com	1
63114	CTRI/2021/12/038589	D S Arya	DSArya	2	Professor	All India Institute of Medical Sciences	AIIMS	4028, Department of Pharmacology, AIIMS, Ansari Nagar,Department of Pharmacology, AIIMS, New DelhiSouthDELHI110029India	Ph: 01126494266	26494266	NA	dsarya16@hotmail.com	1
77372	CTRI/2023/01/048893	D S Arya	DSArya	2	Professor	AIIMS New Delhi	AIIMS	Room No 4028 Department of Pharmacology Teaching Block AIIMS New DelhiNew DelhiDELHI110029India	Ph: 9810210834	10210834	NA	dsarya16@gmail.com	1
3391	CTRI/2012/08/002931	Girish Rajadhyaksha	GirishRajadhyaksha	3	Professor	B.Y.L. Nair Charitable Hospital, Mumbai	BYLNairCharitableHospital	B.Y.L. Nair Charitable Hospital, Dept. of Medicine - 104, College building, 1st floor, Dr.Anand Rao Nair Marg,Mumbai Central East, Opp. Maratha Mandir Theater, Mumbai Central - 400008MumbaiMAHARASHTRA400008India	Ph: 09821695349	21695349	NA	girishraj63@hotmail.com	2
3419	CTRI/2012/09/002959	Girish Rajadhyaksha	GirishRajadhyaksha	3	Professor	B.Y.L. Nair Charitable Hospital, Mumbai	BYLNairCharitableHospital	B.Y.L. Nair Charitable Hospital, Dept. of Medicine - 104, College building, 1st floor, Dr.Anand Rao Nair Marg,Mumbai Central East, Opp. Maratha Mandir Theater, Mumbai Central - 400008MumbaiMAHARASHTRA400008India	Ph: 09821695349	21695349	Ph: 02225883888	girishraj63@hotmail.com	2
7747	CTRI/2015/01/005359	Girish Rajadhyaksha	GirishRajadhyaksha	3	Principle Inestigator	B. Y. L. Nair Charitable Hospital	BYLNairCharitableHospital	Department of Medicine, 104 College Building, B. Y. L. Nair Charitable Hospital Mumbai-MumbaiMAHARASHTRA400008India	NA	NA	NA	girishraj63@gmail.com	1
70997	CTRI/2022/07/043913	Hrishikesh Patkar	HrishikeshPatkar	2	Consultant Orthosurgeon	Lifepoint Multispecialty Hospital	LifepointMultiSpecialityHospital	3rd Floor, Clinical Research Department, 145/1, Mumbai Bangalore Highway, Near Hotel Sayaji, Wakad.PuneMAHARASHTRA411057India	Ph: 02066434366	66434366	NA	patkarhrishikesh9@gmail.com	1
77755	CTRI/2023/01/049202	Hrishikesh Patkar	HrishikeshPatkar	2	MBBS DNB(ortho)	Lifepoint Multispeciality Hospital	LifepointMultiSpecialityHospital	Lifepoint Multispecialty hospital, 145/1, Mumbai Bangalore highway, near hotel Sayaji, Wakad , pune-411057, Maharashtra, India.Orthopaedics, 3rd floor, OPD no: 01PuneMAHARASHTRA411057India	Ph: 9730475068	30475068	NA	patkarhrishikesh@gmail.com	1
47524	CTRI/2020/10/028472	John Paul M	JohnPaulM	2	Consultant - Infectious Diseases	Sparsh Hospital	SparshHospital	number 4/1 tumkur road yeshwanthpurBangalorenumber 4/1 tumkur road yeshwanthpurBangalore 560022BangaloreKARNATAKA560022India	Ph: 08028392613	28392613	NA	drjohnpaulm@gmail.com	1
66269	CTRI/2022/02/040418	John Paul M	JohnPaulM	2	Consultant Infectious Diseases	Sparsh Hospital	SparshHospital	Sparsh Super Specialty Hospital Room No. 34 Ground FloorNumber 4/1Tumkur roadyeshwanthpurTumkur roadBangaloreKARNATAKA560022India	Ph: 8197290730	97290730	NA	sparshclinical@gmail.com	1
29244	CTRI/2020/12/030115	Jyoti Bajpai	JyotiBajpai	5	Professor Medical Oncology	Tata Memorial Centre	TataMemorialCentre	Tata Memorial HospitalMedical OncologyHomi Bhabha Building11th floor, 1115Dr Ernest Borges Marg Parel Mumbai 400012MumbaiMAHARASHTRA400012India	Ph: 02224177287	24177287	Ph: 022-2417-7201	dr_jyotibajpai@yahoo.co.in	3
49877	CTRI/2021/01/030233	Jyoti Bajpai	JyotiBajpai	5	Professor Medical Oncology	Tata Memorial Center	TataMemorialCentre	1115,11th floor, Homi Bhabha Block,Tata Memorial Center Dr Ernst Borges Road Parel East MumbaiMumbai1115,11th floor, Homi Bhabha Block,Tata Memorial Center Dr Ernst Borges Road Parel East MumbaiMumbaiMumbaiMAHARASHTRA400012India	Ph: 02224177287	24177287	Ph: 022-24177201	dr_jyotibajpai@yahoo.co.in	3
49937	CTRI/2020/12/030129	Jyoti Bajpai	JyotiBajpai	5	Professor Medical Oncology	Tata Memorial Center	TataMemorialCentre	1115,11th floor, Homi Bhabha Block,Tata Memorial Center Dr ErnstBorges Road Parel East MumbaiSame as address 1MumbaiMAHARASHTRA400012India	Ph: 02224177287	24177287	Ph: 022-24177201	dr_jyotibajpai@yahoo.co.in	3
73583	CTRI/2022/10/046672	Jyoti Bajpai	JyotiBajpai	5	Professor of Medical Oncology Department	Tata Memorial Centre, Mumbai	TataMemorialCentre	Tata Memorial Centre, Dr. Ernest Borges Road, Parel MumbaiMAHARASHTRA400012India	Ph: 9920640040	20640040	NA	drjyotibajpai25@gmail.com	2
77310	CTRI/2022/12/047995	Jyoti Bajpai	JyotiBajpai	5	Professor of Medical Oncology Department	Tata Memorial Centre, Mumbai	TataMemorialCentre	Tata Memorial Centre, Dr. Ernest Borges Road, Parel, MumbaiMumbaiMAHARASHTRA400012India	Ph: 9920640040	20640040	NA	drjyotibajpai25@gmail.com	2
36874	CTRI/2020/07/026892	Kamini Dhiman	KaminiDhiman	2	Associate Professor	All India Institute of Ayurveda, New Delhi	AIIA	Department of SRPT, All India Institute of Ayurveda, Gautampuri, Sarita Vihar, New DelhiSouthDELHI110076India	Ph: 8512813414	12813414	NA	kd44ayu@yahoo.co.in	1
62713	CTRI/2021/12/038921	Kamini Dhiman	KaminiDhiman	2	Associate Professor	AlIA New Delhi	AIIA	Department of SRPTAll India Institute of AyurvedaNew DelhiSouthDELHI171009India	Ph: 08920900968	20900968	NA	drkaminidhiman@outlook.com	1
1896	CTRI/2011/05/001757	Kiran Marthak	KiranMarthak	4	Director	NA	nan	Veeda Clinical Research Pvt Ltd, Nilkamal House, Ground FloorPlot no 77/78, Road no 13-14, MIDC, Andheri MumbaiMAHARASHTRA400093India	NA	NA	NA	kiran.marthak@veedacr.com	2
19567	CTRI/2017/07/009034	Kiran Marthak	KiranMarthak	4	Director and Head, Global Clinical Development	Lambda Therapeutic Research Ltd	LambdaTherapeuticResearchLimited	Lambda Therapeutic Research LtdLambda House, Plot No. 38, Survey no 388,Near Silver Oak Club, S G Highway, Gota,Ahmedabad AhmadabadGUJARAT382481India	NA	NA	NA	kiranmarthak@lambda-cro.com	2
31267	CTRI/2019/02/017597	Kiran Marthak	KiranMarthak	4	Director	Lambda Therapeutic Research Ltd	LambdaTherapeuticResearchLimited	Lambda House, Plot No. 38, Survey No. 388Near Silver Oak Club,S. G. Highway, GotaAhmadabadGUJARAT382481India	Ph: 07940202370	40202370	Ph: 07940202021	kiranmarthak@lambda-cro.com	2
63715	CTRI/2022/02/039885	Kiran Marthak	KiranMarthak	4	PRINCIPAL INVESTIGATOR	Veeda Clinical Research Pvt. Ltd.	VeedaClinicalResearchprivateLimited	Veeda Clinical Research Pvt. Ltd.1st, 2nd, 3rd and 4th FloorVEDANT Complex, Nr. Y.M.C.A. Club,S.G.Highway Road, Vejalpur,Ahmedabad, Gujarat, India1st, 2nd, 3rd and 4th FloorVEDANT Complex, Nr. Y.M.C.A. Club,S.G.Highway Road, Vejalpur,Ahmedabad, Gujarat, IndiaAhmadabadGUJARAT380 051India	Ph: 07967773000	67773000	Ph: 079-30013010	kiran.marthak@veedacr.com	2
29646	CTRI/2018/12/016607	K Sunil Naik	KSunilNaik	4	Principal Investigator	Rajiv Gandhi Institute of Medical Sciences & RIMS Govt. General Hospital	RajivGandhiInstituteofMedicalSciencesandRIMSGovernmentGeneralHospital	Rajiv Gandhi Institute of Medical Sciences & RIMS Govt. General Hospital, Srikakulam-532001, Andhra Pradesh, India.SrikakulamANDHRA PRADESH532001India	Ph: 919440828299	40828299	NA	rimsresearch@gmail.com	6
29724	CTRI/2018/12/016625	K Sunil Naik	KSunilNaik	4	Principal Investigator	Rajive Gandhi Institute of Medical Sciences & RIMS Govt. General Hospital	RajivGandhiInstituteofMedicalSciencesandRIMSGovernmentGeneralHospital	Rajiv Gandhi Institute of Medical Sciences & RIMS Govt. GeneralHospital, Srikakulam-532001.SrikakulamANDHRA PRADESH532001India	Ph: 919440828299	40828299	NA	rimsresearch@gmail.com	6
53231	CTRI/2021/03/032060	K Sunil Naik	KSunilNaik	4	Associate. Prof. of Gen. Medicine	Govt. Medical College & Govt. General Hospital	GovernmentMedicalCollegeandGovernmentMedicalHospital	Research wing, Secondfloor beside FM wardGovt. Medical College& Govt. GeneralHospital (OldRIMSGGH),Srikakulam-SrikakulamANDHRA PRADESH532001India	Ph: 9912320517	12320517	NA	drsunilnaikggh@gmail.com	1
59241	CTRI/2021/08/035708	K Sunil Naik	KSunilNaik	4	Associate Professor of Medicine	Government Medical College and Government Medical Hospital OLD RIMSGGH Srikakulam	GovernmentMedicalCollegeandGovernmentMedicalHospital	Government Medical College and Government Medical Hospital OLD RIMSGGHSrikakulam532001Andhra PradeshSrikakulamANDHRA PRADESHCORO CT 1 2021India	Ph: 9440828299	40828299	NA	rimsresearch@gmail.com	6
5555	CTRI/2013/02/003422	Kumar Prabhash	KumarPrabhash	17	Professor	Tata Memorial Hospital	TataMemorialCentre	Department of Medical Oncology,Tata Memorial Centre,Parel,Mumbai.MumbaiMAHARASHTRA400012India	Ph: 02224177000	24177000	NA	kp_prabhash@rediffmail.com	1
9797	CTRI/2014/08/004846	Kumar Prabhash	KumarPrabhash	17	Professor & Medical Oncologist	Tata Memorial Hospital	TataMemorialCentre	Tata Memorial Hospital, Dr E Borges Marg, Parel, Mumbai- 400012Tata Memorial Hospital, HBB block, 3rd Floor, Room no 304, Dr E Borges Marg, Parel, Mumbai-400012MumbaiMAHARASHTRA400012India	Ph: 09224182898	24182898	Ph: 022-24171734	kprabhash1@gmail.com	16
9882	CTRI/2014/09/004980	Kumar prabhash	KumarPrabhash	17	Professor and medical oncologist	Tata memorial hospital	TataMemorialCentre	Tata Memorial HospitalDr E Borges RoadParelMumbaiTata Memorial HospitalDr E Borges RoadParelMumbaiMumbaiMAHARASHTRA400012India	Ph: 9167760576	67760576	Ph: 02224171734	kprabhash1@gmail.com	16
11804	CTRI/2015/06/005848	Kumar Prabhash	KumarPrabhash	17	Professor, Medical Oncologist	Tata Memorial Hospital	TataMemorialCentre	Tata Memorial HospitalDr E Borges RoadParelMumbaiTata Memorial HospitalDr E Borges RoadParelMumbaiMumbaiMAHARASHTRA400012India	Ph: 9224182898	24182898	Ph: 02224171734	kprabhash1@gmail.com	16
12040	CTRI/2015/08/006113	Kumar Prabhash	KumarPrabhash	17	Professor, Medical Oncology	Tata Memorial Hospital	TataMemorialCentre	Department of Medical Oncology, Tata Memorial Hospital, Dr.E.Borges Road, Parel, Mumbai--MumbaiMAHARASHTRA400012India	Ph: 02224177214	24177214	Ph: 022-24171734	kprabhash1@gmail.com	16
13989	CTRI/2016/04/006872	Kumar Prabhash	KumarPrabhash	17	Professor and Medical Oncologist	Tata Memorial Hospital	TataMemorialCentre	1108 11th Floor Homi Bhabha Block Tata Memorial Hospital Dr E Borges Marg Parel Mumbai1108 11th Floor Homi Bhabha Block Tata Memorial Hospital Dr E Borges Marg Parel MumbaiMumbaiMAHARASHTRA400012India	Ph: 9167760576	67760576	NA	kprabhash1@gmail.com	16
15477	CTRI/2016/08/007149	Kumar Prabhash	KumarPrabhash	17	Professor & Medical Oncologist	Tata Memorial Hospital	TataMemorialCentre	Room No 1108 11th floorHomi Bhabha BlockTata Memorial HospitalDr E Borges Road Parel EastMumbaiMAHARASHTRA400012India	Ph: 02224177214	24177214	Ph: 02224146937	kprabhash1@gmail.com	16
18737	CTRI/2017/04/008425	Kumar Prabhash	KumarPrabhash	17	professor & Medical Oncologist	Tata Memorial Hospital	TataMemorialCentre	Room no 1108 11th floor Homi Bhabha Building Dr E. Borges Road Parel Mumbai MumbaiMAHARASHTRA400012India	Ph: 9167760576	67760576	NA	kprabhash1@gmail.com	16
22932	CTRI/2018/05/014028	Kumar Prabhash	KumarPrabhash	17	Professor and Medical Oncologist, HOD, Solid Tumor (Adult)	Tata Memorial Hospital	TataMemorialCentre	Tata Memorial Hospital, Dr. E Borges Road, Parel EastMumbaiMAHARASHTRA400012India	NA	NA	NA	kprabhash1@gmail.com	16
28480	CTRI/2018/10/015958	Kumar Prabhash	KumarPrabhash	17	Professor and Medical Oncologist	Tata Memorial Hospital	TataMemorialCentre	OPD 203/204 HBBTata Memorial HospitalParel,MumbaiMumbaiMAHARASHTRA400012India	Ph: 9167760576	67760576	Ph: 02224146937	kprabhash1@gmail.com	16
31854	CTRI/2019/06/019649	Kumar Prabhash	KumarPrabhash	17	Head of the Department of Solid Tumor (Adult)	Tata Memorial Hospital	TataMemorialCentre	Head of the Department of Solid Tumor (Adult)OPD-204, 2nd floor Homi Bhabha BlockDepartment of Medical OncologyTata Memorial HospitalDr. Ernest Borges MargParel Mumbai Head of the Department of Solid Tumor (Adult)OPD-204, 2nd floor Homi Bhabha BlockDepartment of Medical OncologyMumbaiMAHARASHTRA400012India	NA	NA	NA	kprabhash1@gmail.com	16
40950	CTRI/2020/02/023441	Kumar Prabhash	KumarPrabhash	17	Professor & Head	Tata Memorial Hospital	TataMemorialCentre	Room No 1108 ,11th Floor,Homi Bhabha Block Tata Memorial Hospital Dr E BorgesRoad Parel MumbaiMumbaiMAHARASHTRA400 012IndiaMumbaiMAHARASHTRA400 012India	Ph: 022241777214	41777214	NA	kprabhash1@gmail.com	16
42921	CTRI/2020/05/025230	Kumar Prabhash	KumarPrabhash	17	Professor and HOD Medical Oncology	Tata Memorial Hospital	TataMemorialCentre	Tata Memorial HospitalHBB BlockRoom no 304, 3rd floor,Department of Medical OncologyDr Ernest Borges Road Parel MumbaiMumbaiMAHARASHTRA400012India	Ph: 912224177214	24177214	Ph: 912224171734	kprabhash1@gmail.com	16
43327	CTRI/2020/05/025302	Kumar Prabhash	KumarPrabhash	17	Professor and HOD Medical Oncology	Tata Memorial Hospital	TataMemorialCentre	Tata Memorial Hospital HBB Block Room no 304 3rd floor Department of Medical Oncology Dr Ernest Borges Road Parel Mumbai.MumbaiMAHARASHTRA400012India	Ph: 9167760576	67760576	Ph: 912224171734	kprabhash1@gmail.com	16
45365	CTRI/2020/08/027287	Kumar Prabhash	KumarPrabhash	17	National Coordinating Investigator	Tata Memorial Hospital	TataMemorialCentre	Tata Memorial Hospital,Ã‚ Dr. E Borges Road,ParelaMumbaiMAHARASHTRA400012India	NA	NA	NA	kprabhash1@gmail.com	16
46579	CTRI/2020/09/027853	Kumar Prabhash	KumarPrabhash	17	Professor & HOD Medical Oncology	Tata Memorial Hospital	TataMemorialCentre	Tata Memorial Hospital Department of Medical Oncology, HBB block, Room no 204, 2nd floor Dr Ernest Borges Marg Parel MumbaiMAHARASHTRA400012India	Ph: 0222417134	22417134	Ph: 0222417134	kprabhash1@gmail.com	16
71499	CTRI/2022/12/048386	Kumar Prabhash	KumarPrabhash	17	Professor and Head of Department	Tata Memorial Hospital	TataMemorialCentre	1108, Homi Bhabha block, Tata Memorial Hospital, Dr. E Borges Marg, Parel NILMumbaiMAHARASHTRA400012India	Ph: 9167760576	67760576	NA	kprabhash1@gmail.com	16
9659	CTRI/2014/08/004843	Lalit Lakhwani	LalitLakhwani	12	Head-Clinical Development	Dr. ReddyÃ¢Â€Â™s Laboratories Ltd.	DrReddysLaboratoriesLimited	IPDO-Innovation PlazaBachupally village and MandalMedchal Malkajgiri districtHyderabad, India.MedchalTELANGANA500090India	Ph: 04048796028	48796028	NA	lalitkl@drreddys.com	1
17301	CTRI/2017/05/008688	Lalit Lakhwani	LalitLakhwani	12	AVP and Head India Clinical Research	Sun Pharma Laboratories Limited (SPLL)	SunPharmaLaboratoriesLimited	Sun Pharma Laboratories Limited (SPLL) Ã¢Â€Â˜Sun HouseÃ¢Â€Â™201, B/1, Western Express Highway, Goregaon(E)Mumbai (Suburban)MAHARASHTRA400063India	Ph: 02243244324	43244324	Ph: 02243244343	lalit.lakhwani@sunpharma.com	11
18845	CTRI/2017/08/009487	Lalit Lakhwani	LalitLakhwani	12	Head-India Clinical Research	NA	nan	Sun Pharma Laboratories Limited (SPLL)Sun HousePlot No.201, B/1, Western Express Highway, Goregaon (E)MumbaiMAHARASHTRA400063India	Ph: 02243244324	43244324	Ph: 02243244343	lalit.lakhwani@sunpharma.com	11
46742	CTRI/2020/09/027629	Lalit Lakhwani	LalitLakhwani	12	AVP and Head-India Clinical Research	Sun Pharma Laboratories Limited	SunPharmaLaboratoriesLimited	Sun House, Plot No. 201 B/1, Western Express Highway, Goregaon (E), Mumbai-400063, Maharashtra, IndiaIndiaMumbai (Suburban)MAHARASHTRA400063India	Ph: 02243244324	43244324	Ph: 02243244343	lalit.lakhwani@sunpharma.com	11
55254	CTRI/2021/06/034040	Lalit Lakhwani	LalitLakhwani	12	AVP and Head-India Clinical Research	Sun Pharma Laboratories Limited	SunPharmaLaboratoriesLimited	Sun Pharma Laboratories Limited,Sun House, Plot No. 201 B/1, Western Express Highway, Goregaon (E), Mumbai-400063, Maharashtra, IndiaMumbaiMAHARASHTRA400063India	Ph: 02243244324	43244324	Ph: 02243244343	lalit.lakhwani@sunpharma.com	11
55328	CTRI/2021/06/033962	Lalit Lakhwani	LalitLakhwani	12	AVP and Head-India Clinical Research	Sun Pharma Laboratories Limited	SunPharmaLaboratoriesLimited	Sun Pharma Laboratories Limited,Sun House, Plot No. 201 B/1, Western Express Highway, Goregaon (E), Mumbai-400063, Maharashtra, IndiaMumbaiMAHARASHTRA400063India	Ph: 02243244324	43244324	Ph: 02243244343	lalit.lakhwani@sunpharma.com	11
60937	CTRI/2021/09/036786	Lalit Lakhwani	LalitLakhwani	12	AVP and Head-India Clinical Research	Sun Pharma Laboratories Limited	SunPharmaLaboratoriesLimited	Sun Pharma Laboratories Limited,Sun House, Plot No. 201 B/1, Western Express Highway, Goregaon (E), Mumbai, Maharashtra, IndiaMumbaiMAHARASHTRA400063India	Ph: 02243244324	43244324	Ph: 02243244343	lalit.lakhwani@sunpharma.com	11
62529	CTRI/2021/11/038169	Lalit Lakhwani	LalitLakhwani	12	AVP & Head -India Clinical Research	Sun Pharma Laboratories Limited	SunPharmaLaboratoriesLimited	Sun Pharma Laboratories Limited,Sun House, Plot No. 201 B/1, Western Express Highway, Goregaon (E), Mumbai-400063, Maharashtra, IndiaMumbaiMAHARASHTRA400063India	Ph: 02243244324	43244324	Ph: 02243244343	lalit.lakhwani@sunpharma.com	11
64375	CTRI/2022/03/041424	Lalit Lakhwani	LalitLakhwani	12	AVP and Head-India Clinical Research	Sun Pharma Laboratories Limited	SunPharmaLaboratoriesLimited	Sun House, Plot No. 201 B/1, Western Express Highway, Goregaon (E), Mumbai, Maharashtra, IndiaMumbai (Suburban)MAHARASHTRA400063India	Ph: 02243244324	43244324	Ph: 02243244343	lalit.lakhwani@sunpharma.com	11
66840	CTRI/2022/06/043249	Lalit Lakhwani	LalitLakhwani	12	AVP and Head-India Clinical Research	Sun Pharma Laboratories Limited	SunPharmaLaboratoriesLimited	Sun House, Plot No. 201 B/1, Western Express Highway, Goregaon (E), Mumbai-400063, Maharashtra, IndiaMumbai (Suburban)MAHARASHTRA400063India	Ph: 02243244324	43244324	Ph: 02243244343	lalit.lakhwani@sunpharma.com	11
67201	CTRI/2022/04/041968	Lalit Lakhwani	LalitLakhwani	12	AVP and Head-India Clinical Research	Sun Pharma Laboratories Limited	SunPharmaLaboratoriesLimited	Sun Pharma Laboratories Limited,Sun House, Plot No. 201 B/1, Western Express Highway, Goregaon (E), Mumbai-400063, Maharashtra, IndiaMumbaiMAHARASHTRA400063India	Ph: 02243244324	43244324	Ph: 02243244343	lalit.lakhwani@sunpharma.com	11
67751	CTRI/2022/04/041959	Lalit Lakhwani	LalitLakhwani	12	AVP and Head-India Clinical Research	Sun Pharma Laboratories Limited	SunPharmaLaboratoriesLimited	Sun Pharma Laboratories Limited,Sun House, Plot No. 201 B/1, Western Express Highway, Goregaon (E), Mumbai-400063, Maharashtra, IndiaMumbai (Suburban)MAHARASHTRA400063India	Ph: 02243244324	43244324	Ph: 02243244343	lalit.lakhwani@sunpharma.com	11
31743	CTRI/2019/07/020430	Madhu Gupta	MadhuGupta	2	Professor and Head	Employees State Insurance Model Hospital	EmployeesStateInsuranceModelHospital	3RD FLOOR, OT-COMPLEX, ESI-PGIMSR,BASAIDARAPUR Ring Rd, Near ESI Metro Station, Block W, Basai Dara pur, Raja Garden, New Delhi, Delhi 110015New DelhiDELHI110015India	NA	NA	NA	madhugupta2602@gmail.com	1
61289	CTRI/2022/06/043447	MADHU GUPTA	MadhuGupta	2	Professor	Post Graduate Institute of Medical Education and Research	PGIMER	Department of Community Medicine and School of Public Health, Ground Floor, Room No. 126, Sector 12, PGIMERChandigarhCHANDIGARH160012India	Ph: 7009769629	09769629	NA	madhugupta21@gmail.com	1
5476	CTRI/2015/06/005914	Mahesh Patil	MaheshPatil	2	Associate Project Manager	Boehringer-Ingelheim India Pvt. Ltd.	BoehringerIngelheimIndiaprivateLimited	11th Floor, Hallmark Plaza, Near Guru Nanak Hospital, Guru Nanak Hospital Road, Bandra (East), MumbaiMumbai (Suburban)MAHARASHTRA400 051India	Ph: 02271456597	71456597	NA	mahesh.patil.ext@boehringer-Ingelheim.com	1
10608	CTRI/2015/03/005597	Mahesh Patil	MaheshPatil	2	Project Manager	Boehringer-Ingelheim India Pvt Ltd	BoehringerIngelheimIndiaprivateLimited	11 Floor, Hallmark Plaza, Near Guru Nanak Hospital, Guru Nanak Hospital Road, Bandra (East), MumbaiMumbaiMAHARASHTRA400 051India	NA	NA	NA	mahesh.patil@boehringer-ingelheim.com	1
3211	CTRI/2013/07/003797	Manjula	Manjula	4	Vice President, Medical Services	Micro Labs Limited, Bangalore	MicroLabsLimitedBangalore	27, Race Course Road, BangaloreBangaloreKARNATAKA560001India	Ph: 08022370451	22370451	NA	drmanjula@microlabs.in	9
21606	CTRI/2017/12/010958	Manjula	Manjula	4	Vice President, Medical Services	Micro Labs Limited, Bangalore	MicroLabsLimitedBangalore	27, Race Course Road, BangaloreKARNATAKA560001India BangaloreKARNATAKA560001India	Ph: 08022370451	22370451	NA	drmanjula@microlabs.in	9
21748	CTRI/2017/12/010962	Manjula	Manjula	4	Vice President, Department of Medical Services	Micro Labs Limited	MicroLabsLimitedBangalore	#27, Race Course Road, BangaloreBangaloreKARNATAKA560001India	Ph: 08022370451	22370451	NA	drmanjula@microlabs.in	9
36489	CTRI/2019/09/021234	Manjula	Manjula	4	Asst. Professor	Manipal College of Nursing,MAHE,Manipal	ManipalCollegeofNursingMAHEManipal	Department of Community Health NursingManipal College of NursingMadhav Nagar, MAHE, Manipal 576104Karnataka, IndiaUdupiKARNATAKA576104India	Ph: 9535269957	35269957	Ph: 91-0820-2922572	manju.uppi@manipal.edu	1
36525	CTRI/2020/02/023237	Maulik Doshi	MaulikDoshi	4	Medical Monitor	Sun Pharma Laboratories Limited	SunPharmaLaboratoriesLimited	Sun Pharma Laboratories Limited,TandaljaVadodaraGUJARAT390020India	Ph: 02656615500	56615500	Ph: 02652354897	maulik.doshi@sunpharma.com	2
46020	CTRI/2021/09/036874	Maulik Doshi	MaulikDoshi	4	General Manager	Cadila Healthcare Ltd	CadilaHealthcareLimited	Zydus Research CenterSurvey No. 396/403, Sarkhej-Bavla National Highway No.8A Moraiya,Ahmedabad 382213, IndiaAhmadabadGUJARAT382213India	Ph: 02717665555	17665555	NA	Maulik.Doshi@zyduscadila.com	2
52519	CTRI/2021/07/034555	Maulik Doshi	MaulikDoshi	4	Medical Monitor	Sun Pharma laboratories Limited	SunPharmaLaboratoriesLimited	Sun Pharma laboratories LimitedTandalja, Vadodara-390020GujaratVadodaraGUJARAT390020India	Ph: 02656615500	56615500	Ph: 02652354897	maulik.doshi@sunpharma.com	2
64031	CTRI/2022/03/041271	Maulik Doshi	MaulikDoshi	4	General Manager	Zydus Research Centre	ZydusResearchCentre	Survey No. 396/403, Sarkhej-Bavla National Highway No.8A Moraiya, AhmadabadGUJARAT382213India	Ph: 02717665555	17665555	NA	Maulik.Doshi@zyduscadila.com	2
35415	CTRI/2019/08/020638	Mayur Soni	MayurSoni	4	Principal Investigator	Cliantha Research Limited	ClianthaResearchLimited	Sigma-1 Corporate,behind Rajpath Club,Opposite Mann Party Plot,S.G Highway, BodakdevAhmadabadGUJARAT380054India	Ph: 9909002419	09002419	NA	msoni@cliantha.in	2
38677	CTRI/2020/01/022946	Mayur Soni	MayurSoni	4	MBBS	Cliantha Research Limited	ClianthaResearchLimited	Sigma-1 Corporate, B/H. Rajpath Club, Opposite Mann Party Plot, Off. S.G Highway, Bodakdev, Ahmedabad-380 054, Gujarat, IndiaAhmadabadGUJARAT380054India	Ph: 07966135601	66135601	Ph: 079-66135602	msoni@cliantha.in	2
68877	CTRI/2022/05/042732	Mayur Soni	MayurSoni	4	Assistant General Manager	Cliantha Research Limited	ClianthaResearchLimited	Cliantha Research Limited, Cliantha Corporate, 3rd floor, clinical department, TP 86, FP 28/1, Off S P Ring road, Sarkhej, AhmadabadAhmadabadGUJARAT382210India	Ph: 2717698500	17698500	NA	msoni@cliantha.com	2
69088	CTRI/2022/07/043940	Mayur Soni	MayurSoni	4	Assistant General Manager	Cliantha Research Limited	ClianthaResearchLimited	Cliantha Research Limited, Cliantha Corporate, 3rd floor, clinical department, TP 86, FP 28/1, Off S P Ring road, Sarkhej, AhmadabadAhmadabadGUJARAT382210India	Ph: 2717698500	17698500	NA	msoni@cliantha.com	2
67543	CTRI/2022/04/041637	Megha C	MeghaC	3	Consultant Dermatologist	CUTIS Academy of Cutaneous Sciences	CUTISAcademyofCutaneousSciences	5/1,4th Main, MRCR Layout Vijayanagar, BangaloreDepartment of Trichology, Room No:55/1,4th Main, MRCR Layout Vijayanagar, BangaloreBangalore RuralKARNATAKA560040India	Ph: 8095196167	95196167	NA	mghzoots@gmail.com	2
68607	CTRI/2022/05/042429	Megha C	MeghaC	3	Consultant Dermatologist	CUTIS Academy of Cutaneous Sciences	CUTISAcademyofCutaneousSciences	5/1,4th Main, MRCR Layout VijayanagarDepartment ofTrichology, Room No:5 5/1,4th Main, MRCR Layout Vijayanagar,BangaloreBangalore RuralKARNATAKA560040India	Ph: 8095196167	95196167	NA	mghzoots@gmail.com	2
77174	CTRI/2022/12/047935	Megha C	MeghaC	3	Consultant Dermatologist	CUTIS Academy of Cutaneous Sciences	CUTISAcademyofCutaneousSciences	Department of TrichologyRoom No:55/1,4th Main, MRCR Layout, Viajayanagar, BangaloreBangaloreKARNATAKA560040India	NA	NA	NA	drmeghac@cutis.org.in	1
5844	CTRI/2013/02/003366	Monika Obrah	MonikaObrah	3	Project Leader	Ranbaxy Research Laboratories	RanbaxyLaboratoriesLimited	Group Leader, MACR, Ranbaxy Research Laboratories, Ltd Plot No.77-B, Sector-18, IFFCO Road GurgaonHARYANA122015India	Ph: 01244194200	44194200	Ph: 011244016855	monika.obrah@ranbaxy.com	1
9459	CTRI/2015/01/005361	Monika Obrah	MonikaObrah	3	Project Leader	Sun Pharmaceutical Industries Ltd	SunPharmaceuticalIndustriesLimited	77-B, Sector-18, IFFCO Road, Udyog Vihar Industrial AreaGurgaon Ã¢Â€Â“ HaryanaGurgaonHARYANA122015India	Ph: 01244194115	44194115	Ph: 01244107000	monika.obrah@sunpharma.com	2
9630	CTRI/2014/11/005188	Monika Obrah	MonikaObrah	3	Project Leader	Sun Pharmaceutical Industries Ltd	SunPharmaceuticalIndustriesLimited	Medical Affairs and Clinical Research, Sun Pharmaceutical Industries LtdPlot No.77-B, Sector-18, IFFCO Road,Udyog Vihar Industrial AreaGurgaonHARYANA122015 India	Ph: 911244194115	44194115	Ph: 91-1244107000	monika.obrah@sunpharma.com	2
37107	CTRI/2019/10/021656	Nayan Patel	NayanPatel	2	Associate Professor,Department of Dermatology,GCS Medical college	GCS Medical college and hospital	GCSMedicalcollegeandhospital	GCS Medical college and hospital,(OPD number-35,Dermatology department),Near Chamunda bridge,Naroda ,Ahmedabad-380025AhmadabadGUJARAT380025India	Ph: 9925011309	25011309	NA	patelnayan78.np@gmail.com	2
71617	CTRI/2022/07/044178	Nayan Patel	NayanPatel	2	Principal Investigator Medical Director	NovoBliss Research Private Limited	NovoBlissResearchPrivateLimited	Office- A - 206, 2nd Floor, Shaligram Lakeview Business Complex, Near Vaishnodevi Circle, Khoraj, Gandhinagar GandhinagarGUJARAT382421India	Ph: 919909013286	09013286	NA	dr.nayan@novobliss.in	1
28	CTRI/2007/091/000031	Neena Valecha	NeenaValecha	4	Director & Scientist G	NA	nan	National Institute of Malaria Research, (Indian Council of Medical Research)Sector -8, Dwarka new DelhiNew DelhiDELHI110 077India	Ph: 01125307103	25307103	NA	valechan@icmr.org.in	1
9229	CTRI/2017/11/010703	Neena Valecha	NeenaValecha	4	Scientist G and Director	National Institute of Malaria Research	NationalInstituteofMalariaResearch	Epidemiological Research DivisionRoom no 105 Sector 8DwarkaEpidemiological Research DivisionRoom no 105Sector 8DwarkaWestDELHI110077India	Ph: 01125307104	25307104	Ph: 01125307177	neenavalecha@gmail.com	3
13071	CTRI/2017/11/010664	Neena Valecha	NeenaValecha	4	Director	National Institute of Malaria Research	NationalInstituteofMalariaResearch	Sector 8Dwarka New Delhi Sector 8Dwarka New DelhiNorth WestDELHI110077India	Ph: 01125307105	25307105	Ph: 01125361090	neenavalecha@gmail.com	3
15207	CTRI/2017/09/009594	Neena Valecha	NeenaValecha	4	Scientist G and Director	National Institute of Malaria Research	NationalInstituteofMalariaResearch	National Institute of Malaria Research rm no 105 1st floor Sector 8DwarkaNew DelhiNational Institute of Malaria Research rm no 105 1st floor Sector 8DwarkaNew DelhiSouth WestDELHI110077India	Ph: 01125307105	25307105	Ph: 01125307177	neenavalecha@gmail.com	3
1409	CTRI/2010/091/000197	NEERJA BHATLA	NEERJABHATLA	2	Professor	NA	nan	ROOM NO.3101 THIRD FLOOR, DEPTT. OF OBS. AND GYNAE. New DelhiDELHI110029India	Ph: 01126594991	26594991	Ph: 01126588641	neerjabhatla@rediffmail.com	1
4962	CTRI/2012/09/002962	Neerja Bhatla	NEERJABHATLA	2	Professor, Department of Obstetrics & Gynaecology	All India Institute of Medical Sciences	AIIMS	3rd Floor, Room No. 3101, Teaching Block, All India Institute of Medical Sciences, Ansari NagarSouthDELHI110029India	Ph: 919868397304	68397304	Ph: 91-11-26588663	neerja.bhatla07@gmail.com	1
4887	CTRI/2012/09/002961	Nikhil Sawant	NikhilSawant	2	Senior Vice President - Clinical Research	Glenmark Generics Ltd.India	GlenmarkPharmaceuticalsLimited	Glenmark Generics Ltd.,Clinical Research Unit,D-508, T.T.C. Industrial Area,Turbhe, Navi MumbaiGlenmark House,B.D. Sawant Marg, Chakala, Off Western express highway, Andheri East 400099Mumbai (Suburban)MAHARASHTRA400705India	Ph: 02227611721	27611721	Ph: 02227680321	snikhil@glenmark-generics.com	1
47766	CTRI/2020/09/028094	Nikhil Sawant	NikhilSawant	2	Head Ã¢Â€Â“ Clinical Research	Glenmark Pharmaceuticals Ltd	GlenmarkPharmaceuticalsLimited	Glenmark Pharmaceuticals Ltd., Clinical Research Unit, Plot D-508, T.T.C Industrial Area, Turbhe, Navi Mumbai ThaneMAHARASHTRA400 705 India	Ph: 912261383131	61383131	NA	Nikhil.Sawant@glenmarkpharma.com	1
539	CTRI/2009/091/000298	N Kumarasamy	NKumarasamy	8	Principal Investigator	YR Gaitonde Medical Educational & Research Foundation	VHSHospital	YR Gaitonde Medical Educational & Research Foundation, Voluntary Health Services, Rajiv Gandhi Salai, TaramaniChennaiTAMIL NADU600113India	Ph: 04439106789	39106789	Ph: 04422542949	kumarasamy@yrgcare.org	5
11948	CTRI/2017/09/009938	N Kumarasamy	NKumarasamy	8	Chief Medical Officer	VHS-YRGCARE	VHSHospital	VHS-YRGCARE Medical Centre, Voluntary Health Services, Taramani, ChennaiKancheepuramTAMIL NADU600113India	Ph: 914439106812	39106812	NA	kumarasamy@yrgcare.org	5
20140	CTRI/2017/10/010020	N KUMARASAMY	NKumarasamy	8	Chief Medical Officer	Chief Medical Officer	ChiefMedicalOfficer	YRGCARE Medical Centre, VHS HOSPITAL , TARAMANI, CHENNAIYRGCARE Medical Centre, VHS HOSPITAL , TARAMANI, CHENNAIChennaiTAMIL NADU600113India	NA	NA	NA	kumarasamy@yrgcare.org	5
27178	CTRI/2018/07/014966	N Kumarasamy	NKumarasamy	8	Chief Medical Officer	VHS YRGCARE Medical Centre	VHSHospital	VHS YRGCARE Medical Centre, Room #2,Voluntary Health sServices, Taramani, ChennaiVoluntary Health Services, Taramani, ChennaiChennaiTAMIL NADU600113India	Ph: 914471026612	71026612	Ph: 914422542939	kumarasamy@yrgcare.org	5
37596	CTRI/2020/03/024046	N Kumarasamy	NKumarasamy	8	Chief and Director	Voluntary Health Services	VHSHospital	Voluntary Health Services, VHS-Infectious Diseases Medical Centre,Chennai Antiviral Research and Treatment(CART)CRS,Rajiv Gandhi Salai, Taramani, Chennai-600113TAMIL NADU, IndiaChennaiTAMIL NADU600113India	Ph: 9176912007	76912007	NA	kumarasamy@cartcrs.org	4
46041	CTRI/2020/09/027817	N Kumarasamy	NKumarasamy	8	Chief and Director	VHS Hospital	VHSHospital	VHS infectious disease medical centre Department of Infectious disease First Floor, SH 49A, Pallipattu, Tharamani, Chennai, Tamil Nadu VHS infectious disease medical centre Department of Infectious disease First Floor SH 49A, Pallipattu, Tharamani, Chennai, Tamil Nadu ChennaiTAMIL NADU600113India	Ph: 9769545533	69545533	NA	kumarasamy@cartcrs.org	4
52067	CTRI/2021/01/030830	NKumarasamy	NKumarasamy	8	Chief and Director	VHS-Infectious Diseases Medical Centre	VHSHospital	VHS-Infectious Diseases Medical Centre Department, Chennai Antiviral Research and Treatment(CART)CRS, Voluntary Health Services Hospital,Rajiv Gandhi Salai, Taramani, Chennai- 600113ChennaiTAMIL NADU600113India	Ph: 9176912007	76912007	NA	kumarasamy@cartcrs.org	4
60876	CTRI/2023/03/050240	NKumarasamy	NKumarasamy	8	Chief and Director	VHS Infectious Diseases Medical Centre, CART Clinical Research Site	VHSHospital	VHS Infectious Diseases Medical Centre, CART Clinical Research Site, Voluntary Health Services, Rajiv Gandhi Salai, Taramani, Chennai - 600113VHS Infectious Diseases Medical Centre, CART Clinical Research Site, Voluntary Health Services, Rajiv Gandhi Salai, Taramani, Chennai - 600113ChennaiTAMIL NADU600113India	Ph: 09176912007	76912007	Ph: 04471226814	kumarasamy@cartcrs.org	4
2275	CTRI/2010/091/001488	Om Prakash	OmPrakash	2	NA	NA	nan	Consultant, Department of Anaesthesiology and Pain Management: Max Superspeciality Hospital (West Block)1, Press Enclave Road ; SaketNew DelhiDELHI110017India	Ph: 919910300237	10300237	NA	dromprakas@gmail.com	1
37218	CTRI/2019/10/021592	Om Prakash	OmPrakash	2	Assistant Director Incharge	Regional Ayurveda Research Institute for Drug Development. Aamkho, Gwalior	RegionalAyurvedaResearchInstituteforDrugDevelopmentAamkhoGwalior	Room No. 35, Dept. of Ayurveda, Regional Ayurveda Research Institute for Drug Development, Aamkho, Gwalior, (M.P.) [Unit of CCRAS, New Delhi] GwaliorMADHYA PRADESH474009India	Ph: 09406581637	06581637	Ph: 07512430317	oprakash749@gmail.com	1
59113	CTRI/2021/09/036142	O P Singh	OPSingh	2	Professor and Head	Department of Kaya Chikitsa Uttarakhand Ayurved University, Rishikul Campus, Haridwar	InstituteofMedicalSciencesBHU	Department of Kaya ChikitsaUttarakhand Ayurved universityRishikul CampusHaridwar Uttarakhand249401 IndiaDepartment of Kaya ChikitsaUttarakhand Ayurved University,Rishikul Campus, HaridwarHardwarUTTARANCHAL249401India	Ph: 9411503035	11503035	Ph: 01334227003	dr.opsingh63@gmail.com	1
47342	CTRI/2020/10/028746	OP SINGH	OPSingh	2	PROFESSOR	Institute of Medical Sciences, Banaras Hindu University, Varanasi	DepartmentofKayaChikitsaUttarakhandAyurvedUniversityRishikulCampusHaridwar	Department of Kayachikitsa Faculty of Ayurveda Institute of Medical Sciences Banaras Hindu University VaranasiVaranasiUTTAR PRADESH221005India	Ph: 09415818732	15818732	NA	singhopbhu@gmail.com	1
50893	CTRI/2021/04/032857	Parth Sharma	ParthSharma	2	Post graduate	institute of dental sciences	instituteofdentalsciences	rohilkhand medical college and hospital institute of dental sciences junior faculty hostel room no. 91 near pilibhit hostel 243006 BareillyUTTAR PRADESH243006India	Ph: 8171630333	71630333	NA	parthsham2134@gmail.com	1
59323	CTRI/2021/08/035965	Parth Sharma	ParthSharma	2	Registrar	Christian Medical College Vellore	ChristianMedicalCollegeVellore	Room 002, Surya Annexe, Ida Scudder Road, Kagithapattarai,VelloreIda Scudder Road, VelloreVelloreTAMIL NADU632004India	Ph: 7639673494	39673494	NA	parth.sharma25@gmail.com	1
848	CTRI/2009/091/000655	Parvez Kosgi	ParvezKosgi	8	Head RLS Clinical Trials	Reliance Life Science Pvt. Ltd.	ReliancelifesciencesprivateLimited	Dhirubhai Ambani Life Sciences Centre Plot No. R 282 TTC Area of MIDCThane Belapur Road Rabale Navi Mumbai ThaneMAHARASHTRA400701India	Ph: 02240678000	40678000	Ph: 02240678299	parvez.kosgi@relbio.com	7
1280	CTRI/2010/091/000064	Parvez Kosgi	ParvezKosgi	8	Head RLS Clinical Trial	Reliance Life Sciences Pvt. Ltd.	ReliancelifesciencesprivateLimited	Reliance Life Sciences Pvt Ltd,Dhirubhai Ambani Life Sciences Centre R-282 TTC Area of MIDC Rabale Navi MumbaiThaneMAHARASHTRA400701India	Ph: 02240678000	40678000	Ph: 02240678299	parvez.kosgi@relbio.com	7
2689	CTRI/2013/04/003590	Parvez Kosgi	ParvezKosgi	8	Head RLS clinical Trial	Reliance Life Sciences Pvt.Ltd	ReliancelifesciencesprivateLimited	Dhirubhai Ambani Life Sciences Centre R-282 TTC Area of MIDC Rabale Navi MumbaiThaneMAHARASHTRA400701India	Ph: 02240678000	40678000	Ph: 02240678299	parvez.kosgi@relbio.com	7
3780	CTRI/2011/12/002234	Parvez Kosgi	ParvezKosgi	8	Head - RLS Trials	Reliance Life Sciences Pvt Ltd	ReliancelifesciencesprivateLimited	Reliance Life Sciences Pvt Ltd Dhirubhai Ambani Life Sciences Centre R 282 TTC Area of MIDC Rabale MumbaiThaneMAHARASHTRA400 701India	Ph: 02240678258	40678258	NA	Parvez.kosgi@relclin.com	1
5667	CTRI/2013/04/003549	Parvez Kosgi	ParvezKosgi	8	Head RLS clinical Trial	Reliance Life Sciences Pvt. Ltd	ReliancelifesciencesprivateLimited	Dhirubhai Ambani Life Sciences Centre R-282 TTC Area of MIDC Rabale Navi Mumbai ThaneMAHARASHTRA400701India	Ph: 02240678000	40678000	Ph: 02240678299	parvez.kosgi@relbio.com	7
5673	CTRI/2013/05/003699	Parvez Kosgi	ParvezKosgi	8	Head RLS clinical Trial	Reliance Life Sciences Pvt. Ltd	ReliancelifesciencesprivateLimited	Dhirubhai Ambani Life Sciences Centre R-282 TTC Area of MIDC Rabale Navi MumbaiThaneMAHARASHTRA400701India	Ph: 02240678000	40678000	Ph: 02240678299	parvez.kosgi@relbio.com	7
8334	CTRI/2014/04/004571	Parvez Kosgi	ParvezKosgi	8	Head- RLS Trials	Reliance Life Sciences Pvt.Ltd	ReliancelifesciencesprivateLimited	Reliance Life Sciences Pvt.LtdDhirubhai Ambani Life Sciences Centre R-282 TTC Area of MIDC Rabale Mumbai MumbaiMAHARASHTRA400701India	Ph: 02267678258	67678258	Ph: 02267678299	parvez.kosgi@relbio.com	7
15450	CTRI/2016/09/007230	Parvez Kosgi	ParvezKosgi	8	Head RLS clinical Trial	Reliance Life Sciences Pvt. Ltd	ReliancelifesciencesprivateLimited	Dhirubhai Ambani Life Sciences Centre R-282 TTC Area of MIDCRabale Navi MumbaiThaneMAHARASHTRAThaneMAHARASHTRA400701India	Ph: 02240678000	40678000	Ph: 02240678299	parvez.kosgi@relbio.com	7
3007	CTRI/2011/05/001728	Piyush Agarwal	PiyushAgarwal	8	DGM, Medical Services	Glenmark Pharmaceuticals Ltd	GlenmarkPharmaceuticalsLimited	Glenmark House, B D Sawant Marg, Chakala, Andheri(East), MumbaiMumbai (Suburban)MAHARASHTRA400099India	Ph: 02240189999	40189999	NA	piyusha@glenmarkpharma.com	1
56374	CTRI/2021/06/033938	Piyush Agarwal	PiyushAgarwal	8	Head, Clinical Development and Global Clinical Development	Dr. Reddys Laboratories Limited	DrReddysLaboratoriesLimited	Survey No 54, Bachupally Village, Bachupally Mandal, Medchal-Malkajgiri HyderabadTELANGANA500090India	Ph: 917738536061	38536061	NA	piyushagarwal@drreddys.com	7
63095	CTRI/2021/12/038760	Piyush Agarwal	PiyushAgarwal	8	Head - Clinical Development & Clinical Strategy	Dr. ReddyÃ¢Â€Â™s Laboratories Limited	DrReddysLaboratoriesLimited	Global Clinical Management, IPDO,Innovation plaza,Bachupally village, Bachupally Mandal, Hyderabad,Medchal Malkajgiri DistrictMedchalTELANGANA500090India	Ph: 04048796028	48796028	NA	piyushagarwal@drreddys.com	7
67993	CTRI/2022/04/041792	Piyush Agarwal	PiyushAgarwal	8	Head Clinical Development, Global Clinical Management, IPDO	Dr ReddyÃ¢Â€Â™s Laboratories Limited	DrReddysLaboratoriesLimited	Integrated Product Development, Innovation Plaza, Survey No 42, 45 & 46, Bachupally Village, Bachupally Mandal, Medchal-Malkajgiri District, Hyderabad Ã¢Â€Â“ 500 090, Telangana, India.HyderabadTELANGANA500090India	Ph: 9619097755	19097755	NA	piyushagarwal@drreddys.com	7
74456	CTRI/2022/10/046690	Piyush Agarwal	PiyushAgarwal	8	Head - Clinical Development & Clinical Strategy	Dr. ReddyÃ¢Â€Â™s Laboratories Limited	DrReddysLaboratoriesLimited	Global Clinical Management, IPDO, Innovation plaza, Bachupallyvillage, Bachupally Mandal, Hyderabad, Medchal Malkajgiri DistrictMedchalTELANGANA500090IndiaMedchalTELANGANA500090India	NA	NA	NA	piyushagarwal@drreddys.com	7
77705	CTRI/2023/03/050482	Piyush Agarwal	PiyushAgarwal	8	Head - Clinical Development & Clinical Strategy	Dr. ReddyÃ¢Â€Â™s Laboratories Limited	DrReddysLaboratoriesLimited	Global Clinical Management, IPDO, Innovation plaza, Bachupallyvillage,Bachupally Mandal, Hyderabad, Medchal Malkajgiri DistrictMedchalTELANGANA500090IndiaMedchalTELANGANA500090India	Ph: 9619097755	19097755	NA	piyushagarwal@drreddys.com	7
82360	CTRI/2023/03/051216	Piyush Agarwal	PiyushAgarwal	8	Head - Clinical Development & Clinical Strategy	Dr. ReddyÃ¢Â€Â™s Laboratories Limited	DrReddysLaboratoriesLimited	Dr. ReddyÃ¢Â€Â™s Laboratories Limited Global Clinical Management, IPDO, Innovation plaza, Bachupally village,Bachupally Mandal, Hyderabad, Medchal Malkajgiri District MedchalTELANGANA 500090 IndiaMedchalTELANGANA500090India	NA	NA	NA	piyushagarwal@drreddys.com	7
82735	CTRI/2023/03/051072	Piyush Agarwal	PiyushAgarwal	8	Head - Clinical Development & Clinical Strategy	Dr. ReddyÃ¢Â€Â™s Laboratories Limited	DrReddysLaboratoriesLimited	Global Clinical Management, IPDO, Innovation plaza, Bachupallyvillage, Bachupally Mandal, Hyderabad, Medchal Malkajgiri DistrictMedchal TELANGANA 500090 IndiaMedchalTELANGANA500090India	NA	NA	NA	piyushagarwal@drreddys.com	7
3062	CTRI/2011/08/001958	Prasanna C Ganapathi	PrasannaCGanapathi	3	Associate Manager Ã¢Â€Â“ Research & Development (Clinical)	Biocon Limited	BioconLimited	Biocon Ltd, 20th KM Hosur Road, Electronic City, Bangalore KARNATAKA560100India BangaloreKARNATAKA560100India	Ph: 08028085334	28085334	Ph: 08028085323	Prasanna.ganapathi@biocon.com	1
36596	CTRI/2019/09/021202	Prasanna C Ganapathi	PrasannaCGanapathi	3	Head of Global Clinical strategy and Innovation	Mylan Pharmaceuticals Pvt Ltd.	MylanPharmaceuticalsprivateLimited	Mylan Pharmaceuticals Pvt Ltd., Prestige Platina, Block 3, Kadubeesanahalli Village, Outer Ring Road, BangaloreBangaloreKARNATAKA560087India	Ph: 918066728952	66728952	NA	PrasannaC.Ganapathi@viatris.com	2
49062	CTRI/2020/11/028961	Prasanna C Ganapathi	PrasannaCGanapathi	3	Associate Vice President Ã¢Â€Â“ Global Clinical Sciences	Mylan Pharmaceuticals Pvt Ltd.	MylanPharmaceuticalsprivateLimited	Prestige Platina, Block 3, Kadubeesanahalli Village, Outer Ring Road, Bangalore BangaloreKARNATAKA560087India	Ph: 8066728952	66728952	NA	PrasannaC.Ganapathi@viatris.com	2
261	CTRI/2008/091/000276	Prasanna Kumar	PrasannaKumar	2	Principal Investigator	MS Ramaiah Memorial Hospital	MSRamaiahMemorialHospital	New BEL Road,MSRIT post Bangalore KarnatakaBangaloreKARNATAKA560054India	Ph: 08022183009	22183009	Ph: 08022183012	kmprasanna@vsnl.com	1
8421	CTRI/2014/08/004872	Prasanna Kumar	PrasannaKumar	2	Sr. Consultant in Endocrinology	Bangalore Diabetes Hospital	BangaloreDiabetesHospital	Bangalore Diabetes Hospital16/M Thimmaiah Road,Millers Tank Bed AreaVasanthnagar, BangaloreKARNATAKA560052India	Ph: 00918022372980	22372980	Ph: 00918022372981	drkmpk@gmail.com	2
14	CTRI/2007/091/000015	Prem Pais	PremPais	4	Head, Division of Clinical Research and Training	St. Johns Research Institute	StJohnsResearchInstitute	St. Johns Research InstituteSarjapur Road, KoramangalaBangaloreKARNATAKA560034India	Ph: 08025523416	25523416	Ph: 08025633382	pais.prem@gmail.com	3
15	CTRI/2007/091/000016	Prem Pais	PremPais	4	Dean and Professor of Medicine	Division of Clinical Trials	DivisionofClinicalTrials	Division of Clinical trials, St. Johns Medical & research Institute, KoramangalaBangaloreKARNATAKA560 034India	Ph: 08025526382	25526382	Ph: 080-25633382	prempais@iphcr.res.in	1
27	CTRI/2007/091/000029	Prem Pais	PremPais	4	Dean and Professor of Medicine	Division of Clinical Trials	DivisionofClinicalTrials	Division of Clinical trials, St. Johns Medical & research Institute, KoramangalaBangaloreKARNATAKA560 034India BangaloreKARNATAKA560034India	Ph: 08025523416	25523416	Ph: 08025633382	pais.prem@gmail.com	3
4413	CTRI/2012/11/003108	Prem Pais	PremPais	4	Lead Investigator and Co Chair of Steering Committee	St Johns National Academy of Health Sciences	StJohnsResearchInstitute	St. Johns Medical College and Research InstituteSarjapur Road, KoramangalaBangaloreBangaloreKARNATAKA560034India	Ph: 08025523416	25523416	Ph: 08025633382	pais.prem@gmail.com	3
8257	CTRI/2014/01/004309	Prem Shanker Upadhyay	PremShankerUpadhyay	2	Principal Investigator	Ranbaxy Laboratories Limited	RanbaxyLaboratoriesLimited	M/s Ranbaxy Laboratories Limited (RLL), Clinical Pharmacology Unit, Plot No. B-22, Sector 62, Fortis Hospital Complex, Noida Ã¢Â€Â“ 201301, Uttar Pradesh, IndiaGhaziabadUTTAR PRADESH201301India	Ph: 911202403989	02403989	Ph: 911202403989	prem.shankerupadhyay@ranbaxy.com	1
74183	CTRI/2022/10/046122	Prem shanker Upadhyay	PremShankerUpadhyay	2	Associate Professor	Institute of Medical Sciences, BHU	InstituteofMedicalSciencesBHU	Department ofKaumarbhritya / balrogaFaculty of Ayurveda,Institute of Medical Sciences,Banaras Hindu University.Varanasi - 221005UP INDIASushruta hostel,Near BHU Trauma Centre, BHU, VaranasiPin - 221005VaranasiUTTAR PRADESH221005India	Ph: 7355422083	55422083	NA	psupadhyay08@gmail.com	1
5423	CTRI/2013/03/003445	Purav Thakkar	PuravThakkar	2	Medical Monitor	Torrent Pharmaceuticals Limited	TorrentPharmaceuticalsLimited	Torrent Pharmaceuticals LimitedResearch CentreVillage BhatDist GandhinagarGujarat, IndiaGandhinagarGUJARAT382428India	Ph: 9925082878	25082878	NA	puravthakkar@torrentpharma.com	1
19499	CTRI/2017/07/009091	Purav Thakkar	PuravThakkar	2	General Manager-CRO	Cadila Pharmaceuticals Limited	CadilaHealthcareLimited	Cadila Pharmaceuticals Limited, 1389, Trasad Road, Dholka,Ahmedabad Ã¢Â€Â“ 387810, Gujarat, India.AhmadabadAhmadabadGUJARAT387810India	Ph: 7573032107	73032107	NA	Purav.thakkar@cadilapharma.co.in	1
27819	CTRI/2018/09/015794	Radhika Bobba	RadhikaBobba	4	Regional Director	PSI CRO pharma India Pvt Ltd	PSICROpharmaIndiaprivateLimited	PSI CRO Pharma India Pvt Ltd|414 Shree complex, 73, St Johns Road| Bangalore|IndiaBangaloreKARNATAKA560042India	NA	NA	NA	Kruthika.Nagaraj@psi-cro.com	1
47144	CTRI/2021/03/032089	Radhika Bobba	RadhikaBobba	4	Regional Director, India and Far East	PSI CRO pharma India Pvt Ltd	PSICROpharmaIndiaprivateLimited	PSI CRO Pharma India Pvt Ltd, 414 Shree complex, 73, St Johns Road, Bangalore, India- 560042BangaloreKARNATAKA560042India	NA	NA	NA	Radhika.Bobba@psi-cro.com	3
60794	CTRI/2021/12/038483	Radhika Bobba	RadhikaBobba	4	Regional Director, India and Far East	PSI CRO pharma India Pvt Ltd	PSICROpharmaIndiaprivateLimited	PSI CRO Pharma India Pvt Ltd, 414 Shree complex, 73, St Johns Road, Bangalore, India- 560042BangaloreKARNATAKA560042India	NA	NA	NA	Radhika.Bobba@psi-cro.com	3
70455	CTRI/2023/03/050181	Radhika Bobba	RadhikaBobba	4	Regional Director, India and Far East	PSI CRO pharma India Pvt Ltd	PSICROpharmaIndiaprivateLimited	PSI CRO Pharma India Pvt Ltd, 414 Shree complex, 73, St Johns Road, Bangalore, India- 560042BangaloreKARNATAKA560042India	NA	NA	NA	Radhika.Bobba@psi-cro.com	3
39615	CTRI/2020/01/023031	Rahul Krishnatry	RahulKrishnatry	2	Asst Professor Radiation Oncology	TATA MEMORIAL HOSPITAL	TataMemorialCentre	Tata Memorial HospitalHomi Bhabha Block, 11TH floorRoom No. 1128, Parel, MumbaiMumbaiMAHARASHTRA400012India	Ph: 02224177000	24177000	NA	krishnatryr@tmc.gov.in	1
82299	CTRI/2023/04/051458	Rahul Krishnatry	RahulKrishnatry	2	Professor (F)	Tata Memorial Hospital	TataMemorialCentre	Department of Radiation Oncology F, 11 floor, Room No: 1125, Homi Bhabha Block, Parel, MumbaiMumbaiMAHARASHTRA400012India	Ph: 02224177028	24177028	NA	krishnatry@gmail.com	1
1775	CTRI/2010/091/000610	Rajesh C N	RajeshCN	3	Asst. General Manager	Lambda Therapeutic Research Ltd	LambdaTherapeuticResearchLimited	Lambda Therapeutic Research LimitedPlot No. 38, Near Silver Oak Club, S. G. Highway, GotaAhmadabadGUJARAT380061India	Ph: 07940202020	40202020	Ph: 079-40202022	rajeshcn@lamda-cro.com	1
2322	CTRI/2010/091/002918	Rajesh CN	RajeshCN	3	Asst General Manager	NA	nan	Lambda Therapeutic Research Ltd.,Near Gujarat High Court,S.G. Highway, Gota,AhmadabadGUJARAT380061India	Ph: 07940202051	40202051	Ph: 079-40202022	rajeshcn@lambda-cro.com	2
8272	CTRI/2014/05/004586	Rajesh CN	RajeshCN	3	Assistance General Manager	Lambda Therapeutic Research Ltd	LambdaTherapeuticResearchLimited	Plot No. 38, Near Silver Oak Club,S.G. Highway, GotaAhmadabadGUJARAT380061India	Ph: 917940202051	40202051	Ph: 917940202022	rajeshcn@lambda-cro.com	2
70369	CTRI/2022/10/046105	Rajesh kumar singh	Rajeshkumarsingh	2	Associate Professor	AIIMS, Delhi	GennovaBiopharmaceuticalsLimited	Room no 703, CN Center, AIMS, New DelhiINew DelhiDELHI110029India	NA	NA	NA	drrajeshrims679@gmail.com	1
11150	CTRI/2015/02/005556	Rajeshkumar Singh	Rajeshkumarsingh	2	AGM	Gennova Biopharmaceuticals Limited	AIIMS	Plot No. P1, IT-BT Park, Phase-II, MIDC, Hinjewadi, Pune - 411 057PuneMAHARASHTRA411057India	Ph: 02039821502	39821502	NA	Rajeshkumar.Singh@gennova.co.in	1
44204	CTRI/2020/06/025852	Raj Kumar	RajKumar	3	vice chancellor	Department of Neurosurgery	DepartmentofNeurosurgery	Office of Vice Chancellor administrative Block up university of medical sciences saifai, etawah UP University of Medical Sciences saifai, etawahEtawahUTTAR PRADESH206130India	NA	NA	NA	ramakant.gsvm@gmail.com	1
44707	CTRI/2020/06/025998	Raj Kumar	RajKumar	3	Vice Chancellor	Uttar Pradesh University of Medical Sciences	UttarPradeshUniversityofMedicalSciences	Uttar Pradesh University of Medical Sciences, Saifai, EtawahEtawahUTTAR PRADESH206130India	Ph: 9450610933	50610933	Ph: 05688276509	rajkumar1959@gmail.com	1
46524	CTRI/2020/08/027467	Raj Kumar	RajKumar	3	Vice Chancellor	Uttar Pradesh University of Medical Sciences (UPUMS)	UttarPradeshUniversityofMedicalSciences	Professor, Department of Neurosurgery, Uttar Pradesh University of Medical Sciences, Saifai, Etawah, Uttar Pradesh, IndiaVice Chancellor Office, Administrative Block, Saifai, Etawah, Uttar PradeshEtawahUTTAR PRADESH206130India	Ph: 05688276563	88276563	Ph: 05688276509	vcoffice@upums.ac.in	1
378	CTRI/2009/091/000115	Rajnish Nagarkar	RajnishNagarkar	2	NA	NA	nan	Opp. Mahamarga Bus Stand, Mumbai Naka, Nashik 422 004NashikMAHARASHTRA422 004India	Ph: 09823061929	23061929	NA	drraj@manavatacancercentre.com	3
3209	CTRI/2011/07/001858	Rajnish Nagarkar	RajnishNagarkar	2	Consultant	Curie Manavata Cancer Centre	CurieManavataCancerCentre	Curie Manavata Cancer Centre, Opposite Mahamarg Bus Stand, Mumbai Naka, NashikNashikMAHARASHTRA422004India	Ph: 02532592666	32592666	NA	drrajnagarkar@yahoo.co.in	1
2869	CTRI/2011/04/001661	Rakesh Patel	RakeshPatel	2	Principal Investigator	NIL	NIL	Principal InvestigatorLambda Therapeutic Research Pvt Ltd Opp Gujarat High court Ahmedabad.AhmadabadGUJARAT386001India	Ph: 079402022287	02022287	Ph: 07940202021	rakesh.patel@lambda-cro.com	1
10858	CTRI/2015/09/006168	Rakesh Patel	RakeshPatel	2	Associate Vice President	Lambda Therapeutic Research Ltd	LambdaTherapeuticResearchLimited	Lambda House, Plot no. 38, Survey No. 388Near Silver Oak Club,S. G. Highway, GotaAhmadabadGUJARAT382481India	Ph: 07940202373	40202373	Ph: 07940202021	rakeshpatel@lambda-cro.com	1
5640	CTRI/2013/09/004013	Rameshwari Singhal	RameshwariSinghal	2	Assistant Professor	Chhattarpati Shahuji Maharaj medical University	KingGeorgesMedicalUniversity	Department of Periodontics, Faculty of Dental Sciences, Chhattarpati Shahuji Maharaj medical University, LucknowLucknowUTTAR PRADESH226016India	NA	NA	NA	rsinghal23@hotmail.com	1
66443	CTRI/2022/04/041780	Rameshwari Singhal	RameshwariSinghal	2	Additional Professor	King Georges Medical University	KingGeorgesMedicalUniversity	room no.105th floorNew OPD BuildingKGMCShah Mina RdChowkLucknowLucknowUTTAR PRADESH226003India	Ph: 9837400562	37400562	NA	rameshwarisinghal@kgmcindia.edu	1
17980	CTRI/2017/04/008329	Randeep Guleria	RandeepGuleria	2	HOD	All India Institute of Medical Sciences	AIIMS	Department of Pulmonary Medicine & Sleep Disorders, All India Institute of Medical Sciences (AIIMS), Ansari Nagar,New DelhiSouthDELHI110029India	Ph: 01126593676	26593676	Ph: 01126588663	randeepg@hotmail.com	1
41092	CTRI/2020/05/025421	Randeep Guleria	RandeepGuleria	2	Director	All India Institute of Medical Sciences, New Delhi	AIIMS	All India Institute of Medical SciencesAnsari Nagar, New Delhi-110029New DelhiDELHI110029India	Ph: 01126588500	26588500	Ph: 01126588500	randeepguleria2002@yahoo.com	1
1496	CTRI/2011/07/001888	Ripal Gharia	RipalGharia	2	Scientist I (Manager)	NA	nan	Torrent Research CentreVillage: BhatGandhinagarGUJARAT382428India	Ph: 07923969100	23969100	Ph: 079-23969135	ripalgharia@torrentpharma.com	1
18582	CTRI/2017/04/008381	Ripal Gharia	RipalGharia	2	Medical Monitor	Cliantha Research Limited,	ClianthaResearchLimited	Cliantha Research Limited,Garden View Corporate House No.7, 3rd floor, Clinical Trial departmentOpposite Auda Garden, Bodakdev,Ahmedabad-380 054, Gujarat, India.AhmadabadGUJARAT380 054India	Ph: 917966219543	66219543	Ph: 91-79-66219549	rgharia@cliantha.in	1
22385	CTRI/2018/01/011463	Sadanand CD	SadanandCD	3	General Physician	Rajalakshmi Multispeciality Hospital	RajalakshmiMultispecialityHospital	Department of General Medicine 21/1, Lakshmipura Main Road,Vidyaranyapura. BangaloreKARNATAKA560097India	Ph: 09895183173	95183173	NA	sadanandcd@rediffmail.com	1
43525	CTRI/2020/05/025372	Sadanand CD	SadanandCD	3	General Medicine	Rajalaxmi hospital	RajalakshmiMultispecialityHospital	Lakshmipura main road, Vidyaranyapura bengaloreBangaloreKARNATAKA560097India	Ph: 9845516613	45516613	NA	drsadanand6@gmail.com	2
43528	CTRI/2020/05/025373	Sadanand CD	SadanandCD	3	General Medicine	Rajalaxmi hospital	RajalakshmiMultispecialityHospital	Lakshmipura main road, Vidyaranyapura bengaloreBangaloreKARNATAKA560097IndiaBangalore RuralKARNATAKA560097India	Ph: 9845516613	45516613	NA	drsadanand6@gmail.com	2
25188	CTRI/2018/05/013845	Sanish Davis	SanishDavis	19	R&D Director, GCO India	Johnson & Johnson Private Limited	JohnsonandJohnsonPrivateLimited	Arena Space, Behind Majas Bus Depot, Off J.V. Link Road, Jogeshwari (E)MumbaiMAHARASHTRA400060India MumbaiMAHARASHTRA400060India	NA	NA	NA	SDavis20@ITS.JNJ.com	18
26568	CTRI/2018/09/015645	Sanish Davis	SanishDavis	19	R&D Director, GCO India	Johnson & Johnson Private Limited	JohnsonandJohnsonPrivateLimited	Arena Space, Behind Majas Bus Depot, Off J.V. Link Road, Jogeshwari(E)MumbaiMAHARASHTRA400060India	NA	NA	NA	SDavis20@ITS.JNJ.com	18
29518	CTRI/2018/12/016706	Sanish Davis	SanishDavis	19	R&D Director, GCO India	Johnson & Johnson Private Limited	JohnsonandJohnsonPrivateLimited	Arena Space, Behind Majas Bus Depot, Off J.V. Link Road, Jogeshwari (E)MumbaiMAHARASHTRA400060India	NA	NA	NA	SDavis20@ITS.JNJ.com	18
32562	CTRI/2019/06/019546	Sanish Davis	SanishDavis	19	R&D Director GCO India	Johnson & Johnson Private Limited	JohnsonandJohnsonPrivateLimited	Arena Space Behind Majas Bus Depot Off JV Link RoadJogeshwari EastMumbaiMAHARASHTRA400060India	NA	NA	NA	SDavis20@ITS.JNJ.com	18
32836	CTRI/2019/06/019547	Sanish Davis	SanishDavis	19	R&D Director, GCO India	Johnson & Johnson Private Limited	JohnsonandJohnsonPrivateLimited	Arena Space, Behind Majas Bus Depot, Off J.V. Link Road,Jogeshwari (E)MumbaiMumbaiMAHARASHTRA400060India	NA	NA	NA	SDavis20@ITS.JNJ.com	18
32894	CTRI/2019/04/018855	Sanish Davis	SanishDavis	19	Head of Clinical Trial Operations and Medical Director	Covance India Pharmaceutical Services Pvt. Ltd.	CovanceIndiaPharmaceuticalServicesprivateLimited	Building No 1 Unit No 601 Raheja Mindspace Plot Nos. Gen/2/1/D Gen/2/1/E and Gen2/1/F at MIDC Trans Thane Creek Industrial Area within the village limits of Bonsari, Kukshet, Shiravane,Taluka and Registration Sub-District of Thane, Navi MumbaiMAHARASHTRA400706India	Ph: 912267193941	67193941	Ph: 912267193958	sanish.davis@covance.com	1
42206	CTRI/2020/07/026539	Sanish Davis	SanishDavis	19	R&D Director, GCO India	Johnson & Johnson Private Limited	JohnsonandJohnsonPrivateLimited	Arena Space, Behind Majas Bus Depot, Off J.V. Link Road,Jogeshwari (E) MumbaiMumbaiMAHARASHTRA400060India	NA	NA	NA	SDavis20@ITS.JNJ.com	18
48914	CTRI/2020/11/029082	Sanish Davis	SanishDavis	19	R&D Director GCO India	Janssen Pharmaceutical Companies of Johnson & Johnson	JohnsonandJohnsonPrivateLimited	Johnson and Johnson Private Limited, Arena Space,Josgehswari EastMumbaiMAHARASHTRA400060India	NA	NA	NA	SDavis20@ITS.JNJ.com	18
48922	CTRI/2020/11/029081	Sanish Davis	SanishDavis	19	R&D Director GCO India	Janssen Pharmaceutical Companies of Johnson & Johnson	JohnsonandJohnsonPrivateLimited	Johnson and Johnson Private Limited, Arena Space, Josgehswari EastMumbaiMAHARASHTRA400060India	NA	NA	NA	SDavis20@ITS.JNJ.com	18
52309	CTRI/2021/03/032147	Sanish Davis	SanishDavis	19	R&D Director Global Clinical Operations India	Johnson & Johnson Private Limited	JohnsonandJohnsonPrivateLimited	Arena Space, Behind Majas Bus Depot, Off J.V. Link Road, Jogeshwari (E)MumbaiMAHARASHTRA400060India	Ph: 9820958943	20958943	NA	SDavis20@ITS.JNJ.com	18
52774	CTRI/2021/08/036009	Sanish Davis	SanishDavis	19	R and D Director GCO India	Johnson and Johnson Private Limited	JohnsonandJohnsonPrivateLimited	Arena Space Behind Majas Depot Off J V Link Road Jogeshwari East Mumbai Maharashtra 40060 IndiaMumbaiMAHARASHTRA40060India	NA	NA	NA	SDavis20@ITS.JNJ.com	18
54193	CTRI/2021/08/035691	Sanish Davis	SanishDavis	19	R&D Director Global Clinical Operations India	Johnson & Johnson Private Limited	JohnsonandJohnsonPrivateLimited	Arena Space, Behind Majas Bus Depot, Off J.V. Link Road,Jogeshwari (E)MumbaiMAHARASHTRA400060India	Ph: 9820958943	20958943	NA	SDavis20@ITS.JNJ.com	18
57278	CTRI/2021/11/038016	Sanish Davis	SanishDavis	19	R and D, Director, GCO India	Johnson and Johnson Pvt. Ltd.	JohnsonandJohnsonPrivateLimited	Arena Space, Behind Majas Bus Depot, Off. J. V. Link Road, Jogeshwari (E).MumbaiMAHARASHTRA400060India	NA	NA	NA	SDavis20@ITS.JNJ.com	18
58058	CTRI/2021/09/036588	Sanish Davis	SanishDavis	19	R & D Director	Johnson and Johnson Pvt. Ltd.	JohnsonandJohnsonPrivateLimited	Arena Space, Behind Majas Bus Depot, Off. J. V. Link Road,Jogeshwari (E).MumbaiMAHARASHTRA 400060IndiaMumbaiMAHARASHTRA400060India	NA	NA	NA	SDavis20@ITS.JNJ.com	18
60171	CTRI/2021/10/037564	Sanish Davis	SanishDavis	19	R and D, Director, GCO India	Johnson and Johnson Pvt. Ltd.	JohnsonandJohnsonPrivateLimited	Arena Space, Behind Majas Bus Depot, Off. J. V. Link Road,Jogeshwari (E).MumbaiMAHARASHTRA400060India	NA	NA	NA	SDavis20@ITS.JNJ.com	18
63507	CTRI/2022/01/039085	Sanish Davis	SanishDavis	19	R & D Director	Johnson and Johnson Pvt Ltd	JohnsonandJohnsonPrivateLimited	Arena Space Behind Majas Bus Depot Off J. V. LinkRoad Jogeshwari EMumbai (Suburban)MAHARASHTRA400060India	NA	NA	NA	SDavis20@ITS.JNJ.com	18
63545	CTRI/2022/01/039158	Sanish Davis	SanishDavis	19	R&D Director GCO India	Janssen Pharmaceutical Companies of Johnson & Johnson	JohnsonandJohnsonPrivateLimited	Johnson and Johnson Private LimitedArena Space Jogeshwari EastMumbaiMAHARASHTRA400060India	NA	NA	NA	SDavis20@ITS.JNJ.com	18
76611	CTRI/2023/02/049676	Sanish Davis	SanishDavis	19	R and D, Director, GCO India	Johnson and Johnson Pvt Ltd	JohnsonandJohnsonPrivateLimited	Arena Space, Behind Majas Bus Depot, Off. J. V. Link RoadJogeshwari (E).Mumbai (Suburban)Mumbai (Suburban)MAHARASHTRA400060India	NA	NA	NA	SDavis20@ITS.JNJ.com	18
77236	CTRI/2023/02/049675	Sanish Davis	SanishDavis	19	R and D Director GCO India	Johnson and Johnson Private Limited	JohnsonandJohnsonPrivateLimited	Arena Space Behind Majas Depot Off J V Link Road Jogeshwari EastMumbai (Suburban)MAHARASHTRA400060India	Ph: 9820958943	20958943	NA	SDavis20@ITS.JNJ.com	18
14484	CTRI/2018/03/012322	Sanjay Kumar	SanjayKumar	3	Assistant Professor	Sanjay Gandhi Post Graduate Institute of Medical Sciences	SanjayGandhiPostgraduateInstituteOfMedicalSciences	Department of Anaesthesiology, SGPGIMS, LucknowDepartment of Anaesthesiology, , SGPGIMS, LucknowLucknowUTTAR PRADESH226014India	Ph: 05222665528	22665528	Ph: 0522-2668017	drsanjaygupta9@gmail.com	1
41835	CTRI/2020/03/023905	Sanjay Kumar	SanjayKumar	3	Associate Professor	National Institute of Ayurveda Jaipur	NationalInstituteofAyurvedaJaipur	Department of Rasashastra and Bhaishajya Kalpana National Institute of Ayurveda Amer Road JaipurJaipurRAJASTHAN302002India	Ph: 9887644272	87644272	NA	drsan_agr@yahoo.com	1
80391	CTRI/2023/03/050517	sanjay kumar	SanjayKumar	3	senior resident	INDIRA GANDHI INSTITUTE OF MEDICAL SCIENCES,PATNA -14	IndiraGandhiInstituteofMedicalSciences	DEPARTMENT OF ANAESTHESIOLOGY , 1ST FLOOR , WARD BLOCK , IGIMS , PATNA DEPARTMENT OF ANAESTHESIOLOGY , 1ST FLOOR , WARD BLOCK , IGIMS , PATNA PatnaBIHAR800014India	Ph: 8804709874	04709874	NA	sanjay4ujnv@gmail.com	1
45	CTRI/2012/05/002696	Sanjay Mehendale	SanjayMehendale	2	Director	National Institute of Epidemiology	NationalInstituteofEpidemiology	National Institute of Epidemiology (NIE),Indian Council of Medical Research (ICMR), R127, TNHB, AyapakkamChennaiTAMIL NADU600077India	Ph: 04426136204	26136204	Ph: 04426820464	directorne@dataone.in	3
838	CTRI/2009/091/000644	Sanjay Mehendale	SanjayMehendale	2	Principal investigator	National AIDS Research Institute	NationalAIDSResearchInstitute	National AIDS Research Institute 73, G Block MIDC,Bhosari,PuneMAHARASHTRA411 026India	Ph: 912027331200	27331200	Ph: 91-20-27121071	smehendale@nariindia.org	1
30805	CTRI/2019/03/018143	Sanjay Sharma	SanjaySharma	4	General Manager	Torrent Pharmaceuticals Ltd, Research Centre	TorrentPharmaceuticalsLimited	Torrent Pharmaceuticals Ltd, Research Centre, Village: BhatDist: Gandhinagar, Gujarat 382428 IndiaAhmadabadGUJARAT382428India	Ph: 07923969100	23969100	Ph: 079-23969135	SanjaySharma@torrentpharma.com	3
37291	CTRI/2019/11/022045	Sanjay Sharma	SanjaySharma	4	General Manager	Torrent Pharmaceuticals Limited	TorrentPharmaceuticalsLimited	Torrent Pharmaceuticals LimitedResearch Centre,Village: Bhat-382 428Dist: GandhinagarGujarat, IndiaTorrent Pharmaceuticals LimitedResearch Centre,Village: Bhat-382 428Dist: GandhinagarGujarat, IndiaGandhinagarGUJARAT382428India	Ph: 07923969100	23969100	Ph: 079-23969135	SanjaySharma@torrentpharma.com	3
46471	CTRI/2020/09/027555	sanjay Sharma	SanjaySharma	4	General manager	Torrent Pharmaceuticals Ltd, Research Centre	TorrentPharmaceuticalsLimited	Torrent Pharmaceuticals Ltd, Research Centre, Village: Bhat Dist-Gandhinagar, Gujarat 382428 IndiaGandhinagarGUJARAT382428India	Ph: 9810229137	10229137	Ph: 079-23969135	SanjaySharma@torrentpharma.com	3
46575	CTRI/2020/10/028651	Sanjay Sharma	SanjaySharma	4	Clinical Director and Head, Department of Neurology	Ramkrishna Care Medical Sciences Pvt. Ltd. Raipur (CG)	RamkrishnaCareMedicalSciencesprivateLimitedRaipurCG	Aurobindo Enclave, Pachpedi Naka, Dhamtari Road, Raipur (CG)RaipurCHHATTISGARH492001India	Ph: 9893137662	93137662	Ph: 0771-4004037	drsanjaysharma12345@gmail.com	1
1044	CTRI/2009/091/000888	Sanjeev Hegde	SanjeevHegde	5	Head Clinical Development	Reliance Life Science Pvt. Ltd.	ReliancelifesciencesprivateLimited	Reliance Clinical Research Services Reliance Life Science Pvt. Ltd.Dhirubhai Ambani Life Sciences Centre Plot No. R 282 TTC Area of MIDCThane Belapur Road Rabale Navi MumbaiThaneMAHARASHTRA400701India	Ph: 02267678208	67678208	Ph: 02267678222	sanjeev.hegde@relbio.com	4
1874	CTRI/2010/091/001063	Sanjeev Hegde	SanjeevHegde	5	Head Clinical Development	Reliance Life Science Pvt. Ltd	ReliancelifesciencesprivateLimited	Dhirubhai Ambani Life Sciences Centre Plot No. R 282 TTC Area of MIDCThane Belapur Road Rabale Navi Mumbai ThaneMAHARASHTRA400701India	Ph: 02267678208	67678208	Ph: 02267678222	sanjeev.hegde@relbio.com	4
9502	CTRI/2015/03/005607	Sanjeev Hegde	SanjeevHegde	5	Head- Clinical Development	Reliance Life Sciences Pvt. Ltd	ReliancelifesciencesprivateLimited	Dhirubhai Ambani Life Sciences Centre R-282 TTC Area of MIDC Rabale Mumbai Maharashtra, India.ThaneMAHARASHTRA400701India	Ph: 02267678208	67678208	Ph: 02267678299	sanjeev.hegde@relbio.com	4
10270	CTRI/2015/06/005907	Sanjeev Hegde	SanjeevHegde	5	Head Clinical Development	Reliance Life Sciences	ReliancelifesciencesprivateLimited	Reliance Life Sciences Pvt.LtdDhirubhai Ambani Life Sciences Centre R-282 TTC Area of MIDC Rabale Mumbai Maharashtra 400701, India.ThaneMAHARASHTRA400701India	Ph: 0224067000	24067000	Ph: 02240678299	sanjeev.hegde@relbio.com	4
25684	CTRI/2018/04/013390	Sanjeev Hegde	SanjeevHegde	5	Associate Vice President Global Clinical Operations	Mylan Pharmaceuticals Private Limited	MylanPharmaceuticalsprivateLimited	Mylan Pharmaceuticals Private Limited Prestige Platina 3, Prestige Tech Park II,Kadubesanahalli, BengaluruBangaloreKARNATAKA560103India	Ph: 7349635726	49635726	NA	sanjeev.hegde@mylan.com	1
54420	CTRI/2021/03/032385	Sanjeev Kumar	SanjeevKumar	2	Additional Professor	AIIMS Patna	AIIMS	Department of CTVSNodal OfficerCOVID-19AIIMS PatnaPatnaBIHAR801505India	Ph: 7004761296	04761296	NA	drsanjeevk@aiimspatna.org	1
54598	CTRI/2021/05/033400	Sanjeev Kumar	SanjeevKumar	2	Assistant Professor	AIIMS, Bathinda	AIIMS	Department of OphthalmologyAll India Institute of Medical Sciences Mandi Dabwali Road BathindaMandi Dabwali RoadBathindaPunjabBathindaPUNJAB151001India	Ph: 9803030167	03030167	NA	globuseye@gmail.com	1
15071	CTRI/2021/02/030977	Sanjeev Sinha	SanjeevSinha	4	Professor	AIIMS	AIIMS	Department of Medicine, AIIMS, New DelhiDepartment of Medicine, AIIMS, New DelhiSouthDELHI110029India	Ph: 9810164416	10164416	Ph: 011-26588918	drsanjeevsinha@gmail.com	2
3973	CTRI/2011/12/002260	Sanjeev Sinha	SanjeevSinha	4	Additional Professor	AIIMS	AIIMS	Dr Sanjeev Sinha, MDAdditional ProfessorDepartment of Medicine, All India Institute of Medical Sciences, Ansari Nagar, New Delhi CentralDELHI110029India	Ph: 26594440	26594440	Ph: 26588866	sanjusinha@hotmail.com	1
6612	CTRI/2013/05/003626	SANJEEV SINHA	SanjeevSinha	4	Adl Professor	epartment of Medicine All India Institute of Medical Sciences, Ansari Nagar, New Delhi- 110 029	AIIMS	Dr Sanjeev SinhaDepartment of MedicineAll India Institute of Medical Sciences,Ansari Nagar, New Delhi- 110 029Ph-09810164416Dr Sanjeev SinhaDepartment of MedicineAll India Institute of Medical Sciences,Ansari Nagar, New Delhi- 110 029Ph-09810164416New DelhiDELHI110029India	NA	NA	Ph: 26588866	drsanjeevsinha2002@yahoo.com	1
45677	CTRI/2020/07/026668	Sanjeev Sinha	SanjeevSinha	4	Professor of Medicine	All India Institute of Medical Sciences	AIIMS	Third floor, RN 17, SRB wing, Department of Medicine, Ansari Nagar,AIIMS, New DelhiE-61. Ansari Nagar EastAIIMS, New Delhi-110029New DelhiDELHI110029India	Ph: 9810164416	10164416	Ph: 011-26588918	drsanjeevsinha@gmail.com	2
41724	CTRI/2020/03/024056	Sharat Damodar	SharatDamodar	2	HOD of Haemato-oncology and BMTU	Mazumdar Shaw Medical centre, unit of Narayana Hrudayalaya Ltd	MazumdarShawMedicalcentreunitofNarayanaHrudayalayaLimited	Department of Hematoconcology, Mazumdar Shaw Medical Centre,Narayana Hrudayalaya Ltd,258 A,Bommasandra Industrial Area,Anekal Taluk,BangaloreBangaloreKARNATAKA560099India	Ph: 9880437134	80437134	NA	drsharat.damodar@gmail.com	1
48119	CTRI/2020/10/028250	Sharat Damodar	SharatDamodar	2	Consultant Hematologist and In charge BMTU	Mazumdar Shaw Medical Centre (Unit of Narayanan Health)	MazumdarShawMedicalcentreunitofNarayanaHrudayalayaLimited	258/A, Bommasandra Industrial Area, Anekal Taluk, BangaloreBangaloreKARNATAKA560099India	NA	NA	NA	sharat.damodar.dr@narayanahealth.org	1
5719	CTRI/2013/02/003350	Shashank Shekhar	ShashankShekhar	2	Assistant Professor	Dr RPGMC Tanda	DrRPGMCTanda	Set 27, Block EType IVDr RPGMC TandaKangraKangraHIMACHAL PRADESH176001India	NA	NA	NA	longshanks28@gmail.com	2
28400	CTRI/2018/10/015915	Shashank Shekhar	ShashankShekhar	2	Senior Resident	Indira Gandhi Institute of Medical Sciences	IndiraGandhiInstituteofMedicalSciences	Dept. Of AnaesthesiologyNear O.T. Complex, 1st floorIndira gandhi institute of medical sciences, SheikhpuraPatnaPatnaBIHAR800014India	Ph: 8085934938	85934938	NA	sshekhar4u@yahoo.com	1
9025	CTRI/2018/04/013361	Shashi Kant	ShashiKant	5	Professor	AIIMS, New Delhi	AIIMS	Centre for Community Medicine, CRHSP BallabgarhAll India Institute of Medical Sciences, New Delhi. SouthDELHI110029India	NA	NA	NA	skant76@gmail.com	3
14091	CTRI/2017/09/009720	Shashi Kant	ShashiKant	5	Professor	All India Institute of Medical Sciences, New Delhi	AIIMS	Room No 11Centre for Community Medicine,Old OT Block,AIIMS, Ansari Nagar, New DelhiSouth WestDELHI110029India	NA	NA	NA	skant76@gmail.com	3
26037	CTRI/2018/06/014432	Shashi Kant	ShashiKant	5	Professor and Head	All India Institute of Medical Sciences	AIIMS	Room No 11, Centre For Community Medicine, Old OT Block, AIIMS, New DelhiSouthDELHI110029India	Ph: 9810464064	10464064	NA	skant76@gmail.com	3
33507	CTRI/2019/05/019193	Shashi Kant	ShashiKant	5	Senior Resident	Indira Gandhi Institute of Medical Sciences	IndiraGandhiInstituteofMedicalSciences	First Floor, Ward BlockDepartment of Anaesthesiology and Critical Care MedicineSheikhpura, Bailey RoadPatnaBIHAR800014India	Ph: 9934221343	34221343	NA	dr.shashikant2000@gmail.com	2
33508	CTRI/2019/05/019128	Shashi Kant	ShashiKant	5	Senior Resident	Indira Gandhi Institute of Medical Sciences	IndiraGandhiInstituteofMedicalSciences	First Floor, Ward Block, Department of Anaesthesiology and Critical Care MedicineSheikhpura, Bailey RoadPatnaBIHAR800014India	Ph: 9934221343	34221343	NA	dr.shashikant2000@gmail.com	2
21527	CTRI/2017/12/011025	Shekhar Dawkhar	ShekharDawkhar	4	Senior Costing Director	Covance India Pharmaceutical Services Private Limited	CovanceIndiaPharmaceuticalServicesprivateLimited	Covance India Pharmaceutical Services Private Limited Building No. 1, Unit No. 601, Raheja Mindspace Plot Nos. Gen/2/1/D, Gen/2/1/E & Gen2/1/F at MIDC Trans Thane Creek Industrial Area(continued) within the village limits of Bonsari, Kukshet, Shiravane, Taluka and Registration Sub-District of Thane, Navi Mumbai, Maharashtra 400706, IndiaThaneMAHARASHTRA400706India	Ph: 912268221585	68221585	Ph: 912268221501	Shekhar.Dawkhar@covance.com	1
65453	CTRI/2022/03/041246	Shekhar Dawkhar	ShekharDawkhar	4	Senior Director	Labcorp Drug Development India Private Limited	LabcorpDrugDevelopmentIndiaPrivateLimited	Labcorp Drug Development India Private Limited, Bld No. 1, Unit No. 601, Raheja Mindspace, Plot No. Gen21D,EandF at MIDCTTC, Shiravane, Nerul, Navi Mumbai, MaharashtraMumbai (Suburban)MAHARASHTRA400706India	Ph: 912268221500	68221500	NA	shekhar.dawkhar@labcorp.com	3
65480	CTRI/2022/05/042839	Shekhar Dawkhar	ShekharDawkhar	4	Senior Director	Labcorp Drug Development India Private Limited	LabcorpDrugDevelopmentIndiaPrivateLimited	Labcorp Drug Development India Private Limited, Bld No. 1, Unit No. 601, Raheja Mindspace, Plot No. Gen21D,EandF at MIDCTTC,Shiravane, Nerul, Navi Mumbai, MaharashtraMumbai (Suburban)MAHARASHTRA400706India	Ph: 912268221500	68221500	NA	shekhar.dawkhar@labcorp.com	3
71460	CTRI/2022/09/046087	Shekhar Dawkhar	ShekharDawkhar	4	Senior Director	Labcorp Drug Development India Private Limited	LabcorpDrugDevelopmentIndiaPrivateLimited	Labcorp Drug Development India Private Limited, Bld No. 1, Unit No. 601, Raheja Mindspace, Plot No. Gen21D,EandF at MIDCTTC, Shiravane, Nerul, Navi Mumbai, MaharashtraMumbai (Suburban)MAHARASHTRA400706India	Ph: 912268221500	68221500	NA	shekhar.dawkhar@labcorp.com	3
20454	CTRI/2017/10/009999	Shilpa Arora	ShilpaArora	2	Post Graduate Student	PDM Dental College and Research Institute	PDMDentalCollegeandResearchInstitute	Department of Conservative Dentistry and Endodontics2nd Floor, Room no- 303sector - 3A, village Sarai Aurangabad, BahadurgarhJhajjarHARYANA124507India	Ph: 9215910900	15910900	NA	arora.shilpa64@yahoo.com	1
34032	CTRI/2019/05/019336	Shilpa Arora	ShilpaArora	2	MDS Student	Sudha Rustagi College of Dental Sciences and Research, Faridabad	SudhaRustagiCollegeofDentalSciencesandResearchFaridabad	Post graduate student, Room no. 3, Department of Public Health Dentistry, Sudha Rustagi College of Dental Sciences and Reasearch, Faridabad, Haryana (121002)FaridabadHARYANA121002India	Ph: 8929124678	29124678	NA	drshilpaarora007@gmail.com	1
316	CTRI/2009/091/000039	Shilpi Dhawan	ShilpiDhawan	13	NA	NA	nan	Dr Reddys Laboratories Ltd 8-2-337, Road No.:3 , Banjara HillsHyderabadANDHRA PRADESH500034India	Ph: 04049002470	49002470	Ph: 04049002070	shilpid@drreddys.com	5
2291	CTRI/2010/091/001507	Shilpi Dhawan	ShilpiDhawan	13	NA	NA	nan	6-3-865, 3rdfloor , Madhupala Towers , Global Medical Affairs Dr Reddys Laboratories Ltd, Ameerpet HyderabadANDHRA PRADESH500016India	Ph: 04030783221	30783221	Ph: 040-66511536	shilpid@drreddys.com	5
9732	CTRI/2014/08/004830	Shilpi Dhawan	ShilpiDhawan	13	Associate Director	Dr. Reddys Laboratories Limited	DrReddysLaboratoriesLimited	Global Medical Affairs Dr. Reddys Laboratories Limited,8-2-337Road No:3,Banjara Hills Hyderabad, Andhra Pradesh, IndiaGlobal Medical Affairs Dr. Reddys Laboratories Limited,8-2-337Road No:3,Banjara Hills Hyderabad, Andhra Pradesh, IndiaHyderabadANDHRA PRADESH500034India	Ph: 04049002470	49002470	NA	shilpid@drreddys.com	5
16042	CTRI/2016/11/007491	Shilpi Dhawan	ShilpiDhawan	13	General Manager-India Clinical Research	Sun Pharma Laboratories Limited	SunPharmaLaboratoriesLimited	Sun Pharma Laboratories Limited,Sun House, Plot No. 201 B/1, Western Express Highway, Goregaon (E), Mumbai-400063, Maharashtra, IndiaMumbaiMAHARASHTRA400063India	Ph: 02243245397	43245397	Ph: 02228947101	shilpi.dhawan@sunpharma.com	8
16044	CTRI/2016/11/007439	Shilpi Dhawan	ShilpiDhawan	13	General Manager	Sun Pharma Laboratories Limited (SPLL)	SunPharmaLaboratoriesLimited	Sun Pharma Laboratories Limited (SPLL)Ã¢Â€Â˜Sun HouseÃ¢Â€Â™201, B/1, Western Express Highway, Goregaon(E), Mumbai-400063,Maharashtra, India.Sun Pharma Laboratories Limited (SPLL)Ã¢Â€Â˜Sun HouseÃ¢Â€Â™201, B/1, Western Express Highway, Goregaon(E), Mumbai-400063,Maharashtra, India.MumbaiMAHARASHTRA400063India	Ph: 02243245299	43245299	Ph: 02243244343	shilpi.dhawan@sunpharma.com	8
18903	CTRI/2017/05/008655	Shilpi Dhawan	ShilpiDhawan	13	Associate Director	Dr. ReddyÃ¢Â€Â™s Laboratories Ltd	DrReddysLaboratoriesLimited	Clinical Management TeamDr. ReddyÃ¢Â€Â™s Laboratories Ltd, Integrated Product Development, Bachupally, Quthubullapur MandalSurvey No: 42, 45 and 46,HyderabadANDHRA PRADESH500090India	Ph: 04048796019	48796019	NA	shilpid@drreddys.com	5
19773	CTRI/2017/08/009485	Shilpi Dhawan	ShilpiDhawan	13	General Manager	Sun Pharma Laboratories Limited (SPLL)	SunPharmaLaboratoriesLimited	Sun Pharma Laboratories Limited,Sun House, Plot No. 201, B/1, Western Express Highway,Goregaon (E)MumbaiMAHARASHTRA400063India	Ph: 02243245299	43245299	Ph: 02243244343	shilpi.dhawan@sunpharma.com	8
19783	CTRI/2017/10/010146	Shilpi Dhawan	ShilpiDhawan	13	General Manager	Sun Pharma Laboratories Limited (SPLL)	SunPharmaLaboratoriesLimited	Sun Pharma Laboratories Limited,Sun House, Plot No. 201, B/1, Western Express Highway,Goregaon (E)MumbaiMAHARASHTRA400063India	Ph: 02243245299	43245299	Ph: 022243244343	shilpi.dhawan@sunpharma.com	8
20237	CTRI/2017/09/009855	Shilpi Dhawan	ShilpiDhawan	13	Associate Director	Dr. ReddyÃ¢Â€Â™s Laboratories Ltd	DrReddysLaboratoriesLimited	Clinical Management Team Dr. ReddyÃ¢Â€Â™s Laboratories Ltd, Integrated Product Development, Bachupally, Quthubullapur Mandal Survey No: 42, 45 and 46, HyderabadHyderabadANDHRA PRADESH500090India	Ph: 04048796019	48796019	NA	shilpid@drreddys.com	5
27221	CTRI/2018/10/015886	Shilpi Dhawan	ShilpiDhawan	13	General Manager	Sun Pharma Laboratories Limited (SPLL)	SunPharmaLaboratoriesLimited	Sun Pharma Laboratories Limited,Sun House, Plot No. 201 B/1, Western Express Highway, Goregaon (E)MumbaiMAHARASHTRA400063India	Ph: 02243245299	43245299	Ph: 022243244343	shilpi.dhawan@sunpharma.com	8
41483	CTRI/2020/07/026419	Shilpi Dhawan	ShilpiDhawan	13	Head India Clinical Research	Sun Pharma Laboratories Limited	SunPharmaLaboratoriesLimited	Sun Pharma Laboratories Limited,Sun House, Plot No. 201 B/1, Western Express Highway, Goregaon (E), Mumbai-400063, Maharashtra, India. MumbaiMAHARASHTRA400063India	Ph: 02243245299	43245299	Ph: 02243244343	shilpi.dhawan@sunpharma.com	8
43702	CTRI/2020/05/025397	Shilpi Dhawan	ShilpiDhawan	13	Head India Clinical Research	NA	nan	Sun Pharma Laboratories Limited,Sun House, Plot No. 201 B/1, Western Express Highway, Goregaon (E), Mumbai-400063, Maharashtra, India. MumbaiMAHARASHTRA400063India	Ph: 02243245299	43245299	Ph: 02243244343	shilpi.dhawan@sunpharma.com	8
44350	CTRI/2020/06/026220	Shilpi Dhawan	ShilpiDhawan	13	Head India Clinical Research	Sun Pharma Laboratories Limited	SunPharmaLaboratoriesLimited	Sun Pharma Laboratories Limited,Sun House, Plot No. 201 B/1, Western Express Highway, Goregaon (E), Mumbai-400063, Maharashtra, India. MumbaiMAHARASHTRA400063India	Ph: 02243245299	43245299	Ph: 02243244343	shilpi.dhawan@sunpharma.com	8
1722	CTRI/2010/091/000551	Shriprasad Joshi	ShriprasadJoshi	3	NA	NA	nan	Quintiles Research (India) Private Limited301-A-1, Leela Business Park, M V Road, Andheri (East)MumbaiMAHARASHTRA400059India	Ph: 02266774242	66774242	Ph: 022-66774343	shriprasad.joshi@quintiles.com	1
8536	CTRI/2014/02/004416	Shriprasad Joshi	ShriprasadJoshi	3	Project Manager	Boehringer Ingelheim India Pvt Ltd	BoehringerIngelheimIndiaprivateLimited	1102, 11th Floor, Hallmark Business Plaza, Guru Nanak Hospital,Near Guru Nanak Hospital, Bandra (East), Mumbai. MumbaiMAHARASHTRA400051India	Ph: 912226456477	26456477	Ph: 91-22-26456163	shriprasad.joshi.ext@boehringer-ingelheim.com	2
9819	CTRI/2014/08/004907	Shriprasad Joshi	ShriprasadJoshi	3	Project Manager	Boehringer Ingelheim India Pvt Ltd	BoehringerIngelheimIndiaprivateLimited	1102, 11th Floor, Hallmark Business PlazaGurunanak Hospital Road,Bandra (East), MumbaiMumbaiMAHARASHTRA400051India	Ph: 912226456477	26456477	Ph: 91-22-26456163	shriprasad.joshi.ext@boehringer-ingelheim.com	2
21206	CTRI/2018/05/014338	Shyamala Rajkumar	ShyamalaRajkumar	2	Research Officer(Siddha)	Siddha Regional Research Institute	SiddhaRegionalResearchInstitute	Room No.13, Clinical Research Department, Siddha Regional Research Institute,Chellaperumal street,Kuyavarpalayam,PuducherryChellaperumal streetKuyavarpalayamPuducherryPondicherryPONDICHERRY605013India	Ph: 04132245072	32245072	NA	rrisiddha@yahoo.co.in	2
35597	CTRI/2019/08/020927	Shyamala Rajkumar	ShyamalaRajkumar	2	Research Officer ,Siddha	Siddha Central Research Institute	SiddhaRegionalResearchInstitute	Room No.202,Siddha Central Research Institute (SCRI)Building,Government Arignar Anna Hospital Campus,Arumbakkam,Chennai.Room No.202,Siddha Central Research Institute (SCRI)Building,Government Arignar Anna Hospital Campus,Arumbakkam,Chennai.ChennaiTAMIL NADU600106India	Ph: 9884321221	84321221	NA	shyamalasiddha@gmail.com	1
3687	CTRI/2011/11/002145	Shyam Sundar	ShyamSundar	4	Principal and Coordinating Investigator	Kala-Azar Medical Research Centre	KalaAzarMedicalResearchCentre	Rambagh Road, Muzaffarpur,MuzaffarpurBIHAR842001India	Ph: 06212287570	12287570	Ph: 0542-2368912	doctorshyamsundar@gmail.com	2
16393	CTRI/2017/02/007773	Shyam Sundar	ShyamSundar	4	Professor of Medicine	Kala-Azar Medical Research Centre	KalaAzarMedicalResearchCentre	Rambagh Road,Muzaffarpur, Bihar,IndiaMuzaffarpurBIHAR842001India	Ph: 06212287570	12287570	Ph: 05422368912	doctorshyamsundar@gmail.com	2
18509	CTRI/2017/04/008421	Shyam Sundar	ShyamSundar	4	Principal Investigator	Institute of Medical Sciences, Banaras Hindu University	InstituteofMedicalSciencesBHU	Professor of Medicine, Institute of Medical Sciences,Banaras Hindu University, Varanasi - 221 005, IndiaVaranasiUTTAR PRADESH221005India	Ph: 5422369632	22369632	NA	drshyamsundar@hotmail.com	2
62893	CTRI/2022/03/040775	Shyam Sundar	ShyamSundar	4	Hon. Programme Director	Kala Azar Medical Research Centre (KAMRC)	KalaAzarMedicalResearchCentre	Rambagh Road, Mahammadpur Kazi, Chandwara,MuzaffarpurBIHAR842002India	Ph: 9453048500	53048500	NA	drshyamsundar@hotmail.com	2
8460	CTRI/2014/05/004613	S K Sharma	SKSharma	2	Research Officer Scientist-4 (Principal Investigator)	Central Council for Research in Ayurvedic Sciences (CCRAS)	CentralCouncilforResearchinAyurvedicSciences	Ayurveda Regional Research Institute Mandi.Room No-2,1st FloorGandhi Bhavan,Tehsil Sadar,District Mandi Himachal Pradesh175001 IndiaAyurveda Regional Research Institute Mandi.Room No-2,1stFloorGandhi Bhavan,Tehsil Sadar,District Mandi Himachal Pradesh175001 IndiaMandiHIMACHAL PRADESH175001India	Ph: 01905222857	05222857	Ph: 01905222857	arri.mandi@gmail.com	1
19065	CTRI/2017/11/010410	S K Sharma	SKSharma	2	Assistant Director (Ayu.) Incharge	Regional Ayurveda Research Institute for Nutritional Disorders	RegionalAyurvedaResearchInstituteforNutritionalDisorders	Regional Ayurveda Research Institute for Nutritional Disorders,Gandhi Bhawan,Mandi (HP)MandiHIMACHAL PRADESH175001India	Ph: 9418062731	18062731	Ph: 01905222857	dr.sk.sharma.ad@gmail.com	1
46945	CTRI/2020/09/027956	Sowmya Bondalapati	SowmyaBondalapati	3	Principal Investigator, Clinical Pharmacology Department	Jeevan Scientific Technology Limited,	JeevanScientificTechnologyLimited	Room No. 1No.: B-17, TIE, Phase II, BalanagarHyderabadTELANGANA500037India	Ph: 9908999994	08999994	Ph: 04067364707	vasudev.sureddy@jeevanscientific.com	1
75374	CTRI/2022/11/047188	Sowmya Bondalapati	SowmyaBondalapati	3	Principal Investigator	ADVITY Research Pvt. Ltd.,	ADVITYResearchprivateLimited	3rd & 4th Floors, Archies Continental,Adj: Kukatpally Metro station,KukatpallyHyderabadTELANGANA500072India	Ph: 9848582761	48582761	NA	sowmya.bondalapati@advityresearch.com	2
79976	CTRI/2023/03/050804	Sowmya Bondalapati	SowmyaBondalapati	3	Overall Trial Co-ordinator	ADVITY Research Pvt. Ltd.,	ADVITYResearchprivateLimited	Archies Continental, Adj: Kukatpally Metro station, KukatpallyHyderabadTELANGANA500072India	Ph: 9848582761	48582761	NA	sowmya.bondalapati@advityresearch.com	2
10562	CTRI/2016/03/006721	Sriganesh K	SriganeshK	3	Associate Professor	NIMHANS	NIMHANS	Department of Neuroanaesthesia, Faculty Block, 3rd FloorNIMHANSBangaloreKARNATAKA560029India	NA	NA	NA	drsri23@rediffmail.com	2
10565	CTRI/2016/03/006720	Sriganesh K	SriganeshK	3	Associate Professor	NIMHANS	NIMHANS	Department of Neuroanaesthesia, Faculty Block, 3rd FloorNIMHANSDepartment of Neuroanaesthesia, Faculty Block, 3rd FloorNIMHANSBangaloreKARNATAKA560029India	NA	NA	NA	drsri23@rediffmail.com	2
21563	CTRI/2017/12/010833	Sriganesh K	SriganeshK	3	Additional Professor	National Institute of Mental Health and Neurosciences	NIMHANS	Department of Neuroanaesthesia, National Institute of Mental Health and Neurosciences, BengaluruBangaloreKARNATAKA560029India	Ph: 9481445949	81445949	NA	drsri23@gmail.com	2
719	CTRI/2009/091/000511	Srikanth Tripathy	SrikanthTripathy	6	scientist F	NA	nan	National AIDS Research Institute, 73 G Block, MIDC, Bhosari,PunePuneMAHARASHTRA411026India	Ph: 912027121343	27121343	Ph: 91-20-27121071	stripathy@nariindia.org	5
845	CTRI/2009/091/000652	Srikanth Tripathy	SrikanthTripathy	6	Scientist F	NA	nan	National AIDS Research Institute, 73, G Block MIDC,Bhosari,PuneNational AIDS Research Institute, 73, G Block MIDC,Bhosari,PunePuneMAHARASHTRA411 026India	Ph: 912027121343	27121343	Ph: 91-20-27121071	stripathy@nariindia.org	5
4108	CTRI/2012/02/002433	Srikanth Tripathy	SrikanthTripathy	6	Principal investigator	National AIDS Research Institute	NationalAIDSResearchInstitute	73 G Block MIDC Bhosari PuneMAHARASHTRA411026India	Ph: 02027331200	27331200	Ph: 91-20-27121071	stripathy@nariindia.org	5
5420	CTRI/2012/11/003088	Srikanth Tripathy	SrikanthTripathy	6	Scientist F	National AIDS Research Institute	NationalAIDSResearchInstitute	73-G Block MIDC BhosariPuneMAHARASHTRA411026India PuneMAHARASHTRA411026India	Ph: 02027331200	27331200	Ph: 91-20-27121071	stripathy@nariindia.org	5
5527	CTRI/2012/12/003168	Srikanth Tripathy	SrikanthTripathy	6	Scientist F	National AIDS Research Institute	NationalAIDSResearchInstitute	73-G Block MIDC Bhosari PunePuneMAHARASHTRA411026India	Ph: 02027331200	27331200	Ph: 91-44-22542939	stripathy@nariindia.org	5
44288	CTRI/2020/07/026305	Srikanth Tripathy	SrikanthTripathy	6	Director In Charge	ICMR National Institute for Research in TB	ICMR-NationalInstituteforResearchinTuberculosis	No 1 Mayor Sathyamoorthy roadChetpetChennai 600031ChennaiTAMIL NADU600031India	Ph: 04428369535	28369535	NA	directornirt@nirt.res.in	1
9510	CTRI/2017/11/010723	Sudhir Bhandari	SudhirBhandari	3	Assistant Prof	PGIMER	PGIMER	Oral Health Sciences Centre,PGIMER,ChandigarhCHANDIGARH160012India	Ph: 9501866133	01866133	NA	drsudhirbhandari@yahoo.co.in	2
31352	CTRI/2019/02/017878	SUDHIR BHANDARI	SudhirBhandari	3	Additional Professor	Postgraduate Institute of Medical Education and Research	PGIMER	Unit of Prosthodontics,Oral Health Sciences Centre,PGIMERSector 12ChandigarhChandigarhCHANDIGARH160012India	Ph: 9501866133	01866133	NA	drsudhirbhandari@yahoo.co.in	2
48213	CTRI/2020/11/029345	Sudhir Bhandari	SudhirBhandari	3	Principal Investigator	Sawai Mann Singh Hospital	SawaiMannSinghHospital	Sawai Mann Singh Hospital,JLN MargRajasthan, IndiaJaipurRAJASTHAN302004India	Ph: 01414044565	14044565	NA	drs_bhandari@yahoo.com	1
2963	CTRI/2011/06/001834	Sumit Arora	SumitArora	4	Director	NA	nan	Parexel International Synchron Pvt. Ltd., MFAR Silver Line Tech ParkPlot #180, 3rd floor, EPIP II Phase, WhitefieldBangaloreKARNATAKA560066India	Ph: 08040538111	40538111	Ph: 08040956536	sumit.arora@parexel.com	1
51800	CTRI/2021/02/030986	Sumit Arora	SumitArora	4	Vice President Clinical Operations	Veeda Clinical Research Pvt, Ltd.	VeedaClinicalResearchprivateLimited	Veeda Clinical Research Pvt. Ltd Shivalik Plaza, Near I.I.M.Ambawadi Ahmedabad, Gujarat 380 015 India AhmadabadGUJARAT 380015 IndiaAhmadabadGUJARAT380015IndiaAhmadabadGUJARAT380015India	Ph: 7930013000	30013000	Ph: 7930013010	Sumit.arora@veedacr.com	3
59540	CTRI/2021/10/037269	Sumit Arora	SumitArora	4	Vice President Clinical Operations	Veeda Clinical Research Pvt, Ltd.	VeedaClinicalResearchprivateLimited	Veeda Clinical Research LtdShivalik Plaza, Near I.I.M.Ambawadi, Ahmedabad 380 015 IndiaAhmadabadGUJARAT380015India	Ph: 7930013000	30013000	Ph: 7930013010	Sumit.arora@veedacr.com	3
62025	CTRI/2021/12/038651	Sumit Arora	SumitArora	4	Vice President Clinical Operations	Veeda Clinical Research Ltd.	VeedaClinicalResearchprivateLimited	Veeda Clinical Research Ltd.,Shivalik Plaza, Near I.I.M., Ambawadi, Ahmedabad 380 015, IndiaAhmadabadGUJARAT380015India	Ph: 7930013000	30013000	Ph: 7930013010	Sumit.arora@veedacr.com	3
33317	CTRI/2019/05/018963	Swapnil C Raskar	SwapnilCRaskar	2	Assistant Professor	Parul Institute of Ayurved	ParulInstituteofAyurved	Department of kaumrbhritya parul institute of ayurved parul universityVadodaraGUJARAT391760India	NA	NA	NA	swapnil.raskar@paruluniversity.ac.in	2
66677	CTRI/2022/03/040875	Swapnil C Raskar	SwapnilCRaskar	2	Associate Professor	Parul Institute of Ayurved	ParulInstituteofAyurved	Room Number 204 Department of Kaumarbhritya Parul Institute of Ayurved Parul University Limda VadodaraVadodaraGUJARAT391760India	NA	NA	NA	neonatecare99@gmail.com	1
7973	CTRI/2014/12/005322	Tanuja Nesari	TanujaNesari	4	Principal Investigator	Rashtriya Shikshan Mandal, Pune	RashtriyaShikshanMandalPune	Tilak Ayurveda Mahavidyalaya, 583/2,Rasta Peth, Pune.PuneMAHARASHTRA411011India	NA	NA	NA	asthmatamv@gmail.com	1
43487	CTRI/2020/05/025171	Tanuja Nesari	TanujaNesari	4	Director	All India Institute Of Ayurveda	AIIA	7th floor, room no 716, All India Institute Of Ayurveda Gautampuri, Sarita Vihar, New Delhi7th floor, room no 716, All India Institute Of Ayurveda Gautampuri, Sarita Vihar, New DelhiNew DelhiDELHI110076India	Ph: 8849802005	49802005	NA	director@aiia.gov.in	4
43557	CTRI/2020/05/025178	Tanuja Nesari	TanujaNesari	4	director	All India Institute Of Ayurveda	AIIA	7th floor, room no 716, All India Institute of Ayurveda, Gautampuri, Sarita Vihar, New Delhi7th floor, room no 716, All India Institute of Ayurveda, Gautampuri, Sarita Vihar, New DelhiNew DelhiDELHI110076India	Ph: 8849802005	49802005	NA	director@aiia.gov.in	4
63711	CTRI/2022/03/041469	Tanuja Nesari	TanujaNesari	4	Director AIIA	All India Institute of Ayurveda	AIIA	All India Institute of Ayurveda Gautampuri,Mathura Road,Sarita Vihar Delhi-110076Gautampuri,Mathura Road,Sarita Vihar Delhi-110076South WestDELHI110076India	Ph: 9958817145	58817145	NA	tnesari@hotmail.com	3
10481	CTRI/2014/12/005234	Tapan Shah	TapanShah	2	Project Manager	Lambda Therapeutic Research Ltd	LambdaTherapeuticResearchLimited	Lambda House, Plot no. 38, Survey No. 388, Near Silver Oak Club, S. G. Highway, GotaAhmadabadGUJARAT382461India	Ph: 07940202570	40202570	Ph: 07940202021	tapanpshah@lambda-cro.com	1
59711	CTRI/2021/09/036100	Tapan Shah	TapanShah	2	Principal Investigator	Sanad Janta Multispeciality Hospital.	SanadJantaMultispecialityHospital	Sanad Janta Multispeciality Hospital. AhmedabadSanandAhmadabadGUJARAT382110India	Ph: 09825739241	25739241	NA	drtapansah@gmail.com	1
3522	CTRI/2012/11/003160	Tarun Pandotra	TarunPandotra	4	Director, Clinical Operations	PRA International	PRAInternational	B 402, Business Square, Andheri Kurla RoadChakala, Andheri (E)Mumbai (Suburban)MAHARASHTRA400093India	Ph: 02240309578	40309578	Ph: 02240309134	PandotraTarun@praintl.com	4
3524	CTRI/2012/12/003169	Tarun Pandotra	TarunPandotra	4	Director, Clinical Operations	PRA International	PRAInternational	B 402, Business Square, Andheri Kurla Road, Chakala, Andheri (E)Mumbai (Suburban)MAHARASHTRA400093India	Ph: 912240309578	40309578	Ph: 912240309134	PandotraTarun@praintl.com	4
4775	CTRI/2012/12/003191	Tarun Pandotra	TarunPandotra	4	Director, Clinical Operations	PRA International	PRAInternational	B 402, Business Square, Andheri Kurla Road, Chakala, Andheri (E)Mumbai (Suburban)MAHARASHTRA400093India	Ph: 912240309578	40309578	Ph: 912240309134	PandotraTarun@praintl.com	4
65592	CTRI/2022/03/041181	Tarun Pandotra	TarunPandotra	4	Director	Acheron Clinical Solutions	AcheronClinicalSolutions	808, Kodigehalli Main Road, NTI Layout, Rajiv Gandhi Nagar,KodigehalliNABangaloreKARNATAKA560092India	Ph: 08860009879	60009879	NA	tarun.p@archeroncs.com	1
3390	CTRI/2012/12/003180	Tejpal Gupta	TejpalGupta	2	Associate Professor and Radiation Oncologist	Tata Memorial Centre Tata Memorial Hospital and ACTREC	TataMemorialCentre	Dept. of Radiation Oncology, Tata Memorial Centre (TMC)Advanced Centre for Treatment, Research and Education in Cancer (ACTREC), KhargharNavi MumbaiMAHARASHTRA410210India Dept of Radiation Oncology, Tata Memorial Centre (TMC)Advanced Centre for Treatment, Research and Education in Cancer (ACTREC), KhargharNavi MumbaiMAHARASHTRA410210India RaigarhMAHARASHTRA410208India	Ph: 02227405057	27405057	Ph: 27405061	tgupta@actrec.gov.in	1
29197	CTRI/2018/11/016349	Tejpal Gupta	TejpalGupta	2	Professor Radiation oncology	Tata Memorial Hospital	TataMemorialCentre	Tata Memorial Hospital, Homi Bhabha Block, Ground Floor, Neuro Oncology DMG, OPD-058, Dr E Borges Marg, Parel, MumbaiMAHARASHTRA400012India	Ph: 0222724177000	24177000	NA	tejpalgupta@rediffmail.com	1
3754	CTRI/2012/01/002364	Uday Ambi	UdayAmbi	2	Assistant professor	S N Medical college	SNMedicalcollege	c-17 staff qtrs,S N Medical college campusnavanagar, BagalkotDept.of AnaesthesiologyS N Medical collegeNavanagar,BagalkotBagalkotKARNATAKA587102India	Ph: 9880570780	80570780	NA	udayambi@ymail.com	1
6075	CTRI/2013/03/003507	Uday Ambi	UdayAmbi	2	Assistant professor	S Nijalingappa Medical college	SNMedicalcollege	Department of anesthesiologyS N medical college, BagalkotKarnataka.Navanagar, BagalkotBagalkotKARNATAKA587102India	Ph: 08354235400	54235400	NA	udayambi@rediffmail.com	1
43918	CTRI/2020/08/027075	uma kumar	umakumar	2	Professor	Karpaga Vinayaga Institute Of Medical Sciences And Research Center	KarpagaVinayagaInstituteOfMedicalSciencesAndResearchcentre	GST Road, Chinna Kolambakkam, Palayanoor, Dist, Maduranthakam, Tamil NaduKancheepuramTAMIL NADU603308India	Ph: 9972872174	72872174	NA	umakumar.jss@gmail.com	1
69413	CTRI/2022/05/042792	Uma Kumar	umakumar	2	Professor and Head, Dept of Rheumatology, AIIMS, New Delhi	AIIMS, New Delhi	AIIMS	Room No 4076, 4th Floor, Teaching Block, AIIMS, New DelhiCentralDELHI110029India	Ph: 911126594467	26594467	NA	umaakumar@yahoo.co.in	1
873	CTRI/2009/091/000687	Upendra Kaul	UpendraKaul	2	NA	NA	nan	Escorts Heart Institute andResearch CentreNew DelhiDELHI110025India	Ph: 9811150518	11150518	Ph: 29238746	ukaul@de13.vsnl.net.in	1
27535	CTRI/2018/10/016193	Upendra Kaul	UpendraKaul	2	Chairman -Batra Heart Centre	Batra Hospital and Medical Reaserch Centre 1	BatraHospitalandMedicalReaserchCentre1	Batra Hospital and Medical Reaserch Centre 1, Tughlakabad Institutional Area Mehrauli Badarpur Road, Vayusenabad,New Delhi New DelhiDELHI110062India	Ph: 01129958747	29958747	Ph: 01129956255	kaul.upendra@gmail.com	1
56106	CTRI/2021/07/034876	Vd Falgun Patel	VdFalgunPatel	2	I/c Deputy Director	Govt. of Gujarat	GovernmentofGujarat	Directorate Ayush, Second floor,Block-1, Jivraj Mehta Bhavan, GandhinagarGandhinagarGUJARAT382010India	NA	NA	NA	Vd.falgun@gmail.com	2
58633	CTRI/2021/09/036573	Vd Falgun Patel	VdFalgunPatel	2	I/c deputy Director (Training & Reasearch)	Govt. of Gujarat	GovernmentofGujarat	Directorate Ayush, Second floor,Block-1, Jivraj Mehta Bhavan,GandhinagarGandhinagarGUJARAT382010India	NA	NA	NA	ddayushtraining@gmail.com	1
42821	CTRI/2021/02/031001	Vijay Kumar	VijayKumar	4	Associate Professor	All India Institute of Medical Sciences, New Delhi	AIIMS	Room No 308, Third Floor,Centre for Dental Education and Research,AIIMS, New DelhiAnsari Nagar,New Delhi-110029SouthDELHI110029India	Ph: 9540055001	40055001	NA	kumarvijay29@gmail.com	1
49293	CTRI/2020/11/029232	VIJAY KUMAR	VijayKumar	4	ASSOCIATE PROFESSOR, DEPT OF GENERAL MEDICINE	AIIMS PATNA	AIIMS	ASSOCIATE PROFESSOR, DEPT OF GENERAL MEDICINEAIIMS, PHULWARISHARIFPATNAPatnaBIHAR801507India	Ph: 9431414308	31414308	NA	vijaykr@aiimspatna.org	2
49295	CTRI/2020/11/029230	VIJAY KUMAR	VijayKumar	4	ASSOCIATE PROFESSOR, DEPT OF GENERAL MEDICINE	AIIMS PATNA	AIIMS	AIIMS, PHULAWARISHARIF, PATNA, BIHARAIIMS, PHULAWARISHARIF, PATNA, BIHARPatnaBIHAR801507India	Ph: 9431414308	31414308	NA	vijaykr@aiimspatna.org	2
75978	CTRI/2022/12/048057	Vijay Kumar	VijayKumar	4	Professor	All India Institute of Medical Sciences, New Delhi	AIIMS	Room number 5046 , 5th floor Department of Orthopaedics A.I.I.M.S, Ansari Nagar west, New Delhi. New DelhiDELHI110029India	Ph: 9868037565	68037565	NA	vijayaiims@yahoo.com	1
677	CTRI/2009/091/000462	V Mohan	VMohan	7	Principal Investigator	Madras Diabetes Research Foundation	MadrasDiabetesResearchFoundation	4, Conran Smith Road, GopalapuramChennaiTAMIL NADU600086India	Ph: 914428282657	28282657	Ph: 914445510344	drmohans@vsnl.net	2
3600	CTRI/2012/01/002367	V Mohan	VMohan	7	Principal Investigator	Madras Diabetic research Foundation	MadrasDiabetesResearchFoundation	6B, Conran Smith Road,GopalapuramChennaiTAMIL NADU600 086India	Ph: 28352634	28352634	Ph: 914428350935	drmohans@vsnl.net	2
11841	CTRI/2015/07/006011	V Mohan	VMohan	7	President and Chief of Diabetes Research, Diabetology and Epidemiology	Dr Mohans Diabetes Specialities Centre and Madras Diabetes Research Foundation	MadrasDiabetesResearchFoundation	No 6 Conron Smith Road Gopalapuram ChennaiChennaiTAMIL NADU600086India	Ph: 04443968888	43968888	Ph: 28350935	drmohans@diabetes.ind.in	5
14139	CTRI/2019/12/022310	V Mohan	VMohan	7	President	Madras Diabetes Research Foundation	MadrasDiabetesResearchFoundation	No 4, Conran Smith RoadGopalapuram,ChennaiTAMIL NADU600086India	Ph: 04443698888	43698888	Ph: 28350935	drmohans@diabetes.ind.in	5
61294	CTRI/2021/11/037753	V Mohan	VMohan	7	President	Madras Diabetes Research Foundation	MadrasDiabetesResearchFoundation	Department off Diabetology and Clinical Trials4, Conran Smith Road GopalapuramChennaiTamil NaduChennaiTAMIL NADU600086India	Ph: 04443968888	43968888	Ph: 044-28350935	drmohans@diabetes.ind.in	5
74767	CTRI/2022/10/046514	V Mohan	VMohan	7	President	Madras Diabetes Research Foundation	MadrasDiabetesResearchFoundation	Department of Diabetology and Clinical Trials No.4, Conran Smith Road Gopalapuram Chennai Tamil NaduChennaiTAMIL NADU600086India ChennaiTAMIL NADU600086India	Ph: 04443968888	43968888	Ph: 044-28350935	drmohans@diabetes.ind.in	5
38182	CTRI/2020/03/023968	VMohan	VMohan	7	President	Madras Diabetes Research Foundation	MadrasDiabetesResearchFoundation	Department of Diabetology and Clinical Trials 4,Conran Smith RoadGopalapuram.Department of Diabetology and Clinical Trials4,Conran Smith RoadGopalapuram.ChennaiTAMIL NADU600086India	Ph: 04443968888	43968888	Ph: 044-28350935	drmohans@diabetes.ind.in	5
22383	CTRI/2018/04/013316	Yogesh Sharma	YogeshSharma	3	Professor & HOD	Armed Forces Medical College	ArmedForcesMedicalCollege	Department of Orthopedics Armed Forces Medical CollegePuneMAHARASHTRA411040India	Ph: 8407958962	07958962	NA	doctoryogeshsharma@yahoo.co.in	1
22895	CTRI/2018/03/012481	Yogesh Sharma	YogeshSharma	3	Trial Coordinator	Curatio Health Care	CuratioHealthCare	Curatio Health Care (I) Pvt. Ltd. No.25/13, Whites Road,4th Floor, Mamatha Complex, Royapettah, ChennaiChennaiTAMIL NADU600014India	Ph: 9717832255	17832255	NA	yogesh.ksharma@yahoo.com	2
25427	CTRI/2018/05/013553	Yogesh Sharma	YogeshSharma	3	Trial Coordinator	Dhanvantari Nano Ayushadi Private Limited	DhanvantariNanoAyushadiPrivateLimited	Dhanvantari Nano Ayushadi Private LimitedNo 8 34 Neelakanta Mehta StreetThyagaraya Nagar Chennai ChennaiTAMIL NADU600017India	Ph: 9717832255	17832255	NA	yogesh.ksharma@yahoo.com	2

## Sheet: 60
Trial_ID	Registration_number	PI_Name	PI_Name_No_spaces	Count_of_PI_Names	PI_Designation	PI_Affiliation	PI_Affiliation_names_cleaned	PI_Address	PI_Phone	PI_Phone_Last_8_digits	PI_Fax	PI_Email	Count_of_PI_Email_IDs
29569	CTRI/2018/12/016619	A Chaudhari	AChaudhari	2	Principal Investigator	Nexus Clinical Research (India) Ltd.	NexusClinicalResearchIndiaLimited	Nexus Clinical Research (India) Ltd. Nexus Solitaire, Plot No. 4 A, Sector -09,Nerul (E), Navi Mumbai 400706, India Mumbai (Suburban)MAHARASHTRA400706India	Ph: 02227714203	27714203	NA	pm_medaffairs@nexuscro.com	1
43739	CTRI/2020/07/026718	A Chaudhari	AChaudhari	2	Principal Investigator	MALSONS Multispeciality Hospital	MALSONSMultispecialityHospital	Department ofMedicine, GroundFloor, Plot no. 135Sector 06,Koparkhairane,Navi Mumbai, IndiaMumbaiMumbai (Suburban)MAHARASHTRA400706India	NA	NA	NA	dranandchaudhari100@gmail.com	1
20847	CTRI/2017/11/010324	Agam Shah	AgamShah	5	Head, Clinical Operations, India & Emerging Markets	Wockhardt Ltd	WockhardtLimited	Wockhardt Ltd, Wockhardt towers, Bandra Kurla complex, Mumbai MumbaiMAHARASHTRA400051India	Ph: 02226596762	26596762	NA	AShah@wockhardt.com	2
21559	CTRI/2017/12/010803	Agam Shah	AgamShah	5	Head, Clinical operations	Wockhardt Limited	WockhardtLimited	Wockhardt Towers, Bandra Kurla complex, Mumbai MumbaiMAHARASHTRA400051India	Ph: 02226596762	26596762	Ph: 02226523905	ashah@wockhardt.com	2
37246	CTRI/2019/10/021835	Agam Shah	AgamShah	5	Lead-Clinical Operations	Dr. ReddyÃ¢Â€Â™s Laboratories Ltd.	DrReddysLaboratoriesLimited	IPDO-Innovation Plaza Bachupally village and Mandal, Medchal Malkajgiri district Hyderabad, India.MedchalTELANGANA500 090 India	Ph: 04048796019	48796019	NA	agam.shah@drreddys.com	3
49102	CTRI/2020/11/029234	Agam Shah	AgamShah	5	Lead, Clinical & Medical Operations	Dr. ReddyÃ¢Â€Â™s Laboratories Limited	DrReddysLaboratoriesLimited	Integrated Product Development Office, Innovation Plaza, Survey No 42, 45 & 46,Bachupally Village, Bachupally Mandal, Medchal, Malkajgiri District, Hyderabad Ã¢Â€Â“ 500090, Telangana, IndiaHyderabadTELANGANA500090India	Ph: 9963164410	63164410	NA	agam.shah@drreddys.com	3
60333	CTRI/2021/09/036830	Agam Shah	AgamShah	5	Lead - Clinical & Medical Operations, Global Clinical Management	Dr ReddyÃ¢Â€Â™s Laboratories Limited	DrReddysLaboratoriesLimited	Integrated Product Development, Innovation Plaza, Survey No 42, 45 & 46, Bachupally Village, Bachupally Mandal, Medchal-Malkajgiri District, Hyderabad Ã¢Â€Â“ 500 090, TelanganaHyderabadTELANGANA500090India	Ph: 919963164410	63164410	NA	agam.shah@drreddys.com	3
44162	CTRI/2020/07/026391	Ajay Alexander	AjayAlexander	5	Head Clinical Research	G7 Synergon Private Limited	G7SynergonPrivateLimited	No 537 9th Cross 5th main Tata Nagar Sahakaranagar Post Bangalore Karnataka IndiaBangaloreKARNATAKA560092India	Ph: 09916252529	16252529	NA	ajay.alexander@g7synergon.in	4
50197	CTRI/2020/12/029989	Ajay Alexander	AjayAlexander	5	Head Clinical Research	G7 Synergon Private Limited	G7SynergonPrivateLimited	Department - Clinical Research,1st floor, Investigator Room, No 537 9th Cross 5th main Tata NagarSahakaranagar Post Bangalore Karnataka IndiaBangaloreKARNATAKA560092India BangaloreKARNATAKA560092India	Ph: 09916252529	16252529	NA	ajay.alexander@g7synergon.in	4
61581	CTRI/2021/12/038914	Ajay Alexander	AjayAlexander	5	Medical Monitor	G7 Synergon Private Limited	G7SynergonPrivateLimited	No 537 9th Cross 5th main Tata Nagar Sahakaranagar Post Bangalore Karnataka IndiaBangaloreKARNATAKA560092India	Ph: 9916252529	16252529	NA	ajay.alexander@g7synergon.in	4
78689	CTRI/2023/01/049053	Ajay Alexander	AjayAlexander	5	Head-Clinical Trial	G7 Synergon Private Limited	G7SynergonPrivateLimited	No 537 9th Cross 5th main Tata Nagar Sahakaranagar Post Bangalore Karnataka IndiaBangaloreKARNATAKA560092India	Ph: 9916252529	16252529	NA	ajay.alexander@g7synergon.in	4
78903	CTRI/2023/01/049327	Ajay Alexander	AjayAlexander	5	Medical Monitor	Samahitha Research Solutions	SamahithaResearchSolutions	Room No.2, Department of Clinical OperationsNo 1204 ASHVA second floor 26th main road Jayanagar 9th block Bangalore KARNATAKA 560069 India BangaloreKARNATAKA560069India	Ph: 6364147979	64147979	NA	mrd@samahitha.com	1
945	CTRI/2009/091/000771	Akhilesh Sharma	AkhileshSharma	14	NA	NA	nan	Piramal Life Sciences Limited1, Nirlon Complex Off Western Express Highway, Goregaon (East) MumbaiMAHARASHTRA400063India	Ph: 02230818600	30818600	Ph: 02230818703	akhilesh.sharma@piramal.com	1
17097	CTRI/2018/05/014254	Akhilesh Sharma	AkhileshSharma	14	President & Chief Medical Officer	Alkem Laboratories Limited	AlkemLaboratoriesLimited	Alkem Laboratories Limited, Alkem House, Devashish, Adjacent to Matulya centre, Senapati Bapat Marg, Lower ParelMumbaiMAHARASHTRA400013India	Ph: 02239829999	39829999	NA	akhilesh.sharma@alkem.com	13
23029	CTRI/2018/07/014908	Akhilesh Sharma	AkhileshSharma	14	President & CMO	Alkem Laboratoroes Limited	AlkemLaboratoriesLimited	Alkem Laboratories Limited, Alkem House, Devashish, Adjacent to Matulya centre, Senapati Bapat Marg, Lower ParelMumbaiMAHARASHTRA400013India	Ph: 9701346369	01346369	NA	akhilesh.sharma@alkem.com	13
32739	CTRI/2019/04/018614	Akhilesh Sharma	AkhileshSharma	14	President & Chief Medical Officer	Alkem Laboratories Limited	AlkemLaboratoriesLimited	Alkem Laboratories Limited,Unit no. 301, 3rd floor, Marathon Innovo, Ã¢Â€Â˜BÃ¢Â€Â™ Wing, Opp. Peninsula Corporate Park, Ganpatrao Kadam Marg,Lower Parel (West), MumbaiMumbaiMAHARASHTRA400013India	Ph: 02239829999	39829999	NA	akhilesh.sharma@alkem.com	13
34052	CTRI/2019/09/021256	Akhilesh Sharma	AkhileshSharma	14	President & Chief Medical Officer	Alkem Laboratories Ltd	AlkemLaboratoriesLimited	Alkem Laboratories Ltd. Unit no. 301, 3rd floor, Marathon Innovo, Ã¢Â€Â˜BÃ¢Â€Â™ Wing, Opp. Peninsula Corporate Park, Ganpatrao Kadam Marg, Lower Parel (West), Mumbai, MAHARASHTRA-400013, IndiaMumbaiMAHARASHTRA400013India	Ph: 02239829999	39829999	NA	akhilesh.sharma@alkem.com	13
41220	CTRI/2020/06/025851	Akhilesh Sharma	AkhileshSharma	14	President & CMO	Alkem Laboratoroes Limited	AlkemLaboratoriesLimited	Alkem Laboratories Limited, Alkem House, Devashish, Adjacent to Matulya centre, Senapati Bapat Marg, Lower ParelMumbaiMAHARASHTRA400013IndiaMumbaiMAHARASHTRA400013India	Ph: 9701346369	01346369	NA	akhilesh.sharma@alkem.com	13
42587	CTRI/2020/05/025476	Akhilesh Sharma	AkhileshSharma	14	President & CMO	Alkem Laboratoroes Limited	AlkemLaboratoriesLimited	Medical Affairs department, Alkem House, Devashish,Adjacent to Matulya centre, Senapati Bapat Marg, Lower Parel MumbaiMAHARASHTRA400013India	NA	NA	NA	akhilesh.sharma@alkem.com	13
42640	CTRI/2020/09/028070	Akhilesh Sharma	AkhileshSharma	14	President & CMO	Alkem Laboratoroes Limited	AlkemLaboratoriesLimited	Alkem Laboratories Limited, Alkem House, Devashish, Adjacent to Matulya centre, Senapati Bapat Marg, Lower Parel MumbaiMAHARASHTRA 400013 India	NA	NA	NA	akhilesh.sharma@alkem.com	13
45267	CTRI/2021/01/030508	Akhilesh Sharma	AkhileshSharma	14	President & CMO	Alkem Laboratoroes Limited	AlkemLaboratoriesLimited	Medical Affairs department, Alkem House, Devashish, Adjacent to Matulya centre, Senapati Bapat Marg, Lower ParelMumbaiMAHARASHTRA400013India	Ph: 02239829999	39829999	NA	akhilesh.sharma@alkem.com	13
54765	CTRI/2021/08/035907	Akhilesh Sharma	AkhileshSharma	14	President & CMO	Alkem Laboratories Limited	AlkemLaboratoriesLimited	Alkem Laboratories Limited, Alkem House, Devashish, Adjacent to Matulya centre, Senapati Bapat Marg, Lower Parel Mumbai MumbaiMAHARASHTRA400013India	Ph: 9701346369	01346369	NA	akhilesh.sharma@alkem.com	13
60036	CTRI/2021/10/037461	Akhilesh Sharma	AkhileshSharma	14	President & CMO	Alkem Laboratories Limited	AlkemLaboratoriesLimited	Alkem Laboratories Limited, Alkem House, Devashish, Adjacent toMatulya centre, Senapati Bapat Marg, Lower Parel MumbaiMumbaiMAHARASHTRA400013IndiaMumbaiMAHARASHTRA400013India	Ph: 9701346369	01346369	NA	akhilesh.sharma@alkem.com	13
60863	CTRI/2021/11/037831	Akhilesh Sharma	AkhileshSharma	14	President & CMO	Alkem Laboratories Limited	AlkemLaboratoriesLimited	Alkem Laboratories Limited, Alkem House, Devashish, Adjacent to Matulya centre, Senapati Bapat Marg, Lower ParelMumbaiMAHARASHTRA400013India	NA	NA	NA	akhilesh.sharma@alkem.com	13
62957	CTRI/2021/12/038472	Akhilesh Sharma	AkhileshSharma	14	President & CMO	Alkem Laboratories Limited	AlkemLaboratoriesLimited	Alkem Laboratories Limited, Alkem House, Devashish, Adjacent to Matulya centre, Senapati Bapat Marg, Lower Parel Mumbai Mumbai MAHARASHTRA 400013 IndiaMumbaiMAHARASHTRA400013IndiaMumbai (Suburban)MAHARASHTRA400013India	Ph: 9701346369	01346369	NA	akhilesh.sharma@alkem.com	13
71681	CTRI/2022/08/044563	Akhilesh Sharma	AkhileshSharma	14	President & CMO	Alkem Laboratories Limited	AlkemLaboratoriesLimited	Alkem Laboratories Limited Alkem House Devashish Adjacent to Matulya center Senapati Bapat Marg Lower Parel Mumbai MAHARASHTRA 400013 IndiaMumbai (Suburban)MAHARASHTRA400013India	Ph: 9701346369	01346369	NA	akhilesh.sharma@alkem.com	13
3431	CTRI/2012/01/002321	Alok Kumar	AlokKumar	3	DIrector General Incharge	Central Council for Research in Homoeopathy	CentralCouncilforResearchinHomoeopathy	Central Council for Research in Homoeopathy, 61- 65, Institutional Area Opp. D -Block Janakpuri New Delhi India Central Council for Research in Homoeopathy, 61- 65, Institutional Area Opp. D -Block Janakpuri New Delhi India South WestDELHI110058India	Ph: 01128525523	28525523	Ph: 01128521060	ccrhindia@gmail.com	2
3432	CTRI/2012/01/002316	Alok Kumar	AlokKumar	3	Director General- Incharge	Central Council for Research in Homoeopathy	CentralCouncilforResearchinHomoeopathy	Central Council for Research in Homoeopathy, 61- 65, Institutional Area Opp. D -Block Janakpuri New Delhi India South WestDELHI110058India	Ph: 01128525523	28525523	Ph: 01128521060	ccrhindia@gmail.com	2
30604	CTRI/2019/01/017334	Alok Kumar	AlokKumar	3	Asst prof (Cardiac Anaesthesia)	Army Hospital Research and Referral	ArmyHospitalResearchandReferral	Dept of Anaesthesia and Critical Care,Army Hospital (R andR),Delhi CanttSouth WestDELHI110010India	Ph: 8146044104	46044104	NA	mipayal07@gmail.com	1
2775	CTRI/2012/04/002552	Ambrish Srivastava	AmbrishSrivastava	3	General Manager	Torrent Pharmaceuticals Ltd., India	TorrentPharmaceuticalsLimited	Torrent Pharmaceuticals Ltd., Torrent Research Centre,Village: Bhat, Dist: Gandhinagar-GandhinagarGUJARAT382428India	Ph: 07923969100	23969100	Ph: 07923969135	ambrishsrivastava@torrentpharma.com	1
4444	CTRI/2014/10/005088	Ambrish Srivastava	AmbrishSrivastava	3	Assistant Vice President Clinical Research and Medical Affairs	Alkem Laboratories Limited	AlkemLaboratoriesLimited	Alkem Laboratories Limited Alkem House Devashish Adjacent to Matulya Centre Senapati Bapat Marg Lower Parel Mumbai Pin Code 400013 Maharashtra INDIAAlkem Laboratories Limited Alkem House Devashish Adjacent to Matulya Centre Senapati Bapat Marg Lower Parel Mumbai Pin Code 400013 Maharashtra INDIAMumbaiMAHARASHTRA400013India	Ph: 02239829572	39829572	Ph: 022-24903831	ambrish.srivastava@alkem.com	2
8223	CTRI/2017/06/008891	Ambrish Srivastava	AmbrishSrivastava	3	Assistant Vice President : Clinical Research & Medical Services	Alkem Laboratories Limited	AlkemLaboratoriesLimited	Alkem Laboratories Limited, Alkem House, Devashish, Adjacent to Matulya centre, Senapati Bapat Marg, Lower Parel, Mumbaisame as aboveMumbaiMAHARASHTRA400013India	Ph: 02239829999	39829999	NA	ambrish.srivastava@alkem.com	2
31786	CTRI/2019/03/018086	Amit Kumar	AmitKumar	2	PhD Scholar	National Institute of Ayurveda, Jaipur	NationalInstituteofAyurvedaJaipur	PG Department of Panchakarma, National Institute of Ayurveda, Jaipur, Rajasthan-302002JaipurRAJASTHAN302002India	Ph: 7597385005	97385005	NA	miglani85@gmail.com	1
63015	CTRI/2023/02/049883	Amit Kumar	AmitKumar	2	Assistant Professor	Sanjay Gandhi Postgraduate Institute Of Medical Sciences	SanjayGandhiPostgraduateInstituteOfMedicalSciences	Apex Trauma CenterSanjay Gandhi Postgraduate Institute Of Medical SciencesLucknowUTTAR PRADESH226029India	Ph: 9839020847	39020847	NA	amit2k03@gmail.com	1
40699	CTRI/2020/06/025640	Amol Patil	AmolPatil	5	Professor	Bharati Vidyapeeth Dental College and Hospital, Bharati Vidyapeeth Deemed to be UNiversity	BharatiVidyapeethDentalCollegeandHospitalBharatiVidyapeethDeemedtobeUNiversity	Bharati vidyapeeth dental college and hospital, katrajPuneMAHARASHTRA411043India	Ph: 7774048166	74048166	NA	amolp66@gmail.com	1
52981	CTRI/2021/03/031937	Amol Patil	AmolPatil	5	Assistant Professor	MA Rangoonwala college of dental science and research centre	MARangoonwalaCollegeofDentalSciencesandResearchInstitutePune	406,Department of pediatric and preventive dentistry,MA Rangoonwala Dental College, Camp, PunePuneMAHARASHTRA411001India	Ph: 9561042279	61042279	NA	amolpatil2526@gmail.com	4
62408	CTRI/2022/03/041134	Amol Patil	AmolPatil	5	Associate Professor	M A Rangoonwala College of Dental Sciences and Research Institute Pune	MARangoonwalaCollegeofDentalSciencesandResearchInstitutePune	M A Rangoonwala College of Dental Sciences and Research Institute, Department of Pedodontics, room no 206, Camp, PunePuneMAHARASHTRA411001India	Ph: 9561042279	61042279	NA	amolpatil2526@gmail.com	4
77941	CTRI/2023/01/048916	Amol Patil	AmolPatil	5	Associate Professor	Reader	Reader	M A Rangoonwala College of Dental Sciences and ResearchInstitute, Department of Pedodontics, room no 206, Camp, PunePuneMAHARASHTRA411001IndiaPuneMAHARASHTRA411001India	Ph: 9561042279	61042279	NA	amolpatil2526@gmail.com	4
78095	CTRI/2022/12/048617	Amol Patil	AmolPatil	5	Associate Professor	M A Rangoonwala College of Dental Sciences and Research Institute Pune	MARangoonwalaCollegeofDentalSciencesandResearchInstitutePune	M A Rangoonwala College of Dental Sciences and ResearchInstitute, Department of Pedodontics, room no 206, Camp, PunePuneMAHARASHTRA411001IndiaM A Rangoonwala College of Dental Sciences and ResearchInstitute, Department of Pedodontics, room no 206, Camp, PunePuneMAHARASHTRA411001IndiaPuneMAHARASHTRA411001India	NA	NA	NA	amolpatil2526@gmail.com	4
38608	CTRI/2020/02/023491	Anil Avhad	AnilAvhad	5	Research Officer (Ayurveda)	Regional Ayurveda Research Institute for Skin Disorders	RegionalAyurvedaResearchInstituteforSkinDisorders	Regional Ayurveda Research Institute for Skin Disorders, Girdharnagar, Asarwa, AhmedabadAhmadabadGUJARAT380004India	NA	NA	NA	dranil.avhad@gov.in	1
48405	CTRI/2020/11/028801	Anil Avhad	AnilAvhad	5	General Manager - Clinical Research	Cadila Pharmaceuticals Limited	CadilaHealthcareLimited	1389, Trasad RoadDholka Ã¢Â€Â“ 382225, AhmedabadD1389, Trasad RoadDholka Ã¢Â€Â“ 382225, Ahmedabad.AhmadabadGUJARAT382225India	Ph: 9833454044	33454044	NA	anil.avhad@cadilapharma.co.in	4
62194	CTRI/2021/11/038001	Anil Avhad	AnilAvhad	5	Head - Cadila CRO	Cadila Pharmaceuticals Limited	CadilaHealthcareLimited	Cadila Pharmaceuticals Limited1389, Trasad Road. Dholka Ã¢Â€Â“ 382225. Ahmedabad. Gujarat. India.AhmadabadGUJARAT382225India	Ph: 02714221481	14221481	NA	anil.avhad@cadilapharma.co.in	4
62783	CTRI/2021/11/038282	Anil Avhad	AnilAvhad	5	Head - Cadila CRO	Cadila Pharmaceuticals Limited	CadilaHealthcareLimited	1389, Trasad RoadDholka, AhmedabadDholka, AhmedabadAhmadabadGUJARAT382225India	Ph: 02714221481	14221481	NA	anil.avhad@cadilapharma.co.in	4
62832	CTRI/2021/12/038373	Anil Avhad	AnilAvhad	5	Head - Cadila CRO	Cadila Pharmaceuticals Limited	CadilaHealthcareLimited	1389, Trasad Road, Clinical Research Division,Dholka, AhmedabadAhmadabadGUJARAT382225India	Ph: 912714221481	14221481	NA	anil.avhad@cadilapharma.co.in	4
79	CTRI/2008/091/000035	Anil Bhansali	AnilBhansali	3	Principal Investigator	NA	nan	Post Graduate Institute & ResearchChandigarhCHANDIGARH160012India	Ph: 01722756582	22756582	NA	anilbhansali_endocrine@rediffmail.com	1
7371	CTRI/2014/01/004289	Anil Bhansali	AnilBhansali	3	Principal Investigator	Post Graduate Institute of Medical Education & Research	PGIMER	Room No 3027,3rd floor, Research Block B,ChandigarhCHANDIGARH160012India	Ph: 911722756583	22756583	Ph: 1722744401	anilbhansaliendocrine@gmail.com	2
44730	CTRI/2021/02/031471	Anil Bhansali	AnilBhansali	3	National Coordinating Investigator	Post Graduate Institute of Medical Education & Research	PGIMER	Department of Endocrinology, Room No 3027,3rd floor, Research B Block,PGIMER, Sector 12ChandigarhCHANDIGARH160012India	NA	NA	NA	anilbhansaliendocrine@gmail.com	2
28240	CTRI/2018/09/015697	Anshul Attrey	AnshulAttrey	5	Senior Manager	Lambda Therapeutic Research Ltd	LambdaTherapeuticResearchLimited	Lambda House, Department of Clinical Pharmacology and Medical AffairsPlot no. 38, Survey No. 388 Near Silver Oak Club, S. G.Highway, GotaAhmadabadGUJARAT382481India	Ph: 07940202274	40202274	Ph: 07940202021	anshulattrey@lambda-cro.com	2
38558	CTRI/2019/12/022266	Anshul Attrey	AnshulAttrey	5	Assistant General Manager	Lambda Therapeutic Research Ltd	LambdaTherapeuticResearchLimited	Lambda House, Department of Clinical Pharmacology and Medical Affairs, Plot No. 38, Survey No. 388Near Silver Oak Club, S. G.Highway, GotaAhmadabadGUJARAT382481India	Ph: 07940202274	40202274	Ph: 07940202021	anshulattrey@lambda-cro.com	2
55362	CTRI/2021/05/033311	Anshul Attrey	AnshulAttrey	5	In Charge-Facility and Principal Investigator	Veeda Clinical Research	VeedaClinicalResearchprivateLimited	Veeda Clinical Research, Vedant ComplexNear YMCA Club, S. G. HighwayAhmadabadGUJARAT380015India	Ph: 7967773000	67773000	NA	Anshul.A2181@veedacr.com	3
60158	CTRI/2021/09/036637	Anshul Attrey	AnshulAttrey	5	PRINCIPAL INVESTIGATOR	Veeda Clinical Research Pvt. Ltd.	VeedaClinicalResearchprivateLimited	Veeda Clinical Research Pvt. Ltd.1st, 2nd, 3rd and 4th FloorVEDANT Complex, Nr. Y.M.C.A. Club,S.G.Highway Road, Vejalpur,Ahmedabad 1st, 2nd, 3rd and 4th FloorVEDANT Complex, Nr. Y.M.C.A. Club, S.G.Highway Road, Vejalpur, Ahmedabad - 380051 AhmadabadGUJARAT380051India	Ph: 07967773000	67773000	Ph: 07930013010	Anshul.A2181@veedacr.com	3
70461	CTRI/2022/06/043399	Anshul Attrey	AnshulAttrey	5	PRINCIPAL INVESTIGATOR	Veeda Clinical Research Ltd.	VeedaClinicalResearchprivateLimited	1st, 2nd, 3rd and 4th FloorVEDANT Complex,Nr. Y.M.C.A. Club, S.G.Highway Road, VejalpurAhmadabadGUJARAT380051India	Ph: 07967773000	67773000	Ph: 07930013010	anshul.a2181@veedacr.com	3
20266	CTRI/2017/09/009710	Arvind Kumar	ArvindKumar	3	Assistant Professor	NA	nan	Dept, of PSM, RUHS College of Medical Sciences, Sector 11, Kumbha marg, Tonk Road, JaipurJaipurRAJASTHAN302015India	Ph: 8559814816	59814816	NA	dranuaiims@yahoo.com	1
28985	CTRI/2019/05/018992	Arvind Kumar	ArvindKumar	3	Assistant Professor	All India Institute of Medical Sciences	AIIMS	3094A,Department of Medicine,All India Institute of Medical SciencesNew DelhiNew DelhiDELHI110029India	Ph: 8800984895	00984895	NA	linktoarvind@gmail.com	1
60039	CTRI/2021/10/037256	Arvind Kumar	ArvindKumar	3	Additional Professor	IGIMS,PATNA	IndiraGandhiInstituteofMedicalSciences	Department of Anaesthesiology and Critical care medicine,IGIMS,Patna-800014PatnaBIHAR800014India	Ph: 8789655581	89655581	NA	arvind007kumar@yahoo.com	1
7419	CTRI/2013/09/003951	Ashoka Kumar Singh	AshokaKumarSingh	2	AGM	Lambda Therapeutic Research Ltd	LambdaTherapeuticResearchLimited	Near Gujarat High CourtS. G. Highway, GotaAhmadabadGUJARAT380061India	Ph: 07940202020	40202020	Ph: 07940202021	ashokakumar@lambda-cro.com	1
22189	CTRI/2018/03/012650	Ashoka Kumar Singh	AshokaKumarSingh	2	General Manager- HOD-Clinical Operations	Veeda Clinical Research Pvt. Ltd	VeedaClinicalResearchprivateLimited	Veeda Clinical Research Pvt. Ltd. Shivalik Plaza-A, Near IIM, AmbawadiAhmadabadGUJARAT380015India	Ph: 7930013000	30013000	Ph: 07930013000	ashoka.singh@veedacr.com	1
1573	CTRI/2010/091/000373	Ashok Kumar	AshokKumar	2	Professor	NA	nan	Deptt. of Obstetrics & GynaecologyMaulana Azad Medical College and Lok Nayak HospitalNew DelhiDELHI110002India	Ph: 01123235823	23235823	NA	ash64kr@yahoo.com	1
26844	CTRI/2018/07/014706	Ashok Kumar	AshokKumar	2	Associate Professor	National Institute of Ayurveda, Jaipur	NationalInstituteofAyurvedaJaipur	Department of Shalya Tantra, National Institute of Ayurveda, Joravar Singh Gate, Amer Road, Jaipur JaipurRAJASTHAN302002India	Ph: 9649180572	49180572	NA	ashok_hp1976@yahoo.com	1
3619	CTRI/2011/11/002138	Bill Brashier	BillBrashier	4	Head Molecular and Clinical Research in Respiratory Disease	Chest Research Foundation	ChestResearchFoundation	Chest Research Foundation, Survey No 15, Marigold complex,Behind Gold Adlabs,Kalyaninagar,Pune,Maharashtra Ã¢Â€Â“ 411014PuneMAHARASHTRA411044India	Ph: 9823834593	23834593	Ph: 020-27035371	bbrashier@crfindia.com	1
33285	CTRI/2019/08/020500	Bill Brashier	BillBrashier	4	Director Global Respiratory Clinical Research Department Cipla Ltd	Director Global Respiratory Clinical Research Department Cipla Ltd	CiplaLimited	Cipla Ltd R and D Centre LBS Road Vikhroli West Mumbai Maharashtra India MumbaiMAHARASHTRA400083India	Ph: 02225756451	25756451	NA	bill.brashier@cipla.com	3
33438	CTRI/2019/08/020752	Bill Brashier	BillBrashier	4	Director Global Respiratory CRD	Cipla Ltd	CiplaLimited	Cipla Ltd R and D Centre LBS Road, Vikhroli West, Mumbai MumbaiMAHARASHTRA400083India	Ph: 02225756451	25756451	NA	bill.brashier@cipla.com	3
37582	CTRI/2019/12/022280	Bill Brashier	BillBrashier	4	Director Global Respiratory Clinical Research and Development	Cipla Ltd	CiplaLimited	CIPLA LtdR & D Centre North Block LBS RoadVikhroli West, MumbaiMumbaiMAHARASHTRA400083India	Ph: 02225756451	25756451	NA	bill.brashier@cipla.com	3
9934	CTRI/2014/09/004959	Chirag Shah	ChiragShah	3	Head- Clinical Trials	Cliantha Research Limited	ClianthaResearchLimited	Sigma-1 Corporate, Off S.G.Highway, Bodakdev, Ahmedabad,Gujarat. 380054IndiaAhmadabadGUJARAT380054India	Ph: 07966135631	66135631	Ph: 07966135641	cshah@clianthatrials.com	1
29888	CTRI/2019/01/016851	Chirag Shah	ChiragShah	3	Associate Director	Lupin Limited	LupinLimited	Survey No. 46 A / 47 A, Village Nande, Taluka Mulshi, Pune, Maharashtra, IndiaPuneMAHARASHTRA412115India	Ph: 02066749068	66749068	NA	chiragshah@lupin.com	2
31343	CTRI/2019/03/018322	Chirag Shah	ChiragShah	3	Associate Director	Lupin Limited	LupinLimited	1st Floor, A Wing Green Bldg, NDDD Dept. Survey No. 46 A / 47 A, Village Nande, Taluka Mulshi, Pune, Maharashtra, India Pune MAHARASHTRA 412115 IndiaPuneMAHARASHTRA412115India	Ph: 02066749068	66749068	NA	chiragshah@lupin.com	2
1797	CTRI/2011/09/002012	Deven Parmar	DevenParmar	8	Vice President - Global Clinical Research, Wockhardt Limited	Wockhardt Limited	WockhardtLimited	Wockhardt TowersBandra Kurla Complex, Bandra - E,Mumbai - 400051Wockhardt TowersBandra Kurla Complex, Bandra - E,Mumbai - 400051MumbaiMAHARASHTRA400051India	Ph: 02226594444	26594444	Ph: 02226523885	devenp@wockhardt.com	2
2665	CTRI/2011/10/002042	Deven Parmar	DevenParmar	8	Vice President - Global Clinical Research, Wockhardt Limited	Wockhardt Limited	WockhardtLimited	Wockhardt TowersBandra Kurla Complex, Bandra - E,Mumbai 400 051Wockhardt TowersBandra Kurla Complex, Bandra - E,Mumbai 400 051MumbaiMAHARASHTRA400051India	Ph: 912226596401	26596401	Ph: 912226523885	devenp@wockhardt.com	2
6705	CTRI/2013/06/003754	Deven Parmar	DevenParmar	8	Vice president	Cadila Healthcare Limited	CadilaHealthcareLimited	Zydus Research Center,Survey No. 396/403, Sarkhej-Bavla National Highway No.8AMoraiya,AhmadabadGUJARAT382213India	Ph: 912717665555	17665555	Ph: 91-2717-665355	deven.parmar@zyduscadila.com	6
11156	CTRI/2015/06/005845	Deven Parmar	DevenParmar	8	Vice president	Cadila Healthcare Ltd.	CadilaHealthcareLimited	Zydus Research Center,Survey No. 396/403, Sarkhej-Bavla National Highway No.8AMoraiya, AhmadabadGUJARAT382213India	Ph: 912717665555	17665555	Ph: 91-2717-665355	deven.parmar@zyduscadila.com	6
11525	CTRI/2015/09/006203	Deven Parmar	DevenParmar	8	Vice president	Zydus Research Center	ZydusResearchcentre	Zydus Research Center,Survey No. 396/403, Sarkhej-Bavla National Highway No.8AMoraiya, Ahmedabad 382213, IndiaAhmadabadGUJARAT382213India	Ph: 912717665555	17665555	Ph: 91-2717-665355	deven.parmar@zyduscadila.com	6
12021	CTRI/2015/08/006109	Deven Parmar	DevenParmar	8	Vice president	Zydus Research Centre	ZydusResearchCentre	Zydus Research Center,Survey No. 396/403, Sarkhej-Bavla National Highway No.8AMoraiya,AhmadabadGUJARAT382213India	Ph: 912717665555	17665555	Ph: 91-2717-665355	deven.parmar@zyduscadila.com	6
18283	CTRI/2017/05/008534	Deven Parmar	DevenParmar	8	Vice President, Clinical R&D	Cadila Healthcare Limited	CadilaHealthcareLimited	Zydus Research Center,Survey No. 396 403, Sarkhej Bavla National Highway No.8AMoraiyaAhmadabadGUJARAT382213India	Ph: 02717665555	17665555	Ph: 02717-665355	deven.parmar@zyduscadila.com	6
19169	CTRI/2017/07/009038	Deven Parmar	DevenParmar	8	Vice President, Clinical R&D	Cadila Healthcare Limited	CadilaHealthcareLimited	Zydus Research Center, Survey No. 396 403, Sarkhej Bavla National Highway No.8A MoraiyaAhmadabadGUJARAT382213India	Ph: 02717665555	17665555	Ph: 02717-665355	deven.parmar@zyduscadila.com	6
34127	CTRI/2019/05/019434	Dhruv Jain	DhruvJain	2	Senior Resident	Institute of Medical Sciences, BHU, Varanasi	InstituteofMedicalSciencesBHU	Department of AnaesthesiologyInstitute of Medical Sciences, BHU, VaranasiVaranasiUTTAR PRADESH221005India	Ph: 7042129423	42129423	NA	dhruvjn@gmail.com	1
78986	CTRI/2023/01/048995	Dhruv Jain	DhruvJain	2	Assistant Professor	Army Dental Centre Research and Referral)	ArmyDentalCentreResearchandReferral	Department of Orthodontics and Dentofacial OrthopedicsArmy Dental Centre Research and Referral)Delhi CanttNew DelhiDELHI110010India	Ph: 7060726831	60726831	NA	drdhruvjain08@gmail.com	1
1896	CTRI/2011/05/001757	Kiran Marthak	KiranMarthak	4	Director	NA	nan	Veeda Clinical Research Pvt Ltd, Nilkamal House, Ground FloorPlot no 77/78, Road no 13-14, MIDC, Andheri MumbaiMAHARASHTRA400093India	NA	NA	NA	kiran.marthak@veedacr.com	2
19567	CTRI/2017/07/009034	Kiran Marthak	KiranMarthak	4	Director and Head, Global Clinical Development	Lambda Therapeutic Research Ltd	LambdaTherapeuticResearchLimited	Lambda Therapeutic Research LtdLambda House, Plot No. 38, Survey no 388,Near Silver Oak Club, S G Highway, Gota,Ahmedabad AhmadabadGUJARAT382481India	NA	NA	NA	kiranmarthak@lambda-cro.com	2
31267	CTRI/2019/02/017597	Kiran Marthak	KiranMarthak	4	Director	Lambda Therapeutic Research Ltd	LambdaTherapeuticResearchLimited	Lambda House, Plot No. 38, Survey No. 388Near Silver Oak Club,S. G. Highway, GotaAhmadabadGUJARAT382481India	Ph: 07940202370	40202370	Ph: 07940202021	kiranmarthak@lambda-cro.com	2
63715	CTRI/2022/02/039885	Kiran Marthak	KiranMarthak	4	PRINCIPAL INVESTIGATOR	Veeda Clinical Research Pvt. Ltd.	VeedaClinicalResearchprivateLimited	Veeda Clinical Research Pvt. Ltd.1st, 2nd, 3rd and 4th FloorVEDANT Complex, Nr. Y.M.C.A. Club,S.G.Highway Road, Vejalpur,Ahmedabad, Gujarat, India1st, 2nd, 3rd and 4th FloorVEDANT Complex, Nr. Y.M.C.A. Club,S.G.Highway Road, Vejalpur,Ahmedabad, Gujarat, IndiaAhmadabadGUJARAT380 051India	Ph: 07967773000	67773000	Ph: 079-30013010	Kiran.Marthak@veedacr.com	2
9659	CTRI/2014/08/004843	Lalit Lakhwani	LalitLakhwani	12	Head-Clinical Development	Dr. ReddyÃ¢Â€Â™s Laboratories Ltd.	DrReddysLaboratoriesLimited	IPDO-Innovation PlazaBachupally village and MandalMedchal Malkajgiri districtHyderabad, India.MedchalTELANGANA500090India	Ph: 04048796028	48796028	NA	lalitkl@drreddys.com	1
17301	CTRI/2017/05/008688	Lalit Lakhwani	LalitLakhwani	12	AVP and Head India Clinical Research	Sun Pharma Laboratories Limited (SPLL)	SunPharmaLaboratoriesLimited	Sun Pharma Laboratories Limited (SPLL) Ã¢Â€Â˜Sun HouseÃ¢Â€Â™201, B/1, Western Express Highway, Goregaon(E)Mumbai (Suburban)MAHARASHTRA400063India	Ph: 02243244324	43244324	Ph: 02243244343	lalit.lakhwani@sunpharma.com	11
18845	CTRI/2017/08/009487	Lalit Lakhwani	LalitLakhwani	12	Head-India Clinical Research	NA	nan	Sun Pharma Laboratories Limited (SPLL)Sun HousePlot No.201, B/1, Western Express Highway, Goregaon (E)MumbaiMAHARASHTRA400063India	Ph: 02243244324	43244324	Ph: 02243244343	lalit.lakhwani@sunpharma.com	11
46742	CTRI/2020/09/027629	Lalit Lakhwani	LalitLakhwani	12	AVP and Head-India Clinical Research	Sun Pharma Laboratories Limited	SunPharmaLaboratoriesLimited	Sun House, Plot No. 201 B/1, Western Express Highway, Goregaon (E), Mumbai-400063, Maharashtra, IndiaIndiaMumbai (Suburban)MAHARASHTRA400063India	Ph: 02243244324	43244324	Ph: 02243244343	lalit.lakhwani@sunpharma.com	11
55254	CTRI/2021/06/034040	Lalit Lakhwani	LalitLakhwani	12	AVP and Head-India Clinical Research	Sun Pharma Laboratories Limited	SunPharmaLaboratoriesLimited	Sun Pharma Laboratories Limited,Sun House, Plot No. 201 B/1, Western Express Highway, Goregaon (E), Mumbai-400063, Maharashtra, IndiaMumbaiMAHARASHTRA400063India	Ph: 02243244324	43244324	Ph: 02243244343	lalit.lakhwani@sunpharma.com	11
55328	CTRI/2021/06/033962	Lalit Lakhwani	LalitLakhwani	12	AVP and Head-India Clinical Research	Sun Pharma Laboratories Limited	SunPharmaLaboratoriesLimited	Sun Pharma Laboratories Limited,Sun House, Plot No. 201 B/1, Western Express Highway, Goregaon (E), Mumbai-400063, Maharashtra, IndiaMumbaiMAHARASHTRA400063India	Ph: 02243244324	43244324	Ph: 02243244343	lalit.lakhwani@sunpharma.com	11
60937	CTRI/2021/09/036786	Lalit Lakhwani	LalitLakhwani	12	AVP and Head-India Clinical Research	Sun Pharma Laboratories Limited	SunPharmaLaboratoriesLimited	Sun Pharma Laboratories Limited,Sun House, Plot No. 201 B/1, Western Express Highway, Goregaon (E), Mumbai, Maharashtra, IndiaMumbaiMAHARASHTRA400063India	Ph: 02243244324	43244324	Ph: 02243244343	lalit.lakhwani@sunpharma.com	11
62529	CTRI/2021/11/038169	Lalit Lakhwani	LalitLakhwani	12	AVP & Head -India Clinical Research	Sun Pharma Laboratories Limited	SunPharmaLaboratoriesLimited	Sun Pharma Laboratories Limited,Sun House, Plot No. 201 B/1, Western Express Highway, Goregaon (E), Mumbai-400063, Maharashtra, IndiaMumbaiMAHARASHTRA400063India	Ph: 02243244324	43244324	Ph: 02243244343	lalit.lakhwani@sunpharma.com	11
64375	CTRI/2022/03/041424	Lalit Lakhwani	LalitLakhwani	12	AVP and Head-India Clinical Research	Sun Pharma Laboratories Limited	SunPharmaLaboratoriesLimited	Sun House, Plot No. 201 B/1, Western Express Highway, Goregaon (E), Mumbai, Maharashtra, IndiaMumbai (Suburban)MAHARASHTRA400063India	Ph: 02243244324	43244324	Ph: 02243244343	lalit.lakhwani@sunpharma.com	11
66840	CTRI/2022/06/043249	Lalit Lakhwani	LalitLakhwani	12	AVP and Head-India Clinical Research	Sun Pharma Laboratories Limited	SunPharmaLaboratoriesLimited	Sun House, Plot No. 201 B/1, Western Express Highway, Goregaon (E), Mumbai-400063, Maharashtra, IndiaMumbai (Suburban)MAHARASHTRA400063India	Ph: 02243244324	43244324	Ph: 02243244343	lalit.lakhwani@sunpharma.com	11
67201	CTRI/2022/04/041968	Lalit Lakhwani	LalitLakhwani	12	AVP and Head-India Clinical Research	Sun Pharma Laboratories Limited	SunPharmaLaboratoriesLimited	Sun Pharma Laboratories Limited,Sun House, Plot No. 201 B/1, Western Express Highway, Goregaon (E), Mumbai-400063, Maharashtra, IndiaMumbaiMAHARASHTRA400063India	Ph: 02243244324	43244324	Ph: 02243244343	lalit.lakhwani@sunpharma.com	11
67751	CTRI/2022/04/041959	Lalit Lakhwani	LalitLakhwani	12	AVP and Head-India Clinical Research	Sun Pharma Laboratories Limited	SunPharmaLaboratoriesLimited	Sun Pharma Laboratories Limited,Sun House, Plot No. 201 B/1, Western Express Highway, Goregaon (E), Mumbai-400063, Maharashtra, IndiaMumbai (Suburban)MAHARASHTRA400063India	Ph: 02243244324	43244324	Ph: 02243244343	lalit.lakhwani@sunpharma.com	11
31743	CTRI/2019/07/020430	Madhu Gupta	MadhuGupta	2	Professor and Head	Employees State Insurance Model Hospital	EmployeesStateInsuranceModelHospital	3RD FLOOR, OT-COMPLEX, ESI-PGIMSR,BASAIDARAPUR Ring Rd, Near ESI Metro Station, Block W, Basai Dara pur, Raja Garden, New Delhi, Delhi 110015New DelhiDELHI110015India	NA	NA	NA	madhugupta2602@gmail.com	1
61289	CTRI/2022/06/043447	MADHU GUPTA	MADHUGUPTA	2	Professor	Post Graduate Institute of Medical Education and Research	PGIMER	Department of Community Medicine and School of Public Health, Ground Floor, Room No. 126, Sector 12, PGIMERChandigarhCHANDIGARH160012India	Ph: 7009769629	09769629	NA	madhugupta21@gmail.com	1
3211	CTRI/2013/07/003797	Manjula	Manjula	4	Vice President, Medical Services	Micro Labs Limited, Bangalore	MicroLabsLimitedBangalore	27, Race Course Road, BangaloreBangaloreKARNATAKA560001India	Ph: 08022370451	22370451	NA	drmanjula@microlabs.in	3
21606	CTRI/2017/12/010958	Manjula	Manjula	4	Vice President, Medical Services	Micro Labs Limited, Bangalore	MicroLabsLimitedBangalore	27, Race Course Road, BangaloreKARNATAKA560001India BangaloreKARNATAKA560001India	Ph: 08022370451	22370451	NA	drmanjula@microlabs.in	3
21748	CTRI/2017/12/010962	Manjula	Manjula	4	Vice President, Department of Medical Services	Micro Labs Limited	MicroLabsLimitedBangalore	#27, Race Course Road, BangaloreBangaloreKARNATAKA560001India	Ph: 08022370451	22370451	NA	drmanjula@microlabs.in	3
36489	CTRI/2019/09/021234	Manjula	Manjula	4	Asst. Professor	Manipal College of Nursing,MAHE,Manipal	ManipalCollegeofNursingMAHEManipal	Department of Community Health NursingManipal College of NursingMadhav Nagar, MAHE, Manipal 576104Karnataka, IndiaUdupiKARNATAKA576104India	Ph: 9535269957	35269957	Ph: 91-0820-2922572	manju.uppi@manipal.edu	1
36525	CTRI/2020/02/023237	Maulik Doshi	MaulikDoshi	4	Medical Monitor	Sun Pharma Laboratories Limited	SunPharmaLaboratoriesLimited	Sun Pharma Laboratories Limited,TandaljaVadodaraGUJARAT390020India	Ph: 02656615500	56615500	Ph: 02652354897	maulik.doshi@sunpharma.com	2
46020	CTRI/2021/09/036874	Maulik Doshi	MaulikDoshi	4	General Manager	Cadila Healthcare Ltd	CadilaHealthcareLimited	Zydus Research CenterSurvey No. 396/403, Sarkhej-Bavla National Highway No.8A Moraiya,Ahmedabad 382213, IndiaAhmadabadGUJARAT382213India	Ph: 02717665555	17665555	NA	Maulik.Doshi@zyduscadila.com	2
52519	CTRI/2021/07/034555	Maulik Doshi	MaulikDoshi	4	Medical Monitor	Sun Pharma laboratories Limited	SunPharmaLaboratoriesLimited	Sun Pharma laboratories LimitedTandalja, Vadodara-390020GujaratVadodaraGUJARAT390020India	Ph: 02656615500	56615500	Ph: 02652354897	maulik.doshi@sunpharma.com	2
64031	CTRI/2022/03/041271	Maulik Doshi	MaulikDoshi	4	General Manager	Zydus Research Centre	ZydusResearchCentre	Survey No. 396/403, Sarkhej-Bavla National Highway No.8A Moraiya, AhmadabadGUJARAT382213India	Ph: 02717665555	17665555	NA	maulik.doshi@zyduscadila.com	2
5844	CTRI/2013/02/003366	Monika Obrah	MonikaObrah	3	Project Leader	Ranbaxy Research Laboratories	RanbaxyLaboratoriesLimited	Group Leader, MACR, Ranbaxy Research Laboratories, Ltd Plot No.77-B, Sector-18, IFFCO Road GurgaonHARYANA122015India	Ph: 01244194200	44194200	Ph: 011244016855	monika.obrah@ranbaxy.com	1
9459	CTRI/2015/01/005361	Monika Obrah	MonikaObrah	3	Project Leader	Sun Pharmaceutical Industries Ltd	SunPharmaceuticalIndustriesLimited	77-B, Sector-18, IFFCO Road, Udyog Vihar Industrial AreaGurgaon Ã¢Â€Â“ HaryanaGurgaonHARYANA122015India	Ph: 01244194115	44194115	Ph: 01244107000	monika.obrah@sunpharma.com	2
9630	CTRI/2014/11/005188	Monika Obrah	MonikaObrah	3	Project Leader	Sun Pharmaceutical Industries Ltd	SunPharmaceuticalIndustriesLimited	Medical Affairs and Clinical Research, Sun Pharmaceutical Industries LtdPlot No.77-B, Sector-18, IFFCO Road,Udyog Vihar Industrial AreaGurgaonHARYANA122015 India	Ph: 911244194115	44194115	Ph: 91-1244107000	monika.obrah@sunpharma.com	2
37107	CTRI/2019/10/021656	Nayan Patel	NayanPatel	2	Associate Professor,Department of Dermatology,GCS Medical college	GCS Medical college and hospital	GCSMedicalcollegeandhospital	GCS Medical college and hospital,(OPD number-35,Dermatology department),Near Chamunda bridge,Naroda ,Ahmedabad-380025AhmadabadGUJARAT380025India	Ph: 9925011309	25011309	NA	patelnayan78.np@gmail.com	1
71617	CTRI/2022/07/044178	Nayan Patel	NayanPatel	2	Principal Investigator Medical Director	NovoBliss Research Private Limited	NovoBlissResearchPrivateLimited	Office- A - 206, 2nd Floor, Shaligram Lakeview Business Complex, Near Vaishnodevi Circle, Khoraj, Gandhinagar GandhinagarGUJARAT382421India	Ph: 919909013286	09013286	NA	dr.nayan@novobliss.in	1
28	CTRI/2007/091/000031	Neena Valecha	NeenaValecha	4	Director & Scientist G	NA	nan	National Institute of Malaria Research, (Indian Council of Medical Research)Sector -8, Dwarka new DelhiNew DelhiDELHI110 077India	Ph: 01125307103	25307103	NA	valechan@icmr.org.in	1
9229	CTRI/2017/11/010703	Neena Valecha	NeenaValecha	4	Scientist G and Director	National Institute of Malaria Research	NationalInstituteofMalariaResearch	Epidemiological Research DivisionRoom no 105 Sector 8DwarkaEpidemiological Research DivisionRoom no 105Sector 8DwarkaWestDELHI110077India	Ph: 01125307104	25307104	Ph: 01125307177	neenavalecha@gmail.com	3
13071	CTRI/2017/11/010664	Neena Valecha	NeenaValecha	4	Director	National Institute of Malaria Research	NationalInstituteofMalariaResearch	Sector 8Dwarka New Delhi Sector 8Dwarka New DelhiNorth WestDELHI110077India	Ph: 01125307105	25307105	Ph: 01125361090	neenavalecha@gmail.com	3
15207	CTRI/2017/09/009594	Neena Valecha	NeenaValecha	4	Scientist G and Director	National Institute of Malaria Research	NationalInstituteofMalariaResearch	National Institute of Malaria Research rm no 105 1st floor Sector 8DwarkaNew DelhiNational Institute of Malaria Research rm no 105 1st floor Sector 8DwarkaNew DelhiSouth WestDELHI110077India	Ph: 01125307105	25307105	Ph: 01125307177	neenavalecha@gmail.com	3
1409	CTRI/2010/091/000197	NEERJA BHATLA	NEERJABHATLA	2	Professor	NA	nan	ROOM NO.3101 THIRD FLOOR, DEPTT. OF OBS. AND GYNAE. New DelhiDELHI110029India	Ph: 01126594991	26594991	Ph: 01126588641	neerjabhatla@rediffmail.com	1
4962	CTRI/2012/09/002962	Neerja Bhatla	NeerjaBhatla	2	Professor, Department of Obstetrics & Gynaecology	All India Institute of Medical Sciences	AIIMS	3rd Floor, Room No. 3101, Teaching Block, All India Institute of Medical Sciences, Ansari NagarSouthDELHI110029India	Ph: 919868397304	68397304	Ph: 91-11-26588663	neerja.bhatla07@gmail.com	1
2275	CTRI/2010/091/001488	Om Prakash	OmPrakash	2	NA	NA	nan	Consultant, Department of Anaesthesiology and Pain Management: Max Superspeciality Hospital (West Block)1, Press Enclave Road ; SaketNew DelhiDELHI110017India	Ph: 919910300237	10300237	NA	dromprakas@gmail.com	1
37218	CTRI/2019/10/021592	Om Prakash	OmPrakash	2	Assistant Director Incharge	Regional Ayurveda Research Institute for Drug Development. Aamkho, Gwalior	RegionalAyurvedaResearchInstituteforDrugDevelopmentAamkhoGwalior	Room No. 35, Dept. of Ayurveda, Regional Ayurveda Research Institute for Drug Development, Aamkho, Gwalior, (M.P.) [Unit of CCRAS, New Delhi] GwaliorMADHYA PRADESH474009India	Ph: 09406581637	06581637	Ph: 07512430317	oprakash749@gmail.com	1
59113	CTRI/2021/09/036142	O P Singh	OPSingh	2	Professor and Head	Department of Kaya Chikitsa Uttarakhand Ayurved University, Rishikul Campus, Haridwar	InstituteofMedicalSciencesBHU	Department of Kaya ChikitsaUttarakhand Ayurved universityRishikul CampusHaridwar Uttarakhand249401 IndiaDepartment of Kaya ChikitsaUttarakhand Ayurved University,Rishikul Campus, HaridwarHardwarUTTARANCHAL249401India	Ph: 9411503035	11503035	Ph: 01334227003	dr.opsingh63@gmail.com	1
47342	CTRI/2020/10/028746	OP SINGH	OPSINGH	2	PROFESSOR	Institute of Medical Sciences, Banaras Hindu University, Varanasi	DepartmentofKayaChikitsaUttarakhandAyurvedUniversityRishikulCampusHaridwar	Department of Kayachikitsa Faculty of Ayurveda Institute of Medical Sciences Banaras Hindu University VaranasiVaranasiUTTAR PRADESH221005India	Ph: 09415818732	15818732	NA	singhopbhu@gmail.com	1
50893	CTRI/2021/04/032857	Parth Sharma	ParthSharma	2	Post graduate	institute of dental sciences	instituteofdentalsciences	rohilkhand medical college and hospital institute of dental sciences junior faculty hostel room no. 91 near pilibhit hostel 243006 BareillyUTTAR PRADESH243006India	Ph: 8171630333	71630333	NA	parthsham2134@gmail.com	1
59323	CTRI/2021/08/035965	Parth Sharma	ParthSharma	2	Registrar	Christian Medical College Vellore	ChristianMedicalCollegeVellore	Room 002, Surya Annexe, Ida Scudder Road, Kagithapattarai,VelloreIda Scudder Road, VelloreVelloreTAMIL NADU632004India	Ph: 7639673494	39673494	NA	parth.sharma25@gmail.com	1
3007	CTRI/2011/05/001728	Piyush Agarwal	PiyushAgarwal	8	DGM, Medical Services	Glenmark Pharmaceuticals Ltd	GlenmarkPharmaceuticalsLimited	Glenmark House, B D Sawant Marg, Chakala, Andheri(East), MumbaiMumbai (Suburban)MAHARASHTRA400099India	Ph: 02240189999	40189999	NA	piyusha@glenmarkpharma.com	1
56374	CTRI/2021/06/033938	Piyush Agarwal	PiyushAgarwal	8	Head, Clinical Development and Global Clinical Development	Dr. Reddys Laboratories Limited	DrReddysLaboratoriesLimited	Survey No 54, Bachupally Village, Bachupally Mandal, Medchal-Malkajgiri HyderabadTELANGANA500090India	Ph: 917738536061	38536061	NA	piyushagarwal@drreddys.com	7
63095	CTRI/2021/12/038760	Piyush Agarwal	PiyushAgarwal	8	Head - Clinical Development & Clinical Strategy	Dr. ReddyÃ¢Â€Â™s Laboratories Limited	DrReddysLaboratoriesLimited	Global Clinical Management, IPDO,Innovation plaza,Bachupally village, Bachupally Mandal, Hyderabad,Medchal Malkajgiri DistrictMedchalTELANGANA500090India	Ph: 04048796028	48796028	NA	piyushagarwal@drreddys.com	7
67993	CTRI/2022/04/041792	Piyush Agarwal	PiyushAgarwal	8	Head Clinical Development, Global Clinical Management, IPDO	Dr ReddyÃ¢Â€Â™s Laboratories Limited	DrReddysLaboratoriesLimited	Integrated Product Development, Innovation Plaza, Survey No 42, 45 & 46, Bachupally Village, Bachupally Mandal, Medchal-Malkajgiri District, Hyderabad Ã¢Â€Â“ 500 090, Telangana, India.HyderabadTELANGANA500090India	Ph: 9619097755	19097755	NA	piyushagarwal@drreddys.com	7
74456	CTRI/2022/10/046690	Piyush Agarwal	PiyushAgarwal	8	Head - Clinical Development & Clinical Strategy	Dr. ReddyÃ¢Â€Â™s Laboratories Limited	DrReddysLaboratoriesLimited	Global Clinical Management, IPDO, Innovation plaza, Bachupallyvillage, Bachupally Mandal, Hyderabad, Medchal Malkajgiri DistrictMedchalTELANGANA500090IndiaMedchalTELANGANA500090India	NA	NA	NA	piyushagarwal@drreddys.com	7
77705	CTRI/2023/03/050482	Piyush Agarwal	PiyushAgarwal	8	Head - Clinical Development & Clinical Strategy	Dr. ReddyÃ¢Â€Â™s Laboratories Limited	DrReddysLaboratoriesLimited	Global Clinical Management, IPDO, Innovation plaza, Bachupallyvillage,Bachupally Mandal, Hyderabad, Medchal Malkajgiri DistrictMedchalTELANGANA500090IndiaMedchalTELANGANA500090India	Ph: 9619097755	19097755	NA	piyushagarwal@drreddys.com	7
82360	CTRI/2023/03/051216	Piyush Agarwal	PiyushAgarwal	8	Head - Clinical Development & Clinical Strategy	Dr. ReddyÃ¢Â€Â™s Laboratories Limited	DrReddysLaboratoriesLimited	Dr. ReddyÃ¢Â€Â™s Laboratories Limited Global Clinical Management, IPDO, Innovation plaza, Bachupally village,Bachupally Mandal, Hyderabad, Medchal Malkajgiri District MedchalTELANGANA 500090 IndiaMedchalTELANGANA500090India	NA	NA	NA	piyushagarwal@drreddys.com	7
82735	CTRI/2023/03/051072	Piyush Agarwal	PiyushAgarwal	8	Head - Clinical Development & Clinical Strategy	Dr. ReddyÃ¢Â€Â™s Laboratories Limited	DrReddysLaboratoriesLimited	Global Clinical Management, IPDO, Innovation plaza, Bachupallyvillage, Bachupally Mandal, Hyderabad, Medchal Malkajgiri DistrictMedchal TELANGANA 500090 IndiaMedchalTELANGANA500090India	NA	NA	NA	piyushagarwal@drreddys.com	7
3062	CTRI/2011/08/001958	Prasanna C Ganapathi	PrasannaCGanapathi	3	Associate Manager Ã¢Â€Â“ Research & Development (Clinical)	Biocon Limited	BioconLimited	Biocon Ltd, 20th KM Hosur Road, Electronic City, Bangalore KARNATAKA560100India BangaloreKARNATAKA560100India	Ph: 08028085334	28085334	Ph: 08028085323	Prasanna.ganapathi@biocon.com	1
36596	CTRI/2019/09/021202	Prasanna C Ganapathi	PrasannaCGanapathi	3	Head of Global Clinical strategy and Innovation	Mylan Pharmaceuticals Pvt Ltd.	MylanPharmaceuticalsprivateLimited	Mylan Pharmaceuticals Pvt Ltd., Prestige Platina, Block 3, Kadubeesanahalli Village, Outer Ring Road, BangaloreBangaloreKARNATAKA560087India	Ph: 918066728952	66728952	NA	PrasannaC.Ganapathi@viatris.com	2
49062	CTRI/2020/11/028961	Prasanna C Ganapathi	PrasannaCGanapathi	3	Associate Vice President Ã¢Â€Â“ Global Clinical Sciences	Mylan Pharmaceuticals Pvt Ltd.	MylanPharmaceuticalsprivateLimited	Prestige Platina, Block 3, Kadubeesanahalli Village, Outer Ring Road, Bangalore BangaloreKARNATAKA560087India	Ph: 8066728952	66728952	NA	PrasannaC.Ganapathi@viatris.com	2
261	CTRI/2008/091/000276	Prasanna Kumar	PrasannaKumar	2	Principal Investigator	MS Ramaiah Memorial Hospital	MSRamaiahMemorialHospital	New BEL Road,MSRIT post Bangalore KarnatakaBangaloreKARNATAKA560054India	Ph: 08022183009	22183009	Ph: 08022183012	kmprasanna@vsnl.com	1
8421	CTRI/2014/08/004872	Prasanna Kumar	PrasannaKumar	2	Sr. Consultant in Endocrinology	Bangalore Diabetes Hospital	BangaloreDiabetesHospital	Bangalore Diabetes Hospital16/M Thimmaiah Road,Millers Tank Bed AreaVasanthnagar, BangaloreKARNATAKA560052India	Ph: 00918022372980	22372980	Ph: 00918022372981	drkmpk@gmail.com	1
8257	CTRI/2014/01/004309	Prem Shanker Upadhyay	PremShankerUpadhyay	2	Principal Investigator	Ranbaxy Laboratories Limited	RanbaxyLaboratoriesLimited	M/s Ranbaxy Laboratories Limited (RLL), Clinical Pharmacology Unit, Plot No. B-22, Sector 62, Fortis Hospital Complex, Noida Ã¢Â€Â“ 201301, Uttar Pradesh, IndiaGhaziabadUTTAR PRADESH201301India	Ph: 911202403989	02403989	Ph: 911202403989	prem.shankerupadhyay@ranbaxy.com	1
74183	CTRI/2022/10/046122	Prem shanker Upadhyay	PremshankerUpadhyay	2	Associate Professor	Institute of Medical Sciences, BHU	InstituteofMedicalSciencesBHU	Department ofKaumarbhritya / balrogaFaculty of Ayurveda,Institute of Medical Sciences,Banaras Hindu University.Varanasi - 221005UP INDIASushruta hostel,Near BHU Trauma Centre, BHU, VaranasiPin - 221005VaranasiUTTAR PRADESH221005India	Ph: 7355422083	55422083	NA	psupadhyay08@gmail.com	1
5423	CTRI/2013/03/003445	Purav Thakkar	PuravThakkar	2	Medical Monitor	Torrent Pharmaceuticals Limited	TorrentPharmaceuticalsLimited	Torrent Pharmaceuticals LimitedResearch CentreVillage BhatDist GandhinagarGujarat, IndiaGandhinagarGUJARAT382428India	Ph: 9925082878	25082878	NA	puravthakkar@torrentpharma.com	1
19499	CTRI/2017/07/009091	Purav Thakkar	PuravThakkar	2	General Manager-CRO	Cadila Pharmaceuticals Limited	CadilaHealthcareLimited	Cadila Pharmaceuticals Limited, 1389, Trasad Road, Dholka,Ahmedabad Ã¢Â€Â“ 387810, Gujarat, India.AhmadabadAhmadabadGUJARAT387810India	Ph: 7573032107	73032107	NA	Purav.thakkar@cadilapharma.co.in	1
70369	CTRI/2022/10/046105	Rajesh kumar singh	Rajeshkumarsingh	2	Associate Professor	AIIMS, Delhi	GennovaBiopharmaceuticalsLimited	Room no 703, CN Center, AIMS, New DelhiINew DelhiDELHI110029India	NA	NA	NA	drrajeshrims679@gmail.com	1
11150	CTRI/2015/02/005556	Rajeshkumar Singh	RajeshkumarSingh	2	AGM	Gennova Biopharmaceuticals Limited	AIIMS	Plot No. P1, IT-BT Park, Phase-II, MIDC, Hinjewadi, Pune - 411 057PuneMAHARASHTRA411057India	Ph: 02039821502	39821502	NA	Rajeshkumar.Singh@gennova.co.in	1
378	CTRI/2009/091/000115	Rajnish Nagarkar	RajnishNagarkar	2	NA	NA	nan	Opp. Mahamarga Bus Stand, Mumbai Naka, Nashik 422 004NashikMAHARASHTRA422 004India	Ph: 09823061929	23061929	NA	drraj@manavatacancercentre.com	1
3209	CTRI/2011/07/001858	Rajnish Nagarkar	RajnishNagarkar	2	Consultant	Curie Manavata Cancer Centre	CurieManavataCancerCentre	Curie Manavata Cancer Centre, Opposite Mahamarg Bus Stand, Mumbai Naka, NashikNashikMAHARASHTRA422004India	Ph: 02532592666	32592666	NA	drrajnagarkar@yahoo.co.in	1
2869	CTRI/2011/04/001661	Rakesh Patel	RakeshPatel	2	Principal Investigator	NIL	NIL	Principal InvestigatorLambda Therapeutic Research Pvt Ltd Opp Gujarat High court Ahmedabad.AhmadabadGUJARAT386001India	Ph: 079402022287	02022287	Ph: 07940202021	rakesh.patel@lambda-cro.com	1
10858	CTRI/2015/09/006168	Rakesh Patel	RakeshPatel	2	Associate Vice President	Lambda Therapeutic Research Ltd	LambdaTherapeuticResearchLimited	Lambda House, Plot no. 38, Survey No. 388Near Silver Oak Club,S. G. Highway, GotaAhmadabadGUJARAT382481India	Ph: 07940202373	40202373	Ph: 07940202021	rakeshpatel@lambda-cro.com	1
1496	CTRI/2011/07/001888	Ripal Gharia	RipalGharia	2	Scientist I (Manager)	NA	nan	Torrent Research CentreVillage: BhatGandhinagarGUJARAT382428India	Ph: 07923969100	23969100	Ph: 079-23969135	ripalgharia@torrentpharma.com	1
18582	CTRI/2017/04/008381	Ripal Gharia	RipalGharia	2	Medical Monitor	Cliantha Research Limited,	ClianthaResearchLimited	Cliantha Research Limited,Garden View Corporate House No.7, 3rd floor, Clinical Trial departmentOpposite Auda Garden, Bodakdev,Ahmedabad-380 054, Gujarat, India.AhmadabadGUJARAT380 054India	Ph: 917966219543	66219543	Ph: 91-79-66219549	rgharia@cliantha.in	1
25188	CTRI/2018/05/013845	Sanish Davis	SanishDavis	19	R&D Director, GCO India	Johnson & Johnson Private Limited	JohnsonandJohnsonPrivateLimited	Arena Space, Behind Majas Bus Depot, Off J.V. Link Road, Jogeshwari (E)MumbaiMAHARASHTRA400060India MumbaiMAHARASHTRA400060India	NA	NA	NA	SDavis20@ITS.JNJ.com	18
26568	CTRI/2018/09/015645	Sanish Davis	SanishDavis	19	R&D Director, GCO India	Johnson & Johnson Private Limited	JohnsonandJohnsonPrivateLimited	Arena Space, Behind Majas Bus Depot, Off J.V. Link Road, Jogeshwari(E)MumbaiMAHARASHTRA400060India	NA	NA	NA	SDavis20@ITS.JNJ.com	18
29518	CTRI/2018/12/016706	Sanish Davis	SanishDavis	19	R&D Director, GCO India	Johnson & Johnson Private Limited	JohnsonandJohnsonPrivateLimited	Arena Space, Behind Majas Bus Depot, Off J.V. Link Road, Jogeshwari (E)MumbaiMAHARASHTRA400060India	NA	NA	NA	SDavis20@ITS.JNJ.com	18
32562	CTRI/2019/06/019546	Sanish Davis	SanishDavis	19	R&D Director GCO India	Johnson & Johnson Private Limited	JohnsonandJohnsonPrivateLimited	Arena Space Behind Majas Bus Depot Off JV Link RoadJogeshwari EastMumbaiMAHARASHTRA400060India	NA	NA	NA	SDavis20@ITS.JNJ.com	18
32836	CTRI/2019/06/019547	Sanish Davis	SanishDavis	19	R&D Director, GCO India	Johnson & Johnson Private Limited	JohnsonandJohnsonPrivateLimited	Arena Space, Behind Majas Bus Depot, Off J.V. Link Road,Jogeshwari (E)MumbaiMumbaiMAHARASHTRA400060India	NA	NA	NA	SDavis20@ITS.JNJ.com	18
32894	CTRI/2019/04/018855	Sanish Davis	SanishDavis	19	Head of Clinical Trial Operations and Medical Director	Covance India Pharmaceutical Services Pvt. Ltd.	CovanceIndiaPharmaceuticalServicesprivateLimited	Building No 1 Unit No 601 Raheja Mindspace Plot Nos. Gen/2/1/D Gen/2/1/E and Gen2/1/F at MIDC Trans Thane Creek Industrial Area within the village limits of Bonsari, Kukshet, Shiravane,Taluka and Registration Sub-District of Thane, Navi MumbaiMAHARASHTRA400706India	Ph: 912267193941	67193941	Ph: 912267193958	sanish.davis@covance.com	1
42206	CTRI/2020/07/026539	Sanish Davis	SanishDavis	19	R&D Director, GCO India	Johnson & Johnson Private Limited	JohnsonandJohnsonPrivateLimited	Arena Space, Behind Majas Bus Depot, Off J.V. Link Road,Jogeshwari (E) MumbaiMumbaiMAHARASHTRA400060India	NA	NA	NA	SDavis20@ITS.JNJ.com	18
48914	CTRI/2020/11/029082	Sanish Davis	SanishDavis	19	R&D Director GCO India	Janssen Pharmaceutical Companies of Johnson & Johnson	JohnsonandJohnsonPrivateLimited	Johnson and Johnson Private Limited, Arena Space,Josgehswari EastMumbaiMAHARASHTRA400060India	NA	NA	NA	SDavis20@ITS.JNJ.com	18
48922	CTRI/2020/11/029081	Sanish Davis	SanishDavis	19	R&D Director GCO India	Janssen Pharmaceutical Companies of Johnson & Johnson	JohnsonandJohnsonPrivateLimited	Johnson and Johnson Private Limited, Arena Space, Josgehswari EastMumbaiMAHARASHTRA400060India	NA	NA	NA	SDavis20@ITS.JNJ.com	18
52309	CTRI/2021/03/032147	Sanish Davis	SanishDavis	19	R&D Director Global Clinical Operations India	Johnson & Johnson Private Limited	JohnsonandJohnsonPrivateLimited	Arena Space, Behind Majas Bus Depot, Off J.V. Link Road, Jogeshwari (E)MumbaiMAHARASHTRA400060India	Ph: 9820958943	20958943	NA	SDavis20@ITS.JNJ.com	18
52774	CTRI/2021/08/036009	Sanish Davis	SanishDavis	19	R and D Director GCO India	Johnson and Johnson Private Limited	JohnsonandJohnsonPrivateLimited	Arena Space Behind Majas Depot Off J V Link Road Jogeshwari East Mumbai Maharashtra 40060 IndiaMumbaiMAHARASHTRA40060India	NA	NA	NA	sdavis20@its.jnj.com	18
54193	CTRI/2021/08/035691	Sanish Davis	SanishDavis	19	R&D Director Global Clinical Operations India	Johnson & Johnson Private Limited	JohnsonandJohnsonPrivateLimited	Arena Space, Behind Majas Bus Depot, Off J.V. Link Road,Jogeshwari (E)MumbaiMAHARASHTRA400060India	Ph: 9820958943	20958943	NA	SDavis20@ITS.JNJ.com	18
57278	CTRI/2021/11/038016	Sanish Davis	SanishDavis	19	R and D, Director, GCO India	Johnson and Johnson Pvt. Ltd.	JohnsonandJohnsonprivateLimited	Arena Space, Behind Majas Bus Depot, Off. J. V. Link Road, Jogeshwari (E).MumbaiMAHARASHTRA400060India	NA	NA	NA	sdavis20@its.jnj.com	18
58058	CTRI/2021/09/036588	Sanish Davis	SanishDavis	19	R & D Director	Johnson and Johnson Pvt. Ltd.	JohnsonandJohnsonprivateLimited	Arena Space, Behind Majas Bus Depot, Off. J. V. Link Road,Jogeshwari (E).MumbaiMAHARASHTRA 400060IndiaMumbaiMAHARASHTRA400060India	NA	NA	NA	sdavis20@its.jnj.com	18
60171	CTRI/2021/10/037564	Sanish Davis	SanishDavis	19	R and D, Director, GCO India	Johnson and Johnson Pvt. Ltd.	JohnsonandJohnsonprivateLimited	Arena Space, Behind Majas Bus Depot, Off. J. V. Link Road,Jogeshwari (E).MumbaiMAHARASHTRA400060India	NA	NA	NA	sdavis20@its.jnj.com	18
63507	CTRI/2022/01/039085	Sanish Davis	SanishDavis	19	R & D Director	Johnson and Johnson Pvt Ltd	JohnsonandJohnsonprivateLimited	Arena Space Behind Majas Bus Depot Off J. V. LinkRoad Jogeshwari EMumbai (Suburban)MAHARASHTRA400060India	NA	NA	NA	sdavis20@its.jnj.com	18
63545	CTRI/2022/01/039158	Sanish Davis	SanishDavis	19	R&D Director GCO India	Janssen Pharmaceutical Companies of Johnson & Johnson	JohnsonandJohnsonprivateLimited	Johnson and Johnson Private LimitedArena Space Jogeshwari EastMumbaiMAHARASHTRA400060India	NA	NA	NA	sdavis20@its.jnj.com	18
76611	CTRI/2023/02/049676	Sanish Davis	SanishDavis	19	R and D, Director, GCO India	Johnson and Johnson Pvt Ltd	JohnsonandJohnsonprivateLimited	Arena Space, Behind Majas Bus Depot, Off. J. V. Link RoadJogeshwari (E).Mumbai (Suburban)Mumbai (Suburban)MAHARASHTRA400060India	NA	NA	NA	sdavis20@its.jnj.com	18
77236	CTRI/2023/02/049675	Sanish Davis	SanishDavis	19	R and D Director GCO India	Johnson and Johnson Private Limited	JohnsonandJohnsonPrivateLimited	Arena Space Behind Majas Depot Off J V Link Road Jogeshwari EastMumbai (Suburban)MAHARASHTRA400060India	Ph: 9820958943	20958943	NA	SDavis20@ITS.JNJ.com	18
14484	CTRI/2018/03/012322	Sanjay Kumar	SanjayKumar	3	Assistant Professor	Sanjay Gandhi Post Graduate Institute of Medical Sciences	SanjayGandhiPostGraduateInstituteofMedicalSciences	Department of Anaesthesiology, SGPGIMS, LucknowDepartment of Anaesthesiology, , SGPGIMS, LucknowLucknowUTTAR PRADESH226014India	Ph: 05222665528	22665528	Ph: 0522-2668017	drsanjaygupta9@gmail.com	1
41835	CTRI/2020/03/023905	Sanjay Kumar	SanjayKumar	3	Associate Professor	National Institute of Ayurveda Jaipur	NationalInstituteofAyurvedaJaipur	Department of Rasashastra and Bhaishajya Kalpana National Institute of Ayurveda Amer Road JaipurJaipurRAJASTHAN302002India	Ph: 9887644272	87644272	NA	drsan_agr@yahoo.com	1
80391	CTRI/2023/03/050517	sanjay kumar	sanjaykumar	3	senior resident	INDIRA GANDHI INSTITUTE OF MEDICAL SCIENCES,PATNA -14	INDIRAGANDHIINSTITUTEOFMEDICALSCIENCES	DEPARTMENT OF ANAESTHESIOLOGY , 1ST FLOOR , WARD BLOCK , IGIMS , PATNA DEPARTMENT OF ANAESTHESIOLOGY , 1ST FLOOR , WARD BLOCK , IGIMS , PATNA PatnaBIHAR800014India	Ph: 8804709874	04709874	NA	sanjay4ujnv@gmail.com	1
45	CTRI/2012/05/002696	Sanjay Mehendale	SanjayMehendale	2	Director	National Institute of Epidemiology	NationalInstituteofEpidemiology	National Institute of Epidemiology (NIE),Indian Council of Medical Research (ICMR), R127, TNHB, AyapakkamChennaiTAMIL NADU600077India	Ph: 04426136204	26136204	Ph: 04426820464	directorne@dataone.in	1
838	CTRI/2009/091/000644	Sanjay Mehendale	SanjayMehendale	2	Principal investigator	National AIDS Research Institute	NationalAIDSResearchInstitute	National AIDS Research Institute 73, G Block MIDC,Bhosari,PuneMAHARASHTRA411 026India	Ph: 912027331200	27331200	Ph: 91-20-27121071	smehendale@nariindia.org	1
30805	CTRI/2019/03/018143	Sanjay Sharma	SanjaySharma	4	General Manager	Torrent Pharmaceuticals Ltd, Research Centre	TorrentPharmaceuticalsLimited	Torrent Pharmaceuticals Ltd, Research Centre, Village: BhatDist: Gandhinagar, Gujarat 382428 IndiaAhmadabadGUJARAT382428India	Ph: 07923969100	23969100	Ph: 079-23969135	SanjaySharma@torrentpharma.com	3
37291	CTRI/2019/11/022045	Sanjay Sharma	SanjaySharma	4	General Manager	Torrent Pharmaceuticals Limited	TorrentPharmaceuticalsLimited	Torrent Pharmaceuticals LimitedResearch Centre,Village: Bhat-382 428Dist: GandhinagarGujarat, IndiaTorrent Pharmaceuticals LimitedResearch Centre,Village: Bhat-382 428Dist: GandhinagarGujarat, IndiaGandhinagarGUJARAT382428India	Ph: 07923969100	23969100	Ph: 079-23969135	sanjaysharma@torrentpharma.com	3
46471	CTRI/2020/09/027555	sanjay Sharma	sanjaySharma	4	General manager	Torrent Pharmaceuticals Ltd, Research Centre	TorrentPharmaceuticalsLimited	Torrent Pharmaceuticals Ltd, Research Centre, Village: Bhat Dist-Gandhinagar, Gujarat 382428 IndiaGandhinagarGUJARAT382428India	Ph: 9810229137	10229137	Ph: 079-23969135	SanjaySharma@torrentpharma.com	3
46575	CTRI/2020/10/028651	Sanjay Sharma	SanjaySharma	4	Clinical Director and Head, Department of Neurology	Ramkrishna Care Medical Sciences Pvt. Ltd. Raipur (CG)	RamkrishnaCareMedicalSciencesprivateLimitedRaipurCG	Aurobindo Enclave, Pachpedi Naka, Dhamtari Road, Raipur (CG)RaipurCHHATTISGARH492001India	Ph: 9893137662	93137662	Ph: 0771-4004037	drsanjaysharma12345@gmail.com	1
1044	CTRI/2009/091/000888	Sanjeev Hegde	SanjeevHegde	5	Head Clinical Development	Reliance Life Science Pvt. Ltd.	ReliancelifesciencesprivateLimited	Reliance Clinical Research Services Reliance Life Science Pvt. Ltd.Dhirubhai Ambani Life Sciences Centre Plot No. R 282 TTC Area of MIDCThane Belapur Road Rabale Navi MumbaiThaneMAHARASHTRA400701India	Ph: 02267678208	67678208	Ph: 02267678222	sanjeev.hegde@relbio.com	4
1874	CTRI/2010/091/001063	Sanjeev Hegde	SanjeevHegde	5	Head Clinical Development	Reliance Life Science Pvt. Ltd	ReliancelifesciencesprivateLimited	Dhirubhai Ambani Life Sciences Centre Plot No. R 282 TTC Area of MIDCThane Belapur Road Rabale Navi Mumbai ThaneMAHARASHTRA400701India	Ph: 02267678208	67678208	Ph: 02267678222	sanjeev.hegde@relbio.com	4
9502	CTRI/2015/03/005607	Sanjeev Hegde	SanjeevHegde	5	Head- Clinical Development	Reliance Life Sciences Pvt. Ltd	ReliancelifesciencesprivateLimited	Dhirubhai Ambani Life Sciences Centre R-282 TTC Area of MIDC Rabale Mumbai Maharashtra, India.ThaneMAHARASHTRA400701India	Ph: 02267678208	67678208	Ph: 02267678299	sanjeev.hegde@relbio.com	4
10270	CTRI/2015/06/005907	Sanjeev Hegde	SanjeevHegde	5	Head Clinical Development	Reliance Life Sciences	ReliancelifesciencesprivateLimited	Reliance Life Sciences Pvt.LtdDhirubhai Ambani Life Sciences Centre R-282 TTC Area of MIDC Rabale Mumbai Maharashtra 400701, India.ThaneMAHARASHTRA400701India	Ph: 0224067000	24067000	Ph: 02240678299	sanjeev.hegde@relbio.com	4
25684	CTRI/2018/04/013390	Sanjeev Hegde	SanjeevHegde	5	Associate Vice President Global Clinical Operations	Mylan Pharmaceuticals Private Limited	MylanPharmaceuticalsPrivateLimited	Mylan Pharmaceuticals Private Limited Prestige Platina 3, Prestige Tech Park II,Kadubesanahalli, BengaluruBangaloreKARNATAKA560103India	Ph: 7349635726	49635726	NA	sanjeev.hegde@mylan.com	1
5719	CTRI/2013/02/003350	Shashank Shekhar	ShashankShekhar	2	Assistant Professor	Dr RPGMC Tanda	DrRPGMCTanda	Set 27, Block EType IVDr RPGMC TandaKangraKangraHIMACHAL PRADESH176001India	NA	NA	NA	longshanks28@gmail.com	1
28400	CTRI/2018/10/015915	Shashank Shekhar	ShashankShekhar	2	Senior Resident	Indira Gandhi Institute of Medical Sciences	IndiraGandhiInstituteofMedicalSciences	Dept. Of AnaesthesiologyNear O.T. Complex, 1st floorIndira gandhi institute of medical sciences, SheikhpuraPatnaPatnaBIHAR800014India	Ph: 8085934938	85934938	NA	sshekhar4u@yahoo.com	1
9025	CTRI/2018/04/013361	Shashi Kant	ShashiKant	5	Professor	AIIMS, New Delhi	AIIMS	Centre for Community Medicine, CRHSP BallabgarhAll India Institute of Medical Sciences, New Delhi. SouthDELHI110029India	NA	NA	NA	skant76@gmail.com	3
14091	CTRI/2017/09/009720	Shashi Kant	ShashiKant	5	Professor	All India Institute of Medical Sciences, New Delhi	AIIMS	Room No 11Centre for Community Medicine,Old OT Block,AIIMS, Ansari Nagar, New DelhiSouth WestDELHI110029India	NA	NA	NA	skant76@gmail.com	3
26037	CTRI/2018/06/014432	Shashi Kant	ShashiKant	5	Professor and Head	All India Institute of Medical Sciences	AIIMS	Room No 11, Centre For Community Medicine, Old OT Block, AIIMS, New DelhiSouthDELHI110029India	Ph: 9810464064	10464064	NA	skant76@gmail.com	3
33507	CTRI/2019/05/019193	Shashi Kant	ShashiKant	5	Senior Resident	Indira Gandhi Institute of Medical Sciences	IndiraGandhiInstituteofMedicalSciences	First Floor, Ward BlockDepartment of Anaesthesiology and Critical Care MedicineSheikhpura, Bailey RoadPatnaBIHAR800014India	Ph: 9934221343	34221343	NA	dr.shashikant2000@gmail.com	2
33508	CTRI/2019/05/019128	Shashi Kant	ShashiKant	5	Senior Resident	Indira Gandhi Institute of Medical Sciences	IndiraGandhiInstituteofMedicalSciences	First Floor, Ward Block, Department of Anaesthesiology and Critical Care MedicineSheikhpura, Bailey RoadPatnaBIHAR800014India	Ph: 9934221343	34221343	NA	dr.shashikant2000@gmail.com	2
21527	CTRI/2017/12/011025	Shekhar Dawkhar	ShekharDawkhar	4	Senior Costing Director	Covance India Pharmaceutical Services Private Limited	CovanceIndiaPharmaceuticalServicesPrivateLimited	Covance India Pharmaceutical Services Private Limited Building No. 1, Unit No. 601, Raheja Mindspace Plot Nos. Gen/2/1/D, Gen/2/1/E & Gen2/1/F at MIDC Trans Thane Creek Industrial Area(continued) within the village limits of Bonsari, Kukshet, Shiravane, Taluka and Registration Sub-District of Thane, Navi Mumbai, Maharashtra 400706, IndiaThaneMAHARASHTRA400706India	Ph: 912268221585	68221585	Ph: 912268221501	Shekhar.Dawkhar@covance.com	1
65453	CTRI/2022/03/041246	Shekhar Dawkhar	ShekharDawkhar	4	Senior Director	Labcorp Drug Development India Private Limited	LabcorpDrugDevelopmentIndiaPrivateLimited	Labcorp Drug Development India Private Limited, Bld No. 1, Unit No. 601, Raheja Mindspace, Plot No. Gen21D,EandF at MIDCTTC, Shiravane, Nerul, Navi Mumbai, MaharashtraMumbai (Suburban)MAHARASHTRA400706India	Ph: 912268221500	68221500	NA	shekhar.dawkhar@labcorp.com	3
65480	CTRI/2022/05/042839	Shekhar Dawkhar	ShekharDawkhar	4	Senior Director	Labcorp Drug Development India Private Limited	LabcorpDrugDevelopmentIndiaPrivateLimited	Labcorp Drug Development India Private Limited, Bld No. 1, Unit No. 601, Raheja Mindspace, Plot No. Gen21D,EandF at MIDCTTC,Shiravane, Nerul, Navi Mumbai, MaharashtraMumbai (Suburban)MAHARASHTRA400706India	Ph: 912268221500	68221500	NA	shekhar.dawkhar@labcorp.com	3
71460	CTRI/2022/09/046087	Shekhar Dawkhar	ShekharDawkhar	4	Senior Director	Labcorp Drug Development India Private Limited	LabcorpDrugDevelopmentIndiaPrivateLimited	Labcorp Drug Development India Private Limited, Bld No. 1, Unit No. 601, Raheja Mindspace, Plot No. Gen21D,EandF at MIDCTTC, Shiravane, Nerul, Navi Mumbai, MaharashtraMumbai (Suburban)MAHARASHTRA400706India	Ph: 912268221500	68221500	NA	Shekhar.Dawkhar@labcorp.com	3
20454	CTRI/2017/10/009999	Shilpa Arora	ShilpaArora	2	Post Graduate Student	PDM Dental College and Research Institute	PDMDentalCollegeandResearchInstitute	Department of Conservative Dentistry and Endodontics2nd Floor, Room no- 303sector - 3A, village Sarai Aurangabad, BahadurgarhJhajjarHARYANA124507India	Ph: 9215910900	15910900	NA	arora.shilpa64@yahoo.com	1
34032	CTRI/2019/05/019336	Shilpa Arora	ShilpaArora	2	MDS Student	Sudha Rustagi College of Dental Sciences and Research, Faridabad	SudhaRustagiCollegeofDentalSciencesandResearchFaridabad	Post graduate student, Room no. 3, Department of Public Health Dentistry, Sudha Rustagi College of Dental Sciences and Reasearch, Faridabad, Haryana (121002)FaridabadHARYANA121002India	Ph: 8929124678	29124678	NA	drshilpaarora007@gmail.com	1
316	CTRI/2009/091/000039	Shilpi Dhawan	ShilpiDhawan	13	NA	NA	nan	Dr Reddys Laboratories Ltd 8-2-337, Road No.:3 , Banjara HillsHyderabadANDHRA PRADESH500034India	Ph: 04049002470	49002470	Ph: 04049002070	shilpid@drreddys.com	5
2291	CTRI/2010/091/001507	Shilpi Dhawan	ShilpiDhawan	13	NA	NA	nan	6-3-865, 3rdfloor , Madhupala Towers , Global Medical Affairs Dr Reddys Laboratories Ltd, Ameerpet HyderabadANDHRA PRADESH500016India	Ph: 04030783221	30783221	Ph: 040-66511536	shilpid@drreddys.com	5
9732	CTRI/2014/08/004830	Shilpi Dhawan	ShilpiDhawan	13	Associate Director	Dr. Reddys Laboratories Limited	DrReddysLaboratoriesLimited	Global Medical Affairs Dr. Reddys Laboratories Limited,8-2-337Road No:3,Banjara Hills Hyderabad, Andhra Pradesh, IndiaGlobal Medical Affairs Dr. Reddys Laboratories Limited,8-2-337Road No:3,Banjara Hills Hyderabad, Andhra Pradesh, IndiaHyderabadANDHRA PRADESH500034India	Ph: 04049002470	49002470	NA	shilpid@drreddys.com	5
16042	CTRI/2016/11/007491	Shilpi Dhawan	ShilpiDhawan	13	General Manager-India Clinical Research	Sun Pharma Laboratories Limited	SunPharmaLaboratoriesLimited	Sun Pharma Laboratories Limited,Sun House, Plot No. 201 B/1, Western Express Highway, Goregaon (E), Mumbai-400063, Maharashtra, IndiaMumbaiMAHARASHTRA400063India	Ph: 02243245397	43245397	Ph: 02228947101	shilpi.dhawan@sunpharma.com	8
16044	CTRI/2016/11/007439	Shilpi Dhawan	ShilpiDhawan	13	General Manager	Sun Pharma Laboratories Limited (SPLL)	SunPharmaLaboratoriesLimited	Sun Pharma Laboratories Limited (SPLL)Ã¢Â€Â˜Sun HouseÃ¢Â€Â™201, B/1, Western Express Highway, Goregaon(E), Mumbai-400063,Maharashtra, India.Sun Pharma Laboratories Limited (SPLL)Ã¢Â€Â˜Sun HouseÃ¢Â€Â™201, B/1, Western Express Highway, Goregaon(E), Mumbai-400063,Maharashtra, India.MumbaiMAHARASHTRA400063India	Ph: 02243245299	43245299	Ph: 02243244343	shilpi.dhawan@sunpharma.com	8
18903	CTRI/2017/05/008655	Shilpi Dhawan	ShilpiDhawan	13	Associate Director	Dr. ReddyÃ¢Â€Â™s Laboratories Ltd	DrReddysLaboratoriesLimited	Clinical Management TeamDr. ReddyÃ¢Â€Â™s Laboratories Ltd, Integrated Product Development, Bachupally, Quthubullapur MandalSurvey No: 42, 45 and 46,HyderabadANDHRA PRADESH500090India	Ph: 04048796019	48796019	NA	shilpid@drreddys.com	5
19773	CTRI/2017/08/009485	Shilpi Dhawan	ShilpiDhawan	13	General Manager	Sun Pharma Laboratories Limited (SPLL)	SunPharmaLaboratoriesLimited	Sun Pharma Laboratories Limited,Sun House, Plot No. 201, B/1, Western Express Highway,Goregaon (E)MumbaiMAHARASHTRA400063India	Ph: 02243245299	43245299	Ph: 02243244343	shilpi.dhawan@sunpharma.com	8
19783	CTRI/2017/10/010146	Shilpi Dhawan	ShilpiDhawan	13	General Manager	Sun Pharma Laboratories Limited (SPLL)	SunPharmaLaboratoriesLimited	Sun Pharma Laboratories Limited,Sun House, Plot No. 201, B/1, Western Express Highway,Goregaon (E)MumbaiMAHARASHTRA400063India	Ph: 02243245299	43245299	Ph: 022243244343	shilpi.dhawan@sunpharma.com	8
20237	CTRI/2017/09/009855	Shilpi Dhawan	ShilpiDhawan	13	Associate Director	Dr. ReddyÃ¢Â€Â™s Laboratories Ltd	DrReddysLaboratoriesLimited	Clinical Management Team Dr. ReddyÃ¢Â€Â™s Laboratories Ltd, Integrated Product Development, Bachupally, Quthubullapur Mandal Survey No: 42, 45 and 46, HyderabadHyderabadANDHRA PRADESH500090India	Ph: 04048796019	48796019	NA	shilpid@drreddys.com	5
27221	CTRI/2018/10/015886	Shilpi Dhawan	ShilpiDhawan	13	General Manager	Sun Pharma Laboratories Limited (SPLL)	SunPharmaLaboratoriesLimited	Sun Pharma Laboratories Limited,Sun House, Plot No. 201 B/1, Western Express Highway, Goregaon (E)MumbaiMAHARASHTRA400063India	Ph: 02243245299	43245299	Ph: 022243244343	shilpi.dhawan@sunpharma.com	8
41483	CTRI/2020/07/026419	Shilpi Dhawan	ShilpiDhawan	13	Head India Clinical Research	Sun Pharma Laboratories Limited	SunPharmaLaboratoriesLimited	Sun Pharma Laboratories Limited,Sun House, Plot No. 201 B/1, Western Express Highway, Goregaon (E), Mumbai-400063, Maharashtra, India. MumbaiMAHARASHTRA400063India	Ph: 02243245299	43245299	Ph: 02243244343	shilpi.dhawan@sunpharma.com	8
43702	CTRI/2020/05/025397	Shilpi Dhawan	ShilpiDhawan	13	Head India Clinical Research	NA	nan	Sun Pharma Laboratories Limited,Sun House, Plot No. 201 B/1, Western Express Highway, Goregaon (E), Mumbai-400063, Maharashtra, India. MumbaiMAHARASHTRA400063India	Ph: 02243245299	43245299	Ph: 02243244343	shilpi.dhawan@sunpharma.com	8
44350	CTRI/2020/06/026220	Shilpi Dhawan	ShilpiDhawan	13	Head India Clinical Research	Sun Pharma Laboratories Limited	SunPharmaLaboratoriesLimited	Sun Pharma Laboratories Limited,Sun House, Plot No. 201 B/1, Western Express Highway, Goregaon (E), Mumbai-400063, Maharashtra, India. MumbaiMAHARASHTRA400063India	Ph: 02243245299	43245299	Ph: 02243244343	shilpi.dhawan@sunpharma.com	8
1722	CTRI/2010/091/000551	Shriprasad Joshi	ShriprasadJoshi	3	NA	NA	nan	Quintiles Research (India) Private Limited301-A-1, Leela Business Park, M V Road, Andheri (East)MumbaiMAHARASHTRA400059India	Ph: 02266774242	66774242	Ph: 022-66774343	shriprasad.joshi@quintiles.com	1
8536	CTRI/2014/02/004416	Shriprasad Joshi	ShriprasadJoshi	3	Project Manager	Boehringer Ingelheim India Pvt Ltd	BoehringerIngelheimIndiaprivateLimited	1102, 11th Floor, Hallmark Business Plaza, Guru Nanak Hospital,Near Guru Nanak Hospital, Bandra (East), Mumbai. MumbaiMAHARASHTRA400051India	Ph: 912226456477	26456477	Ph: 91-22-26456163	shriprasad.joshi.ext@boehringer-ingelheim.com	2
9819	CTRI/2014/08/004907	Shriprasad Joshi	ShriprasadJoshi	3	Project Manager	Boehringer Ingelheim India Pvt Ltd	BoehringerIngelheimIndiaprivateLimited	1102, 11th Floor, Hallmark Business PlazaGurunanak Hospital Road,Bandra (East), MumbaiMumbaiMAHARASHTRA400051India	Ph: 912226456477	26456477	Ph: 91-22-26456163	shriprasad.joshi.ext@boehringer-ingelheim.com	2
8460	CTRI/2014/05/004613	S K Sharma	SKSharma	2	Research Officer Scientist-4 (Principal Investigator)	Central Council for Research in Ayurvedic Sciences (CCRAS)	CentralCouncilforResearchinAyurvedicSciences	Ayurveda Regional Research Institute Mandi.Room No-2,1st FloorGandhi Bhavan,Tehsil Sadar,District Mandi Himachal Pradesh175001 IndiaAyurveda Regional Research Institute Mandi.Room No-2,1stFloorGandhi Bhavan,Tehsil Sadar,District Mandi Himachal Pradesh175001 IndiaMandiHIMACHAL PRADESH175001India	Ph: 01905222857	05222857	Ph: 01905222857	arri.mandi@gmail.com	1
19065	CTRI/2017/11/010410	S K Sharma	SKSharma	2	Assistant Director (Ayu.) Incharge	Regional Ayurveda Research Institute for Nutritional Disorders	RegionalAyurvedaResearchInstituteforNutritionalDisorders	Regional Ayurveda Research Institute for Nutritional Disorders,Gandhi Bhawan,Mandi (HP)MandiHIMACHAL PRADESH175001India	Ph: 9418062731	18062731	Ph: 01905222857	dr.sk.sharma.ad@gmail.com	1
46945	CTRI/2020/09/027956	Sowmya Bondalapati	SowmyaBondalapati	3	Principal Investigator, Clinical Pharmacology Department	Jeevan Scientific Technology Limited,	JeevanScientificTechnologyLimited	Room No. 1No.: B-17, TIE, Phase II, BalanagarHyderabadTELANGANA500037India	Ph: 9908999994	08999994	Ph: 04067364707	vasudev.sureddy@jeevanscientific.com	1
75374	CTRI/2022/11/047188	Sowmya Bondalapati	SowmyaBondalapati	3	Principal Investigator	ADVITY Research Pvt. Ltd.,	ADVITYResearchprivateLimited	3rd & 4th Floors, Archies Continental,Adj: Kukatpally Metro station,KukatpallyHyderabadTELANGANA500072India	Ph: 9848582761	48582761	NA	sowmya.bondalapati@advityresearch.com	2
79976	CTRI/2023/03/050804	Sowmya Bondalapati	SowmyaBondalapati	3	Overall Trial Co-ordinator	ADVITY Research Pvt. Ltd.,	ADVITYResearchprivateLimited	Archies Continental, Adj: Kukatpally Metro station, KukatpallyHyderabadTELANGANA500072India	Ph: 9848582761	48582761	NA	sowmya.bondalapati@advityresearch.com	2
719	CTRI/2009/091/000511	Srikanth Tripathy	SrikanthTripathy	6	scientist F	NA	nan	National AIDS Research Institute, 73 G Block, MIDC, Bhosari,PunePuneMAHARASHTRA411026India	Ph: 912027121343	27121343	Ph: 91-20-27121071	stripathy@nariindia.org	5
845	CTRI/2009/091/000652	Srikanth Tripathy	SrikanthTripathy	6	Scientist F	NA	nan	National AIDS Research Institute, 73, G Block MIDC,Bhosari,PuneNational AIDS Research Institute, 73, G Block MIDC,Bhosari,PunePuneMAHARASHTRA411 026India	Ph: 912027121343	27121343	Ph: 91-20-27121071	stripathy@nariindia.org	5
4108	CTRI/2012/02/002433	Srikanth Tripathy	SrikanthTripathy	6	Principal investigator	National AIDS Research Institute	NationalAIDSResearchInstitute	73 G Block MIDC Bhosari PuneMAHARASHTRA411026India	Ph: 02027331200	27331200	Ph: 91-20-27121071	stripathy@nariindia.org	5
5420	CTRI/2012/11/003088	Srikanth Tripathy	SrikanthTripathy	6	Scientist F	National AIDS Research Institute	NationalAIDSResearchInstitute	73-G Block MIDC BhosariPuneMAHARASHTRA411026India PuneMAHARASHTRA411026India	Ph: 02027331200	27331200	Ph: 91-20-27121071	stripathy@nariindia.org	5
5527	CTRI/2012/12/003168	Srikanth Tripathy	SrikanthTripathy	6	Scientist F	National AIDS Research Institute	NationalAIDSResearchInstitute	73-G Block MIDC Bhosari PunePuneMAHARASHTRA411026India	Ph: 02027331200	27331200	Ph: 91-44-22542939	stripathy@nariindia.org	5
44288	CTRI/2020/07/026305	Srikanth Tripathy	SrikanthTripathy	6	Director In Charge	ICMR National Institute for Research in TB	ICMR-NationalInstituteforResearchinTuberculosis	No 1 Mayor Sathyamoorthy roadChetpetChennai 600031ChennaiTAMIL NADU600031India	Ph: 04428369535	28369535	NA	directornirt@nirt.res.in	1
9510	CTRI/2017/11/010723	Sudhir Bhandari	SudhirBhandari	3	Assistant Prof	PGIMER	PGIMER	Oral Health Sciences Centre,PGIMER,ChandigarhCHANDIGARH160012India	Ph: 9501866133	01866133	NA	drsudhirbhandari@yahoo.co.in	2
31352	CTRI/2019/02/017878	SUDHIR BHANDARI	SUDHIRBHANDARI	3	Additional Professor	Postgraduate Institute of Medical Education and Research	PGIMER	Unit of Prosthodontics,Oral Health Sciences Centre,PGIMERSector 12ChandigarhChandigarhCHANDIGARH160012India	Ph: 9501866133	01866133	NA	drsudhirbhandari@yahoo.co.in	2
48213	CTRI/2020/11/029345	Sudhir Bhandari	SudhirBhandari	3	Principal Investigator	Sawai Mann Singh Hospital	SawaiMannSinghHospital	Sawai Mann Singh Hospital,JLN MargRajasthan, IndiaJaipurRAJASTHAN302004India	Ph: 01414044565	14044565	NA	drs_bhandari@yahoo.com	1
2963	CTRI/2011/06/001834	Sumit Arora	SumitArora	4	Director	NA	nan	Parexel International Synchron Pvt. Ltd., MFAR Silver Line Tech ParkPlot #180, 3rd floor, EPIP II Phase, WhitefieldBangaloreKARNATAKA560066India	Ph: 08040538111	40538111	Ph: 08040956536	sumit.arora@parexel.com	1
51800	CTRI/2021/02/030986	Sumit Arora	SumitArora	4	Vice President Clinical Operations	Veeda Clinical Research Pvt, Ltd.	VeedaClinicalResearchprivateLimited	Veeda Clinical Research Pvt. Ltd Shivalik Plaza, Near I.I.M.Ambawadi Ahmedabad, Gujarat 380 015 India AhmadabadGUJARAT 380015 IndiaAhmadabadGUJARAT380015IndiaAhmadabadGUJARAT380015India	Ph: 7930013000	30013000	Ph: 7930013010	Sumit.arora@veedacr.com	3
59540	CTRI/2021/10/037269	Sumit Arora	SumitArora	4	Vice President Clinical Operations	Veeda Clinical Research Pvt, Ltd.	VeedaClinicalResearchprivateLimited	Veeda Clinical Research LtdShivalik Plaza, Near I.I.M.Ambawadi, Ahmedabad 380 015 IndiaAhmadabadGUJARAT380015India	Ph: 7930013000	30013000	Ph: 7930013010	Sumit.arora@veedacr.com	3
62025	CTRI/2021/12/038651	Sumit Arora	SumitArora	4	Vice President Clinical Operations	Veeda Clinical Research Ltd.	VeedaClinicalResearchprivateLimited	Veeda Clinical Research Ltd.,Shivalik Plaza, Near I.I.M., Ambawadi, Ahmedabad 380 015, IndiaAhmadabadGUJARAT380015India	Ph: 7930013000	30013000	Ph: 7930013010	Sumit.arora@veedacr.com	3
10481	CTRI/2014/12/005234	Tapan Shah	TapanShah	2	Project Manager	Lambda Therapeutic Research Ltd	LambdaTherapeuticResearchLimited	Lambda House, Plot no. 38, Survey No. 388, Near Silver Oak Club, S. G. Highway, GotaAhmadabadGUJARAT382461India	Ph: 07940202570	40202570	Ph: 07940202021	tapanpshah@lambda-cro.com	1
59711	CTRI/2021/09/036100	Tapan Shah	TapanShah	2	Principal Investigator	Sanad Janta Multispeciality Hospital.	SanadJantaMultispecialityHospital	Sanad Janta Multispeciality Hospital. AhmedabadSanandAhmadabadGUJARAT382110India	Ph: 09825739241	25739241	NA	drtapansah@gmail.com	1
3522	CTRI/2012/11/003160	Tarun Pandotra	TarunPandotra	4	Director, Clinical Operations	PRA International	PRAInternational	B 402, Business Square, Andheri Kurla RoadChakala, Andheri (E)Mumbai (Suburban)MAHARASHTRA400093India	Ph: 02240309578	40309578	Ph: 02240309134	PandotraTarun@praintl.com	3
3524	CTRI/2012/12/003169	Tarun Pandotra	TarunPandotra	4	Director, Clinical Operations	PRA International	PRAInternational	B 402, Business Square, Andheri Kurla Road, Chakala, Andheri (E)Mumbai (Suburban)MAHARASHTRA400093India	Ph: 912240309578	40309578	Ph: 912240309134	PandotraTarun@praintl.com	3
4775	CTRI/2012/12/003191	Tarun Pandotra	TarunPandotra	4	Director, Clinical Operations	PRA International	PRAInternational	B 402, Business Square, Andheri Kurla Road, Chakala, Andheri (E)Mumbai (Suburban)MAHARASHTRA400093India	Ph: 912240309578	40309578	Ph: 912240309134	PandotraTarun@praIntl.com	3
65592	CTRI/2022/03/041181	Tarun Pandotra	TarunPandotra	4	Director	Acheron Clinical Solutions	AcheronClinicalSolutions	808, Kodigehalli Main Road, NTI Layout, Rajiv Gandhi Nagar,KodigehalliNABangaloreKARNATAKA560092India	Ph: 08860009879	60009879	NA	tarun.p@archeroncs.com	1
43918	CTRI/2020/08/027075	uma kumar	umakumar	2	Professor	Karpaga Vinayaga Institute Of Medical Sciences And Research Center	KarpagaVinayagaInstituteOfMedicalSciencesAndResearchcentre	GST Road, Chinna Kolambakkam, Palayanoor, Dist, Maduranthakam, Tamil NaduKancheepuramTAMIL NADU603308India	Ph: 9972872174	72872174	NA	umakumar.jss@gmail.com	1
69413	CTRI/2022/05/042792	Uma Kumar	UmaKumar	2	Professor and Head, Dept of Rheumatology, AIIMS, New Delhi	AIIMS, New Delhi	AIIMS	Room No 4076, 4th Floor, Teaching Block, AIIMS, New DelhiCentralDELHI110029India	Ph: 911126594467	26594467	NA	umaakumar@yahoo.co.in	1
873	CTRI/2009/091/000687	Upendra Kaul	UpendraKaul	2	NA	NA	nan	Escorts Heart Institute andResearch CentreNew DelhiDELHI110025India	Ph: 9811150518	11150518	Ph: 29238746	ukaul@de13.vsnl.net.in	1
27535	CTRI/2018/10/016193	Upendra Kaul	UpendraKaul	2	Chairman -Batra Heart Centre	Batra Hospital and Medical Reaserch Centre 1	BatraHospitalandMedicalReaserchCentre1	Batra Hospital and Medical Reaserch Centre 1, Tughlakabad Institutional Area Mehrauli Badarpur Road, Vayusenabad,New Delhi New DelhiDELHI110062India	Ph: 01129958747	29958747	Ph: 01129956255	kaul.upendra@gmail.com	1
22383	CTRI/2018/04/013316	Yogesh Sharma	YogeshSharma	3	Professor & HOD	Armed Forces Medical College	ArmedForcesMedicalCollege	Department of Orthopedics Armed Forces Medical CollegePuneMAHARASHTRA411040India	Ph: 8407958962	07958962	NA	doctoryogeshsharma@yahoo.co.in	1
22895	CTRI/2018/03/012481	Yogesh Sharma	YogeshSharma	3	Trial Coordinator	Curatio Health Care	CuratioHealthCare	Curatio Health Care (I) Pvt. Ltd. No.25/13, Whites Road,4th Floor, Mamatha Complex, Royapettah, ChennaiChennaiTAMIL NADU600014India	Ph: 9717832255	17832255	NA	yogesh.ksharma@yahoo.com	2
25427	CTRI/2018/05/013553	Yogesh Sharma	YogeshSharma	3	Trial Coordinator	Dhanvantari Nano Ayushadi Private Limited	DhanvantariNanoAyushadiPrivateLimited	Dhanvantari Nano Ayushadi Private LimitedNo 8 34 Neelakanta Mehta StreetThyagaraya Nagar Chennai ChennaiTAMIL NADU600017India	Ph: 9717832255	17832255	NA	yogesh.ksharma@yahoo.com	2

## Sheet: 12
Trial_ID	Registration_number	PI_Name	PI Name_No spaces	Count of PI Names	PI_Designation	PI_Affiliation	PI_Affiliation_cleaned	PI_Address	PI_Phone	PI Phone_cleaned	PI_Fax	PI_Fax_Cleaned	PI_Email	Count of PI Email IDs
319	CTRI/2009/091/000043	Ambrish K Srivastava	AmbrishKSrivastava	1	NA	NA	NA	Torrent Research CentreVillage: BhatGandhinagarGUJARAT382428India	Ph: 079-23969100	23969100	Ph: 079-23969135	23969135	ambrishsrivastava@torrentpharma.com	1
3909	CTRI/2012/05/002645	MD Gupte	MDGupte	2	Director	National Institute of Epidemiology	NationalInstituteofEpidemiology	National Institute of Epidemiology (NIE),Indian Council of Medical Research (ICMR),R-127, TNHB, Ayapakkam,ChennaiChennaiTAMIL NADU600077India	Ph: 91-44-26136204	26136204	Ph: 91-44-26820464	26820464	directorne@dataone.in	2
4651	CTRI/2012/07/002791	MD Gupte	MDGupte	2	Director (formerly officer in charge CJIL Field Unit, Avadi)	National Institute of Epidemiology	NationalInstituteofEpidemiology	National Institute of Epidemiology(NIE), Indian Council of Medical Research(ICMR), R-127, TNHB, Ayapakkam, ChennaiChennaiTAMIL NADU600077India	Ph: 91-44-26136204	26136204	Ph: 91-44-26820464	26820464	directorne@dataone.in	2
470	CTRI/2009/091/000217	K M Prasanna Kumar	KMPrasannaKumar	1	Endocrinologist	NA	NA	Medisys Clinisearch India Pvt LtdBangalore Diabetic Centre, Kalyan Nagar ,BangaloreKARNATAKA560043India	Ph: 91-80-25421233	25421233	Ph: 91-80-25425396	25425396	drkmpk@gmail.com	1
10749	CTRI/2015/04/005697	Manjula S	ManjulaS	6	Vice president -Medical services	Micro Labs Ltd	MicroLabsLimitedBangalore	No 27 Race course Road Bangalore Karnataka India No 27 Race course Road Bangalore KarnatakaIndia BangaloreKARNATAKA560001India	NA	NA	NA	NA	drmanjula@microlabs.in	6
23498	CTRI/2018/04/013245	Manjula S	ManjulaS	6	Vice President, Department of Medical Services	Micro Labs Limited	MicroLabsLimitedBangalore	Micro Labs Limited#27, Race Course Road, Bangalore, KARNATAKA560001 India BangaloreKARNATAKA560001India	Ph: 08022370451	22370451	NA	NA	drmanjula@microlabs.in	6
51847	CTRI/2021/03/031676	Manjula S	ManjulaS	6	Sr VP Medical Services	Micro Labs Limited	MicroLabsLimitedBangalore	31 Race Course RoadBangaloreKARNATAKA560001India	Ph: 08022370451	22370451	Ph: 08022256323	22256323	drmanjula@microlabs.in	6
58646	CTRI/2021/10/037204	Manjula S	ManjulaS	6	Sr VP Medical Services	Micro Labs Limited	MicroLabsLimitedBangalore	31 Race Course RoadBangaloreKARNATAKA560001India	Ph: 08022370451	22370451	Ph: 08022256323	22256323	drmanjula@microlabs.in	6
62069	CTRI/2021/11/037926	Manjula S	ManjulaS	6	Sr VP Medical Services	Micro Labs Limited	MicroLabsLimitedBangalore	Dept of medical services, 31 Race Course RoadBangaloreKARNATAKA560001India	Ph: 08022370451	22370451	Ph: 08022256323	22256323	drmanjula@microlabs.in	6
70291	CTRI/2022/07/044179	Manjula S	ManjulaS	6	Sr VP Medical Services	Micro Labs Limited	MicroLabsLimitedBangalore	Dept of Medical Services, 31 Race Course RoadBangaloreKARNATAKA560001India	Ph: 08022370451	22370451	Ph: 08022256323	22256323	drmanjula@microlabs.in	6
26390	CTRI/2018/05/014178	Raj V Nagarkar	RajVNagarkar	2	Chairman and Surgical Oncologist	HCG Manavata Cancer Centre	HCGManavataCancerCentre	HCG Manavata Cancer Centre Near Mahamarg Bus StandMumbai Naka Nashik 422 004.NashikMAHAR ASHTRA422 004IndiaNashikMAHARASHTRA422 004India	Ph: 9823061929	23061929	NA	NA	drraj@manavatacancercentre.com	2
31265	CTRI/2019/02/017548	Raj V Nagarkar	RajVNagarkar	2	Chairman and Surgical Oncologist	HCG Manavata Cancer Centre	HCGManavataCancerCentre	Ground Floor, Behind Shivang Auto, Mumbai Naka, Nashik 422001NashikMAHARASHTRA422001India	Ph: 9823061929	23061929	NA	NA	drraj@manavatacancercentre.com	2
82511	CTRI/2023/04/051909	Shahsank Shekhar	ShahsankShekhar	1	Professor	AIIMS Jodhpur	AIIMS	AIIMS JodhpurBasni phase ii, industrial area, Jodhpur, RajasthanJodhpurRAJASTHAN342005India	Ph: 8003996917	03996917	NA	NA	longshanks28@gmail.com	1
3126	CTRI/2012/08/002890	Lokesh Chaudhari	LokeshChaudhari	1	trial coordinator for Indian Sites	Manager, Clinical Operations, PRA India	ManagerClinicalOperationsPRAIndia	PRA Health SciencesA 602 A 603 CTS No 1498 A/2 M.V. Road, Marol Ã¢Â€Â¢ Andheri EastMumbaiMAHARASHTRA400 059India	Ph: 91-22-71234116	71234116	Ph: 91-22-71234198	71234198	pandotratarun@praintl.com	1
18282	CTRI/2017/09/009767	Nayankumar H Patel	NayankumarHPatel	1	Assistant Professor	GCS Medical College, Hospital & Research Centre	GCSMedicalCollegeandHospital	Room No.35,OPD,Ground floor, Department of DVL, GCS Medical College, Hospital & Research centre, Opp. DRM office, Near Chamunda Bridge, Amdupura,Ahmedabad, Gujarat, IndiaRoom No.35,OPD,Ground floor, Department of DVL, GCS Medical College, Hospital & Research centre, Opp. DRM office, Near Chamunda Bridge, Amdupura,Ahmedabad, Gujarat, IndiaAhmadabadGUJARAT380025India	Ph: 07966048035	66048035	Ph: 9925011309	25011309	patelnayan78.np@gmail.com	1
14856	CTRI/2016/05/006948	Rohan S	RohanS	1	Principal Investigator	NEXUS CLINICAL RESEARCH (INDIA) LTD	NEXUSCLINICALRESEARCHINDIALimited	32 A , Nexus Center For Clinical Excellence, Sector-1, Shiravane Road,Service Industry, Mumbai-Pune Highway,Nerul-(East), New Mumbai- Mumbai (Suburban)MAHARASHTRA400 706.India	Ph: 91-22-27714204	27714204	NA	NA	pm_medaffairs@nexuscro.com	2
31060	CTRI/2019/02/017850	Shrikant Deshpande	ShrikantDeshpande	1	Investigator	Ashirwad Hospital and Research Centre,	AshirwadHospitalandResearchCentre	Ashirwad Hospital and Research Centre, Maratha Section, UlhasnagarThaneMAHARASHTRA421004India	Ph: 9987553071	87553071	NA	NA	pm_medaffairs@nexuscro.com	2
11613	CTRI/2015/05/005816	Bula Aruna	BulaAruna	1	Asst. Prof.	Rajiv Gandhi Institute of Medical Sciences & RIMS Govt. General Hospital	RajivGandhiInstituteofMedicalSciencesandRIMSGovernmentGeneralHospital	Department of Microbiology, Rajiv Gandhi Institute of Medical Sciences & RIMS Govt. General Hospital, Srikakulam-532001, A.P., IndiaSrikakulamANDHRA PRADESH532001India	Ph: 08942-279033	42279033	NA	NA	rimsresearch@gmail.com	2
32929	CTRI/2019/04/018689	Sudheer Tulasi	SudheerTulasi	1	Asst. Professor	Rajiv Gandhi Institute of Medical Sciences & RIMS Government General Hospital	RajivGandhiInstituteofMedicalSciencesandRIMSGovernmentGeneralHospital	Department of Orthopaedics,Rajiv Gandhi Institute of Medical Sciences & RIMS Government General Hospital, SrikakulamSrikakulamANDHRA PRADESH532001India	Ph: 8942279033	42279033	NA	NA	rimsresearch@gmail.com	2

## Sheet: 2
Names	Number of records from the set of '237' records	Number of records from the set of '19' records	Total number of Email IDs	How many of those Email IDs are associated with the same Fax Number?	Comparing E and F Columns
[truncated: 3 more rows]

[truncated: 5 more sheets: 58, 7, 51, 11, 5]
