# Supplementary material for: In India, most principal investigators have run very few trials over the years
Source: Front Med (Lausanne). 2024 Aug 7;11:1424570. doi: 10.3389/fmed.2024.1424570 (PMC11335508; doi:10.3389/fmed.2024.1424570)
Supplement: Supplementary file 8 [file Table_8.XLSX]

## Sheet: Coversheet
Additional file 8. The remaining 62 names, that had not been classified based on email, phone number, affiliation, fax number or zip code, were reduced to 48 after google searches confirmed the identity of some PIs.
Sheet_name	Description	Number of records	Comments
51	51 PI names (58-7=51) of those 213 records (233-20=233) were brought forward from the previous file	213
11	11 PI names (12-1=11) of those 17 records (19-2=17) were brought forward from the previous file	17
62	The sets of 213 and 17 records were merged	230
62_PVT	Pivot table for the 230 records	230
Some cases to be noted:
6	6 names from the set of 62 which didn't have any name variants and are exclusive to this set of records.	7	The names on this sheet belonged to 6 separate individuals. They are found in Additional file 10, in the ‘Summary’ and ‘Final Summary’ sheets.
8	Cases of (a) the same individuals with variant names grouped together by common email IDs; (b) individuals with variant names that were different individuals, as verified by other searches	23	The records linked to a pair of name variants were confirmed as either being linked to one individual (in 2 cases) or to different individuals (in 3 cases). These individuals are found in Additional file 10, in the ‘Summary’ and ‘Final Summary’ sheets.
Taken Forward to Additional File 10
48	Cases of multiple occurrences of a given name. It could not be determined that all the occurrences represented one individual. 62 - (6+8) = 48. There were 48 unique names in this list.	206

## Sheet: 51
Trial_ID	Registration_number	PI_Name	PI_Name_No_spaces	Count_of_PI_Names	PI_Designation	PI_Affiliation	PI_Affiliation_names_cleaned	PI_Address	PI_Phone	PI_Phone_Last_8_digits	PI_Fax	PI_email	Count_of_PI_Email_IDs
20847	CTRI/2017/11/010324	Agam Shah	AgamShah	5	Head, Clinical Operations, India & Emerging Markets	Wockhardt Ltd	WockhardtLimited	Wockhardt Ltd, Wockhardt towers, Bandra Kurla complex, Mumbai MumbaiMAHARASHTRA400051India	Ph: 02226596762	26596762	NA	AShah@wockhardt.com	2
21559	CTRI/2017/12/010803	Agam Shah	AgamShah	5	Head, Clinical operations	Wockhardt Limited	WockhardtLimited	Wockhardt Towers, Bandra Kurla complex, Mumbai MumbaiMAHARASHTRA400051India	Ph: 02226596762	26596762	Ph: 02226523905	ashah@wockhardt.com	2
37246	CTRI/2019/10/021835	Agam Shah	AgamShah	5	Lead-Clinical Operations	Dr. ReddyÃ¢Â€Â™s Laboratories Ltd.	DrReddysLaboratoriesLimited	IPDO-Innovation Plaza Bachupally village and Mandal, Medchal Malkajgiri district Hyderabad, India.MedchalTELANGANA500 090 India	Ph: 04048796019	48796019	NA	agam.shah@drreddys.com	3
49102	CTRI/2020/11/029234	Agam Shah	AgamShah	5	Lead, Clinical & Medical Operations	Dr. ReddyÃ¢Â€Â™s Laboratories Limited	DrReddysLaboratoriesLimited	Integrated Product Development Office, Innovation Plaza, Survey No 42, 45 & 46,Bachupally Village, Bachupally Mandal, Medchal, Malkajgiri District, Hyderabad Ã¢Â€Â“ 500090, Telangana, IndiaHyderabadTELANGANA500090India	Ph: 9963164410	63164410	NA	agam.shah@drreddys.com	3
60333	CTRI/2021/09/036830	Agam Shah	AgamShah	5	Lead - Clinical & Medical Operations, Global Clinical Management	Dr ReddyÃ¢Â€Â™s Laboratories Limited	DrReddysLaboratoriesLimited	Integrated Product Development, Innovation Plaza, Survey No 42, 45 & 46, Bachupally Village, Bachupally Mandal, Medchal-Malkajgiri District, Hyderabad Ã¢Â€Â“ 500 090, TelanganaHyderabadTELANGANA500090India	Ph: 919963164410	63164410	NA	agam.shah@drreddys.com	3
44162	CTRI/2020/07/026391	Ajay Alexander	AjayAlexander	5	Head Clinical Research	G7 Synergon Private Limited	G7SynergonPrivateLimited	No 537 9th Cross 5th main Tata Nagar Sahakaranagar Post Bangalore Karnataka IndiaBangaloreKARNATAKA560092India	Ph: 09916252529	16252529	NA	ajay.alexander@g7synergon.in	4
50197	CTRI/2020/12/029989	Ajay Alexander	AjayAlexander	5	Head Clinical Research	G7 Synergon Private Limited	G7SynergonPrivateLimited	Department - Clinical Research,1st floor, Investigator Room, No 537 9th Cross 5th main Tata NagarSahakaranagar Post Bangalore Karnataka IndiaBangaloreKARNATAKA560092India BangaloreKARNATAKA560092India	Ph: 09916252529	16252529	NA	ajay.alexander@g7synergon.in	4
61581	CTRI/2021/12/038914	Ajay Alexander	AjayAlexander	5	Medical Monitor	G7 Synergon Private Limited	G7SynergonPrivateLimited	No 537 9th Cross 5th main Tata Nagar Sahakaranagar Post Bangalore Karnataka IndiaBangaloreKARNATAKA560092India	Ph: 9916252529	16252529	NA	ajay.alexander@g7synergon.in	4
78689	CTRI/2023/01/049053	Ajay Alexander	AjayAlexander	5	Head-Clinical Trial	G7 Synergon Private Limited	G7SynergonPrivateLimited	No 537 9th Cross 5th main Tata Nagar Sahakaranagar Post Bangalore Karnataka IndiaBangaloreKARNATAKA560092India	Ph: 9916252529	16252529	NA	ajay.alexander@g7synergon.in	4
78903	CTRI/2023/01/049327	Ajay Alexander	AjayAlexander	5	Medical Monitor	Samahitha Research Solutions	SamahithaResearchSolutions	Room No.2, Department of Clinical OperationsNo 1204 ASHVA second floor 26th main road Jayanagar 9th block Bangalore KARNATAKA 560069 India BangaloreKARNATAKA560069India	Ph: 6364147979	64147979	NA	mrd@samahitha.com	1
945	CTRI/2009/091/000771	Akhilesh Sharma	AkhileshSharma	14	NA	NA	nan	Piramal Life Sciences Limited1, Nirlon Complex Off Western Express Highway, Goregaon (East) MumbaiMAHARASHTRA400063India	Ph: 02230818600	30818600	Ph: 02230818703	akhilesh.sharma@piramal.com	1
17097	CTRI/2018/05/014254	Akhilesh Sharma	AkhileshSharma	14	President & Chief Medical Officer	Alkem Laboratories Limited	AlkemLaboratoriesLimited	Alkem Laboratories Limited, Alkem House, Devashish, Adjacent to Matulya centre, Senapati Bapat Marg, Lower ParelMumbaiMAHARASHTRA400013India	Ph: 02239829999	39829999	NA	akhilesh.sharma@alkem.com	13
23029	CTRI/2018/07/014908	Akhilesh Sharma	AkhileshSharma	14	President & CMO	Alkem Laboratoroes Limited	AlkemLaboratoriesLimited	Alkem Laboratories Limited, Alkem House, Devashish, Adjacent to Matulya centre, Senapati Bapat Marg, Lower ParelMumbaiMAHARASHTRA400013India	Ph: 9701346369	01346369	NA	akhilesh.sharma@alkem.com	13
32739	CTRI/2019/04/018614	Akhilesh Sharma	AkhileshSharma	14	President & Chief Medical Officer	Alkem Laboratories Limited	AlkemLaboratoriesLimited	Alkem Laboratories Limited,Unit no. 301, 3rd floor, Marathon Innovo, Ã¢Â€Â˜BÃ¢Â€Â™ Wing, Opp. Peninsula Corporate Park, Ganpatrao Kadam Marg,Lower Parel (West), MumbaiMumbaiMAHARASHTRA400013India	Ph: 02239829999	39829999	NA	akhilesh.sharma@alkem.com	13
34052	CTRI/2019/09/021256	Akhilesh Sharma	AkhileshSharma	14	President & Chief Medical Officer	Alkem Laboratories Ltd	AlkemLaboratoriesLimited	Alkem Laboratories Ltd. Unit no. 301, 3rd floor, Marathon Innovo, Ã¢Â€Â˜BÃ¢Â€Â™ Wing, Opp. Peninsula Corporate Park, Ganpatrao Kadam Marg, Lower Parel (West), Mumbai, MAHARASHTRA-400013, IndiaMumbaiMAHARASHTRA400013India	Ph: 02239829999	39829999	NA	akhilesh.sharma@alkem.com	13
41220	CTRI/2020/06/025851	Akhilesh Sharma	AkhileshSharma	14	President & CMO	Alkem Laboratoroes Limited	AlkemLaboratoriesLimited	Alkem Laboratories Limited, Alkem House, Devashish, Adjacent to Matulya centre, Senapati Bapat Marg, Lower ParelMumbaiMAHARASHTRA400013IndiaMumbaiMAHARASHTRA400013India	Ph: 9701346369	01346369	NA	akhilesh.sharma@alkem.com	13
42587	CTRI/2020/05/025476	Akhilesh Sharma	AkhileshSharma	14	President & CMO	Alkem Laboratoroes Limited	AlkemLaboratoriesLimited	Medical Affairs department, Alkem House, Devashish,Adjacent to Matulya centre, Senapati Bapat Marg, Lower Parel MumbaiMAHARASHTRA400013India	NA	NA	NA	akhilesh.sharma@alkem.com	13
42640	CTRI/2020/09/028070	Akhilesh Sharma	AkhileshSharma	14	President & CMO	Alkem Laboratoroes Limited	AlkemLaboratoriesLimited	Alkem Laboratories Limited, Alkem House, Devashish, Adjacent to Matulya centre, Senapati Bapat Marg, Lower Parel MumbaiMAHARASHTRA 400013 India	NA	NA	NA	akhilesh.sharma@alkem.com	13
45267	CTRI/2021/01/030508	Akhilesh Sharma	AkhileshSharma	14	President & CMO	Alkem Laboratoroes Limited	AlkemLaboratoriesLimited	Medical Affairs department, Alkem House, Devashish, Adjacent to Matulya centre, Senapati Bapat Marg, Lower ParelMumbaiMAHARASHTRA400013India	Ph: 02239829999	39829999	NA	akhilesh.sharma@alkem.com	13
54765	CTRI/2021/08/035907	Akhilesh Sharma	AkhileshSharma	14	President & CMO	Alkem Laboratories Limited	AlkemLaboratoriesLimited	Alkem Laboratories Limited, Alkem House, Devashish, Adjacent to Matulya centre, Senapati Bapat Marg, Lower Parel Mumbai MumbaiMAHARASHTRA400013India	Ph: 9701346369	01346369	NA	akhilesh.sharma@alkem.com	13
60036	CTRI/2021/10/037461	Akhilesh Sharma	AkhileshSharma	14	President & CMO	Alkem Laboratories Limited	AlkemLaboratoriesLimited	Alkem Laboratories Limited, Alkem House, Devashish, Adjacent toMatulya centre, Senapati Bapat Marg, Lower Parel MumbaiMumbaiMAHARASHTRA400013IndiaMumbaiMAHARASHTRA400013India	Ph: 9701346369	01346369	NA	akhilesh.sharma@alkem.com	13
60863	CTRI/2021/11/037831	Akhilesh Sharma	AkhileshSharma	14	President & CMO	Alkem Laboratories Limited	AlkemLaboratoriesLimited	Alkem Laboratories Limited, Alkem House, Devashish, Adjacent to Matulya centre, Senapati Bapat Marg, Lower ParelMumbaiMAHARASHTRA400013India	NA	NA	NA	akhilesh.sharma@alkem.com	13
62957	CTRI/2021/12/038472	Akhilesh Sharma	AkhileshSharma	14	President & CMO	Alkem Laboratories Limited	AlkemLaboratoriesLimited	Alkem Laboratories Limited, Alkem House, Devashish, Adjacent to Matulya centre, Senapati Bapat Marg, Lower Parel Mumbai Mumbai MAHARASHTRA 400013 IndiaMumbaiMAHARASHTRA400013IndiaMumbai (Suburban)MAHARASHTRA400013India	Ph: 9701346369	01346369	NA	akhilesh.sharma@alkem.com	13
71681	CTRI/2022/08/044563	Akhilesh Sharma	AkhileshSharma	14	President & CMO	Alkem Laboratories Limited	AlkemLaboratoriesLimited	Alkem Laboratories Limited Alkem House Devashish Adjacent to Matulya center Senapati Bapat Marg Lower Parel Mumbai MAHARASHTRA 400013 IndiaMumbai (Suburban)MAHARASHTRA400013India	Ph: 9701346369	01346369	NA	akhilesh.sharma@alkem.com	13
3431	CTRI/2012/01/002321	Alok Kumar	AlokKumar	3	DIrector General Incharge	Central Council for Research in Homoeopathy	CentralCouncilforResearchinHomoeopathy	Central Council for Research in Homoeopathy, 61- 65, Institutional Area Opp. D -Block Janakpuri New Delhi India Central Council for Research in Homoeopathy, 61- 65, Institutional Area Opp. D -Block Janakpuri New Delhi India South WestDELHI110058India	Ph: 01128525523	28525523	Ph: 01128521060	ccrhindia@gmail.com	2
3432	CTRI/2012/01/002316	Alok Kumar	AlokKumar	3	Director General- Incharge	Central Council for Research in Homoeopathy	CentralCouncilforResearchinHomoeopathy	Central Council for Research in Homoeopathy, 61- 65, Institutional Area Opp. D -Block Janakpuri New Delhi India South WestDELHI110058India	Ph: 01128525523	28525523	Ph: 01128521060	ccrhindia@gmail.com	2
30604	CTRI/2019/01/017334	Alok Kumar	AlokKumar	3	Asst prof (Cardiac Anaesthesia)	Army Hospital Research and Referral	ArmyHospitalResearchandReferral	Dept of Anaesthesia and Critical Care,Army Hospital (R andR),Delhi CanttSouth WestDELHI110010India	Ph: 8146044104	46044104	NA	mipayal07@gmail.com	1
2775	CTRI/2012/04/002552	Ambrish Srivastava	AmbrishSrivastava	3	General Manager	Torrent Pharmaceuticals Ltd., India	TorrentPharmaceuticalsLimited	Torrent Pharmaceuticals Ltd., Torrent Research Centre,Village: Bhat, Dist: Gandhinagar-GandhinagarGUJARAT382428India	Ph: 07923969100	23969100	Ph: 07923969135	ambrishsrivastava@torrentpharma.com	1
4444	CTRI/2014/10/005088	Ambrish Srivastava	AmbrishSrivastava	3	Assistant Vice President Clinical Research and Medical Affairs	Alkem Laboratories Limited	AlkemLaboratoriesLimited	Alkem Laboratories Limited Alkem House Devashish Adjacent to Matulya Centre Senapati Bapat Marg Lower Parel Mumbai Pin Code 400013 Maharashtra INDIAAlkem Laboratories Limited Alkem House Devashish Adjacent to Matulya Centre Senapati Bapat Marg Lower Parel Mumbai Pin Code 400013 Maharashtra INDIAMumbaiMAHARASHTRA400013India	Ph: 02239829572	39829572	Ph: 022-24903831	ambrish.srivastava@alkem.com	2
8223	CTRI/2017/06/008891	Ambrish Srivastava	AmbrishSrivastava	3	Assistant Vice President : Clinical Research & Medical Services	Alkem Laboratories Limited	AlkemLaboratoriesLimited	Alkem Laboratories Limited, Alkem House, Devashish, Adjacent to Matulya centre, Senapati Bapat Marg, Lower Parel, Mumbaisame as aboveMumbaiMAHARASHTRA400013India	Ph: 02239829999	39829999	NA	ambrish.srivastava@alkem.com	2
31786	CTRI/2019/03/018086	Amit Kumar	AmitKumar	2	PhD Scholar	National Institute of Ayurveda, Jaipur	NationalInstituteofAyurvedaJaipur	PG Department of Panchakarma, National Institute of Ayurveda, Jaipur, Rajasthan-302002JaipurRAJASTHAN302002India	Ph: 7597385005	97385005	NA	miglani85@gmail.com	1
63015	CTRI/2023/02/049883	Amit Kumar	AmitKumar	2	Assistant Professor	Sanjay Gandhi Postgraduate Institute Of Medical Sciences	SanjayGandhiPostgraduateInstituteOfMedicalSciences	Apex Trauma CenterSanjay Gandhi Postgraduate Institute Of Medical SciencesLucknowUTTAR PRADESH226029India	Ph: 9839020847	39020847	NA	amit2k03@gmail.com	1
40699	CTRI/2020/06/025640	Amol Patil	AmolPatil	5	Professor	Bharati Vidyapeeth Dental College and Hospital, Bharati Vidyapeeth Deemed to be UNiversity	BharatiVidyapeethDentalCollegeandHospitalBharatiVidyapeethDeemedtobeUNiversity	Bharati vidyapeeth dental college and hospital, katrajPuneMAHARASHTRA411043India	Ph: 7774048166	74048166	NA	amolp66@gmail.com	1
52981	CTRI/2021/03/031937	Amol Patil	AmolPatil	5	Assistant Professor	MA Rangoonwala college of dental science and research centre	MARangoonwalaCollegeofDentalSciencesandResearchInstitutePune	406,Department of pediatric and preventive dentistry,MA Rangoonwala Dental College, Camp, PunePuneMAHARASHTRA411001India	Ph: 9561042279	61042279	NA	amolpatil2526@gmail.com	4
62408	CTRI/2022/03/041134	Amol Patil	AmolPatil	5	Associate Professor	M A Rangoonwala College of Dental Sciences and Research Institute Pune	MARangoonwalaCollegeofDentalSciencesandResearchInstitutePune	M A Rangoonwala College of Dental Sciences and Research Institute, Department of Pedodontics, room no 206, Camp, PunePuneMAHARASHTRA411001India	Ph: 9561042279	61042279	NA	amolpatil2526@gmail.com	4
77941	CTRI/2023/01/048916	Amol Patil	AmolPatil	5	Associate Professor	Reader	Reader	M A Rangoonwala College of Dental Sciences and ResearchInstitute, Department of Pedodontics, room no 206, Camp, PunePuneMAHARASHTRA411001IndiaPuneMAHARASHTRA411001India	Ph: 9561042279	61042279	NA	amolpatil2526@gmail.com	4
78095	CTRI/2022/12/048617	Amol Patil	AmolPatil	5	Associate Professor	M A Rangoonwala College of Dental Sciences and Research Institute Pune	MARangoonwalaCollegeofDentalSciencesandResearchInstitutePune	M A Rangoonwala College of Dental Sciences and ResearchInstitute, Department of Pedodontics, room no 206, Camp, PunePuneMAHARASHTRA411001IndiaM A Rangoonwala College of Dental Sciences and ResearchInstitute, Department of Pedodontics, room no 206, Camp, PunePuneMAHARASHTRA411001IndiaPuneMAHARASHTRA411001India	NA	NA	NA	amolpatil2526@gmail.com	4
38608	CTRI/2020/02/023491	Anil Avhad	AnilAvhad	5	Research Officer (Ayurveda)	Regional Ayurveda Research Institute for Skin Disorders	RegionalAyurvedaResearchInstituteforSkinDisorders	Regional Ayurveda Research Institute for Skin Disorders, Girdharnagar, Asarwa, AhmedabadAhmadabadGUJARAT380004India	NA	NA	NA	dranil.avhad@gov.in	1
48405	CTRI/2020/11/028801	Anil Avhad	AnilAvhad	5	General Manager - Clinical Research	Cadila Pharmaceuticals Limited	CadilaHealthcareLimited	1389, Trasad RoadDholka Ã¢Â€Â“ 382225, AhmedabadD1389, Trasad RoadDholka Ã¢Â€Â“ 382225, Ahmedabad.AhmadabadGUJARAT382225India	Ph: 9833454044	33454044	NA	anil.avhad@cadilapharma.co.in	4
62194	CTRI/2021/11/038001	Anil Avhad	AnilAvhad	5	Head - Cadila CRO	Cadila Pharmaceuticals Limited	CadilaHealthcareLimited	Cadila Pharmaceuticals Limited1389, Trasad Road. Dholka Ã¢Â€Â“ 382225. Ahmedabad. Gujarat. India.AhmadabadGUJARAT382225India	Ph: 02714221481	14221481	NA	anil.avhad@cadilapharma.co.in	4
62783	CTRI/2021/11/038282	Anil Avhad	AnilAvhad	5	Head - Cadila CRO	Cadila Pharmaceuticals Limited	CadilaHealthcareLimited	1389, Trasad RoadDholka, AhmedabadDholka, AhmedabadAhmadabadGUJARAT382225India	Ph: 02714221481	14221481	NA	anil.avhad@cadilapharma.co.in	4
62832	CTRI/2021/12/038373	Anil Avhad	AnilAvhad	5	Head - Cadila CRO	Cadila Pharmaceuticals Limited	CadilaHealthcareLimited	1389, Trasad Road, Clinical Research Division,Dholka, AhmedabadAhmadabadGUJARAT382225India	Ph: 912714221481	14221481	NA	anil.avhad@cadilapharma.co.in	4
28240	CTRI/2018/09/015697	Anshul Attrey	AnshulAttrey	5	Senior Manager	Lambda Therapeutic Research Ltd	LambdaTherapeuticResearchLimited	Lambda House, Department of Clinical Pharmacology and Medical AffairsPlot no. 38, Survey No. 388 Near Silver Oak Club, S. G.Highway, GotaAhmadabadGUJARAT382481India	Ph: 07940202274	40202274	Ph: 07940202021	anshulattrey@lambda-cro.com	2
38558	CTRI/2019/12/022266	Anshul Attrey	AnshulAttrey	5	Assistant General Manager	Lambda Therapeutic Research Ltd	LambdaTherapeuticResearchLimited	Lambda House, Department of Clinical Pharmacology and Medical Affairs, Plot No. 38, Survey No. 388Near Silver Oak Club, S. G.Highway, GotaAhmadabadGUJARAT382481India	Ph: 07940202274	40202274	Ph: 07940202021	anshulattrey@lambda-cro.com	2
55362	CTRI/2021/05/033311	Anshul Attrey	AnshulAttrey	5	In Charge-Facility and Principal Investigator	Veeda Clinical Research	VeedaClinicalResearchprivateLimited	Veeda Clinical Research, Vedant ComplexNear YMCA Club, S. G. HighwayAhmadabadGUJARAT380015India	Ph: 7967773000	67773000	NA	Anshul.A2181@veedacr.com	3
60158	CTRI/2021/09/036637	Anshul Attrey	AnshulAttrey	5	PRINCIPAL INVESTIGATOR	Veeda Clinical Research Pvt. Ltd.	VeedaClinicalResearchprivateLimited	Veeda Clinical Research Pvt. Ltd.1st, 2nd, 3rd and 4th FloorVEDANT Complex, Nr. Y.M.C.A. Club,S.G.Highway Road, Vejalpur,Ahmedabad 1st, 2nd, 3rd and 4th FloorVEDANT Complex, Nr. Y.M.C.A. Club, S.G.Highway Road, Vejalpur, Ahmedabad - 380051 AhmadabadGUJARAT380051India	Ph: 07967773000	67773000	Ph: 07930013010	Anshul.A2181@veedacr.com	3
70461	CTRI/2022/06/043399	Anshul Attrey	AnshulAttrey	5	PRINCIPAL INVESTIGATOR	Veeda Clinical Research Ltd.	VeedaClinicalResearchprivateLimited	1st, 2nd, 3rd and 4th FloorVEDANT Complex,Nr. Y.M.C.A. Club, S.G.Highway Road, VejalpurAhmadabadGUJARAT380051India	Ph: 07967773000	67773000	Ph: 07930013010	anshul.a2181@veedacr.com	3
20266	CTRI/2017/09/009710	Arvind Kumar	ArvindKumar	3	Assistant Professor	NA	nan	Dept, of PSM, RUHS College of Medical Sciences, Sector 11, Kumbha marg, Tonk Road, JaipurJaipurRAJASTHAN302015India	Ph: 8559814816	59814816	NA	dranuaiims@yahoo.com	1
28985	CTRI/2019/05/018992	Arvind Kumar	ArvindKumar	3	Assistant Professor	All India Institute of Medical Sciences	AIIMS	3094A,Department of Medicine,All India Institute of Medical SciencesNew DelhiNew DelhiDELHI110029India	Ph: 8800984895	00984895	NA	linktoarvind@gmail.com	1
60039	CTRI/2021/10/037256	Arvind Kumar	ArvindKumar	3	Additional Professor	IGIMS,PATNA	IndiraGandhiInstituteofMedicalSciences	Department of Anaesthesiology and Critical care medicine,IGIMS,Patna-800014PatnaBIHAR800014India	Ph: 8789655581	89655581	NA	arvind007kumar@yahoo.com	1
7419	CTRI/2013/09/003951	Ashoka Kumar Singh	AshokaKumarSingh	2	AGM	Lambda Therapeutic Research Ltd	LambdaTherapeuticResearchLimited	Near Gujarat High CourtS. G. Highway, GotaAhmadabadGUJARAT380061India	Ph: 07940202020	40202020	Ph: 07940202021	ashokakumar@lambda-cro.com	1
22189	CTRI/2018/03/012650	Ashoka Kumar Singh	AshokaKumarSingh	2	General Manager- HOD-Clinical Operations	Veeda Clinical Research Pvt. Ltd	VeedaClinicalResearchprivateLimited	Veeda Clinical Research Pvt. Ltd. Shivalik Plaza-A, Near IIM, AmbawadiAhmadabadGUJARAT380015India	Ph: 7930013000	30013000	Ph: 07930013000	ashoka.singh@veedacr.com	1
1573	CTRI/2010/091/000373	Ashok Kumar	AshokKumar	2	Professor	NA	nan	Deptt. of Obstetrics & GynaecologyMaulana Azad Medical College and Lok Nayak HospitalNew DelhiDELHI110002India	Ph: 01123235823	23235823	NA	ash64kr@yahoo.com	1
26844	CTRI/2018/07/014706	Ashok Kumar	AshokKumar	2	Associate Professor	National Institute of Ayurveda, Jaipur	NationalInstituteofAyurvedaJaipur	Department of Shalya Tantra, National Institute of Ayurveda, Joravar Singh Gate, Amer Road, Jaipur JaipurRAJASTHAN302002India	Ph: 9649180572	49180572	NA	ashok_hp1976@yahoo.com	1
3619	CTRI/2011/11/002138	Bill Brashier	BillBrashier	4	Head Molecular and Clinical Research in Respiratory Disease	Chest Research Foundation	ChestResearchFoundation	Chest Research Foundation, Survey No 15, Marigold complex,Behind Gold Adlabs,Kalyaninagar,Pune,Maharashtra Ã¢Â€Â“ 411014PuneMAHARASHTRA411044India	Ph: 9823834593	23834593	Ph: 020-27035371	bbrashier@crfindia.com	1
33285	CTRI/2019/08/020500	Bill Brashier	BillBrashier	4	Director Global Respiratory Clinical Research Department Cipla Ltd	Director Global Respiratory Clinical Research Department Cipla Ltd	CiplaLimited	Cipla Ltd R and D Centre LBS Road Vikhroli West Mumbai Maharashtra India MumbaiMAHARASHTRA400083India	Ph: 02225756451	25756451	NA	bill.brashier@cipla.com	3
33438	CTRI/2019/08/020752	Bill Brashier	BillBrashier	4	Director Global Respiratory CRD	Cipla Ltd	CiplaLimited	Cipla Ltd R and D Centre LBS Road, Vikhroli West, Mumbai MumbaiMAHARASHTRA400083India	Ph: 02225756451	25756451	NA	bill.brashier@cipla.com	3
37582	CTRI/2019/12/022280	Bill Brashier	BillBrashier	4	Director Global Respiratory Clinical Research and Development	Cipla Ltd	CiplaLimited	CIPLA LtdR & D Centre North Block LBS RoadVikhroli West, MumbaiMumbaiMAHARASHTRA400083India	Ph: 02225756451	25756451	NA	bill.brashier@cipla.com	3
9934	CTRI/2014/09/004959	Chirag Shah	ChiragShah	3	Head- Clinical Trials	Cliantha Research Limited	ClianthaResearchLimited	Sigma-1 Corporate, Off S.G.Highway, Bodakdev, Ahmedabad,Gujarat. 380054IndiaAhmadabadGUJARAT380054India	Ph: 07966135631	66135631	Ph: 07966135641	cshah@clianthatrials.com	1
29888	CTRI/2019/01/016851	Chirag Shah	ChiragShah	3	Associate Director	Lupin Limited	LupinLimited	Survey No. 46 A / 47 A, Village Nande, Taluka Mulshi, Pune, Maharashtra, IndiaPuneMAHARASHTRA412115India	Ph: 02066749068	66749068	NA	chiragshah@lupin.com	2
31343	CTRI/2019/03/018322	Chirag Shah	ChiragShah	3	Associate Director	Lupin Limited	LupinLimited	1st Floor, A Wing Green Bldg, NDDD Dept. Survey No. 46 A / 47 A, Village Nande, Taluka Mulshi, Pune, Maharashtra, India Pune MAHARASHTRA 412115 IndiaPuneMAHARASHTRA412115India	Ph: 02066749068	66749068	NA	chiragshah@lupin.com	2
1797	CTRI/2011/09/002012	Deven Parmar	DevenParmar	8	Vice President - Global Clinical Research, Wockhardt Limited	Wockhardt Limited	WockhardtLimited	Wockhardt TowersBandra Kurla Complex, Bandra - E,Mumbai - 400051Wockhardt TowersBandra Kurla Complex, Bandra - E,Mumbai - 400051MumbaiMAHARASHTRA400051India	Ph: 02226594444	26594444	Ph: 02226523885	devenp@wockhardt.com	2
2665	CTRI/2011/10/002042	Deven Parmar	DevenParmar	8	Vice President - Global Clinical Research, Wockhardt Limited	Wockhardt Limited	WockhardtLimited	Wockhardt TowersBandra Kurla Complex, Bandra - E,Mumbai 400 051Wockhardt TowersBandra Kurla Complex, Bandra - E,Mumbai 400 051MumbaiMAHARASHTRA400051India	Ph: 912226596401	26596401	Ph: 912226523885	devenp@wockhardt.com	2
6705	CTRI/2013/06/003754	Deven Parmar	DevenParmar	8	Vice president	Cadila Healthcare Limited	CadilaHealthcareLimited	Zydus Research Center,Survey No. 396/403, Sarkhej-Bavla National Highway No.8AMoraiya,AhmadabadGUJARAT382213India	Ph: 912717665555	17665555	Ph: 91-2717-665355	deven.parmar@zyduscadila.com	6
11156	CTRI/2015/06/005845	Deven Parmar	DevenParmar	8	Vice president	Cadila Healthcare Ltd.	CadilaHealthcareLimited	Zydus Research Center,Survey No. 396/403, Sarkhej-Bavla National Highway No.8AMoraiya, AhmadabadGUJARAT382213India	Ph: 912717665555	17665555	Ph: 91-2717-665355	deven.parmar@zyduscadila.com	6
11525	CTRI/2015/09/006203	Deven Parmar	DevenParmar	8	Vice president	Zydus Research Center	ZydusResearchcentre	Zydus Research Center,Survey No. 396/403, Sarkhej-Bavla National Highway No.8AMoraiya, Ahmedabad 382213, IndiaAhmadabadGUJARAT382213India	Ph: 912717665555	17665555	Ph: 91-2717-665355	deven.parmar@zyduscadila.com	6
12021	CTRI/2015/08/006109	Deven Parmar	DevenParmar	8	Vice president	Zydus Research Centre	ZydusResearchCentre	Zydus Research Center,Survey No. 396/403, Sarkhej-Bavla National Highway No.8AMoraiya,AhmadabadGUJARAT382213India	Ph: 912717665555	17665555	Ph: 91-2717-665355	deven.parmar@zyduscadila.com	6
18283	CTRI/2017/05/008534	Deven Parmar	DevenParmar	8	Vice President, Clinical R&D	Cadila Healthcare Limited	CadilaHealthcareLimited	Zydus Research Center,Survey No. 396 403, Sarkhej Bavla National Highway No.8AMoraiyaAhmadabadGUJARAT382213India	Ph: 02717665555	17665555	Ph: 02717-665355	deven.parmar@zyduscadila.com	6
19169	CTRI/2017/07/009038	Deven Parmar	DevenParmar	8	Vice President, Clinical R&D	Cadila Healthcare Limited	CadilaHealthcareLimited	Zydus Research Center, Survey No. 396 403, Sarkhej Bavla National Highway No.8A MoraiyaAhmadabadGUJARAT382213India	Ph: 02717665555	17665555	Ph: 02717-665355	deven.parmar@zyduscadila.com	6
34127	CTRI/2019/05/019434	Dhruv Jain	DhruvJain	2	Senior Resident	Institute of Medical Sciences, BHU, Varanasi	InstituteofMedicalSciencesBHU	Department of AnaesthesiologyInstitute of Medical Sciences, BHU, VaranasiVaranasiUTTAR PRADESH221005India	Ph: 7042129423	42129423	NA	dhruvjn@gmail.com	1
78986	CTRI/2023/01/048995	Dhruv Jain	DhruvJain	2	Assistant Professor	Army Dental Centre Research and Referral)	ArmyDentalCentreResearchandReferral	Department of Orthodontics and Dentofacial OrthopedicsArmy Dental Centre Research and Referral)Delhi CanttNew DelhiDELHI110010India	Ph: 7060726831	60726831	NA	drdhruvjain08@gmail.com	1
1896	CTRI/2011/05/001757	Kiran Marthak	KiranMarthak	4	Director	NA	nan	Veeda Clinical Research Pvt Ltd, Nilkamal House, Ground FloorPlot no 77/78, Road no 13-14, MIDC, Andheri MumbaiMAHARASHTRA400093India	NA	NA	NA	kiran.marthak@veedacr.com	2
19567	CTRI/2017/07/009034	Kiran Marthak	KiranMarthak	4	Director and Head, Global Clinical Development	Lambda Therapeutic Research Ltd	LambdaTherapeuticResearchLimited	Lambda Therapeutic Research LtdLambda House, Plot No. 38, Survey no 388,Near Silver Oak Club, S G Highway, Gota,Ahmedabad AhmadabadGUJARAT382481India	NA	NA	NA	kiranmarthak@lambda-cro.com	2
31267	CTRI/2019/02/017597	Kiran Marthak	KiranMarthak	4	Director	Lambda Therapeutic Research Ltd	LambdaTherapeuticResearchLimited	Lambda House, Plot No. 38, Survey No. 388Near Silver Oak Club,S. G. Highway, GotaAhmadabadGUJARAT382481India	Ph: 07940202370	40202370	Ph: 07940202021	kiranmarthak@lambda-cro.com	2
63715	CTRI/2022/02/039885	Kiran Marthak	KiranMarthak	4	PRINCIPAL INVESTIGATOR	Veeda Clinical Research Pvt. Ltd.	VeedaClinicalResearchprivateLimited	Veeda Clinical Research Pvt. Ltd.1st, 2nd, 3rd and 4th FloorVEDANT Complex, Nr. Y.M.C.A. Club,S.G.Highway Road, Vejalpur,Ahmedabad, Gujarat, India1st, 2nd, 3rd and 4th FloorVEDANT Complex, Nr. Y.M.C.A. Club,S.G.Highway Road, Vejalpur,Ahmedabad, Gujarat, IndiaAhmadabadGUJARAT380 051India	Ph: 07967773000	67773000	Ph: 079-30013010	Kiran.Marthak@veedacr.com	2
9659	CTRI/2014/08/004843	Lalit Lakhwani	LalitLakhwani	12	Head-Clinical Development	Dr. ReddyÃ¢Â€Â™s Laboratories Ltd.	DrReddysLaboratoriesLimited	IPDO-Innovation PlazaBachupally village and MandalMedchal Malkajgiri districtHyderabad, India.MedchalTELANGANA500090India	Ph: 04048796028	48796028	NA	lalitkl@drreddys.com	1
17301	CTRI/2017/05/008688	Lalit Lakhwani	LalitLakhwani	12	AVP and Head India Clinical Research	Sun Pharma Laboratories Limited (SPLL)	SunPharmaLaboratoriesLimited	Sun Pharma Laboratories Limited (SPLL) Ã¢Â€Â˜Sun HouseÃ¢Â€Â™201, B/1, Western Express Highway, Goregaon(E)Mumbai (Suburban)MAHARASHTRA400063India	Ph: 02243244324	43244324	Ph: 02243244343	lalit.lakhwani@sunpharma.com	11
18845	CTRI/2017/08/009487	Lalit Lakhwani	LalitLakhwani	12	Head-India Clinical Research	NA	nan	Sun Pharma Laboratories Limited (SPLL)Sun HousePlot No.201, B/1, Western Express Highway, Goregaon (E)MumbaiMAHARASHTRA400063India	Ph: 02243244324	43244324	Ph: 02243244343	lalit.lakhwani@sunpharma.com	11
46742	CTRI/2020/09/027629	Lalit Lakhwani	LalitLakhwani	12	AVP and Head-India Clinical Research	Sun Pharma Laboratories Limited	SunPharmaLaboratoriesLimited	Sun House, Plot No. 201 B/1, Western Express Highway, Goregaon (E), Mumbai-400063, Maharashtra, IndiaIndiaMumbai (Suburban)MAHARASHTRA400063India	Ph: 02243244324	43244324	Ph: 02243244343	lalit.lakhwani@sunpharma.com	11
55254	CTRI/2021/06/034040	Lalit Lakhwani	LalitLakhwani	12	AVP and Head-India Clinical Research	Sun Pharma Laboratories Limited	SunPharmaLaboratoriesLimited	Sun Pharma Laboratories Limited,Sun House, Plot No. 201 B/1, Western Express Highway, Goregaon (E), Mumbai-400063, Maharashtra, IndiaMumbaiMAHARASHTRA400063India	Ph: 02243244324	43244324	Ph: 02243244343	lalit.lakhwani@sunpharma.com	11
55328	CTRI/2021/06/033962	Lalit Lakhwani	LalitLakhwani	12	AVP and Head-India Clinical Research	Sun Pharma Laboratories Limited	SunPharmaLaboratoriesLimited	Sun Pharma Laboratories Limited,Sun House, Plot No. 201 B/1, Western Express Highway, Goregaon (E), Mumbai-400063, Maharashtra, IndiaMumbaiMAHARASHTRA400063India	Ph: 02243244324	43244324	Ph: 02243244343	lalit.lakhwani@sunpharma.com	11
60937	CTRI/2021/09/036786	Lalit Lakhwani	LalitLakhwani	12	AVP and Head-India Clinical Research	Sun Pharma Laboratories Limited	SunPharmaLaboratoriesLimited	Sun Pharma Laboratories Limited,Sun House, Plot No. 201 B/1, Western Express Highway, Goregaon (E), Mumbai, Maharashtra, IndiaMumbaiMAHARASHTRA400063India	Ph: 02243244324	43244324	Ph: 02243244343	lalit.lakhwani@sunpharma.com	11
62529	CTRI/2021/11/038169	Lalit Lakhwani	LalitLakhwani	12	AVP & Head -India Clinical Research	Sun Pharma Laboratories Limited	SunPharmaLaboratoriesLimited	Sun Pharma Laboratories Limited,Sun House, Plot No. 201 B/1, Western Express Highway, Goregaon (E), Mumbai-400063, Maharashtra, IndiaMumbaiMAHARASHTRA400063India	Ph: 02243244324	43244324	Ph: 02243244343	lalit.lakhwani@sunpharma.com	11
64375	CTRI/2022/03/041424	Lalit Lakhwani	LalitLakhwani	12	AVP and Head-India Clinical Research	Sun Pharma Laboratories Limited	SunPharmaLaboratoriesLimited	Sun House, Plot No. 201 B/1, Western Express Highway, Goregaon (E), Mumbai, Maharashtra, IndiaMumbai (Suburban)MAHARASHTRA400063India	Ph: 02243244324	43244324	Ph: 02243244343	lalit.lakhwani@sunpharma.com	11
66840	CTRI/2022/06/043249	Lalit Lakhwani	LalitLakhwani	12	AVP and Head-India Clinical Research	Sun Pharma Laboratories Limited	SunPharmaLaboratoriesLimited	Sun House, Plot No. 201 B/1, Western Express Highway, Goregaon (E), Mumbai-400063, Maharashtra, IndiaMumbai (Suburban)MAHARASHTRA400063India	Ph: 02243244324	43244324	Ph: 02243244343	lalit.lakhwani@sunpharma.com	11
67201	CTRI/2022/04/041968	Lalit Lakhwani	LalitLakhwani	12	AVP and Head-India Clinical Research	Sun Pharma Laboratories Limited	SunPharmaLaboratoriesLimited	Sun Pharma Laboratories Limited,Sun House, Plot No. 201 B/1, Western Express Highway, Goregaon (E), Mumbai-400063, Maharashtra, IndiaMumbaiMAHARASHTRA400063India	Ph: 02243244324	43244324	Ph: 02243244343	lalit.lakhwani@sunpharma.com	11
67751	CTRI/2022/04/041959	Lalit Lakhwani	LalitLakhwani	12	AVP and Head-India Clinical Research	Sun Pharma Laboratories Limited	SunPharmaLaboratoriesLimited	Sun Pharma Laboratories Limited,Sun House, Plot No. 201 B/1, Western Express Highway, Goregaon (E), Mumbai-400063, Maharashtra, IndiaMumbai (Suburban)MAHARASHTRA400063India	Ph: 02243244324	43244324	Ph: 02243244343	lalit.lakhwani@sunpharma.com	11
31743	CTRI/2019/07/020430	Madhu Gupta	MadhuGupta	2	Professor and Head	Employees State Insurance Model Hospital	EmployeesStateInsuranceModelHospital	3RD FLOOR, OT-COMPLEX, ESI-PGIMSR,BASAIDARAPUR Ring Rd, Near ESI Metro Station, Block W, Basai Dara pur, Raja Garden, New Delhi, Delhi 110015New DelhiDELHI110015India	NA	NA	NA	madhugupta2602@gmail.com	1
61289	CTRI/2022/06/043447	MADHU GUPTA	MADHUGUPTA	2	Professor	Post Graduate Institute of Medical Education and Research	PGIMER	Department of Community Medicine and School of Public Health, Ground Floor, Room No. 126, Sector 12, PGIMERChandigarhCHANDIGARH160012India	Ph: 7009769629	09769629	NA	madhugupta21@gmail.com	1
3211	CTRI/2013/07/003797	Manjula	Manjula	4	Vice President, Medical Services	Micro Labs Limited, Bangalore	MicroLabsLimitedBangalore	27, Race Course Road, BangaloreBangaloreKARNATAKA560001India	Ph: 08022370451	22370451	NA	drmanjula@microlabs.in	3
21606	CTRI/2017/12/010958	Manjula	Manjula	4	Vice President, Medical Services	Micro Labs Limited, Bangalore	MicroLabsLimitedBangalore	27, Race Course Road, BangaloreKARNATAKA560001India BangaloreKARNATAKA560001India	Ph: 08022370451	22370451	NA	drmanjula@microlabs.in	3
21748	CTRI/2017/12/010962	Manjula	Manjula	4	Vice President, Department of Medical Services	Micro Labs Limited	MicroLabsLimitedBangalore	#27, Race Course Road, BangaloreBangaloreKARNATAKA560001India	Ph: 08022370451	22370451	NA	drmanjula@microlabs.in	3
36489	CTRI/2019/09/021234	Manjula	Manjula	4	Asst. Professor	Manipal College of Nursing,MAHE,Manipal	ManipalCollegeofNursingMAHEManipal	Department of Community Health NursingManipal College of NursingMadhav Nagar, MAHE, Manipal 576104Karnataka, IndiaUdupiKARNATAKA576104India	Ph: 9535269957	35269957	Ph: 91-0820-2922572	manju.uppi@manipal.edu	1
36525	CTRI/2020/02/023237	Maulik Doshi	MaulikDoshi	4	Medical Monitor	Sun Pharma Laboratories Limited	SunPharmaLaboratoriesLimited	Sun Pharma Laboratories Limited,TandaljaVadodaraGUJARAT390020India	Ph: 02656615500	56615500	Ph: 02652354897	maulik.doshi@sunpharma.com	2
46020	CTRI/2021/09/036874	Maulik Doshi	MaulikDoshi	4	General Manager	Cadila Healthcare Ltd	CadilaHealthcareLimited	Zydus Research CenterSurvey No. 396/403, Sarkhej-Bavla National Highway No.8A Moraiya,Ahmedabad 382213, IndiaAhmadabadGUJARAT382213India	Ph: 02717665555	17665555	NA	Maulik.Doshi@zyduscadila.com	2
52519	CTRI/2021/07/034555	Maulik Doshi	MaulikDoshi	4	Medical Monitor	Sun Pharma laboratories Limited	SunPharmaLaboratoriesLimited	Sun Pharma laboratories LimitedTandalja, Vadodara-390020GujaratVadodaraGUJARAT390020India	Ph: 02656615500	56615500	Ph: 02652354897	maulik.doshi@sunpharma.com	2
64031	CTRI/2022/03/041271	Maulik Doshi	MaulikDoshi	4	General Manager	Zydus Research Centre	ZydusResearchCentre	Survey No. 396/403, Sarkhej-Bavla National Highway No.8A Moraiya, AhmadabadGUJARAT382213India	Ph: 02717665555	17665555	NA	maulik.doshi@zyduscadila.com	2
37107	CTRI/2019/10/021656	Nayan Patel	NayanPatel	2	Associate Professor,Department of Dermatology,GCS Medical college	GCS Medical college and hospital	GCSMedicalcollegeandhospital	GCS Medical college and hospital,(OPD number-35,Dermatology department),Near Chamunda bridge,Naroda ,Ahmedabad-380025AhmadabadGUJARAT380025India	Ph: 9925011309	25011309	NA	patelnayan78.np@gmail.com	1
71617	CTRI/2022/07/044178	Nayan Patel	NayanPatel	2	Principal Investigator Medical Director	NovoBliss Research Private Limited	NovoBlissResearchPrivateLimited	Office- A - 206, 2nd Floor, Shaligram Lakeview Business Complex, Near Vaishnodevi Circle, Khoraj, Gandhinagar GandhinagarGUJARAT382421India	Ph: 919909013286	09013286	NA	dr.nayan@novobliss.in	1
2275	CTRI/2010/091/001488	Om Prakash	OmPrakash	2	NA	NA	nan	Consultant, Department of Anaesthesiology and Pain Management: Max Superspeciality Hospital (West Block)1, Press Enclave Road ; SaketNew DelhiDELHI110017India	Ph: 919910300237	10300237	NA	dromprakas@gmail.com	1
37218	CTRI/2019/10/021592	Om Prakash	OmPrakash	2	Assistant Director Incharge	Regional Ayurveda Research Institute for Drug Development. Aamkho, Gwalior	RegionalAyurvedaResearchInstituteforDrugDevelopmentAamkhoGwalior	Room No. 35, Dept. of Ayurveda, Regional Ayurveda Research Institute for Drug Development, Aamkho, Gwalior, (M.P.) [Unit of CCRAS, New Delhi] GwaliorMADHYA PRADESH474009India	Ph: 09406581637	06581637	Ph: 07512430317	oprakash749@gmail.com	1
59113	CTRI/2021/09/036142	O P Singh	OPSingh	2	Professor and Head	Department of Kaya Chikitsa Uttarakhand Ayurved University, Rishikul Campus, Haridwar	InstituteofMedicalSciencesBHU	Department of Kaya ChikitsaUttarakhand Ayurved universityRishikul CampusHaridwar Uttarakhand249401 IndiaDepartment of Kaya ChikitsaUttarakhand Ayurved University,Rishikul Campus, HaridwarHardwarUTTARANCHAL249401India	Ph: 9411503035	11503035	Ph: 01334227003	dr.opsingh63@gmail.com	1
47342	CTRI/2020/10/028746	OP SINGH	OPSINGH	2	PROFESSOR	Institute of Medical Sciences, Banaras Hindu University, Varanasi	DepartmentofKayaChikitsaUttarakhandAyurvedUniversityRishikulCampusHaridwar	Department of Kayachikitsa Faculty of Ayurveda Institute of Medical Sciences Banaras Hindu University VaranasiVaranasiUTTAR PRADESH221005India	Ph: 09415818732	15818732	NA	singhopbhu@gmail.com	1
50893	CTRI/2021/04/032857	Parth Sharma	ParthSharma	2	Post graduate	institute of dental sciences	instituteofdentalsciences	rohilkhand medical college and hospital institute of dental sciences junior faculty hostel room no. 91 near pilibhit hostel 243006 BareillyUTTAR PRADESH243006India	Ph: 8171630333	71630333	NA	parthsham2134@gmail.com	1
59323	CTRI/2021/08/035965	Parth Sharma	ParthSharma	2	Registrar	Christian Medical College Vellore	ChristianMedicalCollegeVellore	Room 002, Surya Annexe, Ida Scudder Road, Kagithapattarai,VelloreIda Scudder Road, VelloreVelloreTAMIL NADU632004India	Ph: 7639673494	39673494	NA	parth.sharma25@gmail.com	1
3007	CTRI/2011/05/001728	Piyush Agarwal	PiyushAgarwal	8	DGM, Medical Services	Glenmark Pharmaceuticals Ltd	GlenmarkPharmaceuticalsLimited	Glenmark House, B D Sawant Marg, Chakala, Andheri(East), MumbaiMumbai (Suburban)MAHARASHTRA400099India	Ph: 02240189999	40189999	NA	piyusha@glenmarkpharma.com	1
56374	CTRI/2021/06/033938	Piyush Agarwal	PiyushAgarwal	8	Head, Clinical Development and Global Clinical Development	Dr. Reddys Laboratories Limited	DrReddysLaboratoriesLimited	Survey No 54, Bachupally Village, Bachupally Mandal, Medchal-Malkajgiri HyderabadTELANGANA500090India	Ph: 917738536061	38536061	NA	piyushagarwal@drreddys.com	7
63095	CTRI/2021/12/038760	Piyush Agarwal	PiyushAgarwal	8	Head - Clinical Development & Clinical Strategy	Dr. ReddyÃ¢Â€Â™s Laboratories Limited	DrReddysLaboratoriesLimited	Global Clinical Management, IPDO,Innovation plaza,Bachupally village, Bachupally Mandal, Hyderabad,Medchal Malkajgiri DistrictMedchalTELANGANA500090India	Ph: 04048796028	48796028	NA	piyushagarwal@drreddys.com	7
67993	CTRI/2022/04/041792	Piyush Agarwal	PiyushAgarwal	8	Head Clinical Development, Global Clinical Management, IPDO	Dr ReddyÃ¢Â€Â™s Laboratories Limited	DrReddysLaboratoriesLimited	Integrated Product Development, Innovation Plaza, Survey No 42, 45 & 46, Bachupally Village, Bachupally Mandal, Medchal-Malkajgiri District, Hyderabad Ã¢Â€Â“ 500 090, Telangana, India.HyderabadTELANGANA500090India	Ph: 9619097755	19097755	NA	piyushagarwal@drreddys.com	7
74456	CTRI/2022/10/046690	Piyush Agarwal	PiyushAgarwal	8	Head - Clinical Development & Clinical Strategy	Dr. ReddyÃ¢Â€Â™s Laboratories Limited	DrReddysLaboratoriesLimited	Global Clinical Management, IPDO, Innovation plaza, Bachupallyvillage, Bachupally Mandal, Hyderabad, Medchal Malkajgiri DistrictMedchalTELANGANA500090IndiaMedchalTELANGANA500090India	NA	NA	NA	piyushagarwal@drreddys.com	7
77705	CTRI/2023/03/050482	Piyush Agarwal	PiyushAgarwal	8	Head - Clinical Development & Clinical Strategy	Dr. ReddyÃ¢Â€Â™s Laboratories Limited	DrReddysLaboratoriesLimited	Global Clinical Management, IPDO, Innovation plaza, Bachupallyvillage,Bachupally Mandal, Hyderabad, Medchal Malkajgiri DistrictMedchalTELANGANA500090IndiaMedchalTELANGANA500090India	Ph: 9619097755	19097755	NA	piyushagarwal@drreddys.com	7
82360	CTRI/2023/03/051216	Piyush Agarwal	PiyushAgarwal	8	Head - Clinical Development & Clinical Strategy	Dr. ReddyÃ¢Â€Â™s Laboratories Limited	DrReddysLaboratoriesLimited	Dr. ReddyÃ¢Â€Â™s Laboratories Limited Global Clinical Management, IPDO, Innovation plaza, Bachupally village,Bachupally Mandal, Hyderabad, Medchal Malkajgiri District MedchalTELANGANA 500090 IndiaMedchalTELANGANA500090India	NA	NA	NA	piyushagarwal@drreddys.com	7
82735	CTRI/2023/03/051072	Piyush Agarwal	PiyushAgarwal	8	Head - Clinical Development & Clinical Strategy	Dr. ReddyÃ¢Â€Â™s Laboratories Limited	DrReddysLaboratoriesLimited	Global Clinical Management, IPDO, Innovation plaza, Bachupallyvillage, Bachupally Mandal, Hyderabad, Medchal Malkajgiri DistrictMedchal TELANGANA 500090 IndiaMedchalTELANGANA500090India	NA	NA	NA	piyushagarwal@drreddys.com	7
3062	CTRI/2011/08/001958	Prasanna C Ganapathi	PrasannaCGanapathi	3	Associate Manager Ã¢Â€Â“ Research & Development (Clinical)	Biocon Limited	BioconLimited	Biocon Ltd, 20th KM Hosur Road, Electronic City, Bangalore KARNATAKA560100India BangaloreKARNATAKA560100India	Ph: 08028085334	28085334	Ph: 08028085323	Prasanna.ganapathi@biocon.com	1
36596	CTRI/2019/09/021202	Prasanna C Ganapathi	PrasannaCGanapathi	3	Head of Global Clinical strategy and Innovation	Mylan Pharmaceuticals Pvt Ltd.	MylanPharmaceuticalsprivateLimited	Mylan Pharmaceuticals Pvt Ltd., Prestige Platina, Block 3, Kadubeesanahalli Village, Outer Ring Road, BangaloreBangaloreKARNATAKA560087India	Ph: 918066728952	66728952	NA	PrasannaC.Ganapathi@viatris.com	2
49062	CTRI/2020/11/028961	Prasanna C Ganapathi	PrasannaCGanapathi	3	Associate Vice President Ã¢Â€Â“ Global Clinical Sciences	Mylan Pharmaceuticals Pvt Ltd.	MylanPharmaceuticalsprivateLimited	Prestige Platina, Block 3, Kadubeesanahalli Village, Outer Ring Road, Bangalore BangaloreKARNATAKA560087India	Ph: 8066728952	66728952	NA	PrasannaC.Ganapathi@viatris.com	2
261	CTRI/2008/091/000276	Prasanna Kumar	PrasannaKumar	2	Principal Investigator	MS Ramaiah Memorial Hospital	MSRamaiahMemorialHospital	New BEL Road,MSRIT post Bangalore KarnatakaBangaloreKARNATAKA560054India	Ph: 08022183009	22183009	Ph: 08022183012	kmprasanna@vsnl.com	1
8421	CTRI/2014/08/004872	Prasanna Kumar	PrasannaKumar	2	Sr. Consultant in Endocrinology	Bangalore Diabetes Hospital	BangaloreDiabetesHospital	Bangalore Diabetes Hospital16/M Thimmaiah Road,Millers Tank Bed AreaVasanthnagar, BangaloreKARNATAKA560052India	Ph: 00918022372980	22372980	Ph: 00918022372981	drkmpk@gmail.com	1
8257	CTRI/2014/01/004309	Prem Shanker Upadhyay	PremShankerUpadhyay	2	Principal Investigator	Ranbaxy Laboratories Limited	RanbaxyLaboratoriesLimited	M/s Ranbaxy Laboratories Limited (RLL), Clinical Pharmacology Unit, Plot No. B-22, Sector 62, Fortis Hospital Complex, Noida Ã¢Â€Â“ 201301, Uttar Pradesh, IndiaGhaziabadUTTAR PRADESH201301India	Ph: 911202403989	02403989	Ph: 911202403989	prem.shankerupadhyay@ranbaxy.com	1
74183	CTRI/2022/10/046122	Prem shanker Upadhyay	PremshankerUpadhyay	2	Associate Professor	Institute of Medical Sciences, BHU	InstituteofMedicalSciencesBHU	Department ofKaumarbhritya / balrogaFaculty of Ayurveda,Institute of Medical Sciences,Banaras Hindu University.Varanasi - 221005UP INDIASushruta hostel,Near BHU Trauma Centre, BHU, VaranasiPin - 221005VaranasiUTTAR PRADESH221005India	Ph: 7355422083	55422083	NA	psupadhyay08@gmail.com	1
5423	CTRI/2013/03/003445	Purav Thakkar	PuravThakkar	2	Medical Monitor	Torrent Pharmaceuticals Limited	TorrentPharmaceuticalsLimited	Torrent Pharmaceuticals LimitedResearch CentreVillage BhatDist GandhinagarGujarat, IndiaGandhinagarGUJARAT382428India	Ph: 9925082878	25082878	NA	puravthakkar@torrentpharma.com	1
19499	CTRI/2017/07/009091	Purav Thakkar	PuravThakkar	2	General Manager-CRO	Cadila Pharmaceuticals Limited	CadilaHealthcareLimited	Cadila Pharmaceuticals Limited, 1389, Trasad Road, Dholka,Ahmedabad Ã¢Â€Â“ 387810, Gujarat, India.AhmadabadAhmadabadGUJARAT387810India	Ph: 7573032107	73032107	NA	Purav.thakkar@cadilapharma.co.in	1
70369	CTRI/2022/10/046105	Rajesh kumar singh	Rajeshkumarsingh	2	Associate Professor	AIIMS, Delhi	GennovaBiopharmaceuticalsLimited	Room no 703, CN Center, AIMS, New DelhiINew DelhiDELHI110029India	NA	NA	NA	drrajeshrims679@gmail.com	1
11150	CTRI/2015/02/005556	Rajeshkumar Singh	RajeshkumarSingh	2	AGM	Gennova Biopharmaceuticals Limited	AIIMS	Plot No. P1, IT-BT Park, Phase-II, MIDC, Hinjewadi, Pune - 411 057PuneMAHARASHTRA411057India	Ph: 02039821502	39821502	NA	Rajeshkumar.Singh@gennova.co.in	1
1496	CTRI/2011/07/001888	Ripal Gharia	RipalGharia	2	Scientist I (Manager)	NA	nan	Torrent Research CentreVillage: BhatGandhinagarGUJARAT382428India	Ph: 07923969100	23969100	Ph: 079-23969135	ripalgharia@torrentpharma.com	1
18582	CTRI/2017/04/008381	Ripal Gharia	RipalGharia	2	Medical Monitor	Cliantha Research Limited,	ClianthaResearchLimited	Cliantha Research Limited,Garden View Corporate House No.7, 3rd floor, Clinical Trial departmentOpposite Auda Garden, Bodakdev,Ahmedabad-380 054, Gujarat, India.AhmadabadGUJARAT380 054India	Ph: 917966219543	66219543	Ph: 91-79-66219549	rgharia@cliantha.in	1
25188	CTRI/2018/05/013845	Sanish Davis	SanishDavis	19	R&D Director, GCO India	Johnson & Johnson Private Limited	JohnsonandJohnsonPrivateLimited	Arena Space, Behind Majas Bus Depot, Off J.V. Link Road, Jogeshwari (E)MumbaiMAHARASHTRA400060India MumbaiMAHARASHTRA400060India	NA	NA	NA	SDavis20@ITS.JNJ.com	18
26568	CTRI/2018/09/015645	Sanish Davis	SanishDavis	19	R&D Director, GCO India	Johnson & Johnson Private Limited	JohnsonandJohnsonPrivateLimited	Arena Space, Behind Majas Bus Depot, Off J.V. Link Road, Jogeshwari(E)MumbaiMAHARASHTRA400060India	NA	NA	NA	SDavis20@ITS.JNJ.com	18
29518	CTRI/2018/12/016706	Sanish Davis	SanishDavis	19	R&D Director, GCO India	Johnson & Johnson Private Limited	JohnsonandJohnsonPrivateLimited	Arena Space, Behind Majas Bus Depot, Off J.V. Link Road, Jogeshwari (E)MumbaiMAHARASHTRA400060India	NA	NA	NA	SDavis20@ITS.JNJ.com	18
32562	CTRI/2019/06/019546	Sanish Davis	SanishDavis	19	R&D Director GCO India	Johnson & Johnson Private Limited	JohnsonandJohnsonPrivateLimited	Arena Space Behind Majas Bus Depot Off JV Link RoadJogeshwari EastMumbaiMAHARASHTRA400060India	NA	NA	NA	SDavis20@ITS.JNJ.com	18
32836	CTRI/2019/06/019547	Sanish Davis	SanishDavis	19	R&D Director, GCO India	Johnson & Johnson Private Limited	JohnsonandJohnsonPrivateLimited	Arena Space, Behind Majas Bus Depot, Off J.V. Link Road,Jogeshwari (E)MumbaiMumbaiMAHARASHTRA400060India	NA	NA	NA	SDavis20@ITS.JNJ.com	18
32894	CTRI/2019/04/018855	Sanish Davis	SanishDavis	19	Head of Clinical Trial Operations and Medical Director	Covance India Pharmaceutical Services Pvt. Ltd.	CovanceIndiaPharmaceuticalServicesprivateLimited	Building No 1 Unit No 601 Raheja Mindspace Plot Nos. Gen/2/1/D Gen/2/1/E and Gen2/1/F at MIDC Trans Thane Creek Industrial Area within the village limits of Bonsari, Kukshet, Shiravane,Taluka and Registration Sub-District of Thane, Navi MumbaiMAHARASHTRA400706India	Ph: 912267193941	67193941	Ph: 912267193958	sanish.davis@covance.com	1
42206	CTRI/2020/07/026539	Sanish Davis	SanishDavis	19	R&D Director, GCO India	Johnson & Johnson Private Limited	JohnsonandJohnsonPrivateLimited	Arena Space, Behind Majas Bus Depot, Off J.V. Link Road,Jogeshwari (E) MumbaiMumbaiMAHARASHTRA400060India	NA	NA	NA	SDavis20@ITS.JNJ.com	18
48914	CTRI/2020/11/029082	Sanish Davis	SanishDavis	19	R&D Director GCO India	Janssen Pharmaceutical Companies of Johnson & Johnson	JohnsonandJohnsonPrivateLimited	Johnson and Johnson Private Limited, Arena Space,Josgehswari EastMumbaiMAHARASHTRA400060India	NA	NA	NA	SDavis20@ITS.JNJ.com	18
48922	CTRI/2020/11/029081	Sanish Davis	SanishDavis	19	R&D Director GCO India	Janssen Pharmaceutical Companies of Johnson & Johnson	JohnsonandJohnsonPrivateLimited	Johnson and Johnson Private Limited, Arena Space, Josgehswari EastMumbaiMAHARASHTRA400060India	NA	NA	NA	SDavis20@ITS.JNJ.com	18
52309	CTRI/2021/03/032147	Sanish Davis	SanishDavis	19	R&D Director Global Clinical Operations India	Johnson & Johnson Private Limited	JohnsonandJohnsonPrivateLimited	Arena Space, Behind Majas Bus Depot, Off J.V. Link Road, Jogeshwari (E)MumbaiMAHARASHTRA400060India	Ph: 9820958943	20958943	NA	SDavis20@ITS.JNJ.com	18
52774	CTRI/2021/08/036009	Sanish Davis	SanishDavis	19	R and D Director GCO India	Johnson and Johnson Private Limited	JohnsonandJohnsonPrivateLimited	Arena Space Behind Majas Depot Off J V Link Road Jogeshwari East Mumbai Maharashtra 40060 IndiaMumbaiMAHARASHTRA40060India	NA	NA	NA	sdavis20@its.jnj.com	18
54193	CTRI/2021/08/035691	Sanish Davis	SanishDavis	19	R&D Director Global Clinical Operations India	Johnson & Johnson Private Limited	JohnsonandJohnsonPrivateLimited	Arena Space, Behind Majas Bus Depot, Off J.V. Link Road,Jogeshwari (E)MumbaiMAHARASHTRA400060India	Ph: 9820958943	20958943	NA	SDavis20@ITS.JNJ.com	18
57278	CTRI/2021/11/038016	Sanish Davis	SanishDavis	19	R and D, Director, GCO India	Johnson and Johnson Pvt. Ltd.	JohnsonandJohnsonprivateLimited	Arena Space, Behind Majas Bus Depot, Off. J. V. Link Road, Jogeshwari (E).MumbaiMAHARASHTRA400060India	NA	NA	NA	sdavis20@its.jnj.com	18
58058	CTRI/2021/09/036588	Sanish Davis	SanishDavis	19	R & D Director	Johnson and Johnson Pvt. Ltd.	JohnsonandJohnsonprivateLimited	Arena Space, Behind Majas Bus Depot, Off. J. V. Link Road,Jogeshwari (E).MumbaiMAHARASHTRA 400060IndiaMumbaiMAHARASHTRA400060India	NA	NA	NA	sdavis20@its.jnj.com	18
60171	CTRI/2021/10/037564	Sanish Davis	SanishDavis	19	R and D, Director, GCO India	Johnson and Johnson Pvt. Ltd.	JohnsonandJohnsonprivateLimited	Arena Space, Behind Majas Bus Depot, Off. J. V. Link Road,Jogeshwari (E).MumbaiMAHARASHTRA400060India	NA	NA	NA	sdavis20@its.jnj.com	18
63507	CTRI/2022/01/039085	Sanish Davis	SanishDavis	19	R & D Director	Johnson and Johnson Pvt Ltd	JohnsonandJohnsonprivateLimited	Arena Space Behind Majas Bus Depot Off J. V. LinkRoad Jogeshwari EMumbai (Suburban)MAHARASHTRA400060India	NA	NA	NA	sdavis20@its.jnj.com	18
63545	CTRI/2022/01/039158	Sanish Davis	SanishDavis	19	R&D Director GCO India	Janssen Pharmaceutical Companies of Johnson & Johnson	JohnsonandJohnsonprivateLimited	Johnson and Johnson Private LimitedArena Space Jogeshwari EastMumbaiMAHARASHTRA400060India	NA	NA	NA	sdavis20@its.jnj.com	18
76611	CTRI/2023/02/049676	Sanish Davis	SanishDavis	19	R and D, Director, GCO India	Johnson and Johnson Pvt Ltd	JohnsonandJohnsonprivateLimited	Arena Space, Behind Majas Bus Depot, Off. J. V. Link RoadJogeshwari (E).Mumbai (Suburban)Mumbai (Suburban)MAHARASHTRA400060India	NA	NA	NA	sdavis20@its.jnj.com	18
77236	CTRI/2023/02/049675	Sanish Davis	SanishDavis	19	R and D Director GCO India	Johnson and Johnson Private Limited	JohnsonandJohnsonPrivateLimited	Arena Space Behind Majas Depot Off J V Link Road Jogeshwari EastMumbai (Suburban)MAHARASHTRA400060India	Ph: 9820958943	20958943	NA	SDavis20@ITS.JNJ.com	18
14484	CTRI/2018/03/012322	Sanjay Kumar	SanjayKumar	3	Assistant Professor	Sanjay Gandhi Post Graduate Institute of Medical Sciences	SanjayGandhiPostGraduateInstituteofMedicalSciences	Department of Anaesthesiology, SGPGIMS, LucknowDepartment of Anaesthesiology, , SGPGIMS, LucknowLucknowUTTAR PRADESH226014India	Ph: 05222665528	22665528	Ph: 0522-2668017	drsanjaygupta9@gmail.com	1
41835	CTRI/2020/03/023905	Sanjay Kumar	SanjayKumar	3	Associate Professor	National Institute of Ayurveda Jaipur	NationalInstituteofAyurvedaJaipur	Department of Rasashastra and Bhaishajya Kalpana National Institute of Ayurveda Amer Road JaipurJaipurRAJASTHAN302002India	Ph: 9887644272	87644272	NA	drsan_agr@yahoo.com	1
80391	CTRI/2023/03/050517	sanjay kumar	sanjaykumar	3	senior resident	INDIRA GANDHI INSTITUTE OF MEDICAL SCIENCES,PATNA -14	INDIRAGANDHIINSTITUTEOFMEDICALSCIENCES	DEPARTMENT OF ANAESTHESIOLOGY , 1ST FLOOR , WARD BLOCK , IGIMS , PATNA DEPARTMENT OF ANAESTHESIOLOGY , 1ST FLOOR , WARD BLOCK , IGIMS , PATNA PatnaBIHAR800014India	Ph: 8804709874	04709874	NA	sanjay4ujnv@gmail.com	1
45	CTRI/2012/05/002696	Sanjay Mehendale	SanjayMehendale	2	Director	National Institute of Epidemiology	NationalInstituteofEpidemiology	National Institute of Epidemiology (NIE),Indian Council of Medical Research (ICMR), R127, TNHB, AyapakkamChennaiTAMIL NADU600077India	Ph: 04426136204	26136204	Ph: 04426820464	directorne@dataone.in	1
838	CTRI/2009/091/000644	Sanjay Mehendale	SanjayMehendale	2	Principal investigator	National AIDS Research Institute	NationalAIDSResearchInstitute	National AIDS Research Institute 73, G Block MIDC,Bhosari,PuneMAHARASHTRA411 026India	Ph: 912027331200	27331200	Ph: 91-20-27121071	smehendale@nariindia.org	1
30805	CTRI/2019/03/018143	Sanjay Sharma	SanjaySharma	4	General Manager	Torrent Pharmaceuticals Ltd, Research Centre	TorrentPharmaceuticalsLimited	Torrent Pharmaceuticals Ltd, Research Centre, Village: BhatDist: Gandhinagar, Gujarat 382428 IndiaAhmadabadGUJARAT382428India	Ph: 07923969100	23969100	Ph: 079-23969135	SanjaySharma@torrentpharma.com	3
37291	CTRI/2019/11/022045	Sanjay Sharma	SanjaySharma	4	General Manager	Torrent Pharmaceuticals Limited	TorrentPharmaceuticalsLimited	Torrent Pharmaceuticals LimitedResearch Centre,Village: Bhat-382 428Dist: GandhinagarGujarat, IndiaTorrent Pharmaceuticals LimitedResearch Centre,Village: Bhat-382 428Dist: GandhinagarGujarat, IndiaGandhinagarGUJARAT382428India	Ph: 07923969100	23969100	Ph: 079-23969135	sanjaysharma@torrentpharma.com	3
46471	CTRI/2020/09/027555	sanjay Sharma	sanjaySharma	4	General manager	Torrent Pharmaceuticals Ltd, Research Centre	TorrentPharmaceuticalsLimited	Torrent Pharmaceuticals Ltd, Research Centre, Village: Bhat Dist-Gandhinagar, Gujarat 382428 IndiaGandhinagarGUJARAT382428India	Ph: 9810229137	10229137	Ph: 079-23969135	SanjaySharma@torrentpharma.com	3
46575	CTRI/2020/10/028651	Sanjay Sharma	SanjaySharma	4	Clinical Director and Head, Department of Neurology	Ramkrishna Care Medical Sciences Pvt. Ltd. Raipur (CG)	RamkrishnaCareMedicalSciencesprivateLimitedRaipurCG	Aurobindo Enclave, Pachpedi Naka, Dhamtari Road, Raipur (CG)RaipurCHHATTISGARH492001India	Ph: 9893137662	93137662	Ph: 0771-4004037	drsanjaysharma12345@gmail.com	1
1044	CTRI/2009/091/000888	Sanjeev Hegde	SanjeevHegde	5	Head Clinical Development	Reliance Life Science Pvt. Ltd.	ReliancelifesciencesprivateLimited	Reliance Clinical Research Services Reliance Life Science Pvt. Ltd.Dhirubhai Ambani Life Sciences Centre Plot No. R 282 TTC Area of MIDCThane Belapur Road Rabale Navi MumbaiThaneMAHARASHTRA400701India	Ph: 02267678208	67678208	Ph: 02267678222	sanjeev.hegde@relbio.com	4
1874	CTRI/2010/091/001063	Sanjeev Hegde	SanjeevHegde	5	Head Clinical Development	Reliance Life Science Pvt. Ltd	ReliancelifesciencesprivateLimited	Dhirubhai Ambani Life Sciences Centre Plot No. R 282 TTC Area of MIDCThane Belapur Road Rabale Navi Mumbai ThaneMAHARASHTRA400701India	Ph: 02267678208	67678208	Ph: 02267678222	sanjeev.hegde@relbio.com	4
9502	CTRI/2015/03/005607	Sanjeev Hegde	SanjeevHegde	5	Head- Clinical Development	Reliance Life Sciences Pvt. Ltd	ReliancelifesciencesprivateLimited	Dhirubhai Ambani Life Sciences Centre R-282 TTC Area of MIDC Rabale Mumbai Maharashtra, India.ThaneMAHARASHTRA400701India	Ph: 02267678208	67678208	Ph: 02267678299	sanjeev.hegde@relbio.com	4
10270	CTRI/2015/06/005907	Sanjeev Hegde	SanjeevHegde	5	Head Clinical Development	Reliance Life Sciences	ReliancelifesciencesprivateLimited	Reliance Life Sciences Pvt.LtdDhirubhai Ambani Life Sciences Centre R-282 TTC Area of MIDC Rabale Mumbai Maharashtra 400701, India.ThaneMAHARASHTRA400701India	Ph: 0224067000	24067000	Ph: 02240678299	sanjeev.hegde@relbio.com	4
25684	CTRI/2018/04/013390	Sanjeev Hegde	SanjeevHegde	5	Associate Vice President Global Clinical Operations	Mylan Pharmaceuticals Private Limited	MylanPharmaceuticalsPrivateLimited	Mylan Pharmaceuticals Private Limited Prestige Platina 3, Prestige Tech Park II,Kadubesanahalli, BengaluruBangaloreKARNATAKA560103India	Ph: 7349635726	49635726	NA	sanjeev.hegde@mylan.com	1
5719	CTRI/2013/02/003350	Shashank Shekhar	ShashankShekhar	2	Assistant Professor	Dr RPGMC Tanda	DrRPGMCTanda	Set 27, Block EType IVDr RPGMC TandaKangraKangraHIMACHAL PRADESH176001India	NA	NA	NA	longshanks28@gmail.com	1
28400	CTRI/2018/10/015915	Shashank Shekhar	ShashankShekhar	2	Senior Resident	Indira Gandhi Institute of Medical Sciences	IndiraGandhiInstituteofMedicalSciences	Dept. Of AnaesthesiologyNear O.T. Complex, 1st floorIndira gandhi institute of medical sciences, SheikhpuraPatnaPatnaBIHAR800014India	Ph: 8085934938	85934938	NA	sshekhar4u@yahoo.com	1
9025	CTRI/2018/04/013361	Shashi Kant	ShashiKant	5	Professor	AIIMS, New Delhi	AIIMS	Centre for Community Medicine, CRHSP BallabgarhAll India Institute of Medical Sciences, New Delhi. SouthDELHI110029India	NA	NA	NA	skant76@gmail.com	3
14091	CTRI/2017/09/009720	Shashi Kant	ShashiKant	5	Professor	All India Institute of Medical Sciences, New Delhi	AIIMS	Room No 11Centre for Community Medicine,Old OT Block,AIIMS, Ansari Nagar, New DelhiSouth WestDELHI110029India	NA	NA	NA	skant76@gmail.com	3
26037	CTRI/2018/06/014432	Shashi Kant	ShashiKant	5	Professor and Head	All India Institute of Medical Sciences	AIIMS	Room No 11, Centre For Community Medicine, Old OT Block, AIIMS, New DelhiSouthDELHI110029India	Ph: 9810464064	10464064	NA	skant76@gmail.com	3
33507	CTRI/2019/05/019193	Shashi Kant	ShashiKant	5	Senior Resident	Indira Gandhi Institute of Medical Sciences	IndiraGandhiInstituteofMedicalSciences	First Floor, Ward BlockDepartment of Anaesthesiology and Critical Care MedicineSheikhpura, Bailey RoadPatnaBIHAR800014India	Ph: 9934221343	34221343	NA	dr.shashikant2000@gmail.com	2
33508	CTRI/2019/05/019128	Shashi Kant	ShashiKant	5	Senior Resident	Indira Gandhi Institute of Medical Sciences	IndiraGandhiInstituteofMedicalSciences	First Floor, Ward Block, Department of Anaesthesiology and Critical Care MedicineSheikhpura, Bailey RoadPatnaBIHAR800014India	Ph: 9934221343	34221343	NA	dr.shashikant2000@gmail.com	2
20454	CTRI/2017/10/009999	Shilpa Arora	ShilpaArora	2	Post Graduate Student	PDM Dental College and Research Institute	PDMDentalCollegeandResearchInstitute	Department of Conservative Dentistry and Endodontics2nd Floor, Room no- 303sector - 3A, village Sarai Aurangabad, BahadurgarhJhajjarHARYANA124507India	Ph: 9215910900	15910900	NA	arora.shilpa64@yahoo.com	1
34032	CTRI/2019/05/019336	Shilpa Arora	ShilpaArora	2	MDS Student	Sudha Rustagi College of Dental Sciences and Research, Faridabad	SudhaRustagiCollegeofDentalSciencesandResearchFaridabad	Post graduate student, Room no. 3, Department of Public Health Dentistry, Sudha Rustagi College of Dental Sciences and Reasearch, Faridabad, Haryana (121002)FaridabadHARYANA121002India	Ph: 8929124678	29124678	NA	drshilpaarora007@gmail.com	1
316	CTRI/2009/091/000039	Shilpi Dhawan	ShilpiDhawan	13	NA	NA	nan	Dr Reddys Laboratories Ltd 8-2-337, Road No.:3 , Banjara HillsHyderabadANDHRA PRADESH500034India	Ph: 04049002470	49002470	Ph: 04049002070	shilpid@drreddys.com	5
2291	CTRI/2010/091/001507	Shilpi Dhawan	ShilpiDhawan	13	NA	NA	nan	6-3-865, 3rdfloor , Madhupala Towers , Global Medical Affairs Dr Reddys Laboratories Ltd, Ameerpet HyderabadANDHRA PRADESH500016India	Ph: 04030783221	30783221	Ph: 040-66511536	shilpid@drreddys.com	5
9732	CTRI/2014/08/004830	Shilpi Dhawan	ShilpiDhawan	13	Associate Director	Dr. Reddys Laboratories Limited	DrReddysLaboratoriesLimited	Global Medical Affairs Dr. Reddys Laboratories Limited,8-2-337Road No:3,Banjara Hills Hyderabad, Andhra Pradesh, IndiaGlobal Medical Affairs Dr. Reddys Laboratories Limited,8-2-337Road No:3,Banjara Hills Hyderabad, Andhra Pradesh, IndiaHyderabadANDHRA PRADESH500034India	Ph: 04049002470	49002470	NA	shilpid@drreddys.com	5
16042	CTRI/2016/11/007491	Shilpi Dhawan	ShilpiDhawan	13	General Manager-India Clinical Research	Sun Pharma Laboratories Limited	SunPharmaLaboratoriesLimited	Sun Pharma Laboratories Limited,Sun House, Plot No. 201 B/1, Western Express Highway, Goregaon (E), Mumbai-400063, Maharashtra, IndiaMumbaiMAHARASHTRA400063India	Ph: 02243245397	43245397	Ph: 02228947101	shilpi.dhawan@sunpharma.com	8
16044	CTRI/2016/11/007439	Shilpi Dhawan	ShilpiDhawan	13	General Manager	Sun Pharma Laboratories Limited (SPLL)	SunPharmaLaboratoriesLimited	Sun Pharma Laboratories Limited (SPLL)Ã¢Â€Â˜Sun HouseÃ¢Â€Â™201, B/1, Western Express Highway, Goregaon(E), Mumbai-400063,Maharashtra, India.Sun Pharma Laboratories Limited (SPLL)Ã¢Â€Â˜Sun HouseÃ¢Â€Â™201, B/1, Western Express Highway, Goregaon(E), Mumbai-400063,Maharashtra, India.MumbaiMAHARASHTRA400063India	Ph: 02243245299	43245299	Ph: 02243244343	shilpi.dhawan@sunpharma.com	8
18903	CTRI/2017/05/008655	Shilpi Dhawan	ShilpiDhawan	13	Associate Director	Dr. ReddyÃ¢Â€Â™s Laboratories Ltd	DrReddysLaboratoriesLimited	Clinical Management TeamDr. ReddyÃ¢Â€Â™s Laboratories Ltd, Integrated Product Development, Bachupally, Quthubullapur MandalSurvey No: 42, 45 and 46,HyderabadANDHRA PRADESH500090India	Ph: 04048796019	48796019	NA	shilpid@drreddys.com	5
19773	CTRI/2017/08/009485	Shilpi Dhawan	ShilpiDhawan	13	General Manager	Sun Pharma Laboratories Limited (SPLL)	SunPharmaLaboratoriesLimited	Sun Pharma Laboratories Limited,Sun House, Plot No. 201, B/1, Western Express Highway,Goregaon (E)MumbaiMAHARASHTRA400063India	Ph: 02243245299	43245299	Ph: 02243244343	shilpi.dhawan@sunpharma.com	8
19783	CTRI/2017/10/010146	Shilpi Dhawan	ShilpiDhawan	13	General Manager	Sun Pharma Laboratories Limited (SPLL)	SunPharmaLaboratoriesLimited	Sun Pharma Laboratories Limited,Sun House, Plot No. 201, B/1, Western Express Highway,Goregaon (E)MumbaiMAHARASHTRA400063India	Ph: 02243245299	43245299	Ph: 022243244343	shilpi.dhawan@sunpharma.com	8
20237	CTRI/2017/09/009855	Shilpi Dhawan	ShilpiDhawan	13	Associate Director	Dr. ReddyÃ¢Â€Â™s Laboratories Ltd	DrReddysLaboratoriesLimited	Clinical Management Team Dr. ReddyÃ¢Â€Â™s Laboratories Ltd, Integrated Product Development, Bachupally, Quthubullapur Mandal Survey No: 42, 45 and 46, HyderabadHyderabadANDHRA PRADESH500090India	Ph: 04048796019	48796019	NA	shilpid@drreddys.com	5
27221	CTRI/2018/10/015886	Shilpi Dhawan	ShilpiDhawan	13	General Manager	Sun Pharma Laboratories Limited (SPLL)	SunPharmaLaboratoriesLimited	Sun Pharma Laboratories Limited,Sun House, Plot No. 201 B/1, Western Express Highway, Goregaon (E)MumbaiMAHARASHTRA400063India	Ph: 02243245299	43245299	Ph: 022243244343	shilpi.dhawan@sunpharma.com	8
41483	CTRI/2020/07/026419	Shilpi Dhawan	ShilpiDhawan	13	Head India Clinical Research	Sun Pharma Laboratories Limited	SunPharmaLaboratoriesLimited	Sun Pharma Laboratories Limited,Sun House, Plot No. 201 B/1, Western Express Highway, Goregaon (E), Mumbai-400063, Maharashtra, India. MumbaiMAHARASHTRA400063India	Ph: 02243245299	43245299	Ph: 02243244343	shilpi.dhawan@sunpharma.com	8
43702	CTRI/2020/05/025397	Shilpi Dhawan	ShilpiDhawan	13	Head India Clinical Research	NA	nan	Sun Pharma Laboratories Limited,Sun House, Plot No. 201 B/1, Western Express Highway, Goregaon (E), Mumbai-400063, Maharashtra, India. MumbaiMAHARASHTRA400063India	Ph: 02243245299	43245299	Ph: 02243244343	shilpi.dhawan@sunpharma.com	8
44350	CTRI/2020/06/026220	Shilpi Dhawan	ShilpiDhawan	13	Head India Clinical Research	Sun Pharma Laboratories Limited	SunPharmaLaboratoriesLimited	Sun Pharma Laboratories Limited,Sun House, Plot No. 201 B/1, Western Express Highway, Goregaon (E), Mumbai-400063, Maharashtra, India. MumbaiMAHARASHTRA400063India	Ph: 02243245299	43245299	Ph: 02243244343	shilpi.dhawan@sunpharma.com	8
1722	CTRI/2010/091/000551	Shriprasad Joshi	ShriprasadJoshi	3	NA	NA	nan	Quintiles Research (India) Private Limited301-A-1, Leela Business Park, M V Road, Andheri (East)MumbaiMAHARASHTRA400059India	Ph: 02266774242	66774242	Ph: 022-66774343	shriprasad.joshi@quintiles.com	1
8536	CTRI/2014/02/004416	Shriprasad Joshi	ShriprasadJoshi	3	Project Manager	Boehringer Ingelheim India Pvt Ltd	BoehringerIngelheimIndiaprivateLimited	1102, 11th Floor, Hallmark Business Plaza, Guru Nanak Hospital,Near Guru Nanak Hospital, Bandra (East), Mumbai. MumbaiMAHARASHTRA400051India	Ph: 912226456477	26456477	Ph: 91-22-26456163	shriprasad.joshi.ext@boehringer-ingelheim.com	2
9819	CTRI/2014/08/004907	Shriprasad Joshi	ShriprasadJoshi	3	Project Manager	Boehringer Ingelheim India Pvt Ltd	BoehringerIngelheimIndiaprivateLimited	1102, 11th Floor, Hallmark Business PlazaGurunanak Hospital Road,Bandra (East), MumbaiMumbaiMAHARASHTRA400051India	Ph: 912226456477	26456477	Ph: 91-22-26456163	shriprasad.joshi.ext@boehringer-ingelheim.com	2
46945	CTRI/2020/09/027956	Sowmya Bondalapati	SowmyaBondalapati	3	Principal Investigator, Clinical Pharmacology Department	Jeevan Scientific Technology Limited,	JeevanScientificTechnologyLimited	Room No. 1No.: B-17, TIE, Phase II, BalanagarHyderabadTELANGANA500037India	Ph: 9908999994	08999994	Ph: 04067364707	vasudev.sureddy@jeevanscientific.com	1
75374	CTRI/2022/11/047188	Sowmya Bondalapati	SowmyaBondalapati	3	Principal Investigator	ADVITY Research Pvt. Ltd.,	ADVITYResearchprivateLimited	3rd & 4th Floors, Archies Continental,Adj: Kukatpally Metro station,KukatpallyHyderabadTELANGANA500072India	Ph: 9848582761	48582761	NA	sowmya.bondalapati@advityresearch.com	2
79976	CTRI/2023/03/050804	Sowmya Bondalapati	SowmyaBondalapati	3	Overall Trial Co-ordinator	ADVITY Research Pvt. Ltd.,	ADVITYResearchprivateLimited	Archies Continental, Adj: Kukatpally Metro station, KukatpallyHyderabadTELANGANA500072India	Ph: 9848582761	48582761	NA	sowmya.bondalapati@advityresearch.com	2
719	CTRI/2009/091/000511	Srikanth Tripathy	SrikanthTripathy	6	scientist F	NA	nan	National AIDS Research Institute, 73 G Block, MIDC, Bhosari,PunePuneMAHARASHTRA411026India	Ph: 912027121343	27121343	Ph: 91-20-27121071	stripathy@nariindia.org	5
845	CTRI/2009/091/000652	Srikanth Tripathy	SrikanthTripathy	6	Scientist F	NA	nan	National AIDS Research Institute, 73, G Block MIDC,Bhosari,PuneNational AIDS Research Institute, 73, G Block MIDC,Bhosari,PunePuneMAHARASHTRA411 026India	Ph: 912027121343	27121343	Ph: 91-20-27121071	stripathy@nariindia.org	5
4108	CTRI/2012/02/002433	Srikanth Tripathy	SrikanthTripathy	6	Principal investigator	National AIDS Research Institute	NationalAIDSResearchInstitute	73 G Block MIDC Bhosari PuneMAHARASHTRA411026India	Ph: 02027331200	27331200	Ph: 91-20-27121071	stripathy@nariindia.org	5
5420	CTRI/2012/11/003088	Srikanth Tripathy	SrikanthTripathy	6	Scientist F	National AIDS Research Institute	NationalAIDSResearchInstitute	73-G Block MIDC BhosariPuneMAHARASHTRA411026India PuneMAHARASHTRA411026India	Ph: 02027331200	27331200	Ph: 91-20-27121071	stripathy@nariindia.org	5
5527	CTRI/2012/12/003168	Srikanth Tripathy	SrikanthTripathy	6	Scientist F	National AIDS Research Institute	NationalAIDSResearchInstitute	73-G Block MIDC Bhosari PunePuneMAHARASHTRA411026India	Ph: 02027331200	27331200	Ph: 91-44-22542939	stripathy@nariindia.org	5
44288	CTRI/2020/07/026305	Srikanth Tripathy	SrikanthTripathy	6	Director In Charge	ICMR National Institute for Research in TB	ICMR-NationalInstituteforResearchinTuberculosis	No 1 Mayor Sathyamoorthy roadChetpetChennai 600031ChennaiTAMIL NADU600031India	Ph: 04428369535	28369535	NA	directornirt@nirt.res.in	1
9510	CTRI/2017/11/010723	Sudhir Bhandari	SudhirBhandari	3	Assistant Prof	PGIMER	PGIMER	Oral Health Sciences Centre,PGIMER,ChandigarhCHANDIGARH160012India	Ph: 9501866133	01866133	NA	drsudhirbhandari@yahoo.co.in	2
31352	CTRI/2019/02/017878	SUDHIR BHANDARI	SUDHIRBHANDARI	3	Additional Professor	Postgraduate Institute of Medical Education and Research	PGIMER	Unit of Prosthodontics,Oral Health Sciences Centre,PGIMERSector 12ChandigarhChandigarhCHANDIGARH160012India	Ph: 9501866133	01866133	NA	drsudhirbhandari@yahoo.co.in	2
48213	CTRI/2020/11/029345	Sudhir Bhandari	SudhirBhandari	3	Principal Investigator	Sawai Mann Singh Hospital	SawaiMannSinghHospital	Sawai Mann Singh Hospital,JLN MargRajasthan, IndiaJaipurRAJASTHAN302004India	Ph: 01414044565	14044565	NA	drs_bhandari@yahoo.com	1
2963	CTRI/2011/06/001834	Sumit Arora	SumitArora	4	Director	NA	nan	Parexel International Synchron Pvt. Ltd., MFAR Silver Line Tech ParkPlot #180, 3rd floor, EPIP II Phase, WhitefieldBangaloreKARNATAKA560066India	Ph: 08040538111	40538111	Ph: 08040956536	sumit.arora@parexel.com	1
51800	CTRI/2021/02/030986	Sumit Arora	SumitArora	4	Vice President Clinical Operations	Veeda Clinical Research Pvt, Ltd.	VeedaClinicalResearchprivateLimited	Veeda Clinical Research Pvt. Ltd Shivalik Plaza, Near I.I.M.Ambawadi Ahmedabad, Gujarat 380 015 India AhmadabadGUJARAT 380015 IndiaAhmadabadGUJARAT380015IndiaAhmadabadGUJARAT380015India	Ph: 7930013000	30013000	Ph: 7930013010	Sumit.arora@veedacr.com	3
59540	CTRI/2021/10/037269	Sumit Arora	SumitArora	4	Vice President Clinical Operations	Veeda Clinical Research Pvt, Ltd.	VeedaClinicalResearchprivateLimited	Veeda Clinical Research LtdShivalik Plaza, Near I.I.M.Ambawadi, Ahmedabad 380 015 IndiaAhmadabadGUJARAT380015India	Ph: 7930013000	30013000	Ph: 7930013010	Sumit.arora@veedacr.com	3
62025	CTRI/2021/12/038651	Sumit Arora	SumitArora	4	Vice President Clinical Operations	Veeda Clinical Research Ltd.	VeedaClinicalResearchprivateLimited	Veeda Clinical Research Ltd.,Shivalik Plaza, Near I.I.M., Ambawadi, Ahmedabad 380 015, IndiaAhmadabadGUJARAT380015India	Ph: 7930013000	30013000	Ph: 7930013010	Sumit.arora@veedacr.com	3
10481	CTRI/2014/12/005234	Tapan Shah	TapanShah	2	Project Manager	Lambda Therapeutic Research Ltd	LambdaTherapeuticResearchLimited	Lambda House, Plot no. 38, Survey No. 388, Near Silver Oak Club, S. G. Highway, GotaAhmadabadGUJARAT382461India	Ph: 07940202570	40202570	Ph: 07940202021	tapanpshah@lambda-cro.com	1
59711	CTRI/2021/09/036100	Tapan Shah	TapanShah	2	Principal Investigator	Sanad Janta Multispeciality Hospital.	SanadJantaMultispecialityHospital	Sanad Janta Multispeciality Hospital. AhmedabadSanandAhmadabadGUJARAT382110India	Ph: 09825739241	25739241	NA	drtapansah@gmail.com	1
3522	CTRI/2012/11/003160	Tarun Pandotra	TarunPandotra	4	Director, Clinical Operations	PRA International	PRAInternational	B 402, Business Square, Andheri Kurla RoadChakala, Andheri (E)Mumbai (Suburban)MAHARASHTRA400093India	Ph: 02240309578	40309578	Ph: 02240309134	PandotraTarun@praintl.com	3
3524	CTRI/2012/12/003169	Tarun Pandotra	TarunPandotra	4	Director, Clinical Operations	PRA International	PRAInternational	B 402, Business Square, Andheri Kurla Road, Chakala, Andheri (E)Mumbai (Suburban)MAHARASHTRA400093India	Ph: 912240309578	40309578	Ph: 912240309134	PandotraTarun@praintl.com	3
4775	CTRI/2012/12/003191	Tarun Pandotra	TarunPandotra	4	Director, Clinical Operations	PRA International	PRAInternational	B 402, Business Square, Andheri Kurla Road, Chakala, Andheri (E)Mumbai (Suburban)MAHARASHTRA400093India	Ph: 912240309578	40309578	Ph: 912240309134	PandotraTarun@praIntl.com	3
65592	CTRI/2022/03/041181	Tarun Pandotra	TarunPandotra	4	Director	Acheron Clinical Solutions	AcheronClinicalSolutions	808, Kodigehalli Main Road, NTI Layout, Rajiv Gandhi Nagar,KodigehalliNABangaloreKARNATAKA560092India	Ph: 08860009879	60009879	NA	tarun.p@archeroncs.com	1
43918	CTRI/2020/08/027075	uma kumar	umakumar	2	Professor	Karpaga Vinayaga Institute Of Medical Sciences And Research Center	KarpagaVinayagaInstituteOfMedicalSciencesAndResearchcentre	GST Road, Chinna Kolambakkam, Palayanoor, Dist, Maduranthakam, Tamil NaduKancheepuramTAMIL NADU603308India	Ph: 9972872174	72872174	NA	umakumar.jss@gmail.com	1
69413	CTRI/2022/05/042792	Uma Kumar	UmaKumar	2	Professor and Head, Dept of Rheumatology, AIIMS, New Delhi	AIIMS, New Delhi	AIIMS	Room No 4076, 4th Floor, Teaching Block, AIIMS, New DelhiCentralDELHI110029India	Ph: 911126594467	26594467	NA	umaakumar@yahoo.co.in	1
873	CTRI/2009/091/000687	Upendra Kaul	UpendraKaul	2	NA	NA	nan	Escorts Heart Institute andResearch CentreNew DelhiDELHI110025India	Ph: 9811150518	11150518	Ph: 29238746	ukaul@de13.vsnl.net.in	1
27535	CTRI/2018/10/016193	Upendra Kaul	UpendraKaul	2	Chairman -Batra Heart Centre	Batra Hospital and Medical Reaserch Centre 1	BatraHospitalandMedicalReaserchCentre1	Batra Hospital and Medical Reaserch Centre 1, Tughlakabad Institutional Area Mehrauli Badarpur Road, Vayusenabad,New Delhi New DelhiDELHI110062India	Ph: 01129958747	29958747	Ph: 01129956255	kaul.upendra@gmail.com	1
22383	CTRI/2018/04/013316	Yogesh Sharma	YogeshSharma	3	Professor & HOD	Armed Forces Medical College	ArmedForcesMedicalCollege	Department of Orthopedics Armed Forces Medical CollegePuneMAHARASHTRA411040India	Ph: 8407958962	07958962	NA	doctoryogeshsharma@yahoo.co.in	1
22895	CTRI/2018/03/012481	Yogesh Sharma	YogeshSharma	3	Trial Coordinator	Curatio Health Care	CuratioHealthCare	Curatio Health Care (I) Pvt. Ltd. No.25/13, Whites Road,4th Floor, Mamatha Complex, Royapettah, ChennaiChennaiTAMIL NADU600014India	Ph: 9717832255	17832255	NA	yogesh.ksharma@yahoo.com	2
25427	CTRI/2018/05/013553	Yogesh Sharma	YogeshSharma	3	Trial Coordinator	Dhanvantari Nano Ayushadi Private Limited	DhanvantariNanoAyushadiPrivateLimited	Dhanvantari Nano Ayushadi Private LimitedNo 8 34 Neelakanta Mehta StreetThyagaraya Nagar Chennai ChennaiTAMIL NADU600017India	Ph: 9717832255	17832255	NA	yogesh.ksharma@yahoo.com	2

## Sheet: 11
Trial_ID	Registration_number	PI_Name	PI_Name_No_spaces	Count_of_PI_Names	PI_Designation	PI_Affiliation	PI_Affiliation_cleaned	PI_Address	PI_Phone	PI_Phone_cleaned	PI_Fax	PI_Fax_Cleaned	Count_of_PI_email_IDs	Count_of_PI_email_IDs
319	CTRI/2009/091/000043	Ambrish K Srivastava	AmbrishKSrivastava	1	NA	NA	NA	Torrent Research CentreVillage: BhatGandhinagarGUJARAT382428India	Ph: 079-23969100	23969100	Ph: 079-23969135	23969135	ambrishsrivastava@torrentpharma.com	1
3909	CTRI/2012/05/002645	MD Gupte	MDGupte	2	Director	National Institute of Epidemiology	NationalInstituteofEpidemiology	National Institute of Epidemiology (NIE),Indian Council of Medical Research (ICMR),R-127, TNHB, Ayapakkam,ChennaiChennaiTAMIL NADU600077India	Ph: 91-44-26136204	26136204	Ph: 91-44-26820464	26820464	directorne@dataone.in	2
4651	CTRI/2012/07/002791	MD Gupte	MDGupte	2	Director (formerly officer in charge CJIL Field Unit, Avadi)	National Institute of Epidemiology	NationalInstituteofEpidemiology	National Institute of Epidemiology(NIE), Indian Council of Medical Research(ICMR), R-127, TNHB, Ayapakkam, ChennaiChennaiTAMIL NADU600077India	Ph: 91-44-26136204	26136204	Ph: 91-44-26820464	26820464	directorne@dataone.in	2
470	CTRI/2009/091/000217	K M Prasanna Kumar	KMPrasannaKumar	1	Endocrinologist	NA	NA	Medisys Clinisearch India Pvt LtdBangalore Diabetic Centre, Kalyan Nagar ,BangaloreKARNATAKA560043India	Ph: 91-80-25421233	25421233	Ph: 91-80-25425396	25425396	drkmpk@gmail.com	1
10749	CTRI/2015/04/005697	Manjula S	ManjulaS	6	Vice president -Medical services	Micro Labs Ltd	MicroLabsLimitedBangalore	No 27 Race course Road Bangalore Karnataka India No 27 Race course Road Bangalore KarnatakaIndia BangaloreKARNATAKA560001India	NA	NA	NA	NA	drmanjula@microlabs.in	6
23498	CTRI/2018/04/013245	Manjula S	ManjulaS	6	Vice President, Department of Medical Services	Micro Labs Limited	MicroLabsLimitedBangalore	Micro Labs Limited#27, Race Course Road, Bangalore, KARNATAKA560001 India BangaloreKARNATAKA560001India	Ph: 08022370451	22370451	NA	NA	drmanjula@microlabs.in	6
51847	CTRI/2021/03/031676	Manjula S	ManjulaS	6	Sr VP Medical Services	Micro Labs Limited	MicroLabsLimitedBangalore	31 Race Course RoadBangaloreKARNATAKA560001India	Ph: 08022370451	22370451	Ph: 08022256323	22256323	drmanjula@microlabs.in	6
58646	CTRI/2021/10/037204	Manjula S	ManjulaS	6	Sr VP Medical Services	Micro Labs Limited	MicroLabsLimitedBangalore	31 Race Course RoadBangaloreKARNATAKA560001India	Ph: 08022370451	22370451	Ph: 08022256323	22256323	drmanjula@microlabs.in	6
62069	CTRI/2021/11/037926	Manjula S	ManjulaS	6	Sr VP Medical Services	Micro Labs Limited	MicroLabsLimitedBangalore	Dept of medical services, 31 Race Course RoadBangaloreKARNATAKA560001India	Ph: 08022370451	22370451	Ph: 08022256323	22256323	drmanjula@microlabs.in	6
70291	CTRI/2022/07/044179	Manjula S	ManjulaS	6	Sr VP Medical Services	Micro Labs Limited	MicroLabsLimitedBangalore	Dept of Medical Services, 31 Race Course RoadBangaloreKARNATAKA560001India	Ph: 08022370451	22370451	Ph: 08022256323	22256323	drmanjula@microlabs.in	6
82511	CTRI/2023/04/051909	Shahsank Shekhar	ShahsankShekhar	1	Professor	AIIMS Jodhpur	AIIMS	AIIMS JodhpurBasni phase ii, industrial area, Jodhpur, RajasthanJodhpurRAJASTHAN342005India	Ph: 8003996917	03996917	NA	NA	longshanks28@gmail.com	1
3126	CTRI/2012/08/002890	Lokesh Chaudhari	LokeshChaudhari	1	trial coordinator for Indian Sites	Manager, Clinical Operations, PRA India	ManagerClinicalOperationsPRAIndia	PRA Health SciencesA 602 A 603 CTS No 1498 A/2 M.V. Road, Marol Ã¢Â€Â¢ Andheri EastMumbaiMAHARASHTRA400 059India	Ph: 91-22-71234116	71234116	Ph: 91-22-71234198	71234198	pandotratarun@praintl.com	1
18282	CTRI/2017/09/009767	Nayankumar H Patel	NayankumarHPatel	1	Assistant Professor	GCS Medical College, Hospital & Research Centre	GCSMedicalCollegeandHospital	Room No.35,OPD,Ground floor, Department of DVL, GCS Medical College, Hospital & Research centre, Opp. DRM office, Near Chamunda Bridge, Amdupura,Ahmedabad, Gujarat, IndiaRoom No.35,OPD,Ground floor, Department of DVL, GCS Medical College, Hospital & Research centre, Opp. DRM office, Near Chamunda Bridge, Amdupura,Ahmedabad, Gujarat, IndiaAhmadabadGUJARAT380025India	Ph: 07966048035	66048035	Ph: 9925011309	25011309	patelnayan78.np@gmail.com	1
14856	CTRI/2016/05/006948	Rohan S	RohanS	1	Principal Investigator	NEXUS CLINICAL RESEARCH (INDIA) LTD	NEXUSCLINICALRESEARCHINDIALimited	32 A , Nexus Center For Clinical Excellence, Sector-1, Shiravane Road,Service Industry, Mumbai-Pune Highway,Nerul-(East), New Mumbai- Mumbai (Suburban)MAHARASHTRA400 706.India	Ph: 91-22-27714204	27714204	NA	NA	pm_medaffairs@nexuscro.com	2
31060	CTRI/2019/02/017850	Shrikant Deshpande	ShrikantDeshpande	1	Investigator	Ashirwad Hospital and Research Centre,	AshirwadHospitalandResearchCentre	Ashirwad Hospital and Research Centre, Maratha Section, UlhasnagarThaneMAHARASHTRA421004India	Ph: 9987553071	87553071	NA	NA	pm_medaffairs@nexuscro.com	2
11613	CTRI/2015/05/005816	Bula Aruna	BulaAruna	1	Asst. Prof.	Rajiv Gandhi Institute of Medical Sciences & RIMS Govt. General Hospital	RajivGandhiInstituteofMedicalSciencesandRIMSGovernmentGeneralHospital	Department of Microbiology, Rajiv Gandhi Institute of Medical Sciences & RIMS Govt. General Hospital, Srikakulam-532001, A.P., IndiaSrikakulamANDHRA PRADESH532001India	Ph: 08942-279033	42279033	NA	NA	rimsresearch@gmail.com	2
32929	CTRI/2019/04/018689	Sudheer Tulasi	SudheerTulasi	1	Asst. Professor	Rajiv Gandhi Institute of Medical Sciences & RIMS Government General Hospital	RajivGandhiInstituteofMedicalSciencesandRIMSGovernmentGeneralHospital	Department of Orthopaedics,Rajiv Gandhi Institute of Medical Sciences & RIMS Government General Hospital, SrikakulamSrikakulamANDHRA PRADESH532001India	Ph: 8942279033	42279033	NA	NA	rimsresearch@gmail.com	2

## Sheet: 62
Trial_ID	PI_Name_No_spaces	ZipCode	PI_Email
20847	AgamShah	400051	AShah@wockhardt.com
21559	AgamShah	400051	ashah@wockhardt.com
37246	AgamShah	500090	agam.shah@drreddys.com
49102	AgamShah	500090	agam.shah@drreddys.com
60333	AgamShah	500090	agam.shah@drreddys.com
44162	AjayAlexander	560092	ajay.alexander@g7synergon.in
50197	AjayAlexander	560092	ajay.alexander@g7synergon.in
61581	AjayAlexander	560092	ajay.alexander@g7synergon.in
78689	AjayAlexander	560092	ajay.alexander@g7synergon.in
78903	AjayAlexander	560069	mrd@samahitha.com
945	AkhileshSharma	400063	akhilesh.sharma@piramal.com
17097	AkhileshSharma	400013	akhilesh.sharma@alkem.com
23029	AkhileshSharma	400013	akhilesh.sharma@alkem.com
32739	AkhileshSharma	400013	akhilesh.sharma@alkem.com
34052	AkhileshSharma	400013	akhilesh.sharma@alkem.com
41220	AkhileshSharma	400013	akhilesh.sharma@alkem.com
42587	AkhileshSharma	400013	akhilesh.sharma@alkem.com
42640	AkhileshSharma	400013	akhilesh.sharma@alkem.com
45267	AkhileshSharma	400013	akhilesh.sharma@alkem.com
54765	AkhileshSharma	400013	akhilesh.sharma@alkem.com
60036	AkhileshSharma	400013	akhilesh.sharma@alkem.com
60863	AkhileshSharma	400013	akhilesh.sharma@alkem.com
62957	AkhileshSharma	400013	akhilesh.sharma@alkem.com
71681	AkhileshSharma	400013	akhilesh.sharma@alkem.com
3431	AlokKumar	110058	ccrhindia@gmail.com
3432	AlokKumar	110058	ccrhindia@gmail.com
30604	AlokKumar	110010	mipayal07@gmail.com
319	AmbrishKSrivastava	382428	ambrishsrivastava@torrentpharma.com
2775	AmbrishSrivastava	382428	ambrishsrivastava@torrentpharma.com
4444	AmbrishSrivastava	400013	ambrish.srivastava@alkem.com
8223	AmbrishSrivastava	400013	ambrish.srivastava@alkem.com
31786	AmitKumar	302002	miglani85@gmail.com
63015	AmitKumar	226029	amit2k03@gmail.com
40699	AmolPatil	411043	amolp66@gmail.com
52981	AmolPatil	411001	amolpatil2526@gmail.com
62408	AmolPatil	411001	amolpatil2526@gmail.com
77941	AmolPatil	411001	amolpatil2526@gmail.com
78095	AmolPatil	411001	amolpatil2526@gmail.com
38608	AnilAvhad	380004	dranil.avhad@gov.in
48405	AnilAvhad	382225	anil.avhad@cadilapharma.co.in
62194	AnilAvhad	382225	anil.avhad@cadilapharma.co.in
62783	AnilAvhad	382225	anil.avhad@cadilapharma.co.in
62832	AnilAvhad	382225	anil.avhad@cadilapharma.co.in
28240	AnshulAttrey	382481	anshulattrey@lambda-cro.com
38558	AnshulAttrey	382481	anshulattrey@lambda-cro.com
55362	AnshulAttrey	380015	Anshul.A2181@veedacr.com
60158	AnshulAttrey	380051	Anshul.A2181@veedacr.com
70461	AnshulAttrey	380051	anshul.a2181@veedacr.com
20266	ArvindKumar	302015	dranuaiims@yahoo.com
28985	ArvindKumar	110029	linktoarvind@gmail.com
60039	ArvindKumar	800014	arvind007kumar@yahoo.com
7419	AshokaKumarSingh	380061	ashokakumar@lambda-cro.com
22189	AshokaKumarSingh	380015	ashoka.singh@veedacr.com
1573	AshokKumar	110002	ash64kr@yahoo.com
26844	AshokKumar	302002	ashok_hp1976@yahoo.com
3619	BillBrashier	411014	bbrashier@crfindia.com
33285	BillBrashier	400083	bill.brashier@cipla.com
33438	BillBrashier	400083	bill.brashier@cipla.com
37582	BillBrashier	400083	bill.brashier@cipla.com
11613	BulaAruna	532001	rimsresearch@gmail.com
9934	ChiragShah	380054	cshah@clianthatrials.com
29888	ChiragShah	412115	chiragshah@lupin.com
31343	ChiragShah	412115	chiragshah@lupin.com
1797	DevenParmar	400051	devenp@wockhardt.com
2665	DevenParmar	400051	devenp@wockhardt.com
6705	DevenParmar	382213	deven.parmar@zyduscadila.com
11156	DevenParmar	382213	deven.parmar@zyduscadila.com
11525	DevenParmar	382213	deven.parmar@zyduscadila.com
12021	DevenParmar	382213	deven.parmar@zyduscadila.com
18283	DevenParmar	382213	deven.parmar@zyduscadila.com
19169	DevenParmar	382213	deven.parmar@zyduscadila.com
34127	DhruvJain	221005	dhruvjn@gmail.com
78986	DhruvJain	110010	drdhruvjain08@gmail.com
1896	KiranMarthak	400093	kiran.marthak@veedacr.com
19567	KiranMarthak	382481	kiranmarthak@lambda-cro.com
31267	KiranMarthak	382481	kiranmarthak@lambda-cro.com
63715	KiranMarthak	380051	Kiran.Marthak@veedacr.com
470	KMPrasannaKumar	560043	drkmpk@gmail.com
9659	LalitLakhwani	500090	lalitkl@drreddys.com
17301	LalitLakhwani	400063	lalit.lakhwani@sunpharma.com
18845	LalitLakhwani	400063	lalit.lakhwani@sunpharma.com
46742	LalitLakhwani	400063	lalit.lakhwani@sunpharma.com
55254	LalitLakhwani	400063	lalit.lakhwani@sunpharma.com
55328	LalitLakhwani	400063	lalit.lakhwani@sunpharma.com
60937	LalitLakhwani	400063	lalit.lakhwani@sunpharma.com
62529	LalitLakhwani	400063	lalit.lakhwani@sunpharma.com
64375	LalitLakhwani	400063	lalit.lakhwani@sunpharma.com
66840	LalitLakhwani	400063	lalit.lakhwani@sunpharma.com
67201	LalitLakhwani	400063	lalit.lakhwani@sunpharma.com
67751	LalitLakhwani	400063	lalit.lakhwani@sunpharma.com
3126	LokeshChaudhari	400059	pandotratarun@praintl.com
31743	MadhuGupta	110015	madhugupta2602@gmail.com
61289	MADHUGUPTA	160012	madhugupta21@gmail.com
3211	Manjula	560001	drmanjula@microlabs.in
21606	Manjula	560001	drmanjula@microlabs.in
21748	Manjula	560001	drmanjula@microlabs.in
36489	Manjula	576104	manju.uppi@manipal.edu
10749	ManjulaS	560001	drmanjula@microlabs.in
23498	ManjulaS	560001	drmanjula@microlabs.in
51847	ManjulaS	560001	drmanjula@microlabs.in
58646	ManjulaS	560001	drmanjula@microlabs.in
62069	ManjulaS	560001	drmanjula@microlabs.in
70291	ManjulaS	560001	drmanjula@microlabs.in
36525	MaulikDoshi	390020	maulik.doshi@sunpharma.com
46020	MaulikDoshi	382213	Maulik.Doshi@zyduscadila.com
52519	MaulikDoshi	390020	maulik.doshi@sunpharma.com
64031	MaulikDoshi	382213	maulik.doshi@zyduscadila.com
3909	MDGupte	600077	directorne@dataone.in
4651	MDGupte	600077	directorne@dataone.in
18282	NayankumarHPatel	380025	patelnayan78.np@gmail.com
37107	NayanPatel	380025	patelnayan78.np@gmail.com
71617	NayanPatel	382421	dr.nayan@novobliss.in
2275	OmPrakash	110017	dromprakas@gmail.com
37218	OmPrakash	474009	oprakash749@gmail.com
47342	OPSINGH	221005	singhopbhu@gmail.com
59113	OPSingh	249401	dr.opsingh63@gmail.com
50893	ParthSharma	243006	parthsham2134@gmail.com
59323	ParthSharma	632004	parth.sharma25@gmail.com
3007	PiyushAgarwal	400099	piyusha@glenmarkpharma.com
56374	PiyushAgarwal	500090	piyushagarwal@drreddys.com
63095	PiyushAgarwal	500090	piyushagarwal@drreddys.com
67993	PiyushAgarwal	500090	piyushagarwal@drreddys.com
74456	PiyushAgarwal	500090	piyushagarwal@drreddys.com
77705	PiyushAgarwal	500090	piyushagarwal@drreddys.com
82360	PiyushAgarwal	500090	piyushagarwal@drreddys.com
82735	PiyushAgarwal	500090	piyushagarwal@drreddys.com
3062	PrasannaCGanapathi	560100	Prasanna.ganapathi@biocon.com
36596	PrasannaCGanapathi	560087	PrasannaC.Ganapathi@viatris.com
49062	PrasannaCGanapathi	560087	PrasannaC.Ganapathi@viatris.com
261	PrasannaKumar	560054	kmprasanna@vsnl.com
8421	PrasannaKumar	560052	drkmpk@gmail.com
8257	PremShankerUpadhyay	201301	prem.shankerupadhyay@ranbaxy.com
74183	PremshankerUpadhyay	221005	psupadhyay08@gmail.com
5423	PuravThakkar	382428	puravthakkar@torrentpharma.com
19499	PuravThakkar	387810	Purav.thakkar@cadilapharma.co.in
11150	RajeshkumarSingh	411057	Rajeshkumar.Singh@gennova.co.in
70369	Rajeshkumarsingh	110029	drrajeshrims679@gmail.com
1496	RipalGharia	382428	ripalgharia@torrentpharma.com
18582	RipalGharia	380054	rgharia@cliantha.in
14856	RohanS	400706	pm_medaffairs@nexuscro.com
25188	SanishDavis	400060	SDavis20@ITS.JNJ.com
26568	SanishDavis	400060	SDavis20@ITS.JNJ.com
29518	SanishDavis	400060	SDavis20@ITS.JNJ.com
32562	SanishDavis	400060	SDavis20@ITS.JNJ.com
32836	SanishDavis	400060	SDavis20@ITS.JNJ.com
32894	SanishDavis	400706	sanish.davis@covance.com
42206	SanishDavis	400060	SDavis20@ITS.JNJ.com
48914	SanishDavis	400060	SDavis20@ITS.JNJ.com
48922	SanishDavis	400060	SDavis20@ITS.JNJ.com
52309	SanishDavis	400060	SDavis20@ITS.JNJ.com
52774	SanishDavis	40060	sdavis20@its.jnj.com
54193	SanishDavis	400060	SDavis20@ITS.JNJ.com
57278	SanishDavis	400060	sdavis20@its.jnj.com
58058	SanishDavis	400060	sdavis20@its.jnj.com
60171	SanishDavis	400060	sdavis20@its.jnj.com
63507	SanishDavis	400060	sdavis20@its.jnj.com
63545	SanishDavis	400060	sdavis20@its.jnj.com
76611	SanishDavis	400060	sdavis20@its.jnj.com
77236	SanishDavis	400060	SDavis20@ITS.JNJ.com
14484	SanjayKumar	226014	drsanjaygupta9@gmail.com
41835	SanjayKumar	302002	drsan_agr@yahoo.com
80391	sanjaykumar	800014	sanjay4ujnv@gmail.com
45	SanjayMehendale	600077	directorne@dataone.in
838	SanjayMehendale	411026	smehendale@nariindia.org
30805	SanjaySharma	382428	SanjaySharma@torrentpharma.com
37291	SanjaySharma	382428	sanjaysharma@torrentpharma.com
46471	sanjaySharma	382428	SanjaySharma@torrentpharma.com
46575	SanjaySharma	492001	drsanjaysharma12345@gmail.com
1044	SanjeevHegde	400701	sanjeev.hegde@relbio.com
1874	SanjeevHegde	400701	sanjeev.hegde@relbio.com
9502	SanjeevHegde	400701	sanjeev.hegde@relbio.com
10270	SanjeevHegde	400701	sanjeev.hegde@relbio.com
25684	SanjeevHegde	560103	sanjeev.hegde@mylan.com
82511	ShahsankShekhar	342005	longshanks28@gmail.com
5719	ShashankShekhar	176001	longshanks28@gmail.com
28400	ShashankShekhar	800014	sshekhar4u@yahoo.com
9025	ShashiKant	110029	skant76@gmail.com
14091	ShashiKant	110029	skant76@gmail.com
26037	ShashiKant	110029	skant76@gmail.com
33507	ShashiKant	800014	dr.shashikant2000@gmail.com
33508	ShashiKant	800014	dr.shashikant2000@gmail.com
20454	ShilpaArora	124507	arora.shilpa64@yahoo.com
34032	ShilpaArora	121002	drshilpaarora007@gmail.com
316	ShilpiDhawan	500034	shilpid@drreddys.com
2291	ShilpiDhawan	500016	shilpid@drreddys.com
9732	ShilpiDhawan	500034	shilpid@drreddys.com
16042	ShilpiDhawan	400063	shilpi.dhawan@sunpharma.com
16044	ShilpiDhawan	400063	shilpi.dhawan@sunpharma.com
18903	ShilpiDhawan	500090	shilpid@drreddys.com
19773	ShilpiDhawan	400063	shilpi.dhawan@sunpharma.com
19783	ShilpiDhawan	400063	shilpi.dhawan@sunpharma.com
20237	ShilpiDhawan	500090	shilpid@drreddys.com
27221	ShilpiDhawan	400063	shilpi.dhawan@sunpharma.com
41483	ShilpiDhawan	400063	shilpi.dhawan@sunpharma.com
43702	ShilpiDhawan	400063	shilpi.dhawan@sunpharma.com
44350	ShilpiDhawan	400063	shilpi.dhawan@sunpharma.com
31060	ShrikantDeshpande	421004	pm_medaffairs@nexuscro.com
1722	ShriprasadJoshi	400059	shriprasad.joshi@quintiles.com
8536	ShriprasadJoshi	400051	shriprasad.joshi.ext@boehringer-ingelheim.com
9819	ShriprasadJoshi	400051	shriprasad.joshi.ext@boehringer-ingelheim.com
46945	SowmyaBondalapati	500037	vasudev.sureddy@jeevanscientific.com
75374	SowmyaBondalapati	500072	sowmya.bondalapati@advityresearch.com
79976	SowmyaBondalapati	500072	sowmya.bondalapati@advityresearch.com
719	SrikanthTripathy	411026	stripathy@nariindia.org
845	SrikanthTripathy	411026	stripathy@nariindia.org
4108	SrikanthTripathy	411026	stripathy@nariindia.org
5420	SrikanthTripathy	411026	stripathy@nariindia.org
5527	SrikanthTripathy	411026	stripathy@nariindia.org
44288	SrikanthTripathy	600031	directornirt@nirt.res.in
32929	SudheerTulasi	532001	rimsresearch@gmail.com
9510	SudhirBhandari	160012	drsudhirbhandari@yahoo.co.in
31352	SUDHIRBHANDARI	160012	drsudhirbhandari@yahoo.co.in
48213	SudhirBhandari	302004	drs_bhandari@yahoo.com
2963	SumitArora	560066	sumit.arora@parexel.com
51800	SumitArora	380015	Sumit.arora@veedacr.com
59540	SumitArora	380015	Sumit.arora@veedacr.com
62025	SumitArora	380015	Sumit.arora@veedacr.com
10481	TapanShah	382461	tapanpshah@lambda-cro.com
59711	TapanShah	382110	drtapansah@gmail.com
3522	TarunPandotra	400093	PandotraTarun@praintl.com
3524	TarunPandotra	400093	PandotraTarun@praintl.com
4775	TarunPandotra	400093	PandotraTarun@praIntl.com
65592	TarunPandotra	560092	tarun.p@archeroncs.com
43918	umakumar	603308	umakumar.jss@gmail.com
69413	UmaKumar	110029	umaakumar@yahoo.co.in
873	UpendraKaul	110025	ukaul@de13.vsnl.net.in
27535	UpendraKaul	110062	kaul.upendra@gmail.com
22383	YogeshSharma	411040	doctoryogeshsharma@yahoo.co.in
22895	YogeshSharma	600014	yogesh.ksharma@yahoo.com
25427	YogeshSharma	600017	yogesh.ksharma@yahoo.com

## Sheet: 62_PIVOT
PI_Name_No_spaces	PI_Email	ZipCode	PI_email
AgamShah			5			A worked example of the numbers in col D:
	agam.shah@drreddys.com		3
		500090	3			PI_Name_No_spaces	PI_Email	ZipCode	PI_email
	AShah@wockhardt.com		2			AgamShah			5	TOTAL number of emails, in the name of Agam Shah.
		400051	2				agam.shah@drreddys.com		3	Number of records linked to the email ID agam.shah@drreddys.com
AjayAlexander			5					500090	3
	ajay.alexander@g7synergon.in		4				AShah@wockhardt.com		2	Number of records linked to the email ID AShah@wockhardt.com
		560092	4					400051	2
	mrd@samahitha.com		1
		560069	1
AkhileshSharma			14
	akhilesh.sharma@alkem.com		13
		400013	13
	akhilesh.sharma@piramal.com		1
		400063	1
AlokKumar			3
	ccrhindia@gmail.com		2
		110058	2
	mipayal07@gmail.com		1
		110010	1
AmbrishKSrivastava			1
	ambrishsrivastava@torrentpharma.com		1
		382428	1
AmbrishSrivastava			3
	ambrish.srivastava@alkem.com		2
		400013	2
	ambrishsrivastava@torrentpharma.com		1
		382428	1
AmitKumar			2
	amit2k03@gmail.com		1
		226029	1
	miglani85@gmail.com		1
		302002	1
AmolPatil			5
	amolp66@gmail.com		1
		411043	1
	amolpatil2526@gmail.com		4
		411001	4
AnilAvhad			5
	anil.avhad@cadilapharma.co.in		4
		382225	4
	dranil.avhad@gov.in		1
		380004	1
AnshulAttrey			5
	Anshul.A2181@veedacr.com		3
		380015	1
		380051	2
	anshulattrey@lambda-cro.com		2
		382481	2
ArvindKumar			3
	arvind007kumar@yahoo.com		1
		800014	1
	dranuaiims@yahoo.com		1
		302015	1
	linktoarvind@gmail.com		1
		110029	1
AshokaKumarSingh			2
	ashoka.singh@veedacr.com		1
		380015	1
	ashokakumar@lambda-cro.com		1
		380061	1
AshokKumar			2
	ash64kr@yahoo.com		1
		110002	1
	ashok_hp1976@yahoo.com		1
		302002	1
BillBrashier			4
	bbrashier@crfindia.com		1
		411014	1
	bill.brashier@cipla.com		3
		400083	3
BulaAruna			1
	rimsresearch@gmail.com		1
		532001	1
ChiragShah			3
	chiragshah@lupin.com		2
		412115	2
	cshah@clianthatrials.com		1
		380054	1
DevenParmar			8
	deven.parmar@zyduscadila.com		6
		382213	6
	devenp@wockhardt.com		2
		400051	2
DhruvJain			2
	dhruvjn@gmail.com		1
		221005	1
	drdhruvjain08@gmail.com		1
		110010	1
KiranMarthak			4
	kiran.marthak@veedacr.com		2
		380051	1
		400093	1
	kiranmarthak@lambda-cro.com		2
		382481	2
KMPrasannaKumar			1
	drkmpk@gmail.com		1
		560043	1
LalitLakhwani			12
	lalit.lakhwani@sunpharma.com		11
		400063	11
	lalitkl@drreddys.com		1
		500090	1
LokeshChaudhari			1
	pandotratarun@praintl.com		1
		400059	1
MadhuGupta			2
	madhugupta21@gmail.com		1
		160012	1
	madhugupta2602@gmail.com		1
		110015	1
Manjula			4
	drmanjula@microlabs.in		3
		560001	3
	manju.uppi@manipal.edu		1
		576104	1
ManjulaS			6
	drmanjula@microlabs.in		6
		560001	6
MaulikDoshi			4
	maulik.doshi@sunpharma.com		2
		390020	2
	Maulik.Doshi@zyduscadila.com		2
		382213	2
MDGupte			2
	directorne@dataone.in		2
		600077	2
NayankumarHPatel			1
	patelnayan78.np@gmail.com		1
		380025	1
NayanPatel			2
	dr.nayan@novobliss.in		1
		382421	1
	patelnayan78.np@gmail.com		1
		380025	1
OmPrakash			2
	dromprakas@gmail.com		1
		110017	1
	oprakash749@gmail.com		1
		474009	1
OPSINGH			2
	dr.opsingh63@gmail.com		1
		249401	1
	singhopbhu@gmail.com		1
		221005	1
ParthSharma			2
	parth.sharma25@gmail.com		1
		632004	1
	parthsham2134@gmail.com		1
		243006	1
PiyushAgarwal			8
	piyusha@glenmarkpharma.com		1
		400099	1
	piyushagarwal@drreddys.com		7
		500090	7
PrasannaCGanapathi			3
	Prasanna.ganapathi@biocon.com		1
		560100	1
	PrasannaC.Ganapathi@viatris.com		2
		560087	2
PrasannaKumar			2
	drkmpk@gmail.com		1
		560052	1
	kmprasanna@vsnl.com		1
		560054	1
PremShankerUpadhyay			2
	prem.shankerupadhyay@ranbaxy.com		1
		201301	1
	psupadhyay08@gmail.com		1
		221005	1
PuravThakkar			2
	Purav.thakkar@cadilapharma.co.in		1
		387810	1
	puravthakkar@torrentpharma.com		1
		382428	1
RajeshkumarSingh			2
	drrajeshrims679@gmail.com		1
		110029	1
	Rajeshkumar.Singh@gennova.co.in		1
		411057	1
RipalGharia			2
	rgharia@cliantha.in		1
		380054	1
	ripalgharia@torrentpharma.com		1
		382428	1
RohanS			1
	pm_medaffairs@nexuscro.com		1
		400706	1
SanishDavis			19
	sanish.davis@covance.com		1
		400706	1
	SDavis20@ITS.JNJ.com		18
		40060	1
		400060	17
SanjayKumar			3
	drsan_agr@yahoo.com		1
		302002	1
	drsanjaygupta9@gmail.com		1
		226014	1
	sanjay4ujnv@gmail.com		1
		800014	1
SanjayMehendale			2
	directorne@dataone.in		1
		600077	1
	smehendale@nariindia.org		1
		411026	1
SanjaySharma			4
	drsanjaysharma12345@gmail.com		1
		492001	1
	SanjaySharma@torrentpharma.com		3
		382428	3
SanjeevHegde			5
	sanjeev.hegde@mylan.com		1
		560103	1
	sanjeev.hegde@relbio.com		4
		400701	4
ShahsankShekhar			1
	longshanks28@gmail.com		1
		342005	1
ShashankShekhar			2
	longshanks28@gmail.com		1
		176001	1
	sshekhar4u@yahoo.com		1
		800014	1
ShashiKant			5
	dr.shashikant2000@gmail.com		2
		800014	2
	skant76@gmail.com		3
		110029	3
ShilpaArora			2
	arora.shilpa64@yahoo.com		1
		124507	1
	drshilpaarora007@gmail.com		1
		121002	1
ShilpiDhawan			13
	shilpi.dhawan@sunpharma.com		8
		400063	8
	shilpid@drreddys.com		5
		500016	1
		500034	2
		500090	2
ShrikantDeshpande			1
	pm_medaffairs@nexuscro.com		1
		421004	1
ShriprasadJoshi			3
	shriprasad.joshi.ext@boehringer-ingelheim.com		2
		400051	2
	shriprasad.joshi@quintiles.com		1
		400059	1
SowmyaBondalapati			3
	sowmya.bondalapati@advityresearch.com		2
		500072	2
	vasudev.sureddy@jeevanscientific.com		1
		500037	1
SrikanthTripathy			6
	directornirt@nirt.res.in		1
		600031	1
	stripathy@nariindia.org		5
		411026	5
SudheerTulasi			1
	rimsresearch@gmail.com		1
		532001	1
SudhirBhandari			3
	drs_bhandari@yahoo.com		1
		302004	1
	drsudhirbhandari@yahoo.co.in		2
		160012	2
SumitArora			4
	sumit.arora@parexel.com		1
		560066	1
	Sumit.arora@veedacr.com		3
		380015	3
TapanShah			2
	drtapansah@gmail.com		1
		382110	1
	tapanpshah@lambda-cro.com		1
		382461	1
TarunPandotra			4
	pandotratarun@praintl.com		3
		400093	3
	tarun.p@archeroncs.com		1
		560092	1
umakumar			2
	umaakumar@yahoo.co.in		1
		110029	1
	umakumar.jss@gmail.com		1
		603308	1
UpendraKaul			2
	kaul.upendra@gmail.com		1
		110062	1
	ukaul@de13.vsnl.net.in		1
		110025	1
YogeshSharma			3
	doctoryogeshsharma@yahoo.co.in		1
		411040	1
	yogesh.ksharma@yahoo.com		2
		600014	1
		600017	1
Total			230

## Sheet: 6
Names	Number of records
MDGupte	2
directorne@dataone.in	2
LokeshChaudhari	1
pandotratarun@praintl.com	1
RohanS	1
pm_medaffairs@nexuscro.com	1
ShrikantDeshpande	1
pm_medaffairs@nexuscro.com	1
BulaAruna	1
rimsresearch@gmail.com	1
SudheerTulasi	1
rimsresearch@gmail.com	1

## Sheet: 8
Emails organized with respect to names	PI_email
The same individuals with variant names grouped together by common email IDs. There were 2 such cases.
AmbrishKSrivastava	1
ambrishsrivastava@torrentpharma.com	1
AmbrishSrivastava	3
ambrish.srivastava@alkem.com	2
ambrishsrivastava@torrentpharma.com	1
Total	4
KMPrasannaKumar	1
drkmpk@gmail.com	1
PrasannaKumar	2
drkmpk@gmail.com	1
kmprasanna@vsnl.com	1
Total	3
Individuals with variant names that were different individuals. There were 3 such cases.
Manjula	4
drmanjula@microlabs.in	3
manju.uppi@manipal.edu	1
ManjulaS	6
drmanjula@microlabs.in	6
Total	10
ShahsankShekhar	1
longshanks28@gmail.com	1
ShashankShekhar	2
longshanks28@gmail.com	1
sshekhar4u@yahoo.com	1
Total	3
NayankumarHPatel	1
patelnayan78.np@gmail.com	1
NayanPatel	2
dr.nayan@novobliss.in	1
patelnayan78.np@gmail.com	1
Total	3

## Sheet: 48
Names	Email IDs	Number of records
AgamShah	agam.shah@drreddys.com	3
AgamShah	AShah@wockhardt.com	2
AjayAlexander	ajay.alexander@g7synergon.in	4
AjayAlexander	mrd@samahitha.com	1
AkhileshSharma	akhilesh.sharma@alkem.com	13
AkhileshSharma	akhilesh.sharma@piramal.com	1
AlokKumar	ccrhindia@gmail.com	2
AlokKumar	mipayal07@gmail.com	1
AmitKumar	amit2k03@gmail.com	1
AmitKumar	miglani85@gmail.com	1
AmolPatil	amolp66@gmail.com	1
AmolPatil	amolpatil2526@gmail.com	4
AnilAvhad	anil.avhad@cadilapharma.co.in	4
AnilAvhad	dranil.avhad@gov.in	1
AnshulAttrey	Anshul.A2181@veedacr.com	3
AnshulAttrey	anshulattrey@lambda-cro.com	2
ArvindKumar	arvind007kumar@yahoo.com	1
ArvindKumar	dranuaiims@yahoo.com	1
ArvindKumar	linktoarvind@gmail.com	1
AshokaKumarSingh	ashoka.singh@veedacr.com	1
AshokaKumarSingh	ashokakumar@lambda-cro.com	1
AshokKumar	ash64kr@yahoo.com	1
AshokKumar	ashok_hp1976@yahoo.com	1
BillBrashier	bbrashier@crfindia.com	1
BillBrashier	bill.brashier@cipla.com	3
ChiragShah	chiragshah@lupin.com	2
ChiragShah	cshah@clianthatrials.com	1
DevenParmar	deven.parmar@zyduscadila.com	6
DevenParmar	devenp@wockhardt.com	2
DhruvJain	dhruvjn@gmail.com	1
DhruvJain	drdhruvjain08@gmail.com	1
KiranMarthak	kiran.marthak@veedacr.com	2
KiranMarthak	kiranmarthak@lambda-cro.com	2
LalitLakhwani	lalit.lakhwani@sunpharma.com	11
LalitLakhwani	lalitkl@drreddys.com	1
MadhuGupta	madhugupta21@gmail.com	1
MadhuGupta	madhugupta2602@gmail.com	1
MaulikDoshi	maulik.doshi@sunpharma.com	2
MaulikDoshi	Maulik.Doshi@zyduscadila.com	2
OmPrakash	dromprakas@gmail.com	1
OmPrakash	oprakash749@gmail.com	1
OPSINGH	dr.opsingh63@gmail.com	1
OPSINGH	singhopbhu@gmail.com	1
ParthSharma	parth.sharma25@gmail.com	1
ParthSharma	parthsham2134@gmail.com	1
PiyushAgarwal	piyusha@glenmarkpharma.com	1
PiyushAgarwal	piyushagarwal@drreddys.com	7
PrasannaCGanapathi	Prasanna.ganapathi@biocon.com	1
PrasannaCGanapathi	PrasannaC.Ganapathi@viatris.com	2
PremShankerUpadhyay	prem.shankerupadhyay@ranbaxy.com	1
PremShankerUpadhyay	psupadhyay08@gmail.com	1
PuravThakkar	Purav.thakkar@cadilapharma.co.in	1
PuravThakkar	puravthakkar@torrentpharma.com	1
RajeshkumarSingh	drrajeshrims679@gmail.com	1
RajeshkumarSingh	Rajeshkumar.Singh@gennova.co.in	1
RipalGharia	rgharia@cliantha.in	1
RipalGharia	ripalgharia@torrentpharma.com	1
SanishDavis	sanish.davis@covance.com	1
SanishDavis	SDavis20@ITS.JNJ.com	18
SanjayKumar	drsan_agr@yahoo.com	1
SanjayKumar	drsanjaygupta9@gmail.com	1
SanjayKumar	sanjay4ujnv@gmail.com	1
SanjayMehendale	directorne@dataone.in	1
SanjayMehendale	smehendale@nariindia.org	1
SanjaySharma	drsanjaysharma12345@gmail.com	1
SanjaySharma	SanjaySharma@torrentpharma.com	3
SanjeevHegde	sanjeev.hegde@mylan.com	1
SanjeevHegde	sanjeev.hegde@relbio.com	4
SanjeevKumar	drsanjeevk@aiimspatna.org	1
SanjeevKumar	globuseye@gmail.com	1
ShashiKant	dr.shashikant2000@gmail.com	2
ShashiKant	skant76@gmail.com	3
ShilpaArora	arora.shilpa64@yahoo.com	1
ShilpaArora	drshilpaarora007@gmail.com	1
ShilpiDhawan	shilpi.dhawan@sunpharma.com	8
ShilpiDhawan	shilpid@drreddys.com	5
ShriprasadJoshi	shriprasad.joshi.ext@boehringer-ingelheim.com	2
ShriprasadJoshi	shriprasad.joshi@quintiles.com	1
SowmyaBondalapati	sowmya.bondalapati@advityresearch.com	2
SowmyaBondalapati	vasudev.sureddy@jeevanscientific.com	1
SrikanthTripathy	directornirt@nirt.res.in	1
SrikanthTripathy	stripathy@nariindia.org	5
SudhirBhandari	drs_bhandari@yahoo.com	1
SudhirBhandari	drsudhirbhandari@yahoo.co.in	2
SumitArora	sumit.arora@parexel.com	1
SumitArora	Sumit.arora@veedacr.com	3
TapanShah	drtapansah@gmail.com	1
TapanShah	tapanpshah@lambda-cro.com	1
TarunPandotra	PandotraTarun@praintl.com	3
TarunPandotra	tarun.p@archeroncs.com	1
umakumar	umaakumar@yahoo.co.in	1
umakumar	umakumar.jss@gmail.com	1
UpendraKaul	kaul.upendra@gmail.com	1
UpendraKaul	ukaul@de13.vsnl.net.in	1
VijayKumar	vijaykr@aiimspatna.org	2
VijayKumar	kumarvijay29@gmail.com, vijayaiims@yahoo.com	2
YogeshSharma	doctoryogeshsharma@yahoo.co.in	1
YogeshSharma	yogesh.ksharma@yahoo.com	2
Total number of records		206

## Sheet: DPCache_230
Trial_ID	PI_Name_No_spaces	ZipCode	PI_Email
45	SanjayMehendale	600077	directorne@dataone.in
261	PrasannaKumar	560054	kmprasanna@vsnl.com
316	ShilpiDhawan	500034	shilpid@drreddys.com
319	AmbrishKSrivastava	382428	ambrishsrivastava@torrentpharma.com
470	KMPrasannaKumar	560043	drkmpk@gmail.com
719	SrikanthTripathy	411026	stripathy@nariindia.org
838	SanjayMehendale	411026	smehendale@nariindia.org
845	SrikanthTripathy	411026	stripathy@nariindia.org
873	UpendraKaul	110025	ukaul@de13.vsnl.net.in
945	AkhileshSharma	400063	akhilesh.sharma@piramal.com
1044	SanjeevHegde	400701	sanjeev.hegde@relbio.com
1496	RipalGharia	382428	ripalgharia@torrentpharma.com
1573	AshokKumar	110002	ash64kr@yahoo.com
1722	ShriprasadJoshi	400059	shriprasad.joshi@quintiles.com
1797	DevenParmar	400051	devenp@wockhardt.com
1874	SanjeevHegde	400701	sanjeev.hegde@relbio.com
1896	KiranMarthak	400093	kiran.marthak@veedacr.com
2275	OmPrakash	110017	dromprakas@gmail.com
2291	ShilpiDhawan	500016	shilpid@drreddys.com
2665	DevenParmar	400051	devenp@wockhardt.com
2775	AmbrishSrivastava	382428	ambrishsrivastava@torrentpharma.com
2963	SumitArora	560066	sumit.arora@parexel.com
3007	PiyushAgarwal	400099	piyusha@glenmarkpharma.com
3062	PrasannaCGanapathi	560100	Prasanna.ganapathi@biocon.com
3126	LokeshChaudhari	400059	pandotratarun@praintl.com
3211	Manjula	560001	drmanjula@microlabs.in
3431	AlokKumar	110058	ccrhindia@gmail.com
3432	AlokKumar	110058	ccrhindia@gmail.com
3522	TarunPandotra	400093	pandotratarun@praintl.com
3524	TarunPandotra	400093	pandotratarun@praintl.com
3619	BillBrashier	411014	bbrashier@crfindia.com
3909	MDGupte	600077	directorne@dataone.in
4108	SrikanthTripathy	411026	stripathy@nariindia.org
4444	AmbrishSrivastava	400013	ambrish.srivastava@alkem.com
4651	MDGupte	600077	directorne@dataone.in
4775	TarunPandotra	400093	pandotratarun@praintl.com
5420	SrikanthTripathy	411026	stripathy@nariindia.org
5423	PuravThakkar	382428	puravthakkar@torrentpharma.com
5527	SrikanthTripathy	411026	stripathy@nariindia.org
5719	ShashankShekhar	176001	longshanks28@gmail.com
6705	DevenParmar	382213	deven.parmar@zyduscadila.com
7419	AshokaKumarSingh	380061	ashokakumar@lambda-cro.com
8223	AmbrishSrivastava	400013	ambrish.srivastava@alkem.com
8257	PremShankerUpadhyay	201301	prem.shankerupadhyay@ranbaxy.com
8421	PrasannaKumar	560052	drkmpk@gmail.com
8536	ShriprasadJoshi	400051	shriprasad.joshi.ext@boehringer-ingelheim.com
9025	ShashiKant	110029	skant76@gmail.com
9502	SanjeevHegde	400701	sanjeev.hegde@relbio.com
9510	SudhirBhandari	160012	drsudhirbhandari@yahoo.co.in
9659	LalitLakhwani	500090	lalitkl@drreddys.com
9732	ShilpiDhawan	500034	shilpid@drreddys.com
9819	ShriprasadJoshi	400051	shriprasad.joshi.ext@boehringer-ingelheim.com
9934	ChiragShah	380054	cshah@clianthatrials.com
10270	SanjeevHegde	400701	sanjeev.hegde@relbio.com
10481	TapanShah	382461	tapanpshah@lambda-cro.com
10749	ManjulaS	560001	drmanjula@microlabs.in
11150	RajeshkumarSingh	411057	Rajeshkumar.Singh@gennova.co.in
11156	DevenParmar	382213	deven.parmar@zyduscadila.com
11525	DevenParmar	382213	deven.parmar@zyduscadila.com
11613	BulaAruna	532001	rimsresearch@gmail.com
12021	DevenParmar	382213	deven.parmar@zyduscadila.com
14091	ShashiKant	110029	skant76@gmail.com
14484	SanjayKumar	226014	drsanjaygupta9@gmail.com
14856	RohanS	400706	pm_medaffairs@nexuscro.com
16042	ShilpiDhawan	400063	shilpi.dhawan@sunpharma.com
16044	ShilpiDhawan	400063	shilpi.dhawan@sunpharma.com
17097	AkhileshSharma	400013	akhilesh.sharma@alkem.com
17301	LalitLakhwani	400063	lalit.lakhwani@sunpharma.com
18282	NayankumarHPatel	380025	patelnayan78.np@gmail.com
18283	DevenParmar	382213	deven.parmar@zyduscadila.com
18582	RipalGharia	380054	rgharia@cliantha.in
18845	LalitLakhwani	400063	lalit.lakhwani@sunpharma.com
18903	ShilpiDhawan	500090	shilpid@drreddys.com
19169	DevenParmar	382213	deven.parmar@zyduscadila.com
19499	PuravThakkar	387810	Purav.thakkar@cadilapharma.co.in
19567	KiranMarthak	382481	kiranmarthak@lambda-cro.com
19773	ShilpiDhawan	400063	shilpi.dhawan@sunpharma.com
19783	ShilpiDhawan	400063	shilpi.dhawan@sunpharma.com
20237	ShilpiDhawan	500090	shilpid@drreddys.com
20266	ArvindKumar	302015	dranuaiims@yahoo.com
20454	ShilpaArora	124507	arora.shilpa64@yahoo.com
20847	AgamShah	400051	AShah@wockhardt.com
21559	AgamShah	400051	AShah@wockhardt.com
21606	Manjula	560001	drmanjula@microlabs.in
21748	Manjula	560001	drmanjula@microlabs.in
22189	AshokaKumarSingh	380015	ashoka.singh@veedacr.com
22383	YogeshSharma	411040	doctoryogeshsharma@yahoo.co.in
22895	YogeshSharma	600014	yogesh.ksharma@yahoo.com
23029	AkhileshSharma	400013	akhilesh.sharma@alkem.com
23498	ManjulaS	560001	drmanjula@microlabs.in
25188	SanishDavis	400060	SDavis20@ITS.JNJ.com
25427	YogeshSharma	600017	yogesh.ksharma@yahoo.com
25684	SanjeevHegde	560103	sanjeev.hegde@mylan.com
26037	ShashiKant	110029	skant76@gmail.com
26568	SanishDavis	400060	SDavis20@ITS.JNJ.com
26844	AshokKumar	302002	ashok_hp1976@yahoo.com
27221	ShilpiDhawan	400063	shilpi.dhawan@sunpharma.com
27535	UpendraKaul	110062	kaul.upendra@gmail.com
28240	AnshulAttrey	382481	anshulattrey@lambda-cro.com
28400	ShashankShekhar	800014	sshekhar4u@yahoo.com
28985	ArvindKumar	110029	linktoarvind@gmail.com
29518	SanishDavis	400060	SDavis20@ITS.JNJ.com
29888	ChiragShah	412115	chiragshah@lupin.com
30604	AlokKumar	110010	mipayal07@gmail.com
30805	SanjaySharma	382428	SanjaySharma@torrentpharma.com
31060	ShrikantDeshpande	421004	pm_medaffairs@nexuscro.com
31267	KiranMarthak	382481	kiranmarthak@lambda-cro.com
31343	ChiragShah	412115	chiragshah@lupin.com
31352	SudhirBhandari	160012	drsudhirbhandari@yahoo.co.in
31743	MadhuGupta	110015	madhugupta2602@gmail.com
31786	AmitKumar	302002	miglani85@gmail.com
32562	SanishDavis	400060	SDavis20@ITS.JNJ.com
32739	AkhileshSharma	400013	akhilesh.sharma@alkem.com
32836	SanishDavis	400060	SDavis20@ITS.JNJ.com
32894	SanishDavis	400706	sanish.davis@covance.com
32929	SudheerTulasi	532001	rimsresearch@gmail.com
33285	BillBrashier	400083	bill.brashier@cipla.com
33438	BillBrashier	400083	bill.brashier@cipla.com
33507	ShashiKant	800014	dr.shashikant2000@gmail.com
33508	ShashiKant	800014	dr.shashikant2000@gmail.com
34032	ShilpaArora	121002	drshilpaarora007@gmail.com
34052	AkhileshSharma	400013	akhilesh.sharma@alkem.com
34127	DhruvJain	221005	dhruvjn@gmail.com
36489	Manjula	576104	manju.uppi@manipal.edu
36525	MaulikDoshi	390020	maulik.doshi@sunpharma.com
36596	PrasannaCGanapathi	560087	PrasannaC.Ganapathi@viatris.com
37107	NayanPatel	380025	patelnayan78.np@gmail.com
37218	OmPrakash	474009	oprakash749@gmail.com
37246	AgamShah	500090	agam.shah@drreddys.com
37291	SanjaySharma	382428	SanjaySharma@torrentpharma.com
37582	BillBrashier	400083	bill.brashier@cipla.com
38558	AnshulAttrey	382481	anshulattrey@lambda-cro.com
38608	AnilAvhad	380004	dranil.avhad@gov.in
40699	AmolPatil	411043	amolp66@gmail.com
41220	AkhileshSharma	400013	akhilesh.sharma@alkem.com
41483	ShilpiDhawan	400063	shilpi.dhawan@sunpharma.com
41835	SanjayKumar	302002	drsan_agr@yahoo.com
42206	SanishDavis	400060	SDavis20@ITS.JNJ.com
42587	AkhileshSharma	400013	akhilesh.sharma@alkem.com
42640	AkhileshSharma	400013	akhilesh.sharma@alkem.com
43702	ShilpiDhawan	400063	shilpi.dhawan@sunpharma.com
43918	umakumar	603308	umakumar.jss@gmail.com
44162	AjayAlexander	560092	ajay.alexander@g7synergon.in
44288	SrikanthTripathy	600031	directornirt@nirt.res.in
44350	ShilpiDhawan	400063	shilpi.dhawan@sunpharma.com
45267	AkhileshSharma	400013	akhilesh.sharma@alkem.com
46020	MaulikDoshi	382213	Maulik.Doshi@zyduscadila.com
46471	SanjaySharma	382428	SanjaySharma@torrentpharma.com
46575	SanjaySharma	492001	drsanjaysharma12345@gmail.com
46742	LalitLakhwani	400063	lalit.lakhwani@sunpharma.com
46945	SowmyaBondalapati	500037	vasudev.sureddy@jeevanscientific.com
47342	OPSINGH	221005	singhopbhu@gmail.com
48213	SudhirBhandari	302004	drs_bhandari@yahoo.com
48405	AnilAvhad	382225	anil.avhad@cadilapharma.co.in
48914	SanishDavis	400060	SDavis20@ITS.JNJ.com
48922	SanishDavis	400060	SDavis20@ITS.JNJ.com
49062	PrasannaCGanapathi	560087	PrasannaC.Ganapathi@viatris.com
49102	AgamShah	500090	agam.shah@drreddys.com
50197	AjayAlexander	560092	ajay.alexander@g7synergon.in
50893	ParthSharma	243006	parthsham2134@gmail.com
51800	SumitArora	380015	Sumit.arora@veedacr.com
51847	ManjulaS	560001	drmanjula@microlabs.in
52309	SanishDavis	400060	SDavis20@ITS.JNJ.com
52519	MaulikDoshi	390020	maulik.doshi@sunpharma.com
52774	SanishDavis	40060	SDavis20@ITS.JNJ.com
52981	AmolPatil	411001	amolpatil2526@gmail.com
54193	SanishDavis	400060	SDavis20@ITS.JNJ.com
54765	AkhileshSharma	400013	akhilesh.sharma@alkem.com
55254	LalitLakhwani	400063	lalit.lakhwani@sunpharma.com
55328	LalitLakhwani	400063	lalit.lakhwani@sunpharma.com
55362	AnshulAttrey	380015	Anshul.A2181@veedacr.com
56374	PiyushAgarwal	500090	piyushagarwal@drreddys.com
57278	SanishDavis	400060	SDavis20@ITS.JNJ.com
58058	SanishDavis	400060	SDavis20@ITS.JNJ.com
58646	ManjulaS	560001	drmanjula@microlabs.in
59113	OPSINGH	249401	dr.opsingh63@gmail.com
59323	ParthSharma	632004	parth.sharma25@gmail.com
59540	SumitArora	380015	Sumit.arora@veedacr.com
59711	TapanShah	382110	drtapansah@gmail.com
60036	AkhileshSharma	400013	akhilesh.sharma@alkem.com
60039	ArvindKumar	800014	arvind007kumar@yahoo.com
60158	AnshulAttrey	380051	Anshul.A2181@veedacr.com
60171	SanishDavis	400060	SDavis20@ITS.JNJ.com
60333	AgamShah	500090	agam.shah@drreddys.com
60863	AkhileshSharma	400013	akhilesh.sharma@alkem.com
60937	LalitLakhwani	400063	lalit.lakhwani@sunpharma.com
61289	MadhuGupta	160012	madhugupta21@gmail.com
61581	AjayAlexander	560092	ajay.alexander@g7synergon.in
62025	SumitArora	380015	Sumit.arora@veedacr.com
62069	ManjulaS	560001	drmanjula@microlabs.in
62194	AnilAvhad	382225	anil.avhad@cadilapharma.co.in
62408	AmolPatil	411001	amolpatil2526@gmail.com
62529	LalitLakhwani	400063	lalit.lakhwani@sunpharma.com
62783	AnilAvhad	382225	anil.avhad@cadilapharma.co.in
62832	AnilAvhad	382225	anil.avhad@cadilapharma.co.in
62957	AkhileshSharma	400013	akhilesh.sharma@alkem.com
63015	AmitKumar	226029	amit2k03@gmail.com
63095	PiyushAgarwal	500090	piyushagarwal@drreddys.com
63507	SanishDavis	400060	SDavis20@ITS.JNJ.com
63545	SanishDavis	400060	SDavis20@ITS.JNJ.com
63715	KiranMarthak	380051	kiran.marthak@veedacr.com
64031	MaulikDoshi	382213	Maulik.Doshi@zyduscadila.com
64375	LalitLakhwani	400063	lalit.lakhwani@sunpharma.com
65592	TarunPandotra	560092	tarun.p@archeroncs.com
66840	LalitLakhwani	400063	lalit.lakhwani@sunpharma.com
67201	LalitLakhwani	400063	lalit.lakhwani@sunpharma.com
67751	LalitLakhwani	400063	lalit.lakhwani@sunpharma.com
67993	PiyushAgarwal	500090	piyushagarwal@drreddys.com
69413	umakumar	110029	umaakumar@yahoo.co.in
70291	ManjulaS	560001	drmanjula@microlabs.in
70369	RajeshkumarSingh	110029	drrajeshrims679@gmail.com
70461	AnshulAttrey	380051	Anshul.A2181@veedacr.com
71617	NayanPatel	382421	dr.nayan@novobliss.in
71681	AkhileshSharma	400013	akhilesh.sharma@alkem.com
74183	PremShankerUpadhyay	221005	psupadhyay08@gmail.com
74456	PiyushAgarwal	500090	piyushagarwal@drreddys.com
75374	SowmyaBondalapati	500072	sowmya.bondalapati@advityresearch.com
76611	SanishDavis	400060	SDavis20@ITS.JNJ.com
77236	SanishDavis	400060	SDavis20@ITS.JNJ.com
77705	PiyushAgarwal	500090	piyushagarwal@drreddys.com
77941	AmolPatil	411001	amolpatil2526@gmail.com
78095	AmolPatil	411001	amolpatil2526@gmail.com
78689	AjayAlexander	560092	ajay.alexander@g7synergon.in
78903	AjayAlexander	560069	mrd@samahitha.com
78986	DhruvJain	110010	drdhruvjain08@gmail.com
79976	SowmyaBondalapati	500072	sowmya.bondalapati@advityresearch.com
80391	SanjayKumar	800014	sanjay4ujnv@gmail.com
82360	PiyushAgarwal	500090	piyushagarwal@drreddys.com
82511	ShahsankShekhar	342005	longshanks28@gmail.com
82735	PiyushAgarwal	500090	piyushagarwal@drreddys.com
