# Supplementary material for: In India, most principal investigators have run very few trials over the years
Source: Front Med (Lausanne). 2024 Aug 7;11:1424570. doi: 10.3389/fmed.2024.1424570 (PMC11335508; doi:10.3389/fmed.2024.1424570)
Supplement: Supplementary file 9 [file Table_9.XLSX]

## Sheet: Cover sheet
Additional file 9. Running the two Similarity Matrices on the various sets of names.
The numbers are also captured in Figures 2–4.
Sheet Name	Description	Number of records	Comments 1	Comments 2
Numbers of records/names/name variants before running the Similarity Matrices. The numbers are also captured in Figure 2. Sometimes the following notation is used: the set of 3706/1136 refers to 3706 records and the associated 1136 names.
626	Number of unique names in 2102 records = 626	2102	Fig 2’s subsets of 3706 records/ 1136 names: 2102+469+1135 = 3706 records 626+135+131+217+27=1136 names	Summing Comments 1: 3706+2959 = 6665 records 1136+2959 = 4095 names
135	Number of unique names in 469 records = 135	469
131	Number of name variants in 469 records = 131
217	Number of unique names in (1081+54=1135) records = 217 Including duplicate cases, there are 267 incidences of the 217 names	1135
27	Number of name variants in 1135 records = 27
2959	Number of unique names in 2959 records = 2959	2959	Fig 2’s 2959 records/2959 names
Identification of name variants after running the Similarity Matrices. The numbers are also captured in Figure 3. Sometimes the following notation is used: the set of 3706/1136 refers to 3706 records and the associated 1136 names.
15	Running the Similarity Matrices within the 2959/2959 set: There were 15 name variants within the 2959/2959 set.	30	See Fig 3.
1	Running the Similarity Matrices within the 3706/1136 set: 1 name from the group of 135 names coincided with a name from the group of 217, and was found to refer to the same individual.	8
5	Running the Similarity Matrices on the 3706/1136 and 2959/2959 sets together: 5 names within the 3706/1136 set resembled names in the 2959/2959 set, and were found to refer to the same individuals.	17
After running the two Similarity Matrices, the following changes were made to the number of names in particular sets. The numbers are also captured in Figure 4. Sometimes the following notation is used: the 2102/626 set refers to 2102 records and the associated 626 names. The 1135/217/27 set refers to 1135 records, 217 unique names and 27 variants.
626_	4 names, with 1 record each, in the 2959/2959 set were found to be variants of names in the 2102/626 set. After adding those 4, the set of 2102/626 became 2106/626/4.	2102+4 = 2106		2106+474+1131+2954 = 6665 records 626+135+216+2939=3916 unique names 132+27+15+5=179 name variants 3916 unique names + 179 name variants = 4095 names
4	The name variants of the set 2102/626 found in the larger set of 2959/2959.
217_	1 record in the 2959/2959 set was found to have the same name as in the 1135/217/27 set. After adding that 1 record, the set of 1135/217/27 became 1136/217/27. Including duplicate cases, there are 267 incidences of the 217 names.	1135+1 = 1136
135_	5 records in the 1136/217/27 set were found to have names that were already in the 469/135/131 set. However 1 was a new name variant. After adding those 5 records, the 469/135/131 set became 474/135/132.	469+5 = 474
132	As mentioned above in sheet ‘135_’, the number of name variants in 469 records increased from 131 to 132.
216	After 5 records were transferred from 1136/217/27 to 469/135/131, the 1136/217/27 set was reduced to 1131/216/27. Including duplicate cases, there are 266 incidences of the 216 names.	1136 - 5=1131
27_	The number of name variants in the 1131/216/27 set is 27. This remains unchanged after the transfer of records in sheet 216.
15_	The 2959/2959 set: As mentioned above, on sheets ‘626_’ and ‘217_’, 4 and 1 records, respectively, representing 5 names overall, were transferred to other sets. Therefore the 2959/2959 set was changed to 2954/2954. 15 variant names were found within this set. After removing 15 variant names, the 2954/2954 set became 2954/2939.
5_	The variants of the 4+1 names described in the sheets ‘626_’ and ‘217_’
2939	Details of the 2954/2939 set. Within this set,15 names were name variants. Also, 5 names were distributed to other lots, as explained above for sheets ‘626_’ and ‘217_’	2954

## Sheet: 626
Names	Number of records
MurugananthanK	108
SwapnaliRaut	53
SandeepSingh	34
PrashantModi	31
RohitArora	29
RajasekharaReddyTamma	19
ManishMistry	18
SubhashThuluva	17
MilanSatia	15
SubhraLahiri	13
VanitaNoronha	13
SudeepGupta	12
BIJUGEORGE	12
SwetNisha	11
JayashriKrishnan	10
SUDHINDRAMOHANBHATTACHARYA	10
ArvindBagga	10
VijayaJaiswal	9
SSaiKrishna	9
AditiDatta	9
ShivaprasadSGoudar	8
AnilK	8
AnantRamaswamy	8
NilayKantiDas	8
HittSharma	8
VinitKumarSrivastava	8
SudhirKumar	8
AjayKumarYadav	8
SSadgune	8
SundeepSalvi	7
SunilGarg	7
SanjayPatel	7
ParthasarathiBhattacharyya	7
TaufikMomin	7
ShaileshMehta	7
PravinGhadge	7
AkhilKumar	7
GautamiSPenmetsa	7
BhupeshBagga	7
AmitBhatt	7
VrishaMadhuri	6
MamtaMadaan	6
SupriyaBhalerao	6
RitikaBajaj	6
VikhramRamasubramanian	6
AshishMungantiwar	6
AbhinavTalekar	6
DeepaliMittal	6
AlokSrivastava	6
AMAmalahazel	6
AtulSharma	6
RajaRamachandran	6
KanhaiyaLalKishnani	6
PickluChaudhuri	5
TCRaghuram	5
KVVPrasad	5
RohitBhatia	5
RajaNarayanan	5
RohitWalia	5
SushilKumarAnand	5
KhaledMohsinBadaam	5
TarunPuri	5
NamrataSharma	5
AsimAliKhan	5
Ataalishaikh	5
ShomaDas	5
AnantBagul	5
AmitJoshi	5
AmolDongre	5
Eeshaanranjan	5
KeyaChakraborty	5
AnantMohan	5
AnitSingh	5
BiswanathBasu	5
VimalMehta	5
ChandraViswanathan	5
DeepaJoshi	5
DeepakSawhney	5
SwarnenduMandal	4
AkhilKapoor	4
SuyogMehta	4
VanitaSabhahit	4
SachinSingh	4
VarunDhir	4
ShajuJacobP	4
NikhilTandon	4
SatyajeetMisra	4
JayanteeKalita	4
TarunNarang	4
PrasanthGanesan	4
MukeshKumar	4
SuneelVartak	4
RaviPanchal	4
KhokanDebnath	4
SeemaBawangade	4
SurendraBorgharkar	4
NaziaNazir	4
ViralShah	4
VaishalShah	4
GajananBhat	4
RahulMahajan	4
DebadattaNayak	4
ChandniSinha	4
AmarinderSingh	4
AmitNasa	4
BCSharma	4
RMChhabra	4
AnandVTendulkar	4
AnilKhurana	4
RamanaReddyMV	4
GagandeepKang	4
PrabhatBhargava	4
AkashPatel	4
DineshKS	4
DhruvaNathGhosh	4
BiswajitDubashi	4
AnupamaTadepalli	4
AditiSinha	4
ApurbaBarman	4
RCSatishKumar	4
AshayKarpe	4
BNPatnaik	4
RMAnjana	4
RBSati	4
ArijitGhosh	4
AmitGoel	4
ARSHIYASULTANA	4
madhuuddaraju	4
AshishGawde	4
BhavnaSriramka	4
AshwinPorwal	4
HasmukhJain	4
ManuGoel	3
AnkurLuthra	3
RameshJagannathan	3
NehaDeshpande	3
VishnuVY	3
SAKSHIJAIN	3
PriyaDsouza	3
ManjunathaR	3
ThanujaNaidu	3
SanjayHake	3
VinayVKumar	3
NilanjanSaha	3
PranjaliKurhekar	3
SanthoshRao	3
SumedhBondal	3
SantoshKadam	3
Rajeshri	3
SavitaposhattiGopod	3
RAMSURATHKUMARK	3
SayanBasu	3
MaduraC	3
NileshPatel	3
JuiBhandare	3
SmitaREngineer	3
JyotsnaPunj	3
UmeshKUMAR	3
VikramMahajan	3
SoniaDatta	3
ReshmaBM	3
PankajHari	3
SukhpalKaur	3
DivyaJain	3
PravinkumarGPatil	3
SmithaK	3
KapilArora	3
ShekharAnand	3
RakhiMaiwall	3
ShilpaBansal	3
RameshBhatM	3
ShoibalMukherjee	3
DRaghunadharao	3
MeenuMittal	3
TapanKumarPal	3
ShubhashreeMN	3
UrmilaThatte	3
SmitaJoshi	3
MaheshShinde	3
SmrutiJagtap	3
RohitSaxena	3
AshwaniSood	3
AVenkateshwarRao	3
RameshKannan	3
ManjuSengar	3
ShuchitaMundle	3
VinodKumar	3
LakshimiLakshmanan	3
NeelimaMishra	3
SThanikachalam	3
RuchikaLulla	3
RajuTitusChacko	3
GuljitChaudhri	3
CKavita	3
GSethuraman	3
BinodSah	3
SukanyaMitra	3
MohdAshrafGanie	3
RobertFernandez	3
AnilKukreja	3
AshaB	3
AjoyOommenJohn	3
SARAVANANSP	3
ArunBhatt	3
RashmiAgarwal	3
BhausahebBagal	3
AditiChopra	3
AbhimanyuVasudeva	3
SahGaurangKrishna	3
NavyaCN	3
AnujBhardwaj	3
DERLINTHOMAS	3
RajnishRaj	3
DushyantBalat	3
SachinSureshJadhav	3
HemaDivakar	3
GPISingh	3
AnuKorula	3
MUKTAAGARWAL	3
DIVYAMEENA	3
VijetaBajpai	3
ShivShankarAgarwal	3
NeerjaBharti	3
KoushikNarayanSubramanyam	3
BhavnaGupta	3
MeruS	3
AshishOmprakashGoyal	3
PangaGnanaSaritaKumari	3
GauravJain	3
PoonamKumari	3
AbrahamKurian	3
PrabhatSinghMalik	3
AnimeshRay	3
SanjeevHanda	3
RekhaGupta	3
SulochanaBhat	3
KanujiThakor	2
Prabhaadhikari	2
NikhilSGhadyalpatil	2
AnupamPrakash	2
NareshkumarNarayanwal	2
PramodKumarAV	2
NishantSahay	2
NikitaMehra	2
LokeshHolagundi	2
MrigankaMouliSaha	2
SukalkarShrushtiMahendra	2
PratibhaSD	2
GauravSinghTomar	2
PraveenRamar	2
SumantaNandi	2
PraveenkumarGarg	2
TanviShah	2
PraveshKaushik	2
VaishaliWaindeskar	2
KarunaShanker	2
Piyushjain	2
MahalakshmiGaddi	2
SHILPASARANGKORE	2
PrayagShah	2
ShailendraDadaraoKatakdound	2
VijayalakshmiSivapurapu	2
SonaliSharma	2
JabeenAnjum	2
KshitizMurdia	2
PriyankaChauhan	2
SujaySrinivas	2
RajaDhar	2
SunilRathi	2
MaheshSuryavanshi	2
BobbyJohn	2
DeepaT	2
PallaviManishSule	2
RachanaND	2
ParthaGokhale	2
RajendraAlkuti	2
LalitKumar	2
RajeshKhadgawat	2
SunitaJRamanand	2
Mamatha	2
VarunSMehta	2
RajeshVenkataraman	2
ShibashishBhattacharya	2
RajinderKJalali	2
SmitaNDeshpande	2
RajivSinha	2
PRAGYASHUKLA	2
RakeshKumarYadav	2
SKkabra	2
AshitaKalaskar	2
NamrataRaoS	2
CHRamaKrishnaPrasad	2
SoumitaBagchi	2
KamalKajal	2
SrinibashSahoo	2
ManishNarang	2
ShraddhaKode	2
RamGupta	2
GNNikisha	2
ManishaBisht	2
SujitKumarTripathy	2
RRanadheer	2
SumitSinha	2
KIlango	2
NishantNaniah	2
ManjunathMarutiPol	2
AVNSridhar	2
DharampalSinghSudan	2
OPKharbanda	2
SangitaMahendraKumbhojkar	2
PadmineeKrishnan	2
reemawadhawa	2
AthulThomas	2
ReenaDas	2
LakshmiKumar	2
Reeshajoshi	2
ARUNCHAWLA	2
RekhaSingh	2
ParthivMehta	2
RenuSinha	2
VijayalakshmiBhatia	2
RenukaMunshi	2
sriganesh	2
RenuMadan	2
JulietRebello	2
RajatHazra	2
ParthJoshi	2
RichaRai	2
NishadPlakkal	2
RiteshKalaskar	2
IndarKumarSharawat	2
ManjunathShenoy	2
AnanyaNanda	2
RITUPARNAMAITI	2
ShoaibMohammad	2
RajKanwarYadav	2
NarayanPrasad	2
NagaratnaR	2
AnjaliKochhar	2
KapilPandya	2
ShwetaChaurasia	2
ManuTandon	2
SKKar	2
RavinderTyagi	2
SanjayMiglani	2
MBAgarwal	2
GBabu	2
RahulMayekar	2
Sandipbaheti	2
MehakSingh	2
KrunalDalal	2
IndiraGurajala	2
SPSGaur	2
SACHIDANANDJEEBHARATI	2
SrikantaPandit	2
KarunaYM	2
NeelakantKrishnan	2
SachinDevendraraoShende	2
RSrujangoud	2
SadhanaMisar	2
NibeditaDixit	2
AbantiSaha	2
SubhasishPatnaik	2
MeenuBajpai	2
KurliSankar	2
SamikshaBhattacharjee	2
SujayKulkarni	2
SAMEERBAKHSHI	2
KushalMital	2
SandeepNair	2
NipunVerma	2
BLMehra	2
NiranjanThomas	2
SangeetaTalwar	2
SunitaRajadhyaksha	2
NeelimaKatti	2
VSatyaSureshAttili	2
SanjayMittal	2
NityaPandita	2
KavithaDhanasekaran	2
ShreeprasadVWagle	2
SanjaySingh	2
SwathiN	2
SanjeevBhoi	2
PNSylaja	2
SanjivChoudhary	2
TariniJoshi	2
MitaNandy	2
PreethamPai	2
CMuraliKrishna	2
PadmajaMarathe	2
SaradaOta	2
anuragkumartiwari	2
SaravananGurumurthy	2
UmeshShukla	2
DilipMahalanabis	2
SwardaUppin	2
Saurabhvig	2
LakshmiKantaMondal	2
MohitKheur	2
ETNeelakandanMooss	2
MonjoriMitra	2
SHANMUGAVALLIE	2
MraduGupta	2
ChetanPatil	2
SagarBhosale	2
MVPadmaSrivastava	2
SureshJain	2
PVeerendraKumar	2
ShubhadeepSinha	2
DLVenkatesh	2
MaheshDesai	2
VGVaidya	2
KiranKhandare	2
PriyaR	2
MugdhaMangaonkar	2
VivekSood	2
IndraneelMittra	2
VijoyKumarJha	2
NilofarShaikh	2
VKSashindran	2
AnishKeepanasseril	2
PrabhatKumarSharma	2
NagalakshmiAnandaPadmanabhan	2
WASIMULHODA	2
SheilaBhave	2
AnandPandit	2
RakeshChugh	2
PradeepDas	2
DEBARATIGOSWAMI	2
RajagopalanVenkatraman	2
AnuSaraVarghese	2
MohdAleemuddinQuamri	2
AnuvaBhandari	2
NageshBolla	2
DeepakBansal	2
PankajChaturvedi	2
AnupAnvikar	2
BaijuRM	2
DeepaliValecha	2
NarasimhaswamyMS	2
DeepikaPai	2
AnjolieChhabra	2
AnzaKhader	2
SPSardeshmukh	2
AsavariDesai	2
YashpalSingh	2
DevalMistry	2
ChitranshuVashishtha	2
AparnaMukherjee	2
KartikeyaParmar	2
DipenPatel	2
LeelavathyB	2
DipikaSur	2
MonikaAnant	2
SamiranPanda	2
AtulBatra	2
DishaShetty	2
PriyamvadaGupta	2
DIVYAGUPTA	2
AnkurJindal	2
AnushkaPatel	2
RajKumarMaurya	2
ShivikaNath	2
SumanG	2
JagdishKathwate	2
VinodCN	2
AjayPuri	2
AntaryamiMaharana	2
RajasreeBiswas	2
GauraviMishra	2
AnjuSinha	2
ChandramaniSingh	2
ArindamNandyRoy	2
KaminiRao	2
ApurbaGhosh	2
AbhinavDeshpande	2
DeepakThapa	2
BalendraPratapSingh	2
MaheshVerma	2
NSMAMATHA	2
AashimaDabas	2
AristaLahiri	2
AjayMehta	2
MURUGANANDM	2
AshviniVitthalKamble	2
NoushinAbdulMajiyd	2
AshwiniA	2
PratimaSingh	2
KUMARIARCHANA	2
PranjaliBawankar	2
DheerajKumarKoli	2
AmarjeetKumar	2
FORAMJOSHI	2
Rameshchowdhary	2
SavitaGupta	2
SanjeevVerma	2
HARBANSSINGH	2
ShyamCharanMeena	2
AAbhinav	2
NSRIDHAR	2
InduKapoor	2
Suhani	2
ELavanya	2
TitikshaGoyal	2
HarshMittal	2
ChaitanyaJoshi	2
RSSharma	2
VivekanandKattimani	2
KRajalakshmi	2
AmitabhDutta	2
AKHILESHWAR	2
VivekKumar	2
RameezNHussain	2
AmbiliR	2
SBalamurugan	2
GBSumalatha	2
afzalali	2
gopalkrishanjalwal	2
AdilRais	2
DevendraChaukar	2
HarishkumarLalan	2
KalpanaBansal	2
AjaySingh	2
KanaRamJat	2
AshishBindra	2
KedarGanla	2
ArunmozhimaranElavarasi	2
MonishaPKhatri	2
AmiyaKumarBarik	2
KshirodKumarRatha	2
AbhishekPathak	2
KrishnaPandey	2
AboliPatil	2
Jyotimala	2
ArunMuthukumarMK	2
ManishaSahay	2
AjayKumar	2
MeghanaPatil	2
Ajaymahajan	2
MithunSharma	2
AbhishekDas	2
MuditTyagi	2
SushmitaBanerjee	2
NambiathSujata	2
AnirbanChatterjee	2
NikhilMudgalkar	2
AbdulIndikar	2
PadmanabanKandaswamy	2
ANJUDHAWAN	2
SANJAYKUMARBHADADA	2
AnkitaPatel	2
AnilAgarwal	2
AnshulaDeshpande	2
PrafulMBarvalia	2
AmrutaJoshi	2
PrateekKumarPanda	2
AshishSharma	2
AjoyRoychoudhury	2
AnahitaRChauhan	2
RajatSinghal	2
AmitabhaSengupta	2
AbhishekVRaut	2
AshishPathak	2
ARathna	2
AshokKumarSwain	2
SakshiSharma	2
Ashutoshkaushal	2
AnoopSaraya	2
AshokRoopchandWadhwani	2
SaurabhKumarDas	2
AwadhKishorPandit	2
SubhasishKamalGuha	2
AtreyJPaiKhot	2
ShivaprasadBM	2
BhuvanaK	2
BrijeshArora	2
AtulLondhe	2
SugatJawade	2
BSomaRaju	2
SujoyGhosh	2
ChandrashekarBR	2
SushantMeshram	2
AlanHatfield	2
TSDUDHAMAL	2
AartiKinikar	2
ChaitaliChindhalore	2
DevalinaGoswami	2
ChaithraShenoy	2
DeepakGunjan	2
VishalRao	2
AvinashGaikwad	2
VinodKumarVerma	2
AlokChaturvedi	2
MukundZarapkar	2
FarazFarishta	2
HemanthRajE	2
GajananPatil	2
ShivaniSingh	2
GaneshJadhav	2
AmberRawat	2
GauravSikri	2
UshaKumariChaudhary	2
GerardMarshallRaj	2
ChhayaSuryawanshi	2
HarleenKaurSoni	2
ChintanKhandhedia	2
HarshPriya	2
GhanshyamYadav	2
SavitriVasudevBaikampady	2
Gopalakrishnan	2
HemantGupta	2
RavinderGoswami	2
ArzeenaJabeen	2
VanlalnghakaDarlong	2
IsukapalliVani	2
JHareendranNair	2
JagadeeshTV	2
JhumaBiswas	2
SupriyaMishra	2
Nivedita	2
HEMANTBHAGAT	2
NamrataKumar	2
HimanshuParikh	2
PradnyaBhalerao	2
PRADHAKRISHNAN	2
Total number of records	2102

## Sheet: 135
Names	Number of records
MudgalKothekar	34
KrishnaMohan	25
RajendraCRane	14
Nithya	13
VijayMPatil	12
NomitaBhandari	10
NVasudevBallal	9
DineshS	8
JaideepAGogtay	8
LalitenduMohanty	8
PrashantAPandya	7
AbdulHannan	6
Vikasostwal	6
KalpanaBKachare	6
MrutyunjayaGanigar	6
GundugurthiPrasadRao	6
Sunita	6
VenkatramanR	6
SanjibKumarPanda	5
BhawanaAwasthi	4
CDevanpally	4
DCDoval	4
BVishnuBhat	4
JaiBhagwanSharma	4
RameshKumarR	4
MadhavaReddy	4
MSakthiBalan	4
SureshHAdvani	4
ShashikantApte	4
ShrikrishnaKolte	4
SubramanianL	4
ShreepadBhat	4
VikenderSingh	4
KeshavamurthyVinay	4
AnandNikalje	3
AshishRameshBavdekar	3
ChandrasekharBal	3
Balwinderjitsingh	3
RajeshwarNathSrivastava	3
SwatiDatta	3
ThangarajanRajkumar	3
VinayChugh	3
GovindPrasadDubey	3
Jeetinderkaur	3
JeyarajDPandian	3
Kalavathy	3
Kouser	3
SanthoshKumar	3
Mirunalini	3
NamanHShah	3
Nandini	3
RambabuTanikonda	3
ShailajaU	3
RajanSujeet	3
SomashekharMarutiraoNimbalkar	3
BVishwanathTantry	3
TarunKumarAB	3
Anjana	2
HarshadArgekar	2
AsruKSinha	2
ShripadBanavali	2
BHARATHIKUMARAMANGALAM	2
VivekVasudeoPai	2
ChithraA	2
AjitMullasari	2
BhartiDaswani	2
DeeptiThandaveshwar	2
SandeepSinghSidhu	2
MeenakshiSundari	2
DINESHBHAIPRAJAPATI	2
AAppalaraju	2
AkilaBalasubramaniyan	2
Balasubramanyam	2
JagannathanBalavenkatasubhramanian	2
GMPrasad	2
HarvinderSinghChhabra	2
KalyanaChakravarthyPentapati	2
DilipKarnad	2
KeyaLahiri	2
KirudhnaKumarKosanamSubramanian	2
MKDaga	2
NiharBhoi	2
RajendarsinghRajput	2
SailajaVani	2
PradeepSambarey	2
MuthuSendhilKumaran	2
RamamurthyShanmugapriya	2
PunamSawarakar	2
SurinderRana	2
Sushma	2
TusharBandgar	2
YogeshTKotangale	2
PawanKumarSingh	2
SheetalS	2
HimanshuShashikantPophale	2
HUZAIFBSHAIKH	2
JaiminiJPatel	2
JothydevKesavadev	2
LaxmiSangolli	2
KMadhaviLatha	2
MaheshKate	2
AmitaMaheshwari	2
CharuMohanMarya	2
MBBellad	2
MilindNadkar	2
JNirmala	2
poorni	2
PLGramapurohit	2
PrajwalitKende	2
PravinKVaddavalli	2
PKar	2
PradeepShindhe	2
RaghavendraTophakhane	2
Ramyavel	2
AJVSaiPrasad	2
SandhiyaS	2
SarbaniGhoshLashkar	2
shubhadavalagi	2
ShwetaChandankhede	2
JoshiSA	2
SupriyaChopra	2
TapankumarMShah	2
VivekDave	2
VeeraswamySeshiah	2
SSHAKIRJAMIL	1
BhupeshSPednekar	1
JenniferStocks	1
MamtaSharma	1
OrestHurko	1
S.P.Kulkarni	1
SandeepInamdar	1
SARAVANANG	1
SBehera	1
VeenaRamanna	1
VSrinivasan	1
Total number of records	469

## Sheet: 131
Variant Names
NikaljeAnandMarutirao
AnjanaWajekar
Harshad G Argekar
AsruKumarSinha
ShripadDinanathBanavali
KBHARATHI
AshishRBavdekar
SDinesh
BhawanaAwasthy
VivekVasudevPai
ChanduDevanpally
ChithraAramanadka
SankardasMullasariAjit
CSBal
DaswaniBhartiRamchand
DineshCDoval
DeeptiThandaveshwara
SandeepSSidhu
SNMEENAKSHISUNDARI
VikassureshchandOstwal
DINESHJPRAJAPATI
AmarapilliAppalaraju
BAkila
BalasubramanyamAM
JBALAVENKAT
VasudevBallal
Balwinderjitwalia
PrasadGM
HSChhabra
PKalyanaChakravarthy
DilipRKarnad
KeyaRaniLahiri
KirushnaKumarKosanamSubramanian
MradulKumarDaga
NiharRanjanBhoi
RajendrasinghRajput
RajeshwarNSrivastava
RNSrivastava
SailajaVaniB
PradipSambarey
SendhilMKumaran
ShanmugaPriya
SWATIDUTTA
PunamSawarkar
SurinderSRana
SushmaKrishnegowda
TRAJKUMAR
TusharRBandgar
VinayKumarChugh
VishnuBhat
YogeshTukaramKotangale
PawanSingh
SheetalSurjeet
GPDubey
HimanshuSPophale
shaikhHuzaifBadiuddin
JaiminikPatel
JBSharma
JeetinderMakkar
JeyarajDuraiPandian
JaideepGogtay
JyothydevKeshavdev
KalpanaKachare
KalavathyElangoJ
KalavathyIlango
VKrishnaMohan
KouserFathimaFirdose
RRAMESHKUMAR
LaltenduMohanty
LAXMISSANGOLLI
MadhavaReddyR
MadhaviKodru
SanthoshKumarM
santosh
MaheshPKate
AmitaMaheswari
CMMarya
MrutyunjayaBBellad
MillindNadkar
MirunaliniR
MrutyunjayaGaniger
NamanShah
NandiniSuresh
SNandini
NithyaGogtay
NirmalaJonnavithula
NomitaChatterjeeBhandari
poornis
PradeepLGrampurohit
PrajwalitPrakashKende
GungurtiPrasadRao
PrasadRaoG
PrasadRaoGundugurti
PrashantPandya
PravinVKrishna
PremashishKar
PradeepSShindhe
RaghvendraTopkhane
TRambabu
RamyavelThangavelu
Rane
RRane
ShailajaUppinakuduru
SakthibalanM
SaiPrasadAJV
SSandhiya
SanjibPanda
SarbaniGhoshLaskar
SureshHariramAdvani
SureshHariraramAdvani
ShashikantJanardanApte
ShrikrishnaSKolte
ShubhaDB
ShwetaRamChandankhede
SujeetRajan
SomashekharNimbalkar
SubramanianLoganathan
SuchitaJoshiKhadke
SunitaMata
ShripadBhat
SupriyaJayantSastrineeChopra
BVTantry
TapankumarShah
TraunKumarAB
VenkatramanRadhakrishnan
VIJAYPATIL
VikenderYadav
VinayK
VinayKeshavamurthy
VivekPravinDave
VSeshiah

## Sheet: 217
Names	Number of records
RavindraMittal	61
RajivJoshi	44
ShaileshSingh	40
KevinKansagra	34
AraniChatterjee	24
DharmeshDomadia	21
RajkumarManchanda	21
DeveshKumar	18
RajendraHJani	18
SanishDavis	18
KManjunath	17
KumarPrabhash	17
TSAKishore	15
BhupeshDewan	15
AnuritaMajumdar	13
AkhileshSharma	13
LalitLakhwani	11
AnilPareek	10
Shalimar	10
VivekAggarwal	10
VivekanandJha	10
AGopalRao	9
DenisXavier	9
DEEPAKBHAMBE	9
TanujaManojNesari	9
RABadwe	9
NagalingeswaranKumarasamy	9
ManjulaS	9
AseemBhatnagar	8
ShivIssar	8
PawanGupta	8
ParvezKosgi	8
ShilpiDhawan	8
GopeshMangal	7
HirenPrajapati	7
VijayKumarChopra	7
SanjaykumarMaroo	7
BipinKumarSethi	7
DebasishHota	7
VMohan	7
PiyushAgarwal	7
AkashKumar	6
AnkitaChugh	6
ARVINDCHOPRA	6
ChanderdeepSharma	6
CPadmapriyadarsini	6
JamilaJoseph	6
iSamirMalhotra	6
DevenParmar	6
AshishBavdekar	5
KanchanTyagi	5
PranjalAusekar	5
Ukmisra	5
VineetAhuja	5
AnandVKulkarni	5
JyotiBajpai	5
ShilpiDhawan	5
SrikanthTripathy	5
AbyAbraham	4
MurtuzaBughediwala	4
VikramGota	4
YatinMehta	4
MeenakumariR	4
GanesanKarthikeyan	4
PrasannaNarasimhaRao	4
RajasriGYaliwal	4
Achaudhari	4
KSunilNaik	4
MayurSoni	4
PremPais	4
RadhikaBobba	4
SanjeevSinha	4
ShyamSundar	4
AlpeshkumarPatel	4
AmbadyRamachandran	4
SriganeshK	4
NeenaValecha	4
RajnishNagarkar	4
ShekharDawkhar	4
AjayAlexander	4
AmolPatil	4
AnilAvhad	4
SanjeevHegde	4
AmbrishKSrivastava	4
AlkaKriplani	3
AnupThakar	3
ARPradeepkumar	3
ArvindKumarMorya	3
CSPramesh	3
DileepKadam	3
HrishikeshKumar	3
JacobJohn	3
ManjushaPatankar	3
MeenotiPotdar	3
MridulDhar	3
NarinderPalSingh	3
SalilMaheshwari	3
SANDEEPSAHU	3
ShivarajWarad	3
ShrutiJain	3
ShwetaParwe	3
VanitaAhuja	3
AjayK	3
ARajendraKumar	3
PadmanabhaShenoy	3
AnandPendse	3
BabitaGhai	3
BKanthaSree	3
BSPrasad	3
CharuGautam	3
GirishRajadhyaksha	3
MeghaC	3
RajeshCN	3
SadanandCD	3
RajKumar	3
SwapnilChandrakantRaskar	3
VdFalgunPatel	3
AnilBhansali	3
MonikaObrah	3
AgamShah	3
AnshulAttrey	3
BillBrashier	3
SanjaySharma	3
ShashiKant	3
SumitArora	3
TarunPandotra	3
KMPrasannaKumar	3
VijayKumar	2
VijayKumar	2
Adarsha	2
APDubey	2
BivasBiswas	2
GeorgeDsouza	2
ManjulaSingh	2
MSJawahar	2
MumtazHussain	2
NaseemShah	2
NaveenNaikB	2
NeerajKumar	2
PragyaPandey	2
RajendraNarayanSharma	2
RajeshKumawat	2
RohitSarin	2
SaileeKadam	2
SanjibkumarDas	2
SavitaSAngadi	2
SELANSEKARAN	2
ShivRamanDugal	2
SIDDUCHARKI	2
SRamkiran	2
SudhirRawal	2
SunilSazawal	2
TUHINKANTIBISWAS	2
VijayaPandit	2
Vivekanandkullolli	2
HardikPatel	2
AbhayVisputeShantaram	2
AdarshShetty	2
AishwaryaVenkataraman	2
AnandKrishnan	2
AnkeshBarnwal	2
CecilRoss	2
DineshKhullar	2
DSArya	2
HrishikeshPatkar	2
JohnPaulM	2
KaminiDhiman	2
MaheshPatil	2
NikhilSawant	2
RahulKrishnatry	2
RameshwariSinghal	2
RandeepGuleria	2
SharatDamodar	2
ShyamalaRajkumar	2
TejpalGupta	2
UdayAmbi	2
RakeshPatel	2
SKSharma	2
NEERJABHATLA	2
AgamShah	2
AlokKumar	2
AnshulAttrey	2
ChiragShah	2
DevenParmar	2
KiranMarthak	2
KiranMarthak	2
MaulikDoshi	2
MaulikDoshi	2
PrasannaCGanapathi	2
ShashiKant	2
ShriprasadJoshi	2
SowmyaBondalapati	2
SudhirBhandari	2
YogeshSharma	2
MDGupte	2
ShahsankShekhar	2
NayankumarHPatel	2
SanjeevKumar	1
SanjeevKumar	1
Manjula	1
NayanPatel	1
ShashankShekhar	1
AjayAlexander	1
AkhileshSharma	1
AlokKumar	1
AmitKumar	1
AmitKumar	1
AmolPatil	1
AnilAvhad	1
ArvindKumar	1
ArvindKumar	1
ArvindKumar	1
AshokaKumarSingh	1
AshokaKumarSingh	1
AshokKumar	1
AshokKumar	1
BillBrashier	1
ChiragShah	1
DhruvJain	1
DhruvJain	1
LalitLakhwani	1
MadhuGupta	1
MadhuGupta	1
OmPrakash	1
OmPrakash	1
OPSINGH	1
OPSINGH	1
ParthSharma	1
ParthSharma	1
PiyushAgarwal	1
PrasannaCGanapathi	1
PremShankerUpadhyay	1
PremShankerUpadhyay	1
PuravThakkar	1
PuravThakkar	1
RajeshkumarSingh	1
RajeshkumarSingh	1
RipalGharia	1
RipalGharia	1
SanishDavis	1
SanjayKumar	1
SanjayKumar	1
SanjayKumar	1
SanjayMehendale	1
SanjayMehendale	1
SanjaySharma	1
SanjeevHegde	1
ShilpaArora	1
ShilpaArora	1
ShriprasadJoshi	1
SowmyaBondalapati	1
SrikanthTripathy	1
SudhirBhandari	1
SumitArora	1
TapanShah	1
TapanShah	1
TarunPandotra	1
umakumar	1
umakumar	1
UpendraKaul	1
UpendraKaul	1
YogeshSharma	1
BulaAruna	1
LokeshChaudhari	1
RohanS	1
ShrikantDeshpande	1
SudheerTulasi	1
Total number of records	1135

## Sheet: 27
Variant Names
RMeenakumari
KevinKumarKansagra
VKChopra
BipinSethi
TanujaNesari
AnandChaudhari
GKarthikeyan
GKrthikeyan
PadmanabhaShenoyD
PawanKumarGupta
PrasannaNRao
RajasriYaliwal
RHJani
SamirMalhotra
SanjayMaroo
ManjunathK
KevinkunmarKansagra
RajendraABadwe
RKManchanda
ARamachandran
NKumarasamy
SriganeshKamath
SwapnilCRaskar
VdFalgunPPatel
RajVNagarkar
AmbrishSrivastava
PrasannaKumar

## Sheet: 2959
Names	Number of records
AabhasMishra	1
AadilManzoor	1
AanalPatel	1
AarathiRajagopalan	1
AaronFGomes	1
AaronGomes	1
AartiAgarwal	1
AartiJagannathan	1
AashimaPunyani	1
AashutoshPatel	1
ABDey	1
AbdulAhadGKhan	1
AbdulAnsari	1
AbdulMateenAthar	1
AbhaMajumdar	1
ABhargavRam	1
AbhayBhave	1
AbhayNDatarkar	1
AbhayPaliwal	1
abhayprajapati	1
AbhayTalathi	1
AbhayTBang	1
AbhayVasavada	1
AbhijitNair	1
AbhijitRLodha	1
AbhijitVasantraoKadam	1
ABHILASHCHANDRA	1
AbhilashCheriyan	1
AbhinavJain	1
ABHINAVKUMAR	1
AbhiramCherukuri	1
AbhishekBharadwaj	1
Abhishekchopra	1
AbhishekDe	1
AbhishekKandwal	1
AbhishekKumar	1
Abhisheksingh	1
AbhishekUpadhyay	1
AbhyudayKumar	1
AbinashPatro	1
AbinayaElango	1
AbinayaSubramanian	1
AbleLawrence	1
AbrahamKoshy	1
ABuvaneshwari	1
ACHAITANYAPRATYUSHA	1
AdarshKudva	1
Adhisivam	1
AditiBaruah	1
AditiChatterjee	1
AditiChaturvedi	1
AditiHegde	1
AditiNanda	1
AditiRawat	1
AditiSharma	1
AdityaAcharya	1
AdityaApte	1
AdityaIyengar	1
AdityaKumarGupta	1
AdityBansal	1
AdwaitaGore	1
AfafZia	1
AFROZABIDI	1
AgrawalKavitaKhemchand	1
AGUnnikrishnan	1
AiktaGupta	1
ainsyuhadabintiazali	1
Aishwaryajain	1
AishwaryaShodhanShetty	1
AjantaSamanta	1
AJayakumar	1
AjayChandanwale	1
AjayDuseja	1
AjayKeshavraoJawarkar	1
AjayKumarDabas	1
AjayKumarGupta	1
AjayPrasadHrishiP	1
AjeetSidana	1
AjinkyaPawar	1
AjinkyaSWazurkar	1
AjitaRathi	1
AjiteshSahu	1
Ajitgupta	1
AjitkumarGondane	1
AjitNair	1
AjitSolanki	1
AjitSood	1
AjoyKumarShahi	1
AjoyPrasadShetty	1
AJulius	1
AKanagarajan	1
AKAnand	1
AkankshaGraceWilliam	1
AkankshaRaj	1
AkashBelenje	1
AkashBihariPati	1
AkhilKantSingh	1
AKHLAKHUSSAIN	1
AKHYAKUMARKAR	1
AkileshR	1
AKiranKumar	1
AKKAMMA	1
AkoijamRavi	1
AKSHATHAN	1
AkshathaVasudevamurthyMysuru	1
AkshayaPandian	1
AkshayKapoor	1
AkshaykumarCholin	1
AkshithaKonki	1
AKSingh	1
AlbenSigamani	1
ALBERMMATHIARASU	1
AlexJoseph	1
AlfredAugustine	1
AliasgarVMoiyadi	1
AliElectricwala	1
AlinaPauly	1
AlishaMittal	1
ALKADAVE	1
AlkaJadhav	1
ALKakrani	1
AlokanandaDasgupta	1
AlokaSamantaray	1
AlokKumarBharti	1
AlokKumarSahoo	1
AlokSharma	1
AlokThakar	1
AlveeSaluja	1
AmalSuresh	1
AmandeepSinghBakshi	1
AmanMalawat	1
AmanpreetKaur	1
AMANPREETSINGH	1
AmardeepSingh	1
AmarendraKumarJha	1
AmarPazare	1
AmbarKonar	1
AmbrishMithal	1
Ambudharsharma	1
AmbujRoy	1
AMERTAGHOSH	1
AmeyBeedkar	1
AminaAhmed	1
AminHetalben	1
AminKDobaria	1
AmishaPatel	1
Amit	1
AmitaAggarwal	1
AmitabhSingh	1
AmitaBirla	1
AmitBahuguna	1
AmitBali	1
AmitBhalla	1
AmitBhandari	1
AmitBhawe	1
AmitChakrabarti	1
AMITDUTTA	1
AmitGaikwad	1
AmitHemrajPatil	1
AmitKale	1
AmitKohli	1
AMITKUMARGHOSH	1
AmitQamra	1
AmitSaraf	1
AmitSingh	1
AmitVRupapara	1
AmodKS	1
Amol Sonawane Shashank D Patil Ajay Boralkar	1,1,1
AmolAiwale	1
AmolBhalerao	1
AmolDange	1
AmolKothekar	1
AmolNPatil	1
AMOLPATEL	1
AmolSheshraoPatil	1
AmritaChawla	1
AmritaMohanty	1
AMRITHARAJAN	1
AMRITPALKAUR	1
AMTULAZIZTAHSEEN	1
AnadhaNGujar	1
AnaghaDudhbhate	1
ANAGHASIVANANDAN	1
AnaitaUdwadiaHegde	1
AnandGPhatak	1
AnandGupta	1
AnanditaSinha	1
AnandKawade	1
AnandParthasarathy	1
AnandPKV	1
AnandSrinivasan	1
AnantaKhurana	1
AnanthakumarPK	1
AnantJoshi	1
ANANYAKAVILAPURAPU	1
AnanyaSampath	1
AnbuMurugarajA	1
AneeshBasheer	1
AniketKakade	1
ANILBUDANIA	1
AnilChandra	1
AnilDAvhad	1
AnilKakunje	1
AnilkumarSangappaGaneshnavar	1
AnilSingh	1
AnimeshDas	1
AninditaDutta	1
AniruddhaGokhale	1
ANIRUDDHATEKKATTEJAGANNATHA	1
AnishPoornaT	1
ANITA	1
AnitaChoudhary	1
AnitaDalal	1
AnitaDhar	1
AnitaKulkarni	1
AnitaLobo	1
AnitaNShetty	1
AnitaSaibannavar	1
AnitaSPatil	1
AnithaHaribalakrishna	1
AnithaSMaiya	1
AnithaThomas	1
AnjaleeChiwane	1
AnjaliLepcha	1
AnjaliVirani	1
AnjanaJoel	1
AnjanaMishra	1
AnjuPhilipT	1
Ankeshgupta	1
AnkitaChoudhary	1
AnkitAgarwal	1
AnkitaHarijee	1
AnkitaKaasat	1
AnkitaKabi	1
AnkitaSingh	1
AnkitaTandon	1
AnkitRanpura	1
AnkurKShrivastava	1
AnkurSingh	1
AnkurSinghal	1
AnnamalaiO	1
ANNAPOORANIS	1
AnnappaKamath	1
AnneGeorgeCherian	1
AnnieJain	1
Annsunny	1
AnoopMisra	1
AnsariMia	1
AnsariSulemRiyazAhmed	1
AnshulChaudhry	1
AnsulKumar	1
AnubhaChandla	1
AnudeepJafra	1
AnudeepSairal	1
AnujaAgrawal	1
AnujaKhare	1
Anujapandit	1
AnumalaDeepa	1
ANUPAMAA	1
AnupamaBains	1
AnupamaBehera	1
AnupamaR	1
AnupamDatta	1
AnupamKumarSingh	1
AnupDevasia	1
AnupJDevasia	1
AnupMajumdar	1
Anupriya	1
AnuradhaKhadilkar	1
AnuradhaRai	1
AnuragLavekar	1
AnuraVKurpad	1
Anurupa	1
ANUSHAA	1
AnushaB	1
Anushka	1
AnushreeBose	1
AnusuyaVPrabhu	1
AnwarAhmed	1
AparanjitPaulPallapati	1
aparna	1
AparnaAbhayRaut	1
AparnaB	1
AparnaBagle	1
AparnaChatterjee	1
AparnaHegde	1
APARNAM	1
AparnaPS	1
AparnaRBitla	1
AparnaSharma	1
aparnasinha	1
APOORVA	1
ApoorvSoni	1
ApurvaGawai	1
ApurvaVaidya	1
APUSHPARANI	1
ARajarajeshwari	1
ARathiga	1
AratrikaMukherjee	1
ARCHANA	1
ArchanaBajpayee	1
ArchanaBhosale	1
ArchanaBPatel	1
ArchanaKrishnaMurthy	1
archanamaan	1
ArchanaNaik	1
ArchanaPatel	1
ArchanaRSankar	1
ArchanaSharda	1
ArdijaSingh	1
ArghyaprasunRoy	1
ARIJITKUNDU	1
ARINCHOUDHURY	1
Arish	1
ArjunBK	1
ArjunKapoor	1
ArjunMC	1
ArkaBanerjee	1
ArmaanjeetSingh	1
ArnabGhorui	1
ArohiRathore	1
ArpanaIyengar	1
ArpanaKedlaya	1
ArpitaBhriguvanshi	1
ArpitaRai	1
ArpitGupta	1
ARSHEYAPARVEZMISTRY	1
ArtiGupta	1
ARULVELAN	1
ArunaBharti	1
ArunaBiradar	1
ArunajatesanSubbiya	1
ArunalokeChakrabarti	1
ArunAravind	1
ArunBal	1
ArunBansal	1
ArunchandR	1
ArunChinchole	1
ArunDodamani	1
ArunkumarShadamarshanR	1
Arunkumaru	1
ArunMaseeh	1
ArunMenon	1
ArunRajGR	1
ArunS	1
ArvinderSoin	1
ArvindKumarKairo	1
AsawariArunsatav	1
AshaAnand	1
ASHAHL	1
AshiChug	1
AshimAggarwal	1
AshimaGoyal	1
AshishAgarwal	1
AshishChoudhary	1
AshishGulia	1
AshishHSarwate	1
AshishIndani	1
AshishJoshi	1
AshishKakar	1
Ashishkumar	1
AshishKumarDixit	1
AshisMajumdar	1
Ashiyakaramveerkhan	1
AshnaShetty	1
AshokDalal	1
AshokGodavarthi	1
AshokKumarYadav	1
AshokPatil	1
AshokSharma	1
AshokVaid	1
AshuBhasin	1
AshuRastogi	1
AshutoshAgarwal	1
AshutoshKumar	1
AshutoshPandey	1
AshvinAgarwal	1
AshwinAB	1
AshwiniPawar	1
AshwiniRao	1
AshwinKaruppan	1
AshwinKPanchasara	1
AsiaFarheen	1
AsimaMukhopadhyay	1
AsimKumarMallick	1
AsimPatel	1
AsmitaJadhav	1
AsmitaMRathore	1
AsmitaWele	1
AsokanV	1
ASPrakash	1
ASWANIPS	1
ATarakeswaraRao	1
AtheenaSurendran	1
ATKRau	1
AtluriNagaSupraja	1
ATULJINDAL	1
AtulKakar	1
AtulKumar	1
AtulKumarSingh	1
AtulMDesai	1
AtulMishra	1
AtulPhillips	1
AtulRajkondawar	1
AtulSajgure	1
AvantiBiniwale	1
AvantikaGupta	1
AvijitSaha	1
AvinashBonda	1
AvinashSupe	1
AvudaiappanSankaran	1
AyshaJebinA	1
AyushGupta	1
AyyaSyamaSundar	1
AzizahmedArbar	1
B.SAjaiKumar	1
BabitaGupta	1
BABITAKATARIA	1
BabuN	1
BadiraCheriyalinkalParambil	1
BadriNarayanPatnaik	1
BadriThiruvenkatachari	1
BaidyanathChakravarty	1
BaisakhiLaha	1
BalajiChinnasami	1
BalamuruganRamadass	1
BALBIRKUMAR	1
BallaSowmya	1
BalramBhargava	1
BanamaliDas	1
BankimChauhan	1
BanshiSaboo	1
BaramaShrihari	1
BarnaliGoswami	1
BARNEYISAACTJ	1
BasantiKumariPathi	1
Basvaraja	1
BChitra	1
BeenaJoshi	1
BehramShawakPardiwalla	1
BelaShah	1
BellaDevaleenalD	1
BenuDhawan	1
BetsyJoseph	1
BeulahShekinahElango	1
BGayathri	1
BGKULKARNI	1
BhadrinathS	1
BhagirathiDwibedi	1
BhagyaranjanJena	1
BhagyashriVijayChaudhari	1
BhaktiMurkey	1
BhalachandraSKodkany	1
BHANUPRIYA	1
BharatBhoyar	1
BharatDave	1
BharathKumarK	1
BharathKumarTirupakuzhiVijayaraghavan	1
BharathwajVV	1
BharatKhurana	1
BharatMody	1
BharatSMody	1
BhargaviSanket	1
BhariaviBhinde	1
BhartiWadhwa	1
BhaskarRayChaudhuri	1
BhaumikMody	1
Bhavani	1
BhavaniPK	1
BhaviniShah	1
BhavnaJoshi	1
BhavukGarg	1
BhavyaBM	1
BhaweshChandraSaha	1
BhumikaRathod	1
BHUPENDERSINGH	1
Bhupindersingh	1
BhuvneshKumarSharma	1
BibhutiSaha	1
BidyutKumarDas	1
BijanSaha	1
BIJUTHOMAS	1
BikashaBiharyTripathy	1
BikashMedhi	1
BikashRanjanKar	1
BincyJoseph	1
BinodKPATRO	1
BinodKumarThakur	1
BinuMargaret	1
BiswadipChatterjee	1
BKSrinivasaSastry	1
BKumar	1
BLahari	1
BNeha	1
BNSatish	1
BobanJ	1
BoradeSanjioBhimraoji	1
BPRATHISHA	1
BPSingh	1
BratatiBanerjee	1
BrayalDsouza	1
BSChakraborty	1
BudhadityaPaul	1
Bvankatshwarlu	1
BVSindhuja	1
CaminaAndrew	1
CarltonPereira	1
CBhavana	1
CBTripathi	1
CGopalan	1
ChakrapaniBhardwaj	1
ChanchalBhandari	1
ChandaKulkarni	1
ChandramaniBMore	1
ChandraSekharT	1
ChandrashekaraS	1
ChandrashekarB	1
ChandrashekarBolmall	1
ChandrikaArora	1
CharanSingh	1
CHERANJEEVIJAYAM	1
ChetanaMakade	1
ChetanDhamne	1
ChetanRPatil	1
ChethanaKunthurChidambar	1
chhavisawhney	1
ChinmayKar	1
ChinnathambiKamalarathnam	1
ChintaPriyankaReddy	1
ChinthakuntaVibha	1
ChitraRamamurthy	1
ChitraShivanandNayak	1
ChitraThyagaraju	1
ChitrikaSubhadarsanee	1
ChoudharyKuldeepRattaram	1
ChrisLemos	1
ChristinaFelcySaji	1
CKPonde	1
CKSwetharamani	1
CNPurandare	1
CRJayanthi	1
CRMadhuPrabhuDoss	1
CRSrinivas	1
CSYajnik	1
CUdayKumar	1
CVDivyambika	1
CVSrinivas	1
DAnilKumar	1
DanishJaved	1
DaraSinghRotwar	1
DarshnaPandya	1
DARUNA	1
DattatrayaLakshmanShinde	1
DaviesCV	1
DavinderParsad	1
DayanandaBO	1
DAYANANDALINGEGOWDA	1
DayaNandSharma	1
DBASKARAN	1
DCVenkataSRam	1
DebabrataBandyopadhyay	1
DebajyotiDas	1
DebanjanDas	1
DebasisBisoi	1
DebasishMaji	1
DebasishMandal	1
DebasisRay	1
DebopriyaChatterjee	1
DeborahSybil	1
DebrajShome	1
deebashafi	1
DeekshaGupta	1
DeeoakAssudani	1
DEEPA	1
DeepaAnneThomas	1
DeepaChakrabarti	1
DeepaHirenTrivedi	1
DeepaJadav	1
DeepakAS	1
DeepakBhosle	1
DeepakCChilkoti	1
DeepakK	1
DeepakRahangdale	1
DeepakSingla	1
DeepakSundriyal	1
DeepakTalwar	1
DeepakYKamath	1
DeepaliAmbike	1
DeepaMakhija	1
DEEPANSHI	1
DEEPESHLAD	1
DeepikaTewari	1
DeeppriyaAmbastha	1
DEEPSHIKHA	1
DEEPTIGUPTA	1
DeeptiSiddharthan	1
DeeptiSimon	1
DeeptiVibha	1
DeeptiYadav	1
DenzilBenjamin	1
DeokumarWamanraoRaut	1
DevachandranJayakumar	1
DevalParikh	1
DevangChauhan	1
DevangParikh	1
DevanshuGarg	1
DevapratimMohanty	1
DEVARAJJP	1
DevendraGupta	1
DevendraKumarSingh	1
DevendraMishra	1
DevendraPatil	1
DevendraSave	1
DevenJuneja	1
DeveshGupta	1
DeveshiGupta	1
DeveshVerma	1
DEVISREERV	1
DGSaple	1
DhananjayNKahalekar	1
DharamveerSChoudhary	1
DharanshiAmlani	1
DharavShah	1
DharaYagnangVyas	1
DHaripriya	1
DHARITRISWAIN	1
DhavalDalal	1
DheerajGopalRavindran	1
DheerajShah	1
DHimanshu	1
DhinuK	1
DhirajKumar	1
DhrutiPatel	1
DhruvaChaudhry	1
DHRUVPRAVINKUMARPATEL	1
DibyenduMukherjee	1
DileepMavalankar	1
DileepNagVinnakota	1
DilipJavalkar	1
DilipKumarSN	1
DimpleShah	1
Dinesh	1
DineshBabariya	1
DineshchandraPandya	1
DineshFrancisSwamy	1
DineshGarg	1
DineshJothimani	1
DineshKumarVarma	1
DINSHAWPARDIWALA	1
DipakVyas	1
DipaliSingh	1
DipankarDe	1
DishaGupta	1
DivakarSR	1
divendubhushan	1
DivijaPelapudi	1
DivviAnusha	1
DivyaKhare	1
DivyangnaSapra	1
DivyaPandeyY	1
Divyarani	1
DivyaSethi	1
DIVYASHUKLA	1
DIVYASTUVERT	1
DKMitra	1
DMohammedKizharIrshath	1
DNagaraju	1
DonaldJFernandes	1
DorairajPrabhakaran	1
DrishtiRajde	1
DURGAKATARMAL	1
DurgatoshPandey	1
DVBhargava	1
EazhilRajamony	1
EeshitaBhowmik	1
EHemanthRaj	1
EktaChoudhary	1
ELICHERLAAHOBILASAINATHREDDY	1
ElizabethVarkeyCherian	1
EllanaJermiahJoseph	1
ElsaSanatombiDevi	1
ErrolSilvaPinto	1
EsaivaaniV	1
ESantoshvamsi	1
EshitaJaiswal	1
ESPreethiPoornima	1
ESWARAREDDYG	1
EswarRaoSakare	1
FaizaTekrawala	1
FalgunVyas	1
FarhaDeebaRajasab	1
FarhanARShaikh	1
FaridaKhanumAbbasi	1
FaridaModi	1
FAROOQUISHAZIAPARVEEN	1
FarrukhFaraz	1
FiddyDavis	1
FIFINAKK	1
FiruzaPatel	1
ForamMadhu	1
FREEDAMJOSEPH	1
G.Sampath	1
GAGANASHREES	1
GagandeepSingh	1
GaganPrakash	1
GajananaHegde	1
GanapathiBantwal	1
ganarajshetty	1
GaneshHegde	1
GaneshJeevanandan	1
GARGIDEY	1
GargiGandhi	1
GargiNimbulkar	1
GarimaKachhawa	1
GarimaShukla	1
GarimaSinha	1
GarreSandeep	1
GArunMaiya	1
GauravGupta	1
GauravHChhaya	1
GauravJansari	1
GauravKulkarni	1
GauravkumarBalat	1
GauravPande	1
GauravPatil	1
GauriBelsare	1
GauriduttMishra	1
GAURIMALIK	1
GautamBhaduri	1
GautamDaftary	1
GautamSharma	1
GayathriBhatNV	1
GayathrideviSK	1
GayathriKrishnamoorthy	1
GayathriRamesh	1
GayatriCK	1
GBharatiram	1
geetajagannathdoppa	1
GeetanjaliSinghal	1
GeetanjliKALYAN	1
GeetaSWadadekar	1
GeethaL	1
GeetikaPrabhakar	1
GegalPruthi	1
GeorgeMVarghese	1
GeorgiAbraham	1
GeorginaGEttiyil	1
GhazalaMulla	1
GhorpadeArunGangadhar	1
GiridharVedatnam	1
Girijasajjan	1
GirijaSSajjan	1
GirirajKV	1
GIRISHACN	1
GirishBakshi	1
GirishChinnaswamy	1
GitaNath	1
GitanjaliBatmanabane	1
GLGSPRUDHVIKUMAR	1
GNageswarRao	1
GopalSPillai	1
GopichandMamillapalli	1
GourdasChaudhuri	1
GourisankarKamilya	1
GovindaSharmaK	1
GovindRaghunathSuryawanshi	1
GowriswaminathamPendyala	1
GPDureja	1
GPoojithaReddy	1
GPTalwar	1
GPughalVendan	1
GRAY	1
GSampath	1
GSathishKumar	1
GSLekha	1
GSreenivasaKumari	1
GSrinivas	1
GSSreekumar	1
GSToteja	1
GULAFSHAM	1
GunaseelanRajan	1
Gunjan	1
GunjanPruthi	1
GunjanSharma	1
GunjanSingh	1
GunjitGlenRomould	1
GurappaShettyGojanur	1
GurdeepSinghDhooria	1
GurdeepSinghGill	1
GurpuneetSinghBasra	1
GurucharanBhuyan	1
GuruPrasad	1
GuruprasadKalthur	1
GurusaranSidhu	1
GVDivakar	1
GVPraveenKumar	1
Gyanchand	1
GyanendraDattaShukla	1
GyanendraKumar	1
HafizurRahman	1
HardikSapariya	1
HareshKP	1
HargovindLTrivedi	1
HariKrishanDhawan	1
HarishBhakuni	1
HarishG	1
HarishKaranth	1
HARISHKAUMARSINGHAL	1
HarishKumar	1
HARJEETSINGH	1
HarjinderKaur	1
HarleenKaur	1
HarmandeepSinghChahal	1
HarmanjitSingh	1
HarpreetSingh	1
HarshadDabhade	1
HarshadMahajan	1
HarshalaPuttaganti	1
HarshalChandorikar	1
HarshalPPatil	1
HarshavardhanRKURI	1
HarshawardhanMardikar	1
HarshdeepSinghGabba	1
HarshhanD	1
HarshilJoshi	1
Harshithabalaji	1
HarshitShah	1
HarshvardhanShrivastava	1
HeenaChhanwal	1
HeenopamaThakur	1
HEMAHA	1
HemalathaK	1
HEMAMALINIRATH	1
HemantaKumarNayak	1
HemantaPanigrahi	1
HemantBatra	1
HemantDeepakShewade	1
HemantDhusia	1
HemanthKumar	1
HemanthNandigla	1
HemantKhanna	1
HemantPThacker	1
HemantTalanikar	1
HemantZaveri	1
HemapriyaL	1
HemRaj	1
HemrajBChandalia	1
HetalNKanabar	1
HildaYenuberi	1
HIMANSHUAERAN	1
HimansuSekharMahapatra	1
HirenPatel	1
HirenThakkar	1
HitalkumarPatel	1
HiteshBhati	1
HiteshMaheshwari	1
HrishitaSandeepDahilekar	1
HSSanjana	1
Huma	1
Humairabano	1
HumairaHussain	1
HVETHAMERLINKUMARI	1
HVinodKumar	1
HVRamprakash	1
indubalamaurya	1
InduKumari	1
InduPP	1
InduPS	1
INDURAMACHANDRARAO	1
IpseetaRay	1
IrfanAhmadKhan	1
IrfanIsmailAyub	1
IshanBansal	1
IshaSudrania	1
IshitaJain	1
IshwarayyaSMathapati	1
IshwaryaGurucharan	1
IShyamSundarVaraprasadRaju	1
IsmathShameem	1
JaesonMohananPainatt	1
JAGADEESWARANVU	1
JagadishaThirthalli	1
JagadishMDeshpande	1
JAGANNATHMISHRA	1
JagannathVinayakDixit	1
JagatJeevanGhimire	1
JagatRam	1
JagdeepSThakur	1
JagdishChandra	1
JaiKiranKini	1
JaikumarGR	1
JAIMINPANDYA	1
JaitraPG	1
JanakiRamesh	1
JANAKPAREKH	1
JananiBalachandran	1
JanardhananCNarayanaswamy	1
JanardhanN	1
JanaviculamSankaranRajkumar	1
JanetJaisonVarghese	1
JANINALORENDSOUZA	1
JashvantPatel	1
JasleenKaur	1
JaspreetSinghSandhu	1
JASPREETSUKHIJA	1
JasumaRai	1
JatinKothari	1
JayaGhosh	1
JayakrishnanK	1
JayantaKumar	1
JayantaKumarBarua	1
JayantaKumarMitra	1
JayantiVasekar	1
JayantKumarPanda	1
JayantPalaskar	1
JayashreeGothankar	1
JayashreeJoshi	1
JAYASREES	1
JaydeepNandi	1
JaydipBiswas	1
JAYDONDANI	1
JayeetaVerma	1
JAYENDRAGOHIL	1
JayendraRGohil	1
JayeshKothari	1
jayeshodedra	1
JayitaDeodhar	1
JayRShah	1
JayshreeChimanbhaiPatel	1
JayshreeMahesh	1
JDLakhani	1
JeemonPanniyammakal	1
Jeevanamandadi	1
JeevanSharma	1
JEEVAS	1
JeewanRamVishnoi	1
JeewanSinghTitiyal	1
JeffersonGeorge	1
JenniferSolo	1
JhumaSankar	1
JIGISHAPATEL	1
JignaPadhiyar	1
JignaShah	1
JigneshKGadhia	1
JigneshPatel	1
JigyasaPathak	1
JineshShah	1
JishaPJanardhanan	1
JitenderNagpal	1
JITENDRAGCHAWLA	1
JitendraHVaghela	1
Jitendrakalbande	1
JitendraKumarSahu	1
JitendraPalSinghSawhney	1
JitendraRohilla	1
JITESHVERMA	1
JKavitha	1
JKLDas	1
JMuthukrishnan	1
JnanaRanjanDash	1
JogikalmatKrithikadatta	1
JohnLuke	1
JohnPS	1
JonahSandrepogu	1
JonakiPal	1
JosemundMENEZES	1
JosephineChristy	1
JosephLMathew	1
JoydeepMukherjee	1
JoyeetaMondal	1
JSawhney	1
JSKumar	1
JSTripathi	1
JUDITHSHEFALIJATHANNA	1
JyothiIdiculla	1
JYOTIKANWAT	1
JyotiPrakashSahoo	1
JyotiRameshChandran	1
JyotsnaAgrawal	1
JyotsnaPathak	1
JyotsnaSeepana	1
KabilanK	1
Kadalmanikrishnan	1
KailashP	1
KajalJain	1
KAKARLASRIROJARAMYA	1
KakshaPatel	1
KalaiselvanG	1
Kalaiselvi	1
Kalaivani	1
KalapiPatel	1
KallakuriMounika	1
KallepalliMeghana	1
KalpanaBalakrishnan	1
KalpanaKulkarni	1
KalpaPandya	1
KalpitShah	1
KalyanamRashmiDurga	1
KalyaniKhandare	1
KALYANINILESHPATIL	1
KalyaniPrapurnaSistla	1
KamaleshKumarSharma	1
KAMATHAMREKHALAKSHMI	1
KameshwarPrasad	1
KaminiARao	1
KanagaPriyaaV	1
KanakNVenkateshwaraPrasad	1
KanchanMTuppadmath	1
KanchanRani	1
KANTHAKATARI	1
KANTHARAJAHE	1
KANUPRIYAKAKAR	1
KanwaljeetGarg	1
KAparnaSharma	1
KapilDevJhawar	1
KaralanglinTiewsoh	1
KarishmaSingh	1
KarthigaPrabhuJ	1
Karthikakk	1
KarthikDevarajan	1
karthikGS	1
KasturiRNath	1
KathirvelS	1
KaushalKVerma	1
KAUSHIKCHERUKURI	1
KaushikHalder	1
KaustubhJoag	1
KaustubhSansare	1
KavalipurapuVenkataTeja	1
KaveriGS	1
KavitaAgarwal	1
KavitaGupta	1
KavitaSingh	1
KavitaSrivastava	1
KavitaVanga	1
KavitaVyas	1
KavithaLakshman	1
KavithaSaravu	1
KavithaTK	1
KavyaMittimanj	1
KavyaMohan	1
KayalvizhiKB	1
KBackialakshmi	1
KChakravarthy	1
KChandraSekhar	1
KeertanMS	1
KeerthanaPrasad	1
KeerthikaR	1
KeerthilathaMPai	1
KelikaPrakash	1
KetakiJagtap	1
KetanVagholkar	1
KeyurKrishnakantPatel	1
KeyurParikh	1
KEzhilVendhan	1
KhumanthemPratimaDevi	1
KhushbooBherulalJain	1
KhushbooGajjar	1
KHYATICJETHVA	1
KiranBPatel	1
KirandeepKaur	1
KiranKumar	1
KiranKumarPrathipati	1
KiranmayiKoni	1
KiranMitra	1
KiranMunne	1
KiranSK	1
KirtiAhuja	1
KirtiArvindKundalwal	1
KirtiBhati	1
KirtiChaudhry	1
KirtiMutreja	1
KIRTINATHSAXENA	1
KirtiPatel	1
KishanKV	1
KISHANPV	1
KishoreKumarBehera	1
KishoreKumarKatam	1
KishoreManek	1
KishorGavali	1
KLakshmeeshUpadhya	1
KManigandan	1
KMCherian	1
KMKReddy	1
KNagaraju	1
KNandhagopal	1
KNMohanRao	1
KomalChauhan	1
KomalPatel	1
KomalRavindraDeotale	1
KonarkPatil	1
KopparapuSaiCharanSateeesh	1
KoushikH	1
KPBharathChandra	1
KPrameeladevi	1
KrishanLalGupta	1
KrishnaGopal	1
KrishnagopalRamamourthy	1
KrishnaKantPandey	1
KrishnaKishoreC	1
KrishnakumarK	1
KRISHNANAGARADH	1
KrishnanVijayan	1
krishnaprabu	1
KrishnaRaoS	1
KritiKapoor	1
KRRaveendra	1
KRThankappan	1
KrunalChauhan	1
KrutiYagnik	1
KShanthini	1
KshiteejaChoudhary	1
KSomeswaraRao	1
KSRam	1
KSSangolli	1
KSVeereshBPharm	1
KSVRamesh	1
KThangadurai	1
KuldeepSingh	1
KulkarniShriramG	1
KUMARAAB	1
KunalSarin	1
KunalSingh	1
kunchelavanya	1
KundanMishra	1
KunigariMallikarjuna	1
KuntalGhosh	1
KurunkarSagarRamesh	1
kushalagangabhavanigunnam	1
KusumKumari	1
KVChakradhar	1
KVeeraraghavan	1
Kvenkatesh	1
KVNVIDYADHAR	1
LakshmiDeepika	1
LakshminarayanaReddy	1
LAKSHMIRAMACHANDRAN	1
LalitMohanSharma	1
LashikaVTambe	1
LathaB	1
LathaS	1
LathaT	1
Latika	1
LavanyaAnumula	1
LavanyaKalikivayi	1
Laxmi	1
LaxmidharBarik	1
LaxmiSanganal	1
LEEHASINGH	1
LeenaSBagadia	1
LeenaSequira	1
LEENASHIBU	1
LeilaMohan	1
LhamoDolma	1
LillyVarghese	1
LINGARAJNAYAK	1
LingarajSahu	1
LipikaGopal	1
LipilekhaPatnaik	1
LizaMohapatra	1
LokeshP	1
Lorettaraj	1
LourduajJohnDeBritto	1
M Vijay Kumar Yatish Kumar HM Shishir Shetty	1,1,1
MachandraReddyGopate	1
MadduryJyotsna	1
MadhaviMahajan	1
MadhuKillari	1
MadhulikaKabra	1
MadhuM	1
MadhumaitriPatra	1
MadhumalaHR	1
MadhuPriya	1
MADHURIG	1
MadhuritaSingh	1
MadhuryaCS	1
MadhuS	1
MadhusudanBarthwal	1
MadhusudanJaju	1
MaharshiDesai	1
MaheboobBasade	1
MAHENDRABISHNOI	1
Mahesh	1
MaheshBelhekar	1
MaheshGowda	1
MaheshKumarHarit	1
MaheshkumarVeerannaKalloli	1
MaheshPadsalge	1
MaheshSultania	1
MaheshwaraReddy	1
MahimaKB	1
MahimaS	1
MahipSaluja	1
MAISHWARYARATNA	1
MAITRISHAH	1
MalabikaRoy	1
MalaDharmalingam	1
MalaKaneria	1
MALARVIZHIR	1
MalathiVK	1
MalayakantSingh	1
MalayKSamanta	1
MalayMundle	1
MaliniS	1
MallinathGovindJadhav	1
MamataHebbal	1
MamtaKaushik	1
MamtaSingh	1
MamtaVManglani	1
ManasaS	1
ManasRanjanBehera	1
MandeepKaur	1
Mandeepsgrewal	1
MandeepSinghDhingra	1
MandipGoyal	1
MandipKaur	1
MandipsinghBhatia	1
MangalaLahkar	1
ManidipPal	1
ManikaJindalMittel	1
ManikPrabhu	1
ManishAgarwal	1
ManishaKapadiya	1
ManishaMadkaikar	1
ManishBanker	1
ManishBarvaliya	1
ManishBudkul	1
ManishGoyal	1
ManishJRaghani	1
ManishKumarShah	1
ManishMaladkar	1
ManishMISHRA	1
ManishPatel	1
ManishSinghal	1
ManishSoneja	1
ManishYadav	1
ManjariTripathi	1
ManjeetRamteke	1
ManjeetSingh	1
ManjiriRanade	1
ManjitTalwar	1
Manju	1
ManjulaAnagani	1
ManjulaM	1
ManjulaShetty	1
ManjunathaAdiga	1
ManjunathBG	1
ManjuPillai	1
ManjushaRajagopala	1
MankiratKaurGill	1
ManojKarwa	1
ManojKumarG	1
ManojKumarsahu	1
ManojNaik	1
ManojParmar	1
MANOJRUNGHE	1
ManoramaDeb	1
MansiBansal	1
mantujain	1
MarianPauly	1
MARYANCYNXAVIER	1
MasaratFatima	1
MAShekar	1
MasramPravinRadhesham	1
MatthewRLewin	1
MattiSAapro	1
MAYANKGUPTA	1
MayankKumar	1
MayaVedamurthy	1
MayuriRane	1
MedhaMohta	1
Meemansa	1
MeenakshiKBharadwaj	1
MeenakshiKhapre	1
MeenakshiVerma	1
MeenalC	1
MeenaShamraoDeogade	1
MeghaV	1
MehekGandhi	1
MehmoodAzim	1
MehulAjitShah	1
MehulMGosai	1
MekalaMarySujatha	1
MelitaSheilini	1
Mensudar	1
MERINELSAABRAHAM	1
MerlinThomas	1
MettuSrinivasReddy	1
MGDinesh	1
MGRajanandh	1
MidhulaV	1
MihirKulkarni	1
MilindKumar	1
MilonVasantMitragotri	1
MinaChandra	1
MinakshiAvinashUrkude	1
MinakshiDhar	1
MinatiChoudhury	1
MineshPatel	1
MinishJain	1
MitaEuniceSarkar	1
MithileshKumarSinha	1
MJKumari	1
MLShukla	1
MMalathi	1
MMEENAKSHISUNDARAM	1
MMSuchitra	1
MohamedReal	1
MohammadFaseehullahAlam	1
MohammedSamiuddin	1
MohanapriyaVS	1
MohanKumarP	1
MohanPai	1
MohanSunkad	1
MohdNajeebKhan	1
MohsinKhan	1
MollyJacob	1
MonaPGajre	1
MonaYadav	1
MoniAbraham	1
MoniAbrahamKuriakose	1
MonicaCharlotteSolomon	1
MonicaJuneja	1
MonicaKhetarpal	1
MONIKAABBI	1
MonikaArora	1
MonikaTandon	1
Monisha	1
MonishaSharma	1
MorankarRahul	1
MousumiDas	1
MRajkumar	1
MRajyaLakshmi	1
MriduAshokKaushal	1
MridulaGoswami	1
MridulPanditrao	1
MrinalRanjan	1
MritunjaiKumar	1
MrudulaRavindraMulay	1
MrudulaSantoshChaukaskar	1
MrudulChitrakar	1
MSathishKumar	1
MSathyasuba	1
MSrinivasNaik	1
MSureshKumar	1
MuditVarshney	1
MuffazalLakdawala	1
MuhammedShibinP	1
MukeshAgrawal	1
Mukeshjain	1
MukeshMDesai	1
MukeshS	1
MukeshYadav	1
MuktaSachdev	1
MukuleshGupta	1
MUmaMaheswari	1
MuralidharanK	1
MVamshiKrishna	1
MVHaraPrasad	1
NadarBhuvaneshwariG	1
NadimpalliHarshita	1
NagamaleshUM	1
NagashankarN	1
NagashayanaG	1
NagendracharyM	1
NagendraK	1
NageswaraRaoKoneti	1
NairitaMayur	1
NajuTurakhia	1
NakulSinha	1
NaliniAnand	1
NaliniAtchayaram	1
Nallaperumal	1
NAMITASHARMA	1
NAMITHAP	1
NamrataChhabraSharma	1
NamrataShah	1
NamrathaK	1
NandakishorPUmale	1
NandhakumarVasudevan	1
NANDINIMG	1
NandiniN	1
nanjappasn	1
NarayananParameswaran	1
NarayananRajaram	1
NarayanaRao	1
NarenderKaloria	1
NarendraBabuMC	1
NarendraGPatwardhan	1
NarendraKhippal	1
NARENDRAKUMARCHAUDHARY	1
NarendranGopalan	1
NarenPRao	1
NarenRamachandran	1
NarenShetty	1
NarmadhamKB	1
NatarajHR	1
NateshMPrabhu	1
NavdeepKaur	1
NaveenChanderReddyP	1
NaveenChandraNH	1
NaveenKalra	1
NaveenKhargekar	1
NaveenKumarAC	1
NaveenKumarBalne	1
NaveenMummudi	1
NaveenParkashGupta	1
NaveenR	1
NavneetSingh	1
NayanaKulkarni	1
NayanKumarS	1
NayanSri	1
NazeemaPK	1
Naziyabanu	1
NazneenMakhbool	1
NBalasubramanian	1
NeeharikaArora	1
NeelambariBhosale	1
NeelamMittal	1
NeelamPandey	1
NeelamSharma	1
NeenaKhanna	1
NeerajGugnani	1
NeerajPrasad	1
NeerajSrivastava	1
NeerjaBhardwaj	1
NeerjaMahajan	1
NeetaKumar	1
NeetaMahesekar	1
NeetaSingh	1
NeethiShellySelvam	1
NeetiTatiya	1
NeetuBhari	1
Neha	1
NEHADUBEY	1
NehaJaiswal	1
NehaKanojia	1
NehaKohli	1
NEHAPANSE	1
NehaVJadhavrao	1
NehaYadav	1
NeiritaHazarika	1
NelapatiHaritha	1
NevinKishore	1
NGnanasekar	1
NIDHIARUN	1
NidhiBedi	1
NidhiBhatia	1
NidhiChaudhary	1
NidhiKejriwal	1
NidhiPandey	1
NidhiSinha	1
NihalThomas	1
NiharAmeta	1
niharikagrover	1
NiharikaRanjanLal	1
NiharikaShakya	1
NikeshPatel	1
NikhilGokhale	1
NikhilVarma	1
NIKITADILIPPATIL	1
NikitaSharma	1
NikunjPatel	1
NikunjThakkar	1
NilanjanSengupta	1
NilenduSarma	1
NileshPatil	1
NilimaSharma	1
NimeshMehta	1
NimeshPSangode	1
NimishJindal	1
NinadMilindPadhye	1
NinadNaik	1
NinadNayanSadvilkar	1
NipunAshokKesarkar	1
NiraliPanchal	1
Niralsojeetra	1
NiranjanAgarwal	1
NiranjanBhattacharya	1
NiranjanBiswal	1
NiranjanWaje	1
NiranjanY	1
NirmaladeviK	1
NIRUBANG	1
NishaA	1
NishaB	1
NishaDS	1
NishaJMunishwar	1
NISHANTABORA	1
NishantDev	1
NISHIKANTAVINASHDAMLE	1
NishithMPaulEkka	1
NishkarshGupta	1
NitaBhandari	1
NitashaMishra	1
NiteenKarnik	1
NithinSU	1
NithishS	1
NithyashreeBV	1
Nitika	1
NitiMittal	1
NitinDhochak	1
NitinGawai	1
NitinJindal	1
NitinKulkarni	1
NitinSherkar	1
NituPV	1
NIVATHAK	1
NIVEDITAMOHAN	1
NivedithaBKerodi	1
NivethidaT	1
NJKarne	1
NKhandelwal	1
NKKalappanavar	1
NomanAnwar	1
NoopurGupta	1
NoopurVyas	1
NoorFathima	1
NoyomiSaring	1
NParthasarathy	1
NRadhakalyani	1
NusratShafiq	1
NutanAgarwal	1
NVijayaKumar	1
OmarSalimAkhtar	1
OmeshGoyal	1
OmpriyaMishra	1
OmShrivastava	1
OommenSavinaGeorge	1
OSuresh	1
P.Abraham	1
PadmajaUdaykumar	1
PadmaKBhat	1
PadmakumarR	1
PadmaSrivastava	1
PadminiDevi	1
PalakJaniani	1
PalakurthyMuraliKrishna	1
PalanichamyGurumoorthi	1
PAlarmelmangai	1
PallabMaulik	1
PallaviAmmuThomas	1
PallaviMenon	1
PallaviRoy	1
PallaviSurase	1
PalmoorSantoshKumar	1
PalviKudyar	1
PAMahesh	1
PandaJayantaKumar	1
PandurangShrirangPawar	1
PankajGupta	1
PankajHans	1
PankajHBansode	1
PankajKandwal	1
PANKAJKUMAR	1
pankajkumarkannauje	1
PankajMalhotra	1
pankajvpatel	1
PankajWanjarkhedkar	1
PANKTIGANGAR	1
ParappaSajjan	1
ParasarGhosh	1
ParimalaB	1
ParkaviA	1
ParthasarathiGayatri	1
ParthPrakashbhaiDave	1
ParulMullick	1
Parulsharma	1
ParvathyB	1
ParvathyThampyPS	1
ParvinderSharma	1
PATHTHINIKAPURALLAGEGANGANATHGUNATHILAKA	1
PatlolaAlekhya	1
PatturiVishnupriyaRao	1
PaulineJoseph	1
PaulomiSudhir	1
PAULPRITAMM	1
PaulVincentD	1
PAVULAS	1
PawanBhusari	1
PayalZaveri	1
PBhaskarRao	1
PBJaju	1
PDivyaNagaLakshmi	1
PeeyooshaGurudut	1
PeeyushShivhare	1
PElankani	1
PerlaHarshaTeja	1
PesonaGraceLucksom	1
PHManiar	1
PimparkarPranjaliVijay	1
PinakiDutta	1
PiyushGupta	1
PiyushRanjan	1
PJambulingam	1
PKJain	1
PMIndhu	1
PNaveena	1
PoojaAbbi	1
PoojaAgrawal	1
PoojaBinnaniGirdharilal	1
PoojaDewan	1
PoojaGupta	1
PoojaKanani	1
PoojanDogra	1
PoojaPatil	1
PoojaSethi	1
PoojaShetty	1
PoojaUdameshi	1
PoojaVyas	1
poonamagrawal	1
PoonamGupte	1
PoonamJadhav	1
PoonamMohod	1
PoonamRajeshDesai	1
PoornimaAshwinSonkamble	1
PoorviChadha	1
poulamimishra	1
PPBapsy	1
PPDoke	1
Prabhagar	1
PrabhatiMukherji	1
PrabhatKumar	1
PrabhatKumarAgrawal	1
PrabhleenKaurBrar	1
Pracheesathe	1
Prachi	1
PrachiJoshi	1
PrachiPatil	1
PradeepAgarwal	1
PradeepKumar	1
PradeepKumarP	1
PradeepKumarSingh	1
PradeepPNair	1
PradeepTS	1
PradhapK	1
PradipKumarSaha	1
PradipSolanki	1
PradnyaNikhade	1
PradnyaSJoshi	1
PrafulKilaru	1
PrafullaKumarMaharana	1
PrafullaThumati	1
PragatiKaurani	1
PRAGATIRAJARAMGAJABHE	1
PragyaPathak	1
PrajnaPNayak	1
PrajwalaSKaushik	1
PrakashGVenkat	1
PrakashMangalasseri	1
PrakashPrahladKhetan	1
PrakashSS	1
PrakashVNaraboli	1
PrakharGyanesh	1
PRama	1
PrameethaGeorgeIttycheria	1
PramodMakannavar	1
PramodMundra	1
PramodNiphadkar	1
PraneethaKallakuri	1
PraneshGaikwad	1
PranjalBordoloi	1
PrasadKulkarni	1
PrasadshaktiGGannur	1
PrasadSS	1
PrasadTagat	1
PrasanKumarPanda	1
PrasannaMithraP	1
PrasannaMogasale	1
PrasannaSMathad	1
PrasannaVadhanan	1
PrasannBavania	1
PrasantaKumarSarkar	1
PRASANTARATH	1
PrashantAS	1
PrashantBabaji	1
PrashantBhatia	1
prashantborde	1
PrashantGudadhe	1
PrashanthGiridhar	1
PrashantJauhari	1
PrashantKhade	1
PrashantMParmar	1
PrashantSabane	1
PrashantShinde	1
PrasheelkumarGupta	1
Prasoongupta	1
PratapShankarKM	1
PrateekGupta	1
PrathameshSPai	1
PrathikshaGiridharan	1
PRATHIMA	1
PratibhaCB	1
PratibhaKale	1
PratikGahalaut	1
PratikShah	1
PratikshaSutar	1
PratimaMurthy	1
PratitiChoudhuri	1
PratyashaKaushik	1
PratyushChaudhuri	1
PraveenAggarwal	1
PraveenAN	1
PraveenR	1
PraveenRaj	1
PraveenTalawar	1
PRAVINVITTHALCHAVAN	1
PreethaPR	1
PreethiA	1
PreethiShivyogi	1
PreetiKabra	1
PreetiKandasamy	1
PREETIRUSTAGI	1
PreetiShanbag	1
PremalathaBalakrishnan	1
PremaPrabhudev	1
PremaRBangonda	1
PrernaTandon	1
PrernaVarma	1
PRGupta	1
PriscillaRupali	1
PriteeSharma	1
PrithaHalder	1
PritiDesai	1
PritiMeshram	1
PriyabratKaran	1
PriyadarshiniSahu	1
PriyaIyer	1
PriyamadhabaBehera	1
Priyanka	1
PriyankaD	1
PriyankaGupta	1
PriyankaJaiswal	1
PriyankaNagnathWakude	1
PriyankaPantola	1
PriyankaPareek	1
PriyankaPatil	1
PRIYANKAS	1
PriyankaSethi	1
PriyankaShrivastava	1
PriyankaSuresh	1
PriyankaVerma	1
PriyankaYKanni	1
PriyankaYoga	1
PriyaPorwal	1
PrudhviRajChLV	1
PruthwirajSethi	1
PSaravanan	1
PSATHIYARAJESWARAN	1
PSSSunderRao	1
PSudhakarReddy	1
PujaChoubey	1
PuneetAgarwal	1
PuneetDhar	1
PuneetGarg	1
PuneetKhanna	1
PuneetMisra	1
PurbaChakrabarty	1
PurnimaBandari	1
Purvamathur	1
PUshaRani	1
PushpaJunghare	1
PushpaSusanIsaac	1
PushpavathiTure	1
PVRao	1
PVSuresh	1
QuamarAzam	1
RaakhiTripathi	1
RabbanieTariqWani	1
RAbiraamasundari	1
RachapalleReddiSudhir	1
RachesElla	1
RachitaDhurat	1
RachnaNigam	1
RachnaPasi	1
RadhaVembu	1
RadheshyamNaik	1
RADHIKACHOPRA	1
RadhikaGupta	1
RadhikaRaniRK	1
RadhikaRPai	1
RadhikaSreedharan	1
RafatShamim	1
RaghavendraSMedikeri	1
RaghumandaSunilKumar	1
Raghunadharao	1
RaghvendraGumashta	1
RahimMuljiani	1
RAHULB	1
RahulChaurasia	1
RahulKunkulol	1
RahulLokhande	1
Rahulpandit	1
RahulPathak	1
RahulRao	1
RahulSawant	1
RahulShukla	1
RahulSinha	1
RahulVarshney	1
RaisaChodankar	1
RAISHWARYA	1
RaisUrRahman	1
RajaAvinash	1
RAJAD	1
RajaLahiri	1
RajalakshmiM	1
RajannaM	1
RajarajeswariNalamate	1
RajaramAnantharaman	1
Rajasekaran	1
RAJATCHOUDHURI	1
RajatGupta	1
RajBhagat	1
RajdeepSingh	1
RajeevChauhan	1
RajeevGupta	1
RajeevMPatil	1
RajeevRanjan	1
RajeevSharma	1
RajeevSood	1
RajeevZachariah	1
Rajenderpujari	1
RajendraSahoo	1
RajeshAdhana	1
RajeshBansal	1
RAJESHBKURIL	1
RajeshChawla	1
RajeshDeshmukh	1
RajeshH	1
RajeshJain	1
RajeshKubde	1
RajeshKulkarni	1
RajeshKumar	1
RajeshKumarGurumoorthy	1
RajeshMahajan	1
RajeshNair	1
RajeshParekh	1
RajeshSannd	1
RajeshShah	1
RajeshSood	1
RajeshThachathodiyl	1
RajeshVijayvergiya	1
RajeshwariHR	1
RajeshwarReddy	1
RajivDKarnik	1
RajivJuneja	1
RajivMehta	1
RajivSarkar	1
RajivYeravdekar	1
RajkumarKrishnan	1
RajkumarMishra	1
RajkumarNikalje	1
RajkumarParihar	1
RajKumarSAmaravati	1
RajkumarSoorya	1
RajnishJoshi	1
RajnishKumar	1
RajnishPatel	1
Rajputshivshankar	1
RAJUPATIL	1
RajuYTimmapur	1
RajveerSason	1
RakaJain	1
Rakesh	1
RakeshChopra	1
RakeshKumar	1
RakeshKumarDixit	1
RakeshkumarSGujar	1
RakeshPore	1
RAKESHPS	1
RakeshSahay	1
RakeshSharma	1
RakeshTandon	1
RAKESHTL	1
RakeshYadav	1
RAKHEEGOYAL	1
RakhiKhemka	1
RamachandraNisargi	1
RamachandranR	1
RamakrishnamNaidu	1
RamakrishnanAyloorSeshadri	1
RAMAMURTHY	1
RamanGangakhedkar	1
RamanGrover	1
RamanjitSihota	1
RAMASHANKARCHOUDHARY	1
RamaWalia	1
RambhaPathak	1
RamchandraKeshavDhongade	1
RamDhongade	1
RameshAgarwal	1
RameshGoyal	1
RameshHolla	1
RAMESHPRASADGUPTA	1
RameshR	1
RameshRoopRai	1
RameshSKilledar	1
RamneeshGarg	1
RamuAdela	1
RamyaMK	1
RamyaParameswariArjunan	1
RamyaRamadoss	1
RAMYAUPPULURI	1
RanajitMandal	1
RanganathaPraveenCS	1
RanganathaR	1
RangapriyaA	1
RangarajuRangaRao	1
RANIP	1
RanjanaGDeshmukh	1
RanjanCRawal	1
RanjaniHarish	1
RanjanRawal	1
RanjithaGangadharaiah	1
RaphaelPak	1
RArulprakash	1
RashiSarna	1
RashmiHD	1
RashmiKathait	1
RashmiKrishnamurthy	1
RashmiSarkar	1
RASHMISYAL	1
RATHEESHRAJENDRAN	1
Rathinamala	1
RaviBhat	1
RaviKirti	1
RaviMehrotra	1
RavinderKumarBanga	1
RavindraSarnaik	1
RavindraVora	1
RavipatiShivani	1
RaviPrakashUpadhyay	1
RaviRKasliwal	1
RaviShankarBiswas	1
RavishankarTL	1
RavishThungaAirody	1
RaviUniyal	1
RavneetKaurGill	1
RavukumarMParmar	1
RAZIAHAIDRUS	1
RazzakurRahman	1
RBSingh	1
RBSudagarsingh	1
RCGoyal	1
RCSahoo	1
RDRavindran	1
ReddyGnanendraPrasad	1
ReemaKumarBhatt	1
ReenaAThankaraj	1
ReenaEngineer	1
ReenaKulkarni	1
ReenaVJohn	1
RekhaDas	1
RekhaJagadish	1
RekhaPhull	1
RekhaShinde	1
RemeshBhasi	1
RemyaE	1
RenuBharatRathi	1
RenukaMalik	1
RenukaR	1
ReshmaJose	1
ReyazullaMA	1
RGovindReddy	1
RGTorsekar	1
RiaRaghavan	1
RICHASINGH	1
RiluwanSiddique	1
RimpiSingla	1
RinchenZangmo	1
RINIPRATHIPATY	1
RinkuSaini	1
RISHABHKUMARJAIN	1
Rishikanna	1
RISHIKATHURIA	1
RishiKumarBolia	1
RishiKumarGautam	1
RITABAKSHI	1
RitaIsaac	1
RitaMukherjee	1
RiteshAgarwal	1
RiteshRKalaskar	1
RitinMohindra	1
RituGupta	1
RituparnaDutta	1
RituSharma	1
RizwanSanadi	1
RKarthikeyan	1
RKDhiman	1
RKJENA	1
RManickavasagam	1
RMeena	1
RMenaka	1
RNAcharya	1
RobertMCaliff	1
RochanaBakhshi	1
RohanJiteshkumarDoshi	1
RohanPanjari	1
RohanSharma	1
[truncated: 960 more rows]

## Sheet: 15
Trial_ID	PI_Name	PI_Name_No_spaces	PI_Affiliation	PI_Address	PI_Phone	PI_Fax	PI_Email	Comments
22647	Aaron F Gomes	AaronFGomes	Uttaranchal Dental and Medical Research Institute	Uttaranchal Dental and Medical Research Institute, Mazri Grant, near Doiwala, Haridwar Highway, Dehradun, Uttarakhand, India. 248140DehradunUTTARANCHAL248140India	Ph: 00919860597402	NA	aarongomes@hotmail.com	They are the same person	Same mobile number
16428	Aaron Gomes	AaronGomes	Uttaranchal Dental and Medical Research Institute	Uttaranchal Dental and Medical Research Institute,Mazri Grant, near Doiwala,Haridwar Highway, Dehradun,Uttarakhand, India. 248140DehradunUTTARANCHAL248140India	Ph: 9860597402	NA	draarongomes@gmail.com
36900	Anup Devasia	AnupDevasia	Christian Medical College, Vellore	Room no-09, Department of Haematology,Christian Medical College,VelloreVelloreTAMIL NADU632004India	Ph: 04162282352	Ph: 04162226449	dranupjdevasia@gmail.com	They are the same person	Both hematology in CMC
57253	Anup J Devasia	AnupJDevasia	Christian Medical College	Department of Haematology, Christian Medical College, VelloreVelloreTAMIL NADU632004India	Ph: 8870939770	Ph: 01462226449	anupdevasia@cmcvellore.ac.in
52251	Bharat Mody	BharatMody	Welcare Hospital	Orthopaedics Department,Welcare HospitalNear Mercedes Show Room, Atladara-Vadsar ring road, Atladara, VadodaraVadodaraGUJARAT390012India	NA	NA	md@welcarehospital.co.in	They are the same person	Both orthopedics
45535	Bharat S Mody	BharatSMody	Welcare Hospital	Welcare Hospital,Near Mercedes Showroom,Atladara-Vadsar Ring Road, Atladara, Vadodara.VadodaraGUJARAT390012India	NA	NA	joints.mody@gmail.com
59494	Dinesh	Dinesh	Agastiya Biotech	B-13, Mogappair Industrial Estate, Mogappair West, ChennaiTAMIL NADUChennaiTAMIL NADU600 037India	Ph: 9952063729	NA	rnd@agastiyabiotech.com	They are the same person	They are sister concerns. I have a screen shot
77571	M G Dinesh	MGDinesh	Vopec Pharmaceuticals Private Limited	B-13, Mogappair Industrial Estate, Mogappair West,Chennai, Tamilnadu,India ChennaiTAMIL NADU600037India	Ph: 9600007573	NA	rnd@vopecpharma.com
18609	Girija sajjan	Girijasajjan	Dr N T R universty of health sciences	Head of the department,Department of conservative and endodontics,Room no 6,Block 3,Vishnu dental college,Vishnupur,Bhimavaram.West GodavariANDHRA PRADESH534202India	Ph: 08816250893	Ph: 08816250894	girijasajjan@yahoo.com	They are the same person	Same name, same branch. Likely to be the same.
46557	Girija S Sajjan	GirijaSSajjan	Vishnu Dental College	Department of Conservative Dentistry and Endodontics,Vishnu Dental CollegeVishnupur ,BhimavaramWest GodavariANDHRA PRADESH534202India	Ph: 8179846088	NA	girijaendo@gmail.com
14105	Jayant Kumar Panda	JayantKumarPanda	SCB Medical College, Cuttack	P.G department of Medicine, Room no 318, SCB Medical College, Cuttack-753007 CuttackORISSA753007India	Ph: 9437028282	NA	drjayantpanda@gmail.com	They are the same person SAME
58612	Panda Jayanta Kumar	PandaJayantaKumar	SCB Medical College & Hospital	SCB Medical College & HospitalMangalabagCuttackORISSA753007India	NA	NA	drjayantpanda1@gmail.com
60128	Rajasekaran	Rajasekaran	Ganga hospital	Department of Orthopaedics,Ganga hospital,313, Mettupalayam Road, CoimbatoreCoimbatoreTAMIL NADU641043India	Ph: 9994462230	NA	rajasekaran.orth@gmail.com	They are the same person SAME (S Rajasekaran is spine surgery)
2892	S Rajasekaran	SRajasekaran	Ganga Hospital	313 Mettupalayam RoadCoimbatore313 Mettupalayam RoadCoimbatoreCoimbatoreTAMIL NADU641043India	Ph: 91-422-2485000	Ph: 91-422-2451444	sr@gangahospital.com
465	Ranjan C Rawal	RanjanCRawal	Sheth V S Hospital and NHL Municipal Medical College	Sheth V S Hospital and NHL Municipal Medical CollegeEllisbridgeAhmadabadGUJARAT380006India	Ph: 079-26577621	NA	ranjanmb@yahoo.com	They are the same person SAME (Ranjan C Rawal is also a detmatologist)
2887	Ranjan Rawal	RanjanRawal	NA	Dept of Dermatology, V.S. Hospital, Skin OPD, 1st Floor, Ellis Bridge, AhmedabadAhmadabadGUJARAT380006India	Ph: 07926577621	Ph: 07926577622	ranjancraval@gmail.com
1347	Ravi R Kasliwal	RaviRKasliwal	Department of Cardiology, Medanta - The Medicity	Medanta Heart Institute - The Medicity, Sector 38,GurgaonHARYANA122001India	Ph: 0124-4141414	Ph: 0124-4834111	rrkasliwal@hotmail.com	They are the same person RR Kasliwal, cardiologist at this hospital
10746	RR Kasliwal	RRKasliwal	Medanta - The Medicity	Medanta MedicitySector 38, CH Bakhtawar Singh Road, Islampur ColonyGurgaonGurgaonHARYANA122001India	NA	NA	rr.kasliwal@medanta.org
2714	Ronnie George	RonnieGeorge	NA	Vision Research Foundation18 College RoadChennaiTAMIL NADU600 006India	Ph: (044) 2827 1616	Ph: (044) 2825 4180	drg@snmail.org	They are the same person
10588	Ronnie Jacob George	RonnieJacobGeorge	Sankara Nethralaya	Sankara Nethralaya18, College Road,ChennaiChennaiTAMIL NADU600006India	Ph: 044-28271616	NA	drrg@snmail.org		They are listed on teh same site, same address.
1773	S. Dattatreya Rao	S.DattatreyaRao	NA	Consultant PhysicianSri Venkateswara Ayurvedic Hospital Not ApplicableN/A517 507India	Ph: 09291333655	NA	dattatreyadr1@gmail.com	They are the same person
3117	S Dattatreya Rao	SDattatreyaRao	Gnanaganga Ayurvedic Trust Hospital /Research Center	Consultant PhysicianSri Venkateswara Ayurvedic Hospital ChittoorANDHRA PRADESH517 507India	Ph: 9291333655	NA	kanalakr@yahoo.com		Same mobile number.
4563	Saket J Thaker	SaketJThaker	NIL	Currently Department of Clinical pharmacology Seth GSMC and KEMH Parel Mumbai Formerly Dept of Pharmacology C U Shah Medical college Surendranagar 363001 Gujarat Mumbai (Suburban)MAHARASHTRA400012India	Ph: 09820599985	NA	saketthaker@gmail.com	They are the same person SAME. LinkedIn record shows this.
45462	Saket Thaker	SaketThaker	Sanofi Healthcare India Private Limited	Sanofi House CTS No 117 L&T Business ParkSaki Vihar RoadMumbaiMAHARASHTRA400072India	Ph: 912228032528	NA	Saket.Thaker@sanofi.com
15901	Sandesh Sawant	SandeshSawant	Cipla BioTec Pvt. Ltd.	Cipla Biotec Private LimitedPlot No: L-147/4,Verna Industrial EstateVerna, Salcette Ã¢Â€Â“ Goa 403 722South GoaGOA403722India	Ph: 00919930375330	Ph: 00918322887404	sandesh.sawant1@ciplabiotec.com	They are the same person LinkedIn records show that he moved.
11422	Sandesh V Sawant	SandeshVSawant	Wockhardt Ltd.	Wockhardt Ltd., Wockhardt Towers,Bandra-Kurla Complex, Bandra (East),Mumbai, IndiaMumbaiMAHARASHTRA400051India	Ph: 022-26534444	Ph: 022-26523905	svsawant@wockhardt.com
47045	Vivek Radhakrishnan	VivekRadhakrishnan	Tata Medical Center	Tata Medical Center14,MAR(EW),Newtown,Rajarhat,Kolkata 700160.Same as address 1KolkataWEST BENGAL700160India	Ph: 09731130444	NA	drvivekradhakrishnan@yahoo.com	They are the same person
35950	Vivek S Radhakrishnan	VivekSRadhakrishnan	Tata Medical Center, Kolkata	Clinical Hematology and HCT,Tata Medical Center 14 Main Arterial Road (EW), New Town Rajarhat KolkataWest Bengal, India KolkataWEST BENGAL700160India	Ph: 9731130444	NA	vivek.radhakrishnan@tmckolkata.com		Mobile number
23425	Jitendra Pal Singh Sawhney	JitendraPalSinghSawhney	Sir Ganga Ram Hospital	Sir Ganga Ram Hospital, SGRH Marg, Rajinder Nagar, New Delhi- 110060, IndiaNew DelhiDELHI110060India	NA	NA	gangaram@sgrh.com
50288	J Sawhney	JSawhney	Sir Ganga Ram Hospital	Sir Ganga Ram Hospital Marg, Rajinder NagarNew DelhiDELHI110060India	Ph: 9810033395	NA	jpssawhney@yahoo.com	There is only one J Sawhney at Ganga Ram.

## Sheet: 1
Trial_ID	PI_Name_No_spaces	PI_Names_changed	PI_Affiliation_Cleaned	ZipCode	Phone_cleaned	PI_Fax_Cleaned	PI_Email	Comments
862	AshishBavdekar	AshishBavdekar	NA	412216	37252234	26125603	bavdekar@vsnl.com	They are the same person since Affliation, Zip Code and Fax numbers are a match.
3016	AshishBavdekar	AshishBavdekar	NA	411011	66037342	NA	bavdekar@vsnl.com
3894	AshishBavdekar	AshishBavdekar	NA	412216	66037342	26125603	bavdekar@vsnl.com
14869	AshishBavdekar	AshishBavdekar	KingEdwardMemorialHospital	411011	66037342	26065603	a.bavdekar@kemhrcpune.org
56195	AshishBavdekar	AshishBavdekar	KingEdwardMemorialHospital	411011	NA	NA	a.bavdekar@kemhrcpune.org
13752	AshishRBavdekar	AshishRameshBavdekar	KingEdwardMemorialHospital	411011	66037342	26125603	bavdekar@gmail.com
32281	AshishRameshBavdekar	AshishRameshBavdekar	KingEdwardMemorialHospital	412216	88891174	26065603	bavdekar@gmail.com
36374	AshishRameshBavdekar	AshishRameshBavdekar	KingEdwardMemorialHospital	412216	88891174	26065603	bavdekar@gmail.com

## Sheet: 5
Trial_ID	PI_Name_No_spaces	PI_names_changed	PI_Affiliation_cleaned	ZipCode	PI_Phone	PI_Fax	PI_Email
69028	RiteshKalaskar	RiteshKalaskar	GovernmentDentalCollegeandHospitalNagpur	440027, 440003	50938585	NA	riteshpedo1@gmail.com
69236	RiteshKalaskar	RiteshKalaskar	GovernmentDentalCollegeandHospitalNagpur	440027, 440003	50938585	NA	riteshpedo1@gmail.com
52207	RiteshRKalaskar	RiteshRKalaskar	GovernmentDentalCollegeandHospitalNagpur	440027, 440003	50938585	NA	riteshpedo@gmail.com
5779	EHemanthRaj	EHemanthRaj	CancerInstitute	600036	40014505	24912085	ehemanthraj@gmail.com
14403	HemanthRajE	HemanthRajE	CancerInstitute	600036	40014505	NA	e.hemanthraj@gmail.com
14404	HemanthRajE	HemanthRajE	CancerInstitute	600036	40014505	NA	e.hemanthraj@gmail.com
1412	DRaghunadharao	DRaghunadharao	DepartmentofMedicalOncology	500082	23489000	NA	telerama@rediffmail.com
5042	DRaghunadharao	DRaghunadharao	NizamsInstituteofMedicalSciences	500082	NA	NA	telerama@rediffmail.com
7218	DRaghunadharao	DRaghunadharao	NizamsInstituteofMedicalSciences	500082	NA	NA	telerama@rediffmail.com
527	Raghunadharao	Raghunadharao	NizamsInstituteOfMedicalSciences	500082	23371747	NA	draghu_hyd@dataone.in
37268	KaminiARao	KaminiARao	MilannIVFCentre	560001	22011333	NA	drkaminirao@gmail.com
19985	KaminiRao	KaminiRao	BACCHealthCarePrivateLimited	560001	20220960	NA	drkaminirao@milann.co.in
32444	KaminiRao	KaminiRao	MilannLaboratoryServices	560001	20220960	NA	drkaminirao@milann.co.in
5246	JacobJohn	JacobJohn	ChristianMedicalCollege	632002	62284207	62262268	jacob@cmcsph.org
8942	JacobJohn	JacobJohn	ChristianMedicalCollege	632002	42631628	62284401	jacob@cmcsph.org
62548	JacobJohn	JacobJohn	ChristianMedicalCollegeVellore	632002	42631628	NA	jebu@cmcvellore.ac.in
6707	TJacobJohn	TJacobJohn	MemberSAGEworkinggrouponpolio	632002	NA	NA	tjacobjohn@yahoo.co.in

[truncated: 10 more sheets: 626_, 4, 217_, 135_, 132, 216, 27_, 15_, 5_, 2939]
