# Supplementary material for: In India, most principal investigators have run very few trials over the years
Source: Front Med (Lausanne). 2024 Aug 7;11:1424570. doi: 10.3389/fmed.2024.1424570 (PMC11335508; doi:10.3389/fmed.2024.1424570)
Supplement: Supplementary file 10 [file Table_10.XLSX]

## Sheet: CoverSheet
Additional File 10. Identifying (a) the number of unique PIs and their associated records; and (b) the number of ambiguous PIs and their associated records. Finalizing (a) the list of unique names and the number of records each, and (b) the list of names and their associated records that could not be resolved.
Sheet_Name	Description	Number of records
3868	Unique names of PIs, with the number of records per PI	6459
48	206 records represented 48 names with 2-3 email IDs each. None of the parameters used prior to this step could be used to confirm that all incidences of a name represented a single individual.	206
The dissociation of 48 names into those that could be resolved, and those that were marked ‘unresolvable’.
25	A given PI had 2 email IDs, that were associated with different number of records. The set with the higher number of records (119) was counted as the correct number of records for those PIs. This set was marked ‘resolved’. The set of 33 that was not counted was marked ‘unresolvable’.	119+33
23	A given PI had 2 or 3 email IDs, that were associated with the same number of records each. The records were sorted alphabetically, by email. One set was counted as the correct number of records (26) for those PIs. This set was marked ‘resolved’. The sets of 26 and 2 that were not counted were marked ‘unresolvable’.	26+26+2
179	179 name variants of 167 names
Finalizing (a) the list of unique names and the number of records each, and (b) the list of names and their associated records that could not be resolved.
Summary	(a) The final list of unique names and the number of records each, and (b) the final list of names, and the number of records each, that were unresolved.	6665
Final Summary	(a) The final list of 4095 unique names and the number of records each, and (b) the final list of names and the number of records each that were unresolved	6665

## Sheet: 3868
Names	Count
MurugananthanK	108
RavindraMittal	61
SwapnaliRaut	53
RajivJoshi	44
ShaileshSingh	40
SandeepSingh	34
MudgalKothekar	34
KevinKansagra	34
PrashantModi	31
RohitArora	29
KrishnaMohan	25
AraniChatterjee	24
DharmeshDomadia	21
RajkumarManchanda	21
RajasekharaReddyTamma	19
ManishMistry	18
DeveshKumar	18
RajendraHJani	18
SubhashThuluva	17
KManjunath	17
KumarPrabhash	17
MilanSatia	15
TSAKishore	15
BhupeshDewan	15
RajendraCRane	14
SubhraLahiri	13
VanitaNoronha	13
Nithya	13
AnuritaMajumdar	13
SudeepGupta	12
BIJUGEORGE	12
VijayMPatil	12
SwetNisha	11
JayashriKrishnan	10
SUDHINDRAMOHANBHATTACHARYA	10
ArvindBagga	10
NomitaBhandari	10
AnilPareek	10
Shalimar	10
VivekAggarwal	10
VivekanandJha	10
VijayaJaiswal	9
SSaiKrishna	9
AditiDatta	9
NVasudevBallal	9
AGopalRao	9
DenisXavier	9
DEEPAKBHAMBE	9
TanujaManojNesari	9
RABadwe	9
NagalingeswaranKumarasamy	9
ManjulaS	9
ShivaprasadSGoudar	8
AnilK	8
AnantRamaswamy	8
NilayKantiDas	8
HittSharma	8
VinitKumarSrivastava	8
SudhirKumar	8
AjayKumarYadav	8
SSadgune	8
DineshS	8
JaideepAGogtay	8
LalitenduMohanty	8
AshishBavdekar	8
AseemBhatnagar	8
ShivIssar	8
PawanGupta	8
ParvezKosgi	8
SundeepSalvi	7
SunilGarg	7
SanjayPatel	7
ParthasarathiBhattacharyya	7
TaufikMomin	7
ShaileshMehta	7
PravinGhadge	7
AkhilKumar	7
GautamiSPenmetsa	7
BhupeshBagga	7
AmitBhatt	7
PrashantAPandya	7
GopeshMangal	7
HirenPrajapati	7
VijayKumarChopra	7
SanjaykumarMaroo	7
BipinKumarSethi	7
DebasishHota	7
VMohan	7
VrishaMadhuri	6
MamtaMadaan	6
SupriyaBhalerao	6
RitikaBajaj	6
VikhramRamasubramanian	6
AshishMungantiwar	6
AbhinavTalekar	6
DeepaliMittal	6
AlokSrivastava	6
AMAmalahazel	6
AtulSharma	6
RajaRamachandran	6
KanhaiyaLalKishnani	6
AbdulHannan	6
Vikasostwal	6
KalpanaBKachare	6
MrutyunjayaGanigar	6
GundugurthiPrasadRao	6
Sunita	6
VenkatramanR	6
AkashKumar	6
AnkitaChugh	6
ARVINDCHOPRA	6
ChanderdeepSharma	6
CPadmapriyadarsini	6
JamilaJoseph	6
iSamirMalhotra	6
PickluChaudhuri	5
TCRaghuram	5
KVVPrasad	5
RohitBhatia	5
RajaNarayanan	5
RohitWalia	5
SushilKumarAnand	5
KhaledMohsinBadaam	5
TarunPuri	5
NamrataSharma	5
AsimAliKhan	5
Ataalishaikh	5
ShomaDas	5
AnantBagul	5
AmitJoshi	5
AmolDongre	5
Eeshaanranjan	5
KeyaChakraborty	5
AnantMohan	5
AnitSingh	5
BiswanathBasu	5
VimalMehta	5
ChandraViswanathan	5
DeepaJoshi	5
DeepakSawhney	5
SanjibKumarPanda	5
KanchanTyagi	5
PranjalAusekar	5
Ukmisra	5
VineetAhuja	5
AnandVKulkarni	5
JyotiBajpai	5
SwarnenduMandal	4
AkhilKapoor	4
SuyogMehta	4
VanitaSabhahit	4
SachinSingh	4
VarunDhir	4
ShajuJacobP	4
NikhilTandon	4
SatyajeetMisra	4
JayanteeKalita	4
TarunNarang	4
PrasanthGanesan	4
MukeshKumar	4
SuneelVartak	4
RaviPanchal	4
KhokanDebnath	4
SeemaBawangade	4
SurendraBorgharkar	4
NaziaNazir	4
ViralShah	4
VaishalShah	4
GajananBhat	4
RahulMahajan	4
DebadattaNayak	4
ChandniSinha	4
AmarinderSingh	4
AmitNasa	4
BCSharma	4
RMChhabra	4
AnandVTendulkar	4
AnilKhurana	4
RamanaReddyMV	4
GagandeepKang	4
PrabhatBhargava	4
AkashPatel	4
DineshKS	4
DhruvaNathGhosh	4
BiswajitDubashi	4
AnupamaTadepalli	4
AditiSinha	4
ApurbaBarman	4
RCSatishKumar	4
AshayKarpe	4
BNPatnaik	4
RMAnjana	4
RBSati	4
ArijitGhosh	4
AmitGoel	4
ARSHIYASULTANA	4
madhuuddaraju	4
AshishGawde	4
BhavnaSriramka	4
AshwinPorwal	4
HasmukhJain	4
DRaghunadharao	4
BhawanaAwasthi	4
CDevanpally	4
DCDoval	4
BVishnuBhat	4
JaiBhagwanSharma	4
RameshKumarR	4
MadhavaReddy	4
MSakthiBalan	4
SureshHAdvani	4
ShashikantApte	4
ShrikrishnaKolte	4
SubramanianL	4
ShreepadBhat	4
VikenderSingh	4
KeshavamurthyVinay	4
MeenakumariR	4
JacobJohn	4
AbyAbraham	4
MurtuzaBughediwala	4
VikramGota	4
YatinMehta	4
GanesanKarthikeyan	4
PrasannaNarasimhaRao	4
RajasriGYaliwal	4
Achaudhari	4
KSunilNaik	4
MayurSoni	4
PremPais	4
RadhikaBobba	4
SanjeevSinha	4
ShyamSundar	4
AlpeshkumarPatel	4
AmbadyRamachandran	4
SriganeshK	4
NeenaValecha	4
RajnishNagarkar	4
ShekharDawkhar	4
ManuGoel	3
AnkurLuthra	3
RameshJagannathan	3
NehaDeshpande	3
VishnuVY	3
SAKSHIJAIN	3
PriyaDsouza	3
ManjunathaR	3
ThanujaNaidu	3
SanjayHake	3
VinayVKumar	3
NilanjanSaha	3
PranjaliKurhekar	3
SanthoshRao	3
SumedhBondal	3
SantoshKadam	3
Rajeshri	3
SavitaposhattiGopod	3
RAMSURATHKUMARK	3
SayanBasu	3
MaduraC	3
NileshPatel	3
JuiBhandare	3
SmitaREngineer	3
JyotsnaPunj	3
UmeshKUMAR	3
VikramMahajan	3
SoniaDatta	3
ReshmaBM	3
PankajHari	3
SukhpalKaur	3
DivyaJain	3
PravinkumarGPatil	3
SmithaK	3
KapilArora	3
ShekharAnand	3
RakhiMaiwall	3
ShilpaBansal	3
RameshBhatM	3
ShoibalMukherjee	3
MeenuMittal	3
TapanKumarPal	3
ShubhashreeMN	3
UrmilaThatte	3
SmitaJoshi	3
MaheshShinde	3
SmrutiJagtap	3
RohitSaxena	3
AshwaniSood	3
AVenkateshwarRao	3
RameshKannan	3
ManjuSengar	3
ShuchitaMundle	3
VinodKumar	3
LakshimiLakshmanan	3
NeelimaMishra	3
SThanikachalam	3
RuchikaLulla	3
RajuTitusChacko	3
GuljitChaudhri	3
CKavita	3
GSethuraman	3
BinodSah	3
SukanyaMitra	3
MohdAshrafGanie	3
RobertFernandez	3
AnilKukreja	3
AshaB	3
AjoyOommenJohn	3
SARAVANANSP	3
ArunBhatt	3
RashmiAgarwal	3
BhausahebBagal	3
AditiChopra	3
AbhimanyuVasudeva	3
SahGaurangKrishna	3
NavyaCN	3
AnujBhardwaj	3
DERLINTHOMAS	3
RajnishRaj	3
DushyantBalat	3
SachinSureshJadhav	3
HemaDivakar	3
GPISingh	3
AnuKorula	3
MUKTAAGARWAL	3
DIVYAMEENA	3
VijetaBajpai	3
ShivShankarAgarwal	3
NeerjaBharti	3
KoushikNarayanSubramanyam	3
BhavnaGupta	3
MeruS	3
AshishOmprakashGoyal	3
PangaGnanaSaritaKumari	3
GauravJain	3
PoonamKumari	3
AbrahamKurian	3
PrabhatSinghMalik	3
AnimeshRay	3
SanjeevHanda	3
RekhaGupta	3
SulochanaBhat	3
RiteshKalaskar	3
KaminiARao	3
EHemanthRaj	3
AnandNikalje	3
ChandrasekharBal	3
Balwinderjitsingh	3
RajeshwarNathSrivastava	3
SwatiDatta	3
ThangarajanRajkumar	3
VinayChugh	3
GovindPrasadDubey	3
Jeetinderkaur	3
JeyarajDPandian	3
Kalavathy	3
Kouser	3
SanthoshKumar	3
Mirunalini	3
NamanHShah	3
Nandini	3
RambabuTanikonda	3
ShailajaU	3
RajanSujeet	3
SomashekharMarutiraoNimbalkar	3
BVishwanathTantry	3
TarunKumarAB	3
AlkaKriplani	3
AnupThakar	3
ARPradeepkumar	3
ArvindKumarMorya	3
CSPramesh	3
DileepKadam	3
HrishikeshKumar	3
ManjushaPatankar	3
MeenotiPotdar	3
MridulDhar	3
NarinderPalSingh	3
SalilMaheshwari	3
SANDEEPSAHU	3
ShivarajWarad	3
ShrutiJain	3
ShwetaParwe	3
VanitaAhuja	3
AjayK	3
ARajendraKumar	3
PadmanabhaShenoy	3
AnandPendse	3
BabitaGhai	3
BKanthaSree	3
BSPrasad	3
CharuGautam	3
GirishRajadhyaksha	3
MeghaC	3
RajeshCN	3
SadanandCD	3
RajKumar	3
SwapnilChandrakantRaskar	3
VdFalgunPatel	3
AnilBhansali	3
MonikaObrah	3
KanujiThakor	2
Prabhaadhikari	2
NikhilSGhadyalpatil	2
AnupamPrakash	2
NareshkumarNarayanwal	2
PramodKumarAV	2
NishantSahay	2
NikitaMehra	2
LokeshHolagundi	2
MrigankaMouliSaha	2
SukalkarShrushtiMahendra	2
PratibhaSD	2
GauravSinghTomar	2
PraveenRamar	2
SumantaNandi	2
PraveenkumarGarg	2
TanviShah	2
PraveshKaushik	2
VaishaliWaindeskar	2
KarunaShanker	2
Piyushjain	2
MahalakshmiGaddi	2
SHILPASARANGKORE	2
PrayagShah	2
ShailendraDadaraoKatakdound	2
VijayalakshmiSivapurapu	2
SonaliSharma	2
JabeenAnjum	2
KshitizMurdia	2
PriyankaChauhan	2
SujaySrinivas	2
RajaDhar	2
SunilRathi	2
MaheshSuryavanshi	2
BobbyJohn	2
DeepaT	2
PallaviManishSule	2
RachanaND	2
ParthaGokhale	2
RajendraAlkuti	2
LalitKumar	2
RajeshKhadgawat	2
SunitaJRamanand	2
Mamatha	2
VarunSMehta	2
RajeshVenkataraman	2
ShibashishBhattacharya	2
RajinderKJalali	2
SmitaNDeshpande	2
RajivSinha	2
PRAGYASHUKLA	2
RakeshKumarYadav	2
SKkabra	2
AshitaKalaskar	2
NamrataRaoS	2
CHRamaKrishnaPrasad	2
SoumitaBagchi	2
KamalKajal	2
SrinibashSahoo	2
ManishNarang	2
ShraddhaKode	2
RamGupta	2
GNNikisha	2
ManishaBisht	2
SujitKumarTripathy	2
RRanadheer	2
SumitSinha	2
KIlango	2
NishantNaniah	2
ManjunathMarutiPol	2
AVNSridhar	2
DharampalSinghSudan	2
OPKharbanda	2
SangitaMahendraKumbhojkar	2
PadmineeKrishnan	2
reemawadhawa	2
AthulThomas	2
ReenaDas	2
LakshmiKumar	2
Reeshajoshi	2
ARUNCHAWLA	2
RekhaSingh	2
ParthivMehta	2
RenuSinha	2
VijayalakshmiBhatia	2
RenukaMunshi	2
sriganesh	2
RenuMadan	2
JulietRebello	2
RajatHazra	2
ParthJoshi	2
RichaRai	2
NishadPlakkal	2
IndarKumarSharawat	2
ManjunathShenoy	2
AnanyaNanda	2
RITUPARNAMAITI	2
ShoaibMohammad	2
RajKanwarYadav	2
NarayanPrasad	2
NagaratnaR	2
AnjaliKochhar	2
KapilPandya	2
ShwetaChaurasia	2
ManuTandon	2
SKKar	2
RavinderTyagi	2
SanjayMiglani	2
MBAgarwal	2
GBabu	2
RahulMayekar	2
Sandipbaheti	2
MehakSingh	2
KrunalDalal	2
IndiraGurajala	2
SPSGaur	2
SACHIDANANDJEEBHARATI	2
SrikantaPandit	2
KarunaYM	2
NeelakantKrishnan	2
SachinDevendraraoShende	2
RSrujangoud	2
SadhanaMisar	2
NibeditaDixit	2
AbantiSaha	2
SubhasishPatnaik	2
MeenuBajpai	2
KurliSankar	2
SamikshaBhattacharjee	2
SujayKulkarni	2
SAMEERBAKHSHI	2
KushalMital	2
SandeepNair	2
NipunVerma	2
BLMehra	2
NiranjanThomas	2
SangeetaTalwar	2
SunitaRajadhyaksha	2
NeelimaKatti	2
VSatyaSureshAttili	2
SanjayMittal	2
NityaPandita	2
KavithaDhanasekaran	2
ShreeprasadVWagle	2
SanjaySingh	2
SwathiN	2
SanjeevBhoi	2
PNSylaja	2
SanjivChoudhary	2
TariniJoshi	2
MitaNandy	2
PreethamPai	2
CMuraliKrishna	2
PadmajaMarathe	2
SaradaOta	2
anuragkumartiwari	2
SaravananGurumurthy	2
UmeshShukla	2
DilipMahalanabis	2
SwardaUppin	2
Saurabhvig	2
LakshmiKantaMondal	2
MohitKheur	2
ETNeelakandanMooss	2
MonjoriMitra	2
SHANMUGAVALLIE	2
MraduGupta	2
ChetanPatil	2
SagarBhosale	2
MVPadmaSrivastava	2
SureshJain	2
PVeerendraKumar	2
ShubhadeepSinha	2
DLVenkatesh	2
MaheshDesai	2
VGVaidya	2
KiranKhandare	2
PriyaR	2
MugdhaMangaonkar	2
VivekSood	2
IndraneelMittra	2
VijoyKumarJha	2
NilofarShaikh	2
VKSashindran	2
AnishKeepanasseril	2
PrabhatKumarSharma	2
NagalakshmiAnandaPadmanabhan	2
WASIMULHODA	2
SheilaBhave	2
AnandPandit	2
RakeshChugh	2
PradeepDas	2
DEBARATIGOSWAMI	2
RajagopalanVenkatraman	2
AnuSaraVarghese	2
MohdAleemuddinQuamri	2
AnuvaBhandari	2
NageshBolla	2
DeepakBansal	2
PankajChaturvedi	2
AnupAnvikar	2
BaijuRM	2
DeepaliValecha	2
NarasimhaswamyMS	2
DeepikaPai	2
AnjolieChhabra	2
AnzaKhader	2
SPSardeshmukh	2
AsavariDesai	2
YashpalSingh	2
DevalMistry	2
ChitranshuVashishtha	2
AparnaMukherjee	2
KartikeyaParmar	2
DipenPatel	2
LeelavathyB	2
DipikaSur	2
MonikaAnant	2
SamiranPanda	2
AtulBatra	2
DishaShetty	2
PriyamvadaGupta	2
DIVYAGUPTA	2
AnkurJindal	2
AnushkaPatel	2
RajKumarMaurya	2
ShivikaNath	2
SumanG	2
JagdishKathwate	2
VinodCN	2
AjayPuri	2
AntaryamiMaharana	2
RajasreeBiswas	2
GauraviMishra	2
AnjuSinha	2
ChandramaniSingh	2
ArindamNandyRoy	2
ApurbaGhosh	2
AbhinavDeshpande	2
DeepakThapa	2
BalendraPratapSingh	2
MaheshVerma	2
NSMAMATHA	2
AashimaDabas	2
AristaLahiri	2
AjayMehta	2
MURUGANANDM	2
AshviniVitthalKamble	2
NoushinAbdulMajiyd	2
AshwiniA	2
PratimaSingh	2
KUMARIARCHANA	2
PranjaliBawankar	2
DheerajKumarKoli	2
AmarjeetKumar	2
FORAMJOSHI	2
Rameshchowdhary	2
SavitaGupta	2
SanjeevVerma	2
HARBANSSINGH	2
ShyamCharanMeena	2
AAbhinav	2
NSRIDHAR	2
InduKapoor	2
Suhani	2
ELavanya	2
TitikshaGoyal	2
HarshMittal	2
ChaitanyaJoshi	2
RSSharma	2
VivekanandKattimani	2
KRajalakshmi	2
AmitabhDutta	2
AKHILESHWAR	2
VivekKumar	2
RameezNHussain	2
AmbiliR	2
SBalamurugan	2
GBSumalatha	2
afzalali	2
gopalkrishanjalwal	2
AdilRais	2
DevendraChaukar	2
HarishkumarLalan	2
KalpanaBansal	2
AjaySingh	2
KanaRamJat	2
AshishBindra	2
KedarGanla	2
ArunmozhimaranElavarasi	2
MonishaPKhatri	2
AmiyaKumarBarik	2
KshirodKumarRatha	2
AbhishekPathak	2
KrishnaPandey	2
AboliPatil	2
Jyotimala	2
ArunMuthukumarMK	2
ManishaSahay	2
AjayKumar	2
MeghanaPatil	2
Ajaymahajan	2
MithunSharma	2
AbhishekDas	2
MuditTyagi	2
SushmitaBanerjee	2
NambiathSujata	2
AnirbanChatterjee	2
NikhilMudgalkar	2
AbdulIndikar	2
PadmanabanKandaswamy	2
ANJUDHAWAN	2
SANJAYKUMARBHADADA	2
AnkitaPatel	2
AnilAgarwal	2
AnshulaDeshpande	2
PrafulMBarvalia	2
AmrutaJoshi	2
PrateekKumarPanda	2
AshishSharma	2
AjoyRoychoudhury	2
AnahitaRChauhan	2
RajatSinghal	2
AmitabhaSengupta	2
AbhishekVRaut	2
AshishPathak	2
ARathna	2
AshokKumarSwain	2
SakshiSharma	2
Ashutoshkaushal	2
AnoopSaraya	2
AshokRoopchandWadhwani	2
SaurabhKumarDas	2
AwadhKishorPandit	2
SubhasishKamalGuha	2
AtreyJPaiKhot	2
ShivaprasadBM	2
BhuvanaK	2
BrijeshArora	2
AtulLondhe	2
SugatJawade	2
BSomaRaju	2
SujoyGhosh	2
ChandrashekarBR	2
SushantMeshram	2
AlanHatfield	2
TSDUDHAMAL	2
AartiKinikar	2
ChaitaliChindhalore	2
DevalinaGoswami	2
ChaithraShenoy	2
DeepakGunjan	2
VishalRao	2
AvinashGaikwad	2
VinodKumarVerma	2
AlokChaturvedi	2
MukundZarapkar	2
FarazFarishta	2
GajananPatil	2
ShivaniSingh	2
GaneshJadhav	2
AmberRawat	2
GauravSikri	2
UshaKumariChaudhary	2
GerardMarshallRaj	2
ChhayaSuryawanshi	2
HarleenKaurSoni	2
ChintanKhandhedia	2
HarshPriya	2
GhanshyamYadav	2
SavitriVasudevBaikampady	2
Gopalakrishnan	2
HemantGupta	2
RavinderGoswami	2
ArzeenaJabeen	2
VanlalnghakaDarlong	2
IsukapalliVani	2
JHareendranNair	2
JagadeeshTV	2
JhumaBiswas	2
SupriyaMishra	2
Nivedita	2
HEMANTBHAGAT	2
NamrataKumar	2
HimanshuParikh	2
PradnyaBhalerao	2
PRADHAKRISHNAN	2
Anjana	2
HarshadArgekar	2
AsruKSinha	2
ShripadBanavali	2
BHARATHIKUMARAMANGALAM	2
VivekVasudeoPai	2
ChithraA	2
AjitMullasari	2
BhartiDaswani	2
DeeptiThandaveshwar	2
SandeepSinghSidhu	2
MeenakshiSundari	2
DINESHBHAIPRAJAPATI	2
AAppalaraju	2
AkilaBalasubramaniyan	2
Balasubramanyam	2
JagannathanBalavenkatasubhramanian	2
GMPrasad	2
HarvinderSinghChhabra	2
KalyanaChakravarthyPentapati	2
DilipKarnad	2
KeyaLahiri	2
KirudhnaKumarKosanamSubramanian	2
MKDaga	2
NiharBhoi	2
RajendarsinghRajput	2
SailajaVani	2
PradeepSambarey	2
MuthuSendhilKumaran	2
RamamurthyShanmugapriya	2
PunamSawarakar	2
SurinderRana	2
Sushma	2
TusharBandgar	2
YogeshTKotangale	2
PawanKumarSingh	2
SheetalS	2
HimanshuShashikantPophale	2
HUZAIFBSHAIKH	2
JaiminiJPatel	2
JothydevKesavadev	2
LaxmiSangolli	2
KMadhaviLatha	2
MaheshKate	2
AmitaMaheshwari	2
CharuMohanMarya	2
MBBellad	2
MilindNadkar	2
JNirmala	2
poorni	2
PLGramapurohit	2
PrajwalitKende	2
PravinKVaddavalli	2
PKar	2
PradeepShindhe	2
RaghavendraTophakhane	2
Ramyavel	2
AJVSaiPrasad	2
SandhiyaS	2
SarbaniGhoshLashkar	2
shubhadavalagi	2
ShwetaChandankhede	2
JoshiSA	2
SupriyaChopra	2
TapankumarMShah	2
VivekDave	2
VeeraswamySeshiah	2
Adarsha	2
APDubey	2
BivasBiswas	2
GeorgeDsouza	2
ManjulaSingh	2
MSJawahar	2
MumtazHussain	2
NaseemShah	2
NaveenNaikB	2
NeerajKumar	2
PragyaPandey	2
RajendraNarayanSharma	2
RajeshKumawat	2
RohitSarin	2
SaileeKadam	2
SanjibkumarDas	2
SavitaSAngadi	2
SELANSEKARAN	2
ShivRamanDugal	2
SIDDUCHARKI	2
SRamkiran	2
SudhirRawal	2
SunilSazawal	2
TUHINKANTIBISWAS	2
VijayaPandit	2
Vivekanandkullolli	2
HardikPatel	2
AbhayVisputeShantaram	2
AdarshShetty	2
AishwaryaVenkataraman	2
AnandKrishnan	2
AnkeshBarnwal	2
CecilRoss	2
DineshKhullar	2
DSArya	2
HrishikeshPatkar	2
JohnPaulM	2
KaminiDhiman	2
MaheshPatil	2
NikhilSawant	2
RahulKrishnatry	2
RameshwariSinghal	2
RandeepGuleria	2
SharatDamodar	2
ShyamalaRajkumar	2
TejpalGupta	2
UdayAmbi	2
RakeshPatel	2
SKSharma	2
NEERJABHATLA	2
MDGupte	2
AmbrishKSrivastava	4
KMPrasannaKumar	3
ShahsankShekhar	2
NayankumarHPatel	2
AaronFGomes	2
AnupDevasia	2
BharatMody	2
Dinesh	2
Girijasajjan	2
JayantKumarPanda	2
JitendraPalSinghSawhney	2
Rajasekaran	2
RanjanCRawal	2
RaviRKasliwal	2
RonnieGeorge	2
S.DattatreyaRao	2
SaketJThaker	2
SandeshSawant	2
VivekRadhakrishnan	2
SSHAKIRJAMIL	1
BhupeshSPednekar	1
JenniferStocks	1
MamtaSharma	1
OrestHurko	1
S.P.Kulkarni	1
SandeepInamdar	1
SARAVANANG	1
SBehera	1
VeenaRamanna	1
VSrinivasan	1
Manjula	1
NayanPatel	1
ShashankShekhar	1
BulaAruna	1
LokeshChaudhari	1
RohanS	1
ShrikantDeshpande	1
SudheerTulasi	1
AabhasMishra	1
AadilManzoor	1
AanalPatel	1
AarathiRajagopalan	1
AartiAgarwal	1
AartiJagannathan	1
AashimaPunyani	1
AashutoshPatel	1
ABDey	1
AbdulAhadGKhan	1
AbdulAnsari	1
AbdulMateenAthar	1
AbhaMajumdar	1
ABhargavRam	1
AbhayBhave	1
AbhayNDatarkar	1
AbhayPaliwal	1
abhayprajapati	1
AbhayTalathi	1
AbhayTBang	1
AbhayVasavada	1
AbhijitNair	1
AbhijitRLodha	1
AbhijitVasantraoKadam	1
ABHILASHCHANDRA	1
AbhilashCheriyan	1
AbhinavJain	1
ABHINAVKUMAR	1
AbhiramCherukuri	1
AbhishekBharadwaj	1
Abhishekchopra	1
AbhishekDe	1
AbhishekKandwal	1
AbhishekKumar	1
Abhisheksingh	1
AbhishekUpadhyay	1
AbhyudayKumar	1
AbinashPatro	1
AbinayaElango	1
AbinayaSubramanian	1
AbleLawrence	1
AbrahamKoshy	1
ABuvaneshwari	1
ACHAITANYAPRATYUSHA	1
AdarshKudva	1
Adhisivam	1
AditiBaruah	1
AditiChatterjee	1
AditiChaturvedi	1
AditiHegde	1
AditiNanda	1
AditiRawat	1
AditiSharma	1
AdityaAcharya	1
AdityaApte	1
AdityaIyengar	1
AdityaKumarGupta	1
AdityBansal	1
AdwaitaGore	1
AfafZia	1
AFROZABIDI	1
AgrawalKavitaKhemchand	1
AGUnnikrishnan	1
AiktaGupta	1
ainsyuhadabintiazali	1
Aishwaryajain	1
AishwaryaShodhanShetty	1
AjantaSamanta	1
AJayakumar	1
AjayChandanwale	1
AjayDuseja	1
AjayKeshavraoJawarkar	1
AjayKumarDabas	1
AjayKumarGupta	1
AjayPrasadHrishiP	1
AjeetSidana	1
AjinkyaPawar	1
AjinkyaSWazurkar	1
AjitaRathi	1
AjiteshSahu	1
Ajitgupta	1
AjitkumarGondane	1
AjitNair	1
AjitSolanki	1
AjitSood	1
AjoyKumarShahi	1
AjoyPrasadShetty	1
AJulius	1
AKanagarajan	1
AKAnand	1
AkankshaGraceWilliam	1
AkankshaRaj	1
AkashBelenje	1
AkashBihariPati	1
AkhilKantSingh	1
AKHLAKHUSSAIN	1
AKHYAKUMARKAR	1
AkileshR	1
AKiranKumar	1
AKKAMMA	1
AkoijamRavi	1
AKSHATHAN	1
AkshathaVasudevamurthyMysuru	1
AkshayaPandian	1
AkshayKapoor	1
AkshaykumarCholin	1
AkshithaKonki	1
AKSingh	1
AlbenSigamani	1
ALBERMMATHIARASU	1
AlexJoseph	1
AlfredAugustine	1
AliasgarVMoiyadi	1
AliElectricwala	1
AlinaPauly	1
AlishaMittal	1
ALKADAVE	1
AlkaJadhav	1
ALKakrani	1
AlokanandaDasgupta	1
AlokaSamantaray	1
AlokKumarBharti	1
AlokKumarSahoo	1
AlokSharma	1
AlokThakar	1
AlveeSaluja	1
AmalSuresh	1
AmandeepSinghBakshi	1
AmanMalawat	1
AmanpreetKaur	1
AMANPREETSINGH	1
AmardeepSingh	1
AmarendraKumarJha	1
AmarPazare	1
AmbarKonar	1
AmbrishMithal	1
Ambudharsharma	1
AmbujRoy	1
AMERTAGHOSH	1
AmeyBeedkar	1
AminaAhmed	1
AminHetalben	1
AminKDobaria	1
AmishaPatel	1
Amit	1
AmitaAggarwal	1
AmitabhSingh	1
AmitaBirla	1
AmitBahuguna	1
AmitBali	1
AmitBhalla	1
AmitBhandari	1
AmitBhawe	1
AmitChakrabarti	1
AMITDUTTA	1
AmitGaikwad	1
AmitHemrajPatil	1
AmitKale	1
AmitKohli	1
AMITKUMARGHOSH	1
AmitQamra	1
AmitSaraf	1
AmitSingh	1
AmitVRupapara	1
AmodKS	1
AmolAiwale	1
AmolBhalerao	1
AmolDange	1
AmolKothekar	1
AmolNPatil	1
AMOLPATEL	1
AmolSheshraoPatil	1
AmolSonawane	1
AmritaChawla	1
AmritaMohanty	1
AMRITHARAJAN	1
AMRITPALKAUR	1
AMTULAZIZTAHSEEN	1
AnadhaNGujar	1
AnaghaDudhbhate	1
ANAGHASIVANANDAN	1
AnaitaUdwadiaHegde	1
AnandGPhatak	1
AnandGupta	1
AnanditaSinha	1
AnandKawade	1
AnandParthasarathy	1
AnandPKV	1
AnandSrinivasan	1
AnantaKhurana	1
AnanthakumarPK	1
AnantJoshi	1
ANANYAKAVILAPURAPU	1
AnanyaSampath	1
AnbuMurugarajA	1
AneeshBasheer	1
AniketKakade	1
ANILBUDANIA	1
AnilChandra	1
AnilDAvhad	1
AnilKakunje	1
AnilkumarSangappaGaneshnavar	1
AnilSingh	1
AnimeshDas	1
AninditaDutta	1
AniruddhaGokhale	1
ANIRUDDHATEKKATTEJAGANNATHA	1
AnishPoornaT	1
ANITA	1
AnitaChoudhary	1
AnitaDalal	1
AnitaDhar	1
AnitaKulkarni	1
AnitaLobo	1
AnitaNShetty	1
AnitaSaibannavar	1
AnitaSPatil	1
AnithaHaribalakrishna	1
AnithaSMaiya	1
AnithaThomas	1
AnjaleeChiwane	1
AnjaliLepcha	1
AnjaliVirani	1
AnjanaJoel	1
AnjanaMishra	1
AnjuPhilipT	1
Ankeshgupta	1
AnkitaChoudhary	1
AnkitAgarwal	1
AnkitaHarijee	1
AnkitaKaasat	1
AnkitaKabi	1
AnkitaSingh	1
AnkitaTandon	1
AnkitRanpura	1
AnkurKShrivastava	1
AnkurSingh	1
AnkurSinghal	1
AnnamalaiO	1
ANNAPOORANIS	1
AnnappaKamath	1
AnneGeorgeCherian	1
AnnieJain	1
Annsunny	1
AnoopMisra	1
AnsariMia	1
AnsariSulemRiyazAhmed	1
AnshulChaudhry	1
AnsulKumar	1
AnubhaChandla	1
AnudeepJafra	1
AnudeepSairal	1
AnujaAgrawal	1
AnujaKhare	1
Anujapandit	1
AnumalaDeepa	1
ANUPAMAA	1
AnupamaBains	1
AnupamaBehera	1
AnupamaR	1
AnupamDatta	1
AnupamKumarSingh	1
AnupMajumdar	1
Anupriya	1
AnuradhaKhadilkar	1
AnuradhaRai	1
AnuragLavekar	1
AnuraVKurpad	1
Anurupa	1
ANUSHAA	1
AnushaB	1
Anushka	1
AnushreeBose	1
AnusuyaVPrabhu	1
AnwarAhmed	1
AparanjitPaulPallapati	1
aparna	1
AparnaAbhayRaut	1
AparnaB	1
AparnaBagle	1
AparnaChatterjee	1
AparnaHegde	1
APARNAM	1
AparnaPS	1
AparnaRBitla	1
AparnaSharma	1
aparnasinha	1
APOORVA	1
ApoorvSoni	1
ApurvaGawai	1
ApurvaVaidya	1
APUSHPARANI	1
ARajarajeshwari	1
ARathiga	1
AratrikaMukherjee	1
ARCHANA	1
ArchanaBajpayee	1
ArchanaBhosale	1
ArchanaBPatel	1
ArchanaKrishnaMurthy	1
archanamaan	1
ArchanaNaik	1
ArchanaPatel	1
ArchanaRSankar	1
ArchanaSharda	1
ArdijaSingh	1
ArghyaprasunRoy	1
ARIJITKUNDU	1
ARINCHOUDHURY	1
Arish	1
ArjunBK	1
ArjunKapoor	1
ArjunMC	1
ArkaBanerjee	1
ArmaanjeetSingh	1
ArnabGhorui	1
ArohiRathore	1
ArpanaIyengar	1
ArpanaKedlaya	1
ArpitaBhriguvanshi	1
ArpitaRai	1
ArpitGupta	1
ARSHEYAPARVEZMISTRY	1
ArtiGupta	1
ARULVELAN	1
ArunaBharti	1
ArunaBiradar	1
ArunajatesanSubbiya	1
ArunalokeChakrabarti	1
ArunAravind	1
ArunBal	1
ArunBansal	1
ArunchandR	1
ArunChinchole	1
ArunDodamani	1
ArunkumarShadamarshanR	1
Arunkumaru	1
ArunMaseeh	1
ArunMenon	1
ArunRajGR	1
ArunS	1
ArvinderSoin	1
ArvindKumarKairo	1
AsawariArunsatav	1
AshaAnand	1
ASHAHL	1
AshiChug	1
AshimAggarwal	1
AshimaGoyal	1
AshishAgarwal	1
AshishChoudhary	1
AshishGulia	1
AshishHSarwate	1
AshishIndani	1
AshishJoshi	1
AshishKakar	1
Ashishkumar	1
AshishKumarDixit	1
AshisMajumdar	1
Ashiyakaramveerkhan	1
AshnaShetty	1
AshokDalal	1
AshokGodavarthi	1
AshokKumarYadav	1
AshokPatil	1
AshokSharma	1
AshokVaid	1
AshuBhasin	1
AshuRastogi	1
AshutoshAgarwal	1
AshutoshKumar	1
AshutoshPandey	1
AshvinAgarwal	1
AshwinAB	1
AshwiniPawar	1
AshwiniRao	1
AshwinKaruppan	1
AshwinKPanchasara	1
AsiaFarheen	1
AsimaMukhopadhyay	1
AsimKumarMallick	1
AsimPatel	1
AsmitaJadhav	1
AsmitaMRathore	1
AsmitaWele	1
AsokanV	1
ASPrakash	1
ASWANIPS	1
ATarakeswaraRao	1
AtheenaSurendran	1
ATKRau	1
AtluriNagaSupraja	1
ATULJINDAL	1
AtulKakar	1
AtulKumar	1
AtulKumarSingh	1
AtulMDesai	1
AtulMishra	1
AtulPhillips	1
AtulRajkondawar	1
AtulSajgure	1
AvantiBiniwale	1
AvantikaGupta	1
AvijitSaha	1
AvinashBonda	1
AvinashSupe	1
AvudaiappanSankaran	1
AyshaJebinA	1
AyushGupta	1
AyyaSyamaSundar	1
AzizahmedArbar	1
B.SAjaiKumar	1
BabitaGupta	1
BABITAKATARIA	1
BabuN	1
BadiraCheriyalinkalParambil	1
BadriNarayanPatnaik	1
BadriThiruvenkatachari	1
BaidyanathChakravarty	1
BaisakhiLaha	1
BalajiChinnasami	1
BalamuruganRamadass	1
BALBIRKUMAR	1
BallaSowmya	1
BalramBhargava	1
BanamaliDas	1
BankimChauhan	1
BanshiSaboo	1
BaramaShrihari	1
BarnaliGoswami	1
BARNEYISAACTJ	1
BasantiKumariPathi	1
Basvaraja	1
BChitra	1
BeenaJoshi	1
BehramShawakPardiwalla	1
BelaShah	1
BellaDevaleenalD	1
BenuDhawan	1
BetsyJoseph	1
BeulahShekinahElango	1
BGayathri	1
BGKULKARNI	1
BhadrinathS	1
BhagirathiDwibedi	1
BhagyaranjanJena	1
BhagyashriVijayChaudhari	1
BhaktiMurkey	1
BhalachandraSKodkany	1
BHANUPRIYA	1
BharatBhoyar	1
BharatDave	1
BharathKumarK	1
BharathKumarTirupakuzhiVijayaraghavan	1
BharathwajVV	1
BharatKhurana	1
BhargaviSanket	1
BhariaviBhinde	1
BhartiWadhwa	1
BhaskarRayChaudhuri	1
BhaumikMody	1
Bhavani	1
BhavaniPK	1
BhaviniShah	1
BhavnaJoshi	1
BhavukGarg	1
BhavyaBM	1
BhaweshChandraSaha	1
BhumikaRathod	1
BHUPENDERSINGH	1
Bhupindersingh	1
BhuvneshKumarSharma	1
BibhutiSaha	1
BidyutKumarDas	1
BijanSaha	1
BIJUTHOMAS	1
BikashaBiharyTripathy	1
BikashMedhi	1
BikashRanjanKar	1
BincyJoseph	1
BinodKPATRO	1
BinodKumarThakur	1
BinuMargaret	1
BiswadipChatterjee	1
BKSrinivasaSastry	1
BKumar	1
BLahari	1
BNeha	1
BNSatish	1
BobanJ	1
BoradeSanjioBhimraoji	1
BPRATHISHA	1
BPSingh	1
BratatiBanerjee	1
BrayalDsouza	1
BSChakraborty	1
BudhadityaPaul	1
Bvankatshwarlu	1
BVSindhuja	1
CaminaAndrew	1
CarltonPereira	1
CBhavana	1
CBTripathi	1
CGopalan	1
ChakrapaniBhardwaj	1
ChanchalBhandari	1
ChandaKulkarni	1
ChandramaniBMore	1
ChandraSekharT	1
ChandrashekaraS	1
ChandrashekarB	1
ChandrashekarBolmall	1
ChandrikaArora	1
CharanSingh	1
CHERANJEEVIJAYAM	1
ChetanaMakade	1
ChetanDhamne	1
ChetanRPatil	1
ChethanaKunthurChidambar	1
chhavisawhney	1
ChinmayKar	1
ChinnathambiKamalarathnam	1
ChintaPriyankaReddy	1
ChinthakuntaVibha	1
ChitraRamamurthy	1
ChitraShivanandNayak	1
ChitraThyagaraju	1
ChitrikaSubhadarsanee	1
ChoudharyKuldeepRattaram	1
ChrisLemos	1
ChristinaFelcySaji	1
CKPonde	1
CKSwetharamani	1
CNPurandare	1
CRJayanthi	1
CRMadhuPrabhuDoss	1
CRSrinivas	1
CSYajnik	1
CUdayKumar	1
CVDivyambika	1
CVSrinivas	1
DAnilKumar	1
DanishJaved	1
DaraSinghRotwar	1
DarshnaPandya	1
DARUNA	1
DattatrayaLakshmanShinde	1
DaviesCV	1
DavinderParsad	1
DayanandaBO	1
DAYANANDALINGEGOWDA	1
DayaNandSharma	1
DBASKARAN	1
DCVenkataSRam	1
DebabrataBandyopadhyay	1
DebajyotiDas	1
DebanjanDas	1
DebasisBisoi	1
DebasishMaji	1
DebasishMandal	1
DebasisRay	1
DebopriyaChatterjee	1
DeborahSybil	1
DebrajShome	1
deebashafi	1
DeekshaGupta	1
DeeoakAssudani	1
DEEPA	1
DeepaAnneThomas	1
DeepaChakrabarti	1
DeepaHirenTrivedi	1
DeepaJadav	1
DeepakAS	1
DeepakBhosle	1
DeepakCChilkoti	1
DeepakK	1
DeepakRahangdale	1
DeepakSingla	1
DeepakSundriyal	1
DeepakTalwar	1
DeepakYKamath	1
DeepaliAmbike	1
DeepaMakhija	1
DEEPANSHI	1
DEEPESHLAD	1
DeepikaTewari	1
DeeppriyaAmbastha	1
DEEPSHIKHA	1
DEEPTIGUPTA	1
DeeptiSiddharthan	1
DeeptiSimon	1
DeeptiVibha	1
DeeptiYadav	1
DenzilBenjamin	1
DeokumarWamanraoRaut	1
DevachandranJayakumar	1
DevalParikh	1
DevangChauhan	1
DevangParikh	1
DevanshuGarg	1
DevapratimMohanty	1
DEVARAJJP	1
DevendraGupta	1
DevendraKumarSingh	1
DevendraMishra	1
DevendraPatil	1
DevendraSave	1
DevenJuneja	1
DeveshGupta	1
DeveshiGupta	1
DeveshVerma	1
DEVISREERV	1
DGSaple	1
DhananjayNKahalekar	1
DharamveerSChoudhary	1
DharanshiAmlani	1
DharavShah	1
DharaYagnangVyas	1
DHaripriya	1
DHARITRISWAIN	1
DhavalDalal	1
DheerajGopalRavindran	1
DheerajShah	1
DHimanshu	1
DhinuK	1
DhirajKumar	1
DhrutiPatel	1
DhruvaChaudhry	1
DHRUVPRAVINKUMARPATEL	1
DibyenduMukherjee	1
DileepMavalankar	1
DileepNagVinnakota	1
DilipJavalkar	1
DilipKumarSN	1
DimpleShah	1
DineshBabariya	1
DineshchandraPandya	1
DineshFrancisSwamy	1
DineshGarg	1
DineshJothimani	1
DineshKumarVarma	1
DINSHAWPARDIWALA	1
DipakVyas	1
DipaliSingh	1
DipankarDe	1
DishaGupta	1
DivakarSR	1
divendubhushan	1
DivijaPelapudi	1
DivviAnusha	1
DivyaKhare	1
DivyangnaSapra	1
DivyaPandeyY	1
Divyarani	1
DivyaSethi	1
DIVYASHUKLA	1
DIVYASTUVERT	1
DKMitra	1
DMohammedKizharIrshath	1
DNagaraju	1
DonaldJFernandes	1
DorairajPrabhakaran	1
DrishtiRajde	1
DURGAKATARMAL	1
DurgatoshPandey	1
DVBhargava	1
EazhilRajamony	1
EeshitaBhowmik	1
EktaChoudhary	1
ELICHERLAAHOBILASAINATHREDDY	1
ElizabethVarkeyCherian	1
EllanaJermiahJoseph	1
ElsaSanatombiDevi	1
ErrolSilvaPinto	1
EsaivaaniV	1
ESantoshvamsi	1
EshitaJaiswal	1
ESPreethiPoornima	1
ESWARAREDDYG	1
EswarRaoSakare	1
FaizaTekrawala	1
FalgunVyas	1
FarhaDeebaRajasab	1
FarhanARShaikh	1
FaridaKhanumAbbasi	1
FaridaModi	1
FAROOQUISHAZIAPARVEEN	1
FarrukhFaraz	1
FiddyDavis	1
FIFINAKK	1
FiruzaPatel	1
ForamMadhu	1
FREEDAMJOSEPH	1
G.Sampath	1
GAGANASHREES	1
GagandeepSingh	1
GaganPrakash	1
GajananaHegde	1
GanapathiBantwal	1
ganarajshetty	1
GaneshHegde	1
GaneshJeevanandan	1
GARGIDEY	1
GargiGandhi	1
GargiNimbulkar	1
GarimaKachhawa	1
GarimaShukla	1
GarimaSinha	1
GarreSandeep	1
GArunMaiya	1
GauravGupta	1
GauravHChhaya	1
GauravJansari	1
GauravKulkarni	1
GauravkumarBalat	1
GauravPande	1
GauravPatil	1
GauriBelsare	1
GauriduttMishra	1
GAURIMALIK	1
GautamBhaduri	1
GautamDaftary	1
GautamSharma	1
GayathriBhatNV	1
GayathrideviSK	1
GayathriKrishnamoorthy	1
GayathriRamesh	1
GayatriCK	1
GBharatiram	1
geetajagannathdoppa	1
GeetanjaliSinghal	1
GeetanjliKALYAN	1
GeetaSWadadekar	1
GeethaL	1
GeetikaPrabhakar	1
GegalPruthi	1
GeorgeMVarghese	1
GeorgiAbraham	1
GeorginaGEttiyil	1
GhazalaMulla	1
GhorpadeArunGangadhar	1
GiridharVedatnam	1
GirirajKV	1
GIRISHACN	1
GirishBakshi	1
GirishChinnaswamy	1
GitaNath	1
GitanjaliBatmanabane	1
GLGSPRUDHVIKUMAR	1
GNageswarRao	1
GopalSPillai	1
GopichandMamillapalli	1
GourdasChaudhuri	1
GourisankarKamilya	1
GovindaSharmaK	1
GovindRaghunathSuryawanshi	1
GowriswaminathamPendyala	1
GPDureja	1
GPoojithaReddy	1
GPTalwar	1
GPughalVendan	1
GRAY	1
GSampath	1
GSathishKumar	1
GSLekha	1
GSreenivasaKumari	1
GSrinivas	1
GSSreekumar	1
GSToteja	1
GULAFSHAM	1
GunaseelanRajan	1
Gunjan	1
GunjanPruthi	1
GunjanSharma	1
GunjanSingh	1
GunjitGlenRomould	1
GurappaShettyGojanur	1
GurdeepSinghDhooria	1
GurdeepSinghGill	1
GurpuneetSinghBasra	1
GurucharanBhuyan	1
GuruPrasad	1
GuruprasadKalthur	1
GurusaranSidhu	1
GVDivakar	1
GVPraveenKumar	1
Gyanchand	1
GyanendraDattaShukla	1
GyanendraKumar	1
HafizurRahman	1
HardikSapariya	1
HareshKP	1
HargovindLTrivedi	1
HariKrishanDhawan	1
HarishBhakuni	1
HarishG	1
HarishKaranth	1
HARISHKAUMARSINGHAL	1
HarishKumar	1
HARJEETSINGH	1
HarjinderKaur	1
HarleenKaur	1
HarmandeepSinghChahal	1
HarmanjitSingh	1
HarpreetSingh	1
HarshadDabhade	1
HarshadMahajan	1
HarshalaPuttaganti	1
HarshalChandorikar	1
HarshalPPatil	1
HarshavardhanRKURI	1
HarshawardhanMardikar	1
HarshdeepSinghGabba	1
HarshhanD	1
HarshilJoshi	1
Harshithabalaji	1
HarshitShah	1
HarshvardhanShrivastava	1
HeenaChhanwal	1
HeenopamaThakur	1
HEMAHA	1
HemalathaK	1
HEMAMALINIRATH	1
HemantaKumarNayak	1
HemantaPanigrahi	1
HemantBatra	1
HemantDeepakShewade	1
HemantDhusia	1
HemanthKumar	1
HemanthNandigla	1
HemantKhanna	1
HemantPThacker	1
HemantTalanikar	1
HemantZaveri	1
HemapriyaL	1
HemRaj	1
HemrajBChandalia	1
HetalNKanabar	1
HildaYenuberi	1
HIMANSHUAERAN	1
HimansuSekharMahapatra	1
HirenPatel	1
HirenThakkar	1
HitalkumarPatel	1
HiteshBhati	1
HiteshMaheshwari	1
HrishitaSandeepDahilekar	1
HSSanjana	1
Huma	1
Humairabano	1
HumairaHussain	1
HVETHAMERLINKUMARI	1
HVinodKumar	1
HVRamprakash	1
indubalamaurya	1
InduKumari	1
InduPP	1
InduPS	1
INDURAMACHANDRARAO	1
IpseetaRay	1
IrfanAhmadKhan	1
IrfanIsmailAyub	1
IshanBansal	1
IshaSudrania	1
IshitaJain	1
IshwarayyaSMathapati	1
IshwaryaGurucharan	1
IShyamSundarVaraprasadRaju	1
IsmathShameem	1
JaesonMohananPainatt	1
JAGADEESWARANVU	1
JagadishaThirthalli	1
JagadishMDeshpande	1
JAGANNATHMISHRA	1
JagannathVinayakDixit	1
JagatJeevanGhimire	1
JagatRam	1
JagdeepSThakur	1
JagdishChandra	1
JaiKiranKini	1
JaikumarGR	1
JAIMINPANDYA	1
JaitraPG	1
JanakiRamesh	1
JANAKPAREKH	1
JananiBalachandran	1
JanardhananCNarayanaswamy	1
JanardhanN	1
JanaviculamSankaranRajkumar	1
JanetJaisonVarghese	1
JANINALORENDSOUZA	1
JashvantPatel	1
JasleenKaur	1
JaspreetSinghSandhu	1
JASPREETSUKHIJA	1
JasumaRai	1
JatinKothari	1
JayaGhosh	1
JayakrishnanK	1
JayantaKumar	1
JayantaKumarBarua	1
JayantaKumarMitra	1
JayantiVasekar	1
JayantPalaskar	1
JayashreeGothankar	1
JayashreeJoshi	1
JAYASREES	1
JaydeepNandi	1
JaydipBiswas	1
JAYDONDANI	1
JayeetaVerma	1
JAYENDRAGOHIL	1
JayendraRGohil	1
JayeshKothari	1
jayeshodedra	1
JayitaDeodhar	1
JayRShah	1
JayshreeChimanbhaiPatel	1
JayshreeMahesh	1
JDLakhani	1
JeemonPanniyammakal	1
Jeevanamandadi	1
JeevanSharma	1
JEEVAS	1
JeewanRamVishnoi	1
JeewanSinghTitiyal	1
JeffersonGeorge	1
JenniferSolo	1
JhumaSankar	1
JIGISHAPATEL	1
JignaPadhiyar	1
JignaShah	1
JigneshKGadhia	1
JigneshPatel	1
JigyasaPathak	1
JineshShah	1
JishaPJanardhanan	1
JitenderNagpal	1
JITENDRAGCHAWLA	1
JitendraHVaghela	1
Jitendrakalbande	1
JitendraKumarSahu	1
JitendraRohilla	1
JITESHVERMA	1
JKavitha	1
JKLDas	1
JMuthukrishnan	1
JnanaRanjanDash	1
JogikalmatKrithikadatta	1
JohnLuke	1
JohnPS	1
JonahSandrepogu	1
JonakiPal	1
JosemundMENEZES	1
JosephineChristy	1
JosephLMathew	1
JoydeepMukherjee	1
JoyeetaMondal	1
JSKumar	1
JSTripathi	1
JUDITHSHEFALIJATHANNA	1
JyothiIdiculla	1
JYOTIKANWAT	1
JyotiPrakashSahoo	1
JyotiRameshChandran	1
JyotsnaAgrawal	1
JyotsnaPathak	1
JyotsnaSeepana	1
KabilanK	1
Kadalmanikrishnan	1
KailashP	1
KajalJain	1
KAKARLASRIROJARAMYA	1
KakshaPatel	1
KalaiselvanG	1
Kalaiselvi	1
Kalaivani	1
KalapiPatel	1
KallakuriMounika	1
KallepalliMeghana	1
KalpanaBalakrishnan	1
KalpanaKulkarni	1
KalpaPandya	1
KalpitShah	1
KalyanamRashmiDurga	1
KalyaniKhandare	1
KALYANINILESHPATIL	1
KalyaniPrapurnaSistla	1
KamaleshKumarSharma	1
KAMATHAMREKHALAKSHMI	1
KameshwarPrasad	1
KanagaPriyaaV	1
KanakNVenkateshwaraPrasad	1
KanchanMTuppadmath	1
KanchanRani	1
KANTHAKATARI	1
KANTHARAJAHE	1
KANUPRIYAKAKAR	1
KanwaljeetGarg	1
KAparnaSharma	1
KapilDevJhawar	1
KaralanglinTiewsoh	1
KarishmaSingh	1
KarthigaPrabhuJ	1
Karthikakk	1
KarthikDevarajan	1
karthikGS	1
KasturiRNath	1
KathirvelS	1
KaushalKVerma	1
KAUSHIKCHERUKURI	1
KaushikHalder	1
KaustubhJoag	1
KaustubhSansare	1
KavalipurapuVenkataTeja	1
KaveriGS	1
KavitaAgarwal	1
KavitaGupta	1
KavitaSingh	1
KavitaSrivastava	1
KavitaVanga	1
KavitaVyas	1
KavithaLakshman	1
KavithaSaravu	1
KavithaTK	1
KavyaMittimanj	1
KavyaMohan	1
KayalvizhiKB	1
KBackialakshmi	1
KChakravarthy	1
KChandraSekhar	1
KeertanMS	1
KeerthanaPrasad	1
KeerthikaR	1
KeerthilathaMPai	1
KelikaPrakash	1
KetakiJagtap	1
KetanVagholkar	1
KeyurKrishnakantPatel	1
KeyurParikh	1
KEzhilVendhan	1
KhumanthemPratimaDevi	1
KhushbooBherulalJain	1
KhushbooGajjar	1
KHYATICJETHVA	1
KiranBPatel	1
KirandeepKaur	1
KiranKumar	1
KiranKumarPrathipati	1
KiranmayiKoni	1
KiranMitra	1
KiranMunne	1
KiranSK	1
KirtiAhuja	1
KirtiArvindKundalwal	1
[truncated: 1,870 more rows]

## Sheet: 48
Names	Email IDs	Number of records
AgamShah	agam.shah@drreddys.com	3
AgamShah	AShah@wockhardt.com	2
AjayAlexander	ajay.alexander@g7synergon.in	4
AjayAlexander	mrd@samahitha.com	1
AkhileshSharma	akhilesh.sharma@alkem.com	13
AkhileshSharma	akhilesh.sharma@piramal.com	1
AlokKumar	ccrhindia@gmail.com	2
AlokKumar	mipayal07@gmail.com	1
AmitKumar	amit2k03@gmail.com	1
AmitKumar	miglani85@gmail.com	1
AmolPatil	amolp66@gmail.com	1
AmolPatil	amolpatil2526@gmail.com	4
AnilAvhad	anil.avhad@cadilapharma.co.in	4
AnilAvhad	dranil.avhad@gov.in	1
AnshulAttrey	Anshul.A2181@veedacr.com	3
AnshulAttrey	anshulattrey@lambda-cro.com	2
ArvindKumar	arvind007kumar@yahoo.com	1
ArvindKumar	dranuaiims@yahoo.com	1
ArvindKumar	linktoarvind@gmail.com	1
AshokaKumarSingh	ashoka.singh@veedacr.com	1
AshokaKumarSingh	ashokakumar@lambda-cro.com	1
AshokKumar	ash64kr@yahoo.com	1
AshokKumar	ashok_hp1976@yahoo.com	1
BillBrashier	bbrashier@crfindia.com	1
BillBrashier	bill.brashier@cipla.com	3
ChiragShah	chiragshah@lupin.com	2
ChiragShah	cshah@clianthatrials.com	1
DevenParmar	deven.parmar@zyduscadila.com	6
DevenParmar	devenp@wockhardt.com	2
DhruvJain	dhruvjn@gmail.com	1
DhruvJain	drdhruvjain08@gmail.com	1
KiranMarthak	kiran.marthak@veedacr.com	2
KiranMarthak	kiranmarthak@lambda-cro.com	2
LalitLakhwani	lalit.lakhwani@sunpharma.com	11
LalitLakhwani	lalitkl@drreddys.com	1
MadhuGupta	madhugupta21@gmail.com	1
MadhuGupta	madhugupta2602@gmail.com	1
MaulikDoshi	maulik.doshi@sunpharma.com	2
MaulikDoshi	Maulik.Doshi@zyduscadila.com	2
OmPrakash	dromprakas@gmail.com	1
OmPrakash	oprakash749@gmail.com	1
OPSINGH	dr.opsingh63@gmail.com	1
OPSINGH	singhopbhu@gmail.com	1
ParthSharma	parth.sharma25@gmail.com	1
ParthSharma	parthsham2134@gmail.com	1
PiyushAgarwal	piyusha@glenmarkpharma.com	1
PiyushAgarwal	piyushagarwal@drreddys.com	7
PrasannaCGanapathi	Prasanna.ganapathi@biocon.com	1
PrasannaCGanapathi	PrasannaC.Ganapathi@viatris.com	2
PremShankerUpadhyay	prem.shankerupadhyay@ranbaxy.com	1
PremShankerUpadhyay	psupadhyay08@gmail.com	1
PuravThakkar	Purav.thakkar@cadilapharma.co.in	1
PuravThakkar	puravthakkar@torrentpharma.com	1
RajeshkumarSingh	drrajeshrims679@gmail.com	1
RajeshkumarSingh	Rajeshkumar.Singh@gennova.co.in	1
RipalGharia	rgharia@cliantha.in	1
RipalGharia	ripalgharia@torrentpharma.com	1
SanishDavis	sanish.davis@covance.com	1
SanishDavis	SDavis20@ITS.JNJ.com	18
SanjayKumar	drsan_agr@yahoo.com	1
SanjayKumar	drsanjaygupta9@gmail.com	1
SanjayKumar	sanjay4ujnv@gmail.com	1
SanjayMehendale	directorne@dataone.in	1
SanjayMehendale	smehendale@nariindia.org	1
SanjaySharma	drsanjaysharma12345@gmail.com	1
SanjaySharma	SanjaySharma@torrentpharma.com	3
SanjeevHegde	sanjeev.hegde@mylan.com	1
SanjeevHegde	sanjeev.hegde@relbio.com	4
SanjeevKumar	drsanjeevk@aiimspatna.org	1
SanjeevKumar	globuseye@gmail.com	1
ShashiKant	dr.shashikant2000@gmail.com	2
ShashiKant	skant76@gmail.com	3
ShilpaArora	arora.shilpa64@yahoo.com	1
ShilpaArora	drshilpaarora007@gmail.com	1
ShilpiDhawan	shilpi.dhawan@sunpharma.com	8
ShilpiDhawan	shilpid@drreddys.com	5
ShriprasadJoshi	shriprasad.joshi.ext@boehringer-ingelheim.com	2
ShriprasadJoshi	shriprasad.joshi@quintiles.com	1
SowmyaBondalapati	sowmya.bondalapati@advityresearch.com	2
SowmyaBondalapati	vasudev.sureddy@jeevanscientific.com	1
SrikanthTripathy	directornirt@nirt.res.in	1
SrikanthTripathy	stripathy@nariindia.org	5
SudhirBhandari	drs_bhandari@yahoo.com	1
SudhirBhandari	drsudhirbhandari@yahoo.co.in	2
SumitArora	sumit.arora@parexel.com	1
SumitArora	Sumit.arora@veedacr.com	3
TapanShah	drtapansah@gmail.com	1
TapanShah	tapanpshah@lambda-cro.com	1
TarunPandotra	PandotraTarun@praintl.com	3
TarunPandotra	tarun.p@archeroncs.com	1
umakumar	umaakumar@yahoo.co.in	1
umakumar	umakumar.jss@gmail.com	1
UpendraKaul	kaul.upendra@gmail.com	1
UpendraKaul	ukaul@de13.vsnl.net.in	1
VijayKumar	vijaykr@aiimspatna.org	2
VijayKumar	kumarvijay29@gmail.com, vijayaiims@yahoo.com	2
YogeshSharma	doctoryogeshsharma@yahoo.co.in	1
YogeshSharma	yogesh.ksharma@yahoo.com	2
Total number of records		206

## Sheet: 25
	RESOLVED		UNRESOLVABLE
Names	Email IDs considered	Number of records	Email IDs excluded	Number of records
AgamShah	agam.shah@drreddys.com	3	AShah@wockhardt.com	2
AjayAlexander	ajay.alexander@g7synergon.in	4	mrd@samahitha.com	1
AkhileshSharma	akhilesh.sharma@alkem.com	13	akhilesh.sharma@piramal.com	1
AlokKumar	ccrhindia@gmail.com	2	mipayal07@gmail.com	1
AmolPatil	amolpatil2526@gmail.com	4	amolp66@gmail.com	1
AnilAvhad	anil.avhad@cadilapharma.co.in	4	dranil.avhad@gov.in	1
AnshulAttrey	Anshul.A2181@veedacr.com	3	anshulattrey@lambda-cro.com	2
BillBrashier	bill.brashier@cipla.com	3	bbrashier@crfindia.com	1
ChiragShah	chiragshah@lupin.com	2	cshah@clianthatrials.com	1
DevenParmar	deven.parmar@zyduscadila.com	6	devenp@wockhardt.com	2
LalitLakhwani	lalit.lakhwani@sunpharma.com	11	lalitkl@drreddys.com	1
PiyushAgarwal	piyushagarwal@drreddys.com	7	piyusha@glenmarkpharma.com	1
PrasannaCGanapathi	PrasannaC.Ganapathi@viatris.com	2	Prasanna.ganapathi@biocon.com	1
SanishDavis	SDavis20@ITS.JNJ.com	18	sanish.davis@covance.com	1
SanjaySharma	SanjaySharma@torrentpharma.com	3	drsanjaysharma12345@gmail.com	1
SanjeevHegde	sanjeev.hegde@relbio.com	4	sanjeev.hegde@mylan.com	1
ShashiKant	skant76@gmail.com	3	dr.shashikant2000@gmail.com	2
ShilpiDhawan	shilpi.dhawan@sunpharma.com	8	shilpid@drreddys.com	5
ShriprasadJoshi	shriprasad.joshi.ext@boehringer-ingelheim.com	2	shriprasad.joshi@quintiles.com	1
SowmyaBondalapati	sowmya.bondalapati@advityresearch.com	2	vasudev.sureddy@jeevanscientific.com	1
SrikanthTripathy	stripathy@nariindia.org	5	directornirt@nirt.res.in	1
SudhirBhandari	drsudhirbhandari@yahoo.co.in	2	drs_bhandari@yahoo.com	1
SumitArora	Sumit.arora@veedacr.com	3	sumit.arora@parexel.com	1
TarunPandotra	PandotraTarun@praintl.com	3	tarun.p@archeroncs.com	1
YogeshSharma	yogesh.ksharma@yahoo.com	2	doctoryogeshsharma@yahoo.co.in	1
Total number of records		119		33

## Sheet: 23
	RESOLVED		UNRESOLVABLE		UNRESOLVABLE
Names	Email IDs considered	Number of records	Email IDs excluded	Number of records	Email IDs excluded	Number of records
AmitKumar	amit2k03@gmail.com	1	miglani85@gmail.com	1
AshokaKumarSingh	ashoka.singh@veedacr.com	1	ashokakumar@lambda-cro.com	1
AshokKumar	ash64kr@yahoo.com	1	ashok_hp1976@yahoo.com	1
DhruvJain	dhruvjn@gmail.com	1	drdhruvjain08@gmail.com	1
KiranMarthak	kiran.marthak@veedacr.com	2	kiranmarthak@lambda-cro.com	2
MadhuGupta	madhugupta21@gmail.com	1	madhugupta2602@gmail.com	1
MaulikDoshi	maulik.doshi@sunpharma.com	2	Maulik.Doshi@zyduscadila.com	2
OmPrakash	dromprakas@gmail.com	1	oprakash749@gmail.com	1
OPSINGH	dr.opsingh63@gmail.com	1	singhopbhu@gmail.com	1
ParthSharma	parth.sharma25@gmail.com	1	parthsham2134@gmail.com	1
PremShankerUpadhyay	prem.shankerupadhyay@ranbaxy.com	1	psupadhyay08@gmail.com	1
PuravThakkar	Purav.thakkar@cadilapharma.co.in	1	puravthakkar@torrentpharma.com	1
RajeshkumarSingh	drrajeshrims679@gmail.com	1	Rajeshkumar.Singh@gennova.co.in	1
RipalGharia	rgharia@cliantha.in	1	ripalgharia@torrentpharma.com	1
SanjayMehendale	directorne@dataone.in	1	smehendale@nariindia.org	1
ShilpaArora	arora.shilpa64@yahoo.com	1	drshilpaarora007@gmail.com	1
TapanShah	drtapansah@gmail.com	1	tapanpshah@lambda-cro.com	1
umakumar	umaakumar@yahoo.co.in	1	umakumar.jss@gmail.com	1
UpendraKaul	kaul.upendra@gmail.com	1	ukaul@de13.vsnl.net.in	1
VijayKumar	kumarvijay29@gmail.com, vijayaiims@yahoo.com	2	vijaykr@aiimspatna.org	2
SanjeevKumar	drsanjeevk@aiimspatna.org	1	globuseye@gmail.com	1
ArvindKumar	arvind007kumar@yahoo.com	1	dranuaiims@yahoo.com	1	linktoarvind@gmail.com	1
SanjayKumar	drsan_agr@yahoo.com	1	drsanjaygupta9@gmail.com	1	sanjay4ujnv@gmail.com	1
Total number of records		26		26		2

## Sheet: 179
Consensus name	Variant name – 1	Variant name – 2	Variant name – 3
AAppalaraju	AmarapilliAppalaraju
AaronFGomes	AaronGomes
Achaudhari	AnandChaudhari
AjitMullasari	SankardasMullasariAjit
AJVSaiPrasad	SaiPrasadAJV
AkilaBalasubramaniyan	BAkila
AmbadyRamachandran	ARamachandran
AmbrishKSrivastava	AmbrishSrivastava
AmitaMaheshwari	AmitaMaheswari
AnandNikalje	NikaljeAnandMarutirao
Anjana	AnjanaWajekar
AnupDevasia	AnupJDevasia
AshishBavdekar	AshishRameshBavdekar	AshishRBavdekar
AsruKSinha	AsruKumarSinha
Balasubramanyam	BalasubramanyamAM
Balwinderjitsingh	Balwinderjitwalia
BHARATHIKUMARAMANGALAM	KBHARATHI
BharatMody	BharatSMody
BhartiDaswani	DaswaniBhartiRamchand
BhawanaAwasthi	BhawanaAwasthy
BipinKumarSethi	BipinSethi
BVishnuBhat	VishnuBhat
BVishwanathTantry	BVTantry
CDevanpally	ChanduDevanpally
ChandrasekharBal	CSBal
CharuMohanMarya	CMMarya
ChithraA	ChithraAramanadka
DCDoval	DineshCDoval
DeeptiThandaveshwar	DeeptiThandaveshwara
DilipKarnad	DilipRKarnad
Dinesh	MGDinesh
DINESHBHAIPRAJAPATI	DINESHJPRAJAPATI
DineshS	SDinesh
DRaghunadharao	Raghunadharao
EHemanthRaj	HemanthRajE
GanesanKarthikeyan	GKarthikeyan	GKrthikeyan
Girijasajjan	GirijaSSajjan
GMPrasad	PrasadGM
GovindPrasadDubey	GPDubey
GundugurthiPrasadRao	GungurtiPrasadRao	PrasadRaoG	PrasadRaoGundugurti
HarshadArgekar	Harshad G Argekar
HarvinderSinghChhabra	HSChhabra
HimanshuShashikantPophale	HimanshuSPophale
HUZAIFBSHAIKH	shaikhHuzaifBadiuddin
iSamirMalhotra	SamirMalhotra
JacobJohn	TJacobJohn
JagannathanBalavenkatasubhramanian	JBALAVENKAT
JaiBhagwanSharma	JBSharma
JaideepAGogtay	JaideepGogtay
JaiminiJPatel	JaiminikPatel
JayantKumarPanda	PandaJayantaKumar
Jeetinderkaur	JeetinderMakkar
JeyarajDPandian	JeyarajDuraiPandian
JitendraPalSinghSawhney	JSawhney
JNirmala	NirmalaJonnavithula
JoshiSA	SuchitaJoshiKhadke
JothydevKesavadev	JyothydevKeshavdev
Kalavathy	KalavathyElangoJ	KalavathyIlango
KalpanaBKachare	KalpanaKachare
KalyanaChakravarthyPentapati	PKalyanaChakravarthy
KaminiARao	KaminiRao
KeshavamurthyVinay	VinayK	VinayKeshavamurthy
KevinKansagra	KevinKumarKansagra	KevinkunmarKansagra
KeyaLahiri	KeyaRaniLahiri
KirudhnaKumarKosanamSubramanian	KirushnaKumarKosanamSubramanian
KMadhaviLatha	MadhaviKodru
KManjunath	ManjunathK
KMPrasannaKumar	PrasannaKumar
Kouser	KouserFathimaFirdose
KrishnaMohan	VKrishnaMohan
LalitenduMohanty	LaltenduMohanty
LaxmiSangolli	LAXMISSANGOLLI
MadhavaReddy	MadhavaReddyR
MaheshKate	MaheshPKate
MBBellad	MrutyunjayaBBellad
MeenakumariR	Rmeenakumari
MeenakshiSundari	SNMEENAKSHISUNDARI
MilindNadkar	MillindNadkar
Mirunalini	MirunaliniR
MKDaga	MradulKumarDaga
MrutyunjayaGanigar	MrutyunjayaGaniger
MSakthiBalan	SakthibalanM
MuthuSendhilKumaran	SendhilMKumaran
NagalingeswaranKumarasamy	NKumarasamy
NamanHShah	NamanShah
Nandini	NandiniSuresh	SNandini
NiharBhoi	NiharRanjanBhoi
Nithya	NithyaGogtay
NomitaBhandari	NomitaChatterjeeBhandari
NVasudevBallal	VasudevBallal
PadmanabhaShenoy	PadmanabhaShenoyD
PawanGupta	PawanKumarGupta
PawanKumarSingh	PawanSingh
PKar	PremashishKar
PLGramapurohit	PradeepLGrampurohit
poorni	poornis
PradeepSambarey	PradipSambarey
PradeepShindhe	PradeepSShindhe
PrajwalitKende	PrajwalitPrakashKende
PrasannaNarasimhaRao	PrasannaNRao
PrashantAPandya	PrashantPandya
PravinKVaddavalli	PravinVKrishna
PunamSawarakar	PunamSawarkar
RABadwe	RajendraABadwe
RaghavendraTophakhane	RaghvendraTopkhane
RajanSujeet	SujeetRajan
Rajasekaran	SRajasekaran
RajasriGYaliwal	RajasriYaliwal
RajendarsinghRajput	RajendrasinghRajput
RajendraCRane	Rane	RRane
RajendraHJani	RHJani
RajeshwarNathSrivastava	RajeshwarNSrivastava	RNSrivastava
RajkumarManchanda	RKManchanda
RajnishNagarkar	RajVNagarkar
RamamurthyShanmugapriya	ShanmugaPriya
RambabuTanikonda	TRambabu
RameshKumarR	RRAMESHKUMAR
Ramyavel	RamyavelThangavelu
RanjanCRawal	RanjanRawal
RaviRKasliwal	RRKasliwal
RiteshKalaskar	RiteshRKalaskar
RonnieGeorge	RonnieJacobGeorge
S.DattatreyaRao	SDattatreyaRao
SailajaVani	SailajaVaniB
SaketJThaker	SaketThaker
SandeepSinghSidhu	SandeepSSidhu
SandeshSawant	SandeshVSawant
SandhiyaS	SSandhiya
SanjaykumarMaroo	SanjayMaroo
SanjibKumarPanda	SanjibPanda
SanthoshKumar	SanthoshKumarM	santosh
SarbaniGhoshLashkar	SarbaniGhoshLaskar
ShailajaU	ShailajaUppinakuduru
ShashikantApte	ShashikantJanardanApte
SheetalS	SheetalSurjeet
ShreepadBhat	ShripadBhat
ShrikrishnaKolte	ShrikrishnaSKolte
ShripadBanavali	ShripadDinanathBanavali
shubhadavalagi	ShubhaDB
ShwetaChandankhede	ShwetaRamChandankhede
SomashekharMarutiraoNimbalkar	SomashekharNimbalkar
SriganeshK	SriganeshKamath
SubramanianL	SubramanianLoganathan
Sunita	SunitaMata
SupriyaChopra	SupriyaJayantSastrineeChopra
SureshHAdvani	SureshHariramAdvani	SureshHariraramAdvani
SurinderRana	SurinderSRana
Sushma	SushmaKrishnegowda
SwapnilChandrakantRaskar	SwapnilCRaskar
SwatiDatta	SWATIDUTTA
TanujaManojNesari	TanujaNesari
TapankumarMShah	TapankumarShah
TarunKumarAB	TraunKumarAB
ThangarajanRajkumar	TRAJKUMAR
TusharBandgar	TusharRBandgar
VdFalgunPatel	VdFalgunPPatel
VeeraswamySeshiah	VSeshiah
VenkatramanR	VenkatramanRadhakrishnan
VijayKumarChopra	VKChopra
VijayMPatil	VIJAYPATIL
Vikasostwal	VikassureshchandOstwal
VikenderSingh	VikenderYadav
VinayChugh	VinayKumarChugh
VivekDave	VivekPravinDave
VivekRadhakrishnan	VivekSRadhakrishnan
VivekVasudeoPai	VivekVasudevPai
YogeshTKotangale	YogeshTukaramKotangale

## Sheet: Summary
These names are available in column A of sheet Final Summary													These names are available in column F of sheet Final Summary
Columns A and B are from sheet 3868. These names and records are part of the final list of unique names and records, in Final Summary			Columns D and E are from sheet 25’s columns A and C. These names and records are part of the final list of unique names and records, in Final Summary.			Columns G and H are from sheet 23’s columns A and C. These names and records are part of the final list of unique names and records, in Final Summary			Columns M–O are from Additional file 9.xlsx. These names are variants of the names in columns A–H of this sheet. The records are part of the final list of unique names and records, in Final Summary.				Columns Q and R are from sheet 25’s columns A and E. These names and records are not part of the final list of unique names and records, in Final Summary. Instead, they are listed in column F in Final Summary.			Columns T–W are from sheet 23’s columns A, E and G. These names and records are not part of the final list of unique names and records. Instead, they are listed in column F in Final Summary.
Names	Number of records		Names	Number of records		Names	Number of records		Variant name – 1	Variant name – 2	Variant name – 3		Names	Number of records		Names	Number of records	Email IDs excluded	Number of records
MurugananthanK	108		AgamShah	3		AmitKumar	1		AaronGomes				AgamShah	2		AmitKumar	1
RavindraMittal	61		AjayAlexander	4		AshokaKumarSingh	1		AmarapilliAppalaraju				AjayAlexander	1		AshokaKumarSingh	1
SwapnaliRaut	53		AkhileshSharma	13		AshokKumar	1		AmbrishSrivastav				AkhileshSharma	1		AshokKumar	1
RajivJoshi	44		AlokKumar	2		DhruvJain	1		AmitaMaheswari				AlokKumar	1		DhruvJain	1
ShaileshSingh	40		AmolPatil	4		KiranMarthak	2		AnandChaudhari				AmolPatil	1		KiranMarthak	2
SandeepSingh	34		AnilAvhad	4		MadhuGupta	1		AnjanaWajekar				AnilAvhad	1		MadhuGupta	1
MudgalKothekar	34		AnshulAttrey	3		MaulikDoshi	2		AnupJDevasia				AnshulAttrey	2		MaulikDoshi	2
KevinKansagra	34		BillBrashier	3		OmPrakash	1		ARamachandran				BillBrashier	1		OmPrakash	1
PrashantModi	31		ChiragShah	2		OPSINGH	1		AshishRameshBavdekar	AshishRBavdekar			ChiragShah	1		OPSINGH	1
RohitArora	29		DevenParmar	6		ParthSharma	1		AsruKumarSinha				DevenParmar	2		ParthSharma	1
KrishnaMohan	25		LalitLakhwani	11		PremShankerUpadhyay	1		BAkila				LalitLakhwani	1		PremShankerUpadhyay	1
AraniChatterjee	24		PiyushAgarwal	7		PuravThakkar	1		BalasubramanyamAM				PiyushAgarwal	1		PuravThakkar	1
DharmeshDomadia	21		PrasannaCGanapathi	2		RajeshkumarSingh	1		Balwinderjitwalia				PrasannaCGanapathi	1		RajeshkumarSingh	1
RajkumarManchanda	21		SanishDavis	18		RipalGharia	1		BharatSMody				SanishDavis	1		RipalGharia	1
RajasekharaReddyTamma	19		SanjaySharma	3		SanjayMehendale	1		BhawanaAwasthy				SanjaySharma	1		SanjayMehendale	1
ManishMistry	18		SanjeevHegde	4		ShilpaArora	1		BipinSethi				SanjeevHegde	1		ShilpaArora	1
DeveshKumar	18		ShashiKant	3		TapanShah	1		BVTantry				ShashiKant	2		TapanShah	1
RajendraHJani	18		ShilpiDhawan	8		umakumar	1		ChanduDevanpally				ShilpiDhawan	5		umakumar	1
SubhashThuluva	17		ShriprasadJoshi	2		UpendraKaul	1		ChithraAramanadka				ShriprasadJoshi	1		UpendraKaul	1
KManjunath	17		SowmyaBondalapati	2		VijayKumar	2		CMMarya				SowmyaBondalapati	1		VijayKumar	2
KumarPrabhash	17		SrikanthTripathy	5		SanjeevKumar	1		CSBal				SrikanthTripathy	1		SanjeevKumar	1
MilanSatia	15		SudhirBhandari	2		ArvindKumar	1		DaswaniBhartiRamchand				SudhirBhandari	1		ArvindKumar	1	linktoarvind@gmail.com	1
TSAKishore	15		SumitArora	3		SanjayKumar	1		DeeptiThandaveshwara				SumitArora	1		SanjayKumar	1	sanjay4ujnv@gmail.com	1
BhupeshDewan	15		TarunPandotra	3		Number of records	26		DilipRKarnad				TarunPandotra	1		Number of records	26		2
RajendraCRane	14		YogeshSharma	2					DineshCDoval				YogeshSharma	1
SubhraLahiri	13		Number of records	119					DINESHJPRAJAPATI				Number of records	33
VanitaNoronha	13								GirijaSSajjan
Nithya	13								GKarthikeyan	GKrthikeyan
AnuritaMajumdar	13								GPDubey
SudeepGupta	12								GungurtiPrasadRao	PrasadRaoG	PrasadRaoGundugurti
BIJUGEORGE	12								Harshad G Argekar
VijayMPatil	12								HemanthRajE
SwetNisha	11								HimanshuSPophale
JayashriKrishnan	10								HSChhabra
SUDHINDRAMOHANBHATTACHARYA	10								JaideepGogtay
ArvindBagga	10								JaiminikPatel
NomitaBhandari	10								JBALAVENKAT
AnilPareek	10								JBSharma
Shalimar	10								JeetinderMakkar
VivekAggarwal	10								JeyarajDuraiPandian
VivekanandJha	10								JSawhney
VijayaJaiswal	9								JyothydevKeshavdev
SSaiKrishna	9								KalavathyElangoJ	KalavathyIlango
AditiDatta	9								KalpanaKachare
NVasudevBallal	9								KaminiRao
AGopalRao	9								KBHARATHI
DenisXavier	9								KevinKumarKansagra	KevinkunmarKansagra
DEEPAKBHAMBE	9								KeyaRaniLahiri
TanujaManojNesari	9								KirushnaKumarKosanamSubramanian
RABadwe	9								PrasannaKumar
NagalingeswaranKumarasamy	9								KouserFathimaFirdose
ManjulaS	9								LaltenduMohanty
ShivaprasadSGoudar	8								LAXMISSANGOLLI
AnilK	8								MadhavaReddyR
AnantRamaswamy	8								MadhaviKodru
NilayKantiDas	8								MaheshPKate
HittSharma	8								ManjunathK
VinitKumarSrivastava	8								MGDinesh
SudhirKumar	8								MillindNadkar
AjayKumarYadav	8								MirunaliniR
SSadgune	8								MradulKumarDaga
DineshS	8								MrutyunjayaBBellad
JaideepAGogtay	8								MrutyunjayaGaniger
LalitenduMohanty	8								NamanShah
AshishBavdekar	8								NandiniSuresh	SNandini
AseemBhatnagar	8								NiharRanjanBhoi
ShivIssar	8								NikaljeAnandMarutirao
PawanGupta	8								NirmalaJonnavithula
ParvezKosgi	8								NithyaGogtay
SundeepSalvi	7								NKumarasamy
SunilGarg	7								NomitaChatterjeeBhandari
SanjayPatel	7								PadmanabhaShenoyD
ParthasarathiBhattacharyya	7								PandaJayantaKumar
TaufikMomin	7								PawanKumarGupta
ShaileshMehta	7								PawanSingh
PravinGhadge	7								PKalyanaChakravarthy
AkhilKumar	7								poornis
GautamiSPenmetsa	7								PradeepLGrampurohit
BhupeshBagga	7								PradeepSShindhe
AmitBhatt	7								PradipSambarey
PrashantAPandya	7								PrajwalitPrakashKende
GopeshMangal	7								PrasadGM
HirenPrajapati	7								PrasannaNRao
VijayKumarChopra	7								PrashantPandya
SanjaykumarMaroo	7								PravinVKrishna
BipinKumarSethi	7								PremashishKar
DebasishHota	7								PunamSawarkar
VMohan	7								Raghunadharao
VrishaMadhuri	6								RaghvendraTopkhane
MamtaMadaan	6								RajasriYaliwal
SupriyaBhalerao	6								RajendraABadwe
RitikaBajaj	6								RajendrasinghRajput
VikhramRamasubramanian	6								RajeshwarNSrivastava	RNSrivastava
AshishMungantiwar	6								RajVNagarkar
AbhinavTalekar	6								RamyavelThangavelu
DeepaliMittal	6								Rane	RRane
AlokSrivastava	6								RanjanRawal
AMAmalahazel	6								RHJani
AtulSharma	6								RiteshRKalaskar
RajaRamachandran	6								RKManchanda
KanhaiyaLalKishnani	6								RonnieJacobGeorge
AbdulHannan	6								RRAMESHKUMAR
Vikasostwal	6								RRKasliwal
KalpanaBKachare	6								SailajaVaniB
MrutyunjayaGanigar	6								SaiPrasadAJV
GundugurthiPrasadRao	6								SaketThaker
Sunita	6								SakthibalanM
VenkatramanR	6								SamirMalhotra
AkashKumar	6								SandeepSSidhu
AnkitaChugh	6								SandeshVSawant
ARVINDCHOPRA	6								SanjayMaroo
ChanderdeepSharma	6								SanjibPanda
CPadmapriyadarsini	6								SankardasMullasariAjit
JamilaJoseph	6								SanthoshKumarM	santosh
iSamirMalhotra	6								SarbaniGhoshLaskar
PickluChaudhuri	5								SDattatreyaRao
TCRaghuram	5								SDinesh
KVVPrasad	5								SendhilMKumaran
RohitBhatia	5								shaikhHuzaifBadiuddin
RajaNarayanan	5								ShailajaUppinakuduru
RohitWalia	5								ShanmugaPriya
SushilKumarAnand	5								ShashikantJanardanApte
KhaledMohsinBadaam	5								SheetalSurjeet
TarunPuri	5								ShrikrishnaSKolte
NamrataSharma	5								ShripadBhat
AsimAliKhan	5								ShripadDinanathBanavali
Ataalishaikh	5								ShubhaDB
ShomaDas	5								ShwetaRamChandankhede
AnantBagul	5								Rmeenakumari
AmitJoshi	5								SNMEENAKSHISUNDARI
AmolDongre	5								SomashekharNimbalkar
Eeshaanranjan	5								SRajasekaran
KeyaChakraborty	5								SriganeshKamath
AnantMohan	5								SSandhiya
AnitSingh	5								SubramanianLoganathan
BiswanathBasu	5								SuchitaJoshiKhadke
VimalMehta	5								SujeetRajan
ChandraViswanathan	5								SunitaMata
DeepaJoshi	5								SupriyaJayantSastrineeChopra
DeepakSawhney	5								SureshHariramAdvani	SureshHariraramAdvani
SanjibKumarPanda	5								SurinderSRana
KanchanTyagi	5								SushmaKrishnegowda
PranjalAusekar	5								SwapnilCRaskar
Ukmisra	5								SWATIDUTTA
VineetAhuja	5								TanujaNesari
AnandVKulkarni	5								TapankumarShah
JyotiBajpai	5								TJacobJohn
SwarnenduMandal	4								TRAJKUMAR
AkhilKapoor	4								TRambabu
SuyogMehta	4								TraunKumarAB
VanitaSabhahit	4								TusharRBandgar
SachinSingh	4								VasudevBallal
VarunDhir	4								VdFalgunPPatel
ShajuJacobP	4								VenkatramanRadhakrishnan
NikhilTandon	4								VIJAYPATIL
SatyajeetMisra	4								VikassureshchandOstwal
JayanteeKalita	4								VikenderYadav
TarunNarang	4								VinayK	VinayKeshavamurthy
PrasanthGanesan	4								VinayKumarChugh
MukeshKumar	4								VishnuBhat
SuneelVartak	4								VivekPravinDave
RaviPanchal	4								VivekSRadhakrishnan
KhokanDebnath	4								VivekVasudevPai
SeemaBawangade	4								VKChopra
SurendraBorgharkar	4								VKrishnaMohan
NaziaNazir	4								VSeshiah
ViralShah	4								YogeshTukaramKotangale
VaishalShah	4
GajananBhat	4
RahulMahajan	4
DebadattaNayak	4
ChandniSinha	4
AmarinderSingh	4
AmitNasa	4
BCSharma	4
RMChhabra	4
AnandVTendulkar	4
AnilKhurana	4
RamanaReddyMV	4
GagandeepKang	4
PrabhatBhargava	4
AkashPatel	4
DineshKS	4
DhruvaNathGhosh	4
BiswajitDubashi	4
AnupamaTadepalli	4
AditiSinha	4
ApurbaBarman	4
RCSatishKumar	4
AshayKarpe	4
BNPatnaik	4
RMAnjana	4
RBSati	4
ArijitGhosh	4
AmitGoel	4
ARSHIYASULTANA	4
madhuuddaraju	4
AshishGawde	4
BhavnaSriramka	4
AshwinPorwal	4
HasmukhJain	4
DRaghunadharao	4
BhawanaAwasthi	4
CDevanpally	4
DCDoval	4
BVishnuBhat	4
JaiBhagwanSharma	4
RameshKumarR	4
MadhavaReddy	4
MSakthiBalan	4
SureshHAdvani	4
ShashikantApte	4
ShrikrishnaKolte	4
SubramanianL	4
ShreepadBhat	4
VikenderSingh	4
KeshavamurthyVinay	4
MeenakumariR	4
JacobJohn	4
AbyAbraham	4
MurtuzaBughediwala	4
VikramGota	4
YatinMehta	4
GanesanKarthikeyan	4
PrasannaNarasimhaRao	4
RajasriGYaliwal	4
Achaudhari	4
KSunilNaik	4
MayurSoni	4
PremPais	4
RadhikaBobba	4
SanjeevSinha	4
ShyamSundar	4
AlpeshkumarPatel	4
AmbadyRamachandran	4
SriganeshK	4
NeenaValecha	4
RajnishNagarkar	4
ShekharDawkhar	4
ManuGoel	3
AnkurLuthra	3
RameshJagannathan	3
NehaDeshpande	3
VishnuVY	3
SAKSHIJAIN	3
PriyaDsouza	3
ManjunathaR	3
ThanujaNaidu	3
SanjayHake	3
VinayVKumar	3
NilanjanSaha	3
PranjaliKurhekar	3
SanthoshRao	3
SumedhBondal	3
SantoshKadam	3
Rajeshri	3
SavitaposhattiGopod	3
RAMSURATHKUMARK	3
SayanBasu	3
MaduraC	3
NileshPatel	3
JuiBhandare	3
SmitaREngineer	3
JyotsnaPunj	3
UmeshKUMAR	3
VikramMahajan	3
SoniaDatta	3
ReshmaBM	3
PankajHari	3
SukhpalKaur	3
DivyaJain	3
PravinkumarGPatil	3
SmithaK	3
KapilArora	3
ShekharAnand	3
RakhiMaiwall	3
ShilpaBansal	3
RameshBhatM	3
ShoibalMukherjee	3
MeenuMittal	3
TapanKumarPal	3
ShubhashreeMN	3
UrmilaThatte	3
SmitaJoshi	3
MaheshShinde	3
SmrutiJagtap	3
RohitSaxena	3
AshwaniSood	3
AVenkateshwarRao	3
RameshKannan	3
ManjuSengar	3
ShuchitaMundle	3
VinodKumar	3
LakshimiLakshmanan	3
NeelimaMishra	3
SThanikachalam	3
RuchikaLulla	3
RajuTitusChacko	3
GuljitChaudhri	3
CKavita	3
GSethuraman	3
BinodSah	3
SukanyaMitra	3
MohdAshrafGanie	3
RobertFernandez	3
AnilKukreja	3
AshaB	3
AjoyOommenJohn	3
SARAVANANSP	3
ArunBhatt	3
RashmiAgarwal	3
BhausahebBagal	3
AditiChopra	3
AbhimanyuVasudeva	3
SahGaurangKrishna	3
NavyaCN	3
AnujBhardwaj	3
DERLINTHOMAS	3
RajnishRaj	3
DushyantBalat	3
SachinSureshJadhav	3
HemaDivakar	3
GPISingh	3
AnuKorula	3
MUKTAAGARWAL	3
DIVYAMEENA	3
VijetaBajpai	3
ShivShankarAgarwal	3
NeerjaBharti	3
KoushikNarayanSubramanyam	3
BhavnaGupta	3
MeruS	3
AshishOmprakashGoyal	3
PangaGnanaSaritaKumari	3
GauravJain	3
PoonamKumari	3
AbrahamKurian	3
PrabhatSinghMalik	3
AnimeshRay	3
SanjeevHanda	3
RekhaGupta	3
SulochanaBhat	3
RiteshKalaskar	3
KaminiARao	3
EHemanthRaj	3
AnandNikalje	3
ChandrasekharBal	3
Balwinderjitsingh	3
RajeshwarNathSrivastava	3
SwatiDatta	3
ThangarajanRajkumar	3
VinayChugh	3
GovindPrasadDubey	3
Jeetinderkaur	3
JeyarajDPandian	3
Kalavathy	3
Kouser	3
SanthoshKumar	3
Mirunalini	3
NamanHShah	3
Nandini	3
RambabuTanikonda	3
ShailajaU	3
RajanSujeet	3
SomashekharMarutiraoNimbalkar	3
BVishwanathTantry	3
TarunKumarAB	3
AlkaKriplani	3
AnupThakar	3
ARPradeepkumar	3
ArvindKumarMorya	3
CSPramesh	3
DileepKadam	3
HrishikeshKumar	3
ManjushaPatankar	3
MeenotiPotdar	3
MridulDhar	3
NarinderPalSingh	3
SalilMaheshwari	3
SANDEEPSAHU	3
ShivarajWarad	3
ShrutiJain	3
ShwetaParwe	3
VanitaAhuja	3
AjayK	3
ARajendraKumar	3
PadmanabhaShenoy	3
AnandPendse	3
BabitaGhai	3
BKanthaSree	3
BSPrasad	3
CharuGautam	3
GirishRajadhyaksha	3
MeghaC	3
RajeshCN	3
SadanandCD	3
RajKumar	3
SwapnilChandrakantRaskar	3
VdFalgunPatel	3
AnilBhansali	3
MonikaObrah	3
KanujiThakor	2
Prabhaadhikari	2
NikhilSGhadyalpatil	2
AnupamPrakash	2
NareshkumarNarayanwal	2
PramodKumarAV	2
NishantSahay	2
NikitaMehra	2
LokeshHolagundi	2
MrigankaMouliSaha	2
SukalkarShrushtiMahendra	2
PratibhaSD	2
GauravSinghTomar	2
PraveenRamar	2
SumantaNandi	2
PraveenkumarGarg	2
TanviShah	2
PraveshKaushik	2
VaishaliWaindeskar	2
KarunaShanker	2
Piyushjain	2
MahalakshmiGaddi	2
SHILPASARANGKORE	2
PrayagShah	2
ShailendraDadaraoKatakdound	2
VijayalakshmiSivapurapu	2
SonaliSharma	2
JabeenAnjum	2
KshitizMurdia	2
PriyankaChauhan	2
SujaySrinivas	2
RajaDhar	2
SunilRathi	2
MaheshSuryavanshi	2
BobbyJohn	2
DeepaT	2
PallaviManishSule	2
RachanaND	2
ParthaGokhale	2
RajendraAlkuti	2
LalitKumar	2
RajeshKhadgawat	2
SunitaJRamanand	2
Mamatha	2
VarunSMehta	2
RajeshVenkataraman	2
ShibashishBhattacharya	2
RajinderKJalali	2
SmitaNDeshpande	2
RajivSinha	2
PRAGYASHUKLA	2
RakeshKumarYadav	2
SKkabra	2
AshitaKalaskar	2
NamrataRaoS	2
CHRamaKrishnaPrasad	2
SoumitaBagchi	2
KamalKajal	2
SrinibashSahoo	2
ManishNarang	2
ShraddhaKode	2
RamGupta	2
GNNikisha	2
ManishaBisht	2
SujitKumarTripathy	2
RRanadheer	2
SumitSinha	2
KIlango	2
NishantNaniah	2
ManjunathMarutiPol	2
AVNSridhar	2
DharampalSinghSudan	2
OPKharbanda	2
SangitaMahendraKumbhojkar	2
PadmineeKrishnan	2
reemawadhawa	2
AthulThomas	2
ReenaDas	2
LakshmiKumar	2
Reeshajoshi	2
ARUNCHAWLA	2
RekhaSingh	2
ParthivMehta	2
RenuSinha	2
VijayalakshmiBhatia	2
RenukaMunshi	2
sriganesh	2
RenuMadan	2
JulietRebello	2
RajatHazra	2
ParthJoshi	2
RichaRai	2
NishadPlakkal	2
IndarKumarSharawat	2
ManjunathShenoy	2
AnanyaNanda	2
RITUPARNAMAITI	2
ShoaibMohammad	2
RajKanwarYadav	2
NarayanPrasad	2
NagaratnaR	2
AnjaliKochhar	2
KapilPandya	2
ShwetaChaurasia	2
ManuTandon	2
SKKar	2
RavinderTyagi	2
SanjayMiglani	2
MBAgarwal	2
GBabu	2
RahulMayekar	2
Sandipbaheti	2
MehakSingh	2
KrunalDalal	2
IndiraGurajala	2
SPSGaur	2
SACHIDANANDJEEBHARATI	2
SrikantaPandit	2
KarunaYM	2
NeelakantKrishnan	2
SachinDevendraraoShende	2
RSrujangoud	2
SadhanaMisar	2
NibeditaDixit	2
AbantiSaha	2
SubhasishPatnaik	2
MeenuBajpai	2
KurliSankar	2
SamikshaBhattacharjee	2
SujayKulkarni	2
SAMEERBAKHSHI	2
KushalMital	2
SandeepNair	2
NipunVerma	2
BLMehra	2
NiranjanThomas	2
SangeetaTalwar	2
SunitaRajadhyaksha	2
NeelimaKatti	2
VSatyaSureshAttili	2
SanjayMittal	2
NityaPandita	2
KavithaDhanasekaran	2
ShreeprasadVWagle	2
SanjaySingh	2
SwathiN	2
SanjeevBhoi	2
PNSylaja	2
SanjivChoudhary	2
TariniJoshi	2
MitaNandy	2
PreethamPai	2
CMuraliKrishna	2
PadmajaMarathe	2
SaradaOta	2
anuragkumartiwari	2
SaravananGurumurthy	2
UmeshShukla	2
DilipMahalanabis	2
SwardaUppin	2
Saurabhvig	2
LakshmiKantaMondal	2
MohitKheur	2
ETNeelakandanMooss	2
MonjoriMitra	2
SHANMUGAVALLIE	2
MraduGupta	2
ChetanPatil	2
SagarBhosale	2
MVPadmaSrivastava	2
SureshJain	2
PVeerendraKumar	2
ShubhadeepSinha	2
DLVenkatesh	2
MaheshDesai	2
VGVaidya	2
KiranKhandare	2
PriyaR	2
MugdhaMangaonkar	2
VivekSood	2
IndraneelMittra	2
VijoyKumarJha	2
NilofarShaikh	2
VKSashindran	2
AnishKeepanasseril	2
PrabhatKumarSharma	2
NagalakshmiAnandaPadmanabhan	2
WASIMULHODA	2
SheilaBhave	2
AnandPandit	2
RakeshChugh	2
PradeepDas	2
DEBARATIGOSWAMI	2
RajagopalanVenkatraman	2
AnuSaraVarghese	2
MohdAleemuddinQuamri	2
AnuvaBhandari	2
NageshBolla	2
DeepakBansal	2
PankajChaturvedi	2
AnupAnvikar	2
BaijuRM	2
DeepaliValecha	2
NarasimhaswamyMS	2
DeepikaPai	2
AnjolieChhabra	2
AnzaKhader	2
SPSardeshmukh	2
AsavariDesai	2
YashpalSingh	2
DevalMistry	2
ChitranshuVashishtha	2
AparnaMukherjee	2
KartikeyaParmar	2
DipenPatel	2
LeelavathyB	2
DipikaSur	2
MonikaAnant	2
SamiranPanda	2
AtulBatra	2
DishaShetty	2
PriyamvadaGupta	2
DIVYAGUPTA	2
AnkurJindal	2
AnushkaPatel	2
RajKumarMaurya	2
ShivikaNath	2
SumanG	2
JagdishKathwate	2
VinodCN	2
AjayPuri	2
AntaryamiMaharana	2
RajasreeBiswas	2
GauraviMishra	2
AnjuSinha	2
ChandramaniSingh	2
ArindamNandyRoy	2
ApurbaGhosh	2
AbhinavDeshpande	2
DeepakThapa	2
BalendraPratapSingh	2
MaheshVerma	2
NSMAMATHA	2
AashimaDabas	2
AristaLahiri	2
AjayMehta	2
MURUGANANDM	2
AshviniVitthalKamble	2
NoushinAbdulMajiyd	2
AshwiniA	2
PratimaSingh	2
KUMARIARCHANA	2
PranjaliBawankar	2
DheerajKumarKoli	2
AmarjeetKumar	2
FORAMJOSHI	2
Rameshchowdhary	2
SavitaGupta	2
SanjeevVerma	2
HARBANSSINGH	2
ShyamCharanMeena	2
AAbhinav	2
NSRIDHAR	2
InduKapoor	2
Suhani	2
ELavanya	2
TitikshaGoyal	2
HarshMittal	2
ChaitanyaJoshi	2
RSSharma	2
VivekanandKattimani	2
KRajalakshmi	2
AmitabhDutta	2
AKHILESHWAR	2
VivekKumar	2
RameezNHussain	2
AmbiliR	2
SBalamurugan	2
GBSumalatha	2
afzalali	2
gopalkrishanjalwal	2
AdilRais	2
DevendraChaukar	2
HarishkumarLalan	2
KalpanaBansal	2
AjaySingh	2
KanaRamJat	2
AshishBindra	2
KedarGanla	2
ArunmozhimaranElavarasi	2
MonishaPKhatri	2
AmiyaKumarBarik	2
KshirodKumarRatha	2
AbhishekPathak	2
KrishnaPandey	2
AboliPatil	2
Jyotimala	2
ArunMuthukumarMK	2
ManishaSahay	2
AjayKumar	2
MeghanaPatil	2
Ajaymahajan	2
MithunSharma	2
AbhishekDas	2
MuditTyagi	2
SushmitaBanerjee	2
NambiathSujata	2
AnirbanChatterjee	2
NikhilMudgalkar	2
AbdulIndikar	2
PadmanabanKandaswamy	2
ANJUDHAWAN	2
SANJAYKUMARBHADADA	2
AnkitaPatel	2
AnilAgarwal	2
AnshulaDeshpande	2
PrafulMBarvalia	2
AmrutaJoshi	2
PrateekKumarPanda	2
AshishSharma	2
AjoyRoychoudhury	2
AnahitaRChauhan	2
RajatSinghal	2
AmitabhaSengupta	2
AbhishekVRaut	2
AshishPathak	2
ARathna	2
AshokKumarSwain	2
SakshiSharma	2
Ashutoshkaushal	2
AnoopSaraya	2
AshokRoopchandWadhwani	2
SaurabhKumarDas	2
AwadhKishorPandit	2
SubhasishKamalGuha	2
AtreyJPaiKhot	2
ShivaprasadBM	2
BhuvanaK	2
BrijeshArora	2
AtulLondhe	2
SugatJawade	2
BSomaRaju	2
SujoyGhosh	2
ChandrashekarBR	2
SushantMeshram	2
AlanHatfield	2
TSDUDHAMAL	2
AartiKinikar	2
ChaitaliChindhalore	2
DevalinaGoswami	2
ChaithraShenoy	2
DeepakGunjan	2
VishalRao	2
AvinashGaikwad	2
VinodKumarVerma	2
AlokChaturvedi	2
MukundZarapkar	2
FarazFarishta	2
GajananPatil	2
ShivaniSingh	2
GaneshJadhav	2
AmberRawat	2
GauravSikri	2
UshaKumariChaudhary	2
GerardMarshallRaj	2
ChhayaSuryawanshi	2
HarleenKaurSoni	2
ChintanKhandhedia	2
HarshPriya	2
GhanshyamYadav	2
SavitriVasudevBaikampady	2
Gopalakrishnan	2
HemantGupta	2
RavinderGoswami	2
ArzeenaJabeen	2
VanlalnghakaDarlong	2
IsukapalliVani	2
JHareendranNair	2
JagadeeshTV	2
JhumaBiswas	2
SupriyaMishra	2
Nivedita	2
HEMANTBHAGAT	2
NamrataKumar	2
HimanshuParikh	2
PradnyaBhalerao	2
PRADHAKRISHNAN	2
Anjana	2
HarshadArgekar	2
AsruKSinha	2
ShripadBanavali	2
BHARATHIKUMARAMANGALAM	2
VivekVasudeoPai	2
ChithraA	2
AjitMullasari	2
BhartiDaswani	2
DeeptiThandaveshwar	2
SandeepSinghSidhu	2
MeenakshiSundari	2
DINESHBHAIPRAJAPATI	2
AAppalaraju	2
AkilaBalasubramaniyan	2
Balasubramanyam	2
JagannathanBalavenkatasubhramanian	2
GMPrasad	2
HarvinderSinghChhabra	2
KalyanaChakravarthyPentapati	2
DilipKarnad	2
KeyaLahiri	2
KirudhnaKumarKosanamSubramanian	2
MKDaga	2
NiharBhoi	2
RajendarsinghRajput	2
SailajaVani	2
PradeepSambarey	2
MuthuSendhilKumaran	2
RamamurthyShanmugapriya	2
PunamSawarakar	2
SurinderRana	2
Sushma	2
TusharBandgar	2
YogeshTKotangale	2
PawanKumarSingh	2
SheetalS	2
HimanshuShashikantPophale	2
HUZAIFBSHAIKH	2
JaiminiJPatel	2
JothydevKesavadev	2
LaxmiSangolli	2
KMadhaviLatha	2
MaheshKate	2
AmitaMaheshwari	2
CharuMohanMarya	2
MBBellad	2
MilindNadkar	2
JNirmala	2
poorni	2
PLGramapurohit	2
PrajwalitKende	2
PravinKVaddavalli	2
PKar	2
PradeepShindhe	2
RaghavendraTophakhane	2
Ramyavel	2
AJVSaiPrasad	2
SandhiyaS	2
SarbaniGhoshLashkar	2
shubhadavalagi	2
ShwetaChandankhede	2
JoshiSA	2
SupriyaChopra	2
TapankumarMShah	2
VivekDave	2
VeeraswamySeshiah	2
Adarsha	2
APDubey	2
BivasBiswas	2
GeorgeDsouza	2
ManjulaSingh	2
MSJawahar	2
MumtazHussain	2
NaseemShah	2
NaveenNaikB	2
NeerajKumar	2
PragyaPandey	2
RajendraNarayanSharma	2
RajeshKumawat	2
RohitSarin	2
SaileeKadam	2
SanjibkumarDas	2
SavitaSAngadi	2
SELANSEKARAN	2
ShivRamanDugal	2
SIDDUCHARKI	2
SRamkiran	2
SudhirRawal	2
SunilSazawal	2
TUHINKANTIBISWAS	2
VijayaPandit	2
Vivekanandkullolli	2
HardikPatel	2
AbhayVisputeShantaram	2
AdarshShetty	2
AishwaryaVenkataraman	2
AnandKrishnan	2
AnkeshBarnwal	2
CecilRoss	2
DineshKhullar	2
DSArya	2
HrishikeshPatkar	2
JohnPaulM	2
KaminiDhiman	2
MaheshPatil	2
NikhilSawant	2
RahulKrishnatry	2
RameshwariSinghal	2
RandeepGuleria	2
SharatDamodar	2
ShyamalaRajkumar	2
TejpalGupta	2
UdayAmbi	2
RakeshPatel	2
SKSharma	2
NEERJABHATLA	2
MDGupte	2
AmbrishKSrivastava	4
KMPrasannaKumar	3
ShahsankShekhar	2
NayankumarHPatel	2
AaronFGomes	2
AnupDevasia	2
BharatMody	2
Dinesh	2
Girijasajjan	2
JayantKumarPanda	2
JitendraPalSinghSawhney	2
Rajasekaran	2
RanjanCRawal	2
RaviRKasliwal	2
RonnieGeorge	2
S.DattatreyaRao	2
SaketJThaker	2
SandeshSawant	2
VivekRadhakrishnan	2
SSHAKIRJAMIL	1
BhupeshSPednekar	1
JenniferStocks	1
MamtaSharma	1
OrestHurko	1
S.P.Kulkarni	1
SandeepInamdar	1
SARAVANANG	1
SBehera	1
VeenaRamanna	1
VSrinivasan	1
Manjula	1
NayanPatel	1
ShashankShekhar	1
BulaAruna	1
LokeshChaudhari	1
RohanS	1
ShrikantDeshpande	1
SudheerTulasi	1
AabhasMishra	1
AadilManzoor	1
AanalPatel	1
AarathiRajagopalan	1
AartiAgarwal	1
AartiJagannathan	1
AashimaPunyani	1
AashutoshPatel	1
ABDey	1
AbdulAhadGKhan	1
AbdulAnsari	1
AbdulMateenAthar	1
AbhaMajumdar	1
ABhargavRam	1
AbhayBhave	1
AbhayNDatarkar	1
AbhayPaliwal	1
abhayprajapati	1
AbhayTalathi	1
AbhayTBang	1
AbhayVasavada	1
AbhijitNair	1
AbhijitRLodha	1
AbhijitVasantraoKadam	1
ABHILASHCHANDRA	1
AbhilashCheriyan	1
AbhinavJain	1
ABHINAVKUMAR	1
AbhiramCherukuri	1
AbhishekBharadwaj	1
Abhishekchopra	1
AbhishekDe	1
AbhishekKandwal	1
AbhishekKumar	1
Abhisheksingh	1
AbhishekUpadhyay	1
AbhyudayKumar	1
AbinashPatro	1
AbinayaElango	1
AbinayaSubramanian	1
AbleLawrence	1
AbrahamKoshy	1
ABuvaneshwari	1
ACHAITANYAPRATYUSHA	1
AdarshKudva	1
Adhisivam	1
AditiBaruah	1
AditiChatterjee	1
AditiChaturvedi	1
AditiHegde	1
AditiNanda	1
AditiRawat	1
AditiSharma	1
AdityaAcharya	1
AdityaApte	1
AdityaIyengar	1
AdityaKumarGupta	1
AdityBansal	1
AdwaitaGore	1
AfafZia	1
AFROZABIDI	1
AgrawalKavitaKhemchand	1
AGUnnikrishnan	1
AiktaGupta	1
ainsyuhadabintiazali	1
Aishwaryajain	1
AishwaryaShodhanShetty	1
AjantaSamanta	1
AJayakumar	1
AjayChandanwale	1
AjayDuseja	1
AjayKeshavraoJawarkar	1
AjayKumarDabas	1
AjayKumarGupta	1
AjayPrasadHrishiP	1
AjeetSidana	1
AjinkyaPawar	1
AjinkyaSWazurkar	1
AjitaRathi	1
AjiteshSahu	1
Ajitgupta	1
AjitkumarGondane	1
AjitNair	1
AjitSolanki	1
AjitSood	1
AjoyKumarShahi	1
AjoyPrasadShetty	1
AJulius	1
AKanagarajan	1
AKAnand	1
AkankshaGraceWilliam	1
AkankshaRaj	1
AkashBelenje	1
AkashBihariPati	1
AkhilKantSingh	1
AKHLAKHUSSAIN	1
AKHYAKUMARKAR	1
AkileshR	1
AKiranKumar	1
AKKAMMA	1
AkoijamRavi	1
AKSHATHAN	1
AkshathaVasudevamurthyMysuru	1
AkshayaPandian	1
AkshayKapoor	1
AkshaykumarCholin	1
AkshithaKonki	1
AKSingh	1
AlbenSigamani	1
ALBERMMATHIARASU	1
AlexJoseph	1
AlfredAugustine	1
AliasgarVMoiyadi	1
AliElectricwala	1
AlinaPauly	1
AlishaMittal	1
ALKADAVE	1
AlkaJadhav	1
ALKakrani	1
AlokanandaDasgupta	1
AlokaSamantaray	1
AlokKumarBharti	1
AlokKumarSahoo	1
AlokSharma	1
AlokThakar	1
AlveeSaluja	1
AmalSuresh	1
AmandeepSinghBakshi	1
AmanMalawat	1
AmanpreetKaur	1
AMANPREETSINGH	1
AmardeepSingh	1
AmarendraKumarJha	1
AmarPazare	1
AmbarKonar	1
AmbrishMithal	1
Ambudharsharma	1
AmbujRoy	1
AMERTAGHOSH	1
AmeyBeedkar	1
AminaAhmed	1
AminHetalben	1
AminKDobaria	1
AmishaPatel	1
Amit	1
AmitaAggarwal	1
AmitabhSingh	1
AmitaBirla	1
AmitBahuguna	1
AmitBali	1
AmitBhalla	1
AmitBhandari	1
AmitBhawe	1
AmitChakrabarti	1
AMITDUTTA	1
AmitGaikwad	1
AmitHemrajPatil	1
AmitKale	1
AmitKohli	1
AMITKUMARGHOSH	1
AmitQamra	1
AmitSaraf	1
AmitSingh	1
AmitVRupapara	1
AmodKS	1
AmolAiwale	1
AmolBhalerao	1
AmolDange	1
AmolKothekar	1
AmolNPatil	1
AMOLPATEL	1
AmolSheshraoPatil	1
AmolSonawane	1
AmritaChawla	1
AmritaMohanty	1
AMRITHARAJAN	1
AMRITPALKAUR	1
AMTULAZIZTAHSEEN	1
AnadhaNGujar	1
AnaghaDudhbhate	1
ANAGHASIVANANDAN	1
AnaitaUdwadiaHegde	1
AnandGPhatak	1
AnandGupta	1
AnanditaSinha	1
AnandKawade	1
AnandParthasarathy	1
AnandPKV	1
AnandSrinivasan	1
AnantaKhurana	1
AnanthakumarPK	1
AnantJoshi	1
ANANYAKAVILAPURAPU	1
AnanyaSampath	1
AnbuMurugarajA	1
AneeshBasheer	1
AniketKakade	1
ANILBUDANIA	1
AnilChandra	1
AnilDAvhad	1
AnilKakunje	1
AnilkumarSangappaGaneshnavar	1
AnilSingh	1
AnimeshDas	1
AninditaDutta	1
AniruddhaGokhale	1
ANIRUDDHATEKKATTEJAGANNATHA	1
AnishPoornaT	1
ANITA	1
AnitaChoudhary	1
AnitaDalal	1
AnitaDhar	1
AnitaKulkarni	1
AnitaLobo	1
AnitaNShetty	1
AnitaSaibannavar	1
AnitaSPatil	1
AnithaHaribalakrishna	1
AnithaSMaiya	1
AnithaThomas	1
AnjaleeChiwane	1
AnjaliLepcha	1
AnjaliVirani	1
AnjanaJoel	1
AnjanaMishra	1
AnjuPhilipT	1
Ankeshgupta	1
AnkitaChoudhary	1
AnkitAgarwal	1
AnkitaHarijee	1
AnkitaKaasat	1
AnkitaKabi	1
AnkitaSingh	1
AnkitaTandon	1
AnkitRanpura	1
AnkurKShrivastava	1
AnkurSingh	1
AnkurSinghal	1
AnnamalaiO	1
ANNAPOORANIS	1
AnnappaKamath	1
AnneGeorgeCherian	1
AnnieJain	1
Annsunny	1
AnoopMisra	1
AnsariMia	1
AnsariSulemRiyazAhmed	1
AnshulChaudhry	1
AnsulKumar	1
AnubhaChandla	1
AnudeepJafra	1
AnudeepSairal	1
AnujaAgrawal	1
AnujaKhare	1
Anujapandit	1
AnumalaDeepa	1
ANUPAMAA	1
AnupamaBains	1
AnupamaBehera	1
AnupamaR	1
AnupamDatta	1
AnupamKumarSingh	1
AnupMajumdar	1
Anupriya	1
AnuradhaKhadilkar	1
AnuradhaRai	1
AnuragLavekar	1
AnuraVKurpad	1
Anurupa	1
ANUSHAA	1
AnushaB	1
Anushka	1
AnushreeBose	1
AnusuyaVPrabhu	1
AnwarAhmed	1
AparanjitPaulPallapati	1
aparna	1
AparnaAbhayRaut	1
AparnaB	1
AparnaBagle	1
AparnaChatterjee	1
AparnaHegde	1
APARNAM	1
AparnaPS	1
AparnaRBitla	1
AparnaSharma	1
aparnasinha	1
APOORVA	1
ApoorvSoni	1
ApurvaGawai	1
ApurvaVaidya	1
APUSHPARANI	1
ARajarajeshwari	1
ARathiga	1
AratrikaMukherjee	1
ARCHANA	1
ArchanaBajpayee	1
ArchanaBhosale	1
ArchanaBPatel	1
ArchanaKrishnaMurthy	1
archanamaan	1
ArchanaNaik	1
ArchanaPatel	1
ArchanaRSankar	1
ArchanaSharda	1
ArdijaSingh	1
ArghyaprasunRoy	1
ARIJITKUNDU	1
ARINCHOUDHURY	1
Arish	1
ArjunBK	1
ArjunKapoor	1
ArjunMC	1
ArkaBanerjee	1
ArmaanjeetSingh	1
ArnabGhorui	1
ArohiRathore	1
ArpanaIyengar	1
ArpanaKedlaya	1
ArpitaBhriguvanshi	1
ArpitaRai	1
ArpitGupta	1
ARSHEYAPARVEZMISTRY	1
ArtiGupta	1
ARULVELAN	1
ArunaBharti	1
ArunaBiradar	1
ArunajatesanSubbiya	1
ArunalokeChakrabarti	1
ArunAravind	1
ArunBal	1
ArunBansal	1
ArunchandR	1
ArunChinchole	1
ArunDodamani	1
ArunkumarShadamarshanR	1
Arunkumaru	1
ArunMaseeh	1
ArunMenon	1
ArunRajGR	1
ArunS	1
ArvinderSoin	1
ArvindKumarKairo	1
AsawariArunsatav	1
AshaAnand	1
ASHAHL	1
AshiChug	1
AshimAggarwal	1
AshimaGoyal	1
AshishAgarwal	1
AshishChoudhary	1
AshishGulia	1
AshishHSarwate	1
AshishIndani	1
AshishJoshi	1
AshishKakar	1
Ashishkumar	1
AshishKumarDixit	1
AshisMajumdar	1
Ashiyakaramveerkhan	1
AshnaShetty	1
AshokDalal	1
AshokGodavarthi	1
AshokKumarYadav	1
AshokPatil	1
AshokSharma	1
AshokVaid	1
AshuBhasin	1
AshuRastogi	1
AshutoshAgarwal	1
AshutoshKumar	1
AshutoshPandey	1
AshvinAgarwal	1
AshwinAB	1
AshwiniPawar	1
AshwiniRao	1
AshwinKaruppan	1
AshwinKPanchasara	1
AsiaFarheen	1
AsimaMukhopadhyay	1
AsimKumarMallick	1
AsimPatel	1
AsmitaJadhav	1
AsmitaMRathore	1
AsmitaWele	1
AsokanV	1
ASPrakash	1
ASWANIPS	1
ATarakeswaraRao	1
AtheenaSurendran	1
ATKRau	1
AtluriNagaSupraja	1
ATULJINDAL	1
AtulKakar	1
AtulKumar	1
AtulKumarSingh	1
AtulMDesai	1
AtulMishra	1
AtulPhillips	1
AtulRajkondawar	1
AtulSajgure	1
AvantiBiniwale	1
AvantikaGupta	1
AvijitSaha	1
AvinashBonda	1
AvinashSupe	1
AvudaiappanSankaran	1
AyshaJebinA	1
AyushGupta	1
AyyaSyamaSundar	1
AzizahmedArbar	1
B.SAjaiKumar	1
BabitaGupta	1
BABITAKATARIA	1
BabuN	1
BadiraCheriyalinkalParambil	1
BadriNarayanPatnaik	1
BadriThiruvenkatachari	1
BaidyanathChakravarty	1
BaisakhiLaha	1
BalajiChinnasami	1
BalamuruganRamadass	1
BALBIRKUMAR	1
BallaSowmya	1
BalramBhargava	1
BanamaliDas	1
BankimChauhan	1
BanshiSaboo	1
BaramaShrihari	1
BarnaliGoswami	1
BARNEYISAACTJ	1
BasantiKumariPathi	1
Basvaraja	1
BChitra	1
BeenaJoshi	1
BehramShawakPardiwalla	1
BelaShah	1
BellaDevaleenalD	1
BenuDhawan	1
BetsyJoseph	1
BeulahShekinahElango	1
BGayathri	1
BGKULKARNI	1
BhadrinathS	1
BhagirathiDwibedi	1
BhagyaranjanJena	1
BhagyashriVijayChaudhari	1
BhaktiMurkey	1
BhalachandraSKodkany	1
BHANUPRIYA	1
BharatBhoyar	1
BharatDave	1
BharathKumarK	1
BharathKumarTirupakuzhiVijayaraghavan	1
BharathwajVV	1
BharatKhurana	1
BhargaviSanket	1
BhariaviBhinde	1
BhartiWadhwa	1
BhaskarRayChaudhuri	1
BhaumikMody	1
Bhavani	1
BhavaniPK	1
BhaviniShah	1
BhavnaJoshi	1
BhavukGarg	1
BhavyaBM	1
BhaweshChandraSaha	1
BhumikaRathod	1
BHUPENDERSINGH	1
Bhupindersingh	1
BhuvneshKumarSharma	1
BibhutiSaha	1
BidyutKumarDas	1
BijanSaha	1
BIJUTHOMAS	1
BikashaBiharyTripathy	1
BikashMedhi	1
BikashRanjanKar	1
BincyJoseph	1
BinodKPATRO	1
BinodKumarThakur	1
BinuMargaret	1
BiswadipChatterjee	1
BKSrinivasaSastry	1
BKumar	1
BLahari	1
BNeha	1
BNSatish	1
BobanJ	1
BoradeSanjioBhimraoji	1
BPRATHISHA	1
BPSingh	1
BratatiBanerjee	1
BrayalDsouza	1
BSChakraborty	1
BudhadityaPaul	1
Bvankatshwarlu	1
BVSindhuja	1
CaminaAndrew	1
CarltonPereira	1
CBhavana	1
CBTripathi	1
CGopalan	1
ChakrapaniBhardwaj	1
ChanchalBhandari	1
ChandaKulkarni	1
ChandramaniBMore	1
ChandraSekharT	1
ChandrashekaraS	1
ChandrashekarB	1
ChandrashekarBolmall	1
ChandrikaArora	1
CharanSingh	1
CHERANJEEVIJAYAM	1
ChetanaMakade	1
ChetanDhamne	1
ChetanRPatil	1
ChethanaKunthurChidambar	1
chhavisawhney	1
ChinmayKar	1
ChinnathambiKamalarathnam	1
ChintaPriyankaReddy	1
ChinthakuntaVibha	1
ChitraRamamurthy	1
ChitraShivanandNayak	1
ChitraThyagaraju	1
ChitrikaSubhadarsanee	1
ChoudharyKuldeepRattaram	1
ChrisLemos	1
ChristinaFelcySaji	1
CKPonde	1
CKSwetharamani	1
CNPurandare	1
CRJayanthi	1
CRMadhuPrabhuDoss	1
CRSrinivas	1
CSYajnik	1
CUdayKumar	1
CVDivyambika	1
CVSrinivas	1
DAnilKumar	1
DanishJaved	1
DaraSinghRotwar	1
DarshnaPandya	1
DARUNA	1
DattatrayaLakshmanShinde	1
DaviesCV	1
DavinderParsad	1
DayanandaBO	1
DAYANANDALINGEGOWDA	1
DayaNandSharma	1
DBASKARAN	1
DCVenkataSRam	1
DebabrataBandyopadhyay	1
DebajyotiDas	1
DebanjanDas	1
DebasisBisoi	1
DebasishMaji	1
DebasishMandal	1
DebasisRay	1
DebopriyaChatterjee	1
DeborahSybil	1
DebrajShome	1
deebashafi	1
DeekshaGupta	1
DeeoakAssudani	1
DEEPA	1
DeepaAnneThomas	1
DeepaChakrabarti	1
DeepaHirenTrivedi	1
DeepaJadav	1
DeepakAS	1
DeepakBhosle	1
DeepakCChilkoti	1
DeepakK	1
DeepakRahangdale	1
DeepakSingla	1
DeepakSundriyal	1
DeepakTalwar	1
DeepakYKamath	1
DeepaliAmbike	1
DeepaMakhija	1
DEEPANSHI	1
DEEPESHLAD	1
DeepikaTewari	1
DeeppriyaAmbastha	1
DEEPSHIKHA	1
DEEPTIGUPTA	1
DeeptiSiddharthan	1
DeeptiSimon	1
DeeptiVibha	1
DeeptiYadav	1
DenzilBenjamin	1
DeokumarWamanraoRaut	1
DevachandranJayakumar	1
DevalParikh	1
DevangChauhan	1
DevangParikh	1
DevanshuGarg	1
DevapratimMohanty	1
DEVARAJJP	1
DevendraGupta	1
DevendraKumarSingh	1
DevendraMishra	1
DevendraPatil	1
DevendraSave	1
DevenJuneja	1
DeveshGupta	1
DeveshiGupta	1
DeveshVerma	1
DEVISREERV	1
DGSaple	1
DhananjayNKahalekar	1
DharamveerSChoudhary	1
DharanshiAmlani	1
DharavShah	1
DharaYagnangVyas	1
DHaripriya	1
DHARITRISWAIN	1
DhavalDalal	1
DheerajGopalRavindran	1
DheerajShah	1
DHimanshu	1
DhinuK	1
DhirajKumar	1
DhrutiPatel	1
DhruvaChaudhry	1
DHRUVPRAVINKUMARPATEL	1
DibyenduMukherjee	1
DileepMavalankar	1
DileepNagVinnakota	1
DilipJavalkar	1
DilipKumarSN	1
DimpleShah	1
DineshBabariya	1
DineshchandraPandya	1
DineshFrancisSwamy	1
DineshGarg	1
DineshJothimani	1
DineshKumarVarma	1
DINSHAWPARDIWALA	1
DipakVyas	1
DipaliSingh	1
DipankarDe	1
DishaGupta	1
DivakarSR	1
divendubhushan	1
DivijaPelapudi	1
DivviAnusha	1
DivyaKhare	1
DivyangnaSapra	1
DivyaPandeyY	1
Divyarani	1
DivyaSethi	1
DIVYASHUKLA	1
DIVYASTUVERT	1
DKMitra	1
DMohammedKizharIrshath	1
DNagaraju	1
DonaldJFernandes	1
DorairajPrabhakaran	1
DrishtiRajde	1
DURGAKATARMAL	1
DurgatoshPandey	1
DVBhargava	1
EazhilRajamony	1
EeshitaBhowmik	1
EktaChoudhary	1
ELICHERLAAHOBILASAINATHREDDY	1
ElizabethVarkeyCherian	1
EllanaJermiahJoseph	1
ElsaSanatombiDevi	1
ErrolSilvaPinto	1
EsaivaaniV	1
ESantoshvamsi	1
EshitaJaiswal	1
ESPreethiPoornima	1
ESWARAREDDYG	1
EswarRaoSakare	1
FaizaTekrawala	1
FalgunVyas	1
FarhaDeebaRajasab	1
FarhanARShaikh	1
FaridaKhanumAbbasi	1
FaridaModi	1
FAROOQUISHAZIAPARVEEN	1
FarrukhFaraz	1
FiddyDavis	1
FIFINAKK	1
FiruzaPatel	1
ForamMadhu	1
FREEDAMJOSEPH	1
G.Sampath	1
GAGANASHREES	1
GagandeepSingh	1
GaganPrakash	1
GajananaHegde	1
GanapathiBantwal	1
ganarajshetty	1
GaneshHegde	1
GaneshJeevanandan	1
GARGIDEY	1
GargiGandhi	1
GargiNimbulkar	1
GarimaKachhawa	1
GarimaShukla	1
GarimaSinha	1
GarreSandeep	1
GArunMaiya	1
GauravGupta	1
GauravHChhaya	1
GauravJansari	1
GauravKulkarni	1
GauravkumarBalat	1
GauravPande	1
GauravPatil	1
GauriBelsare	1
GauriduttMishra	1
GAURIMALIK	1
GautamBhaduri	1
GautamDaftary	1
GautamSharma	1
GayathriBhatNV	1
GayathrideviSK	1
GayathriKrishnamoorthy	1
GayathriRamesh	1
GayatriCK	1
GBharatiram	1
geetajagannathdoppa	1
GeetanjaliSinghal	1
GeetanjliKALYAN	1
GeetaSWadadekar	1
GeethaL	1
GeetikaPrabhakar	1
GegalPruthi	1
GeorgeMVarghese	1
GeorgiAbraham	1
GeorginaGEttiyil	1
GhazalaMulla	1
GhorpadeArunGangadhar	1
GiridharVedatnam	1
GirirajKV	1
GIRISHACN	1
GirishBakshi	1
GirishChinnaswamy	1
GitaNath	1
GitanjaliBatmanabane	1
GLGSPRUDHVIKUMAR	1
GNageswarRao	1
GopalSPillai	1
GopichandMamillapalli	1
GourdasChaudhuri	1
GourisankarKamilya	1
GovindaSharmaK	1
GovindRaghunathSuryawanshi	1
GowriswaminathamPendyala	1
GPDureja	1
GPoojithaReddy	1
GPTalwar	1
GPughalVendan	1
GRAY	1
GSampath	1
GSathishKumar	1
GSLekha	1
GSreenivasaKumari	1
GSrinivas	1
GSSreekumar	1
GSToteja	1
GULAFSHAM	1
GunaseelanRajan	1
Gunjan	1
GunjanPruthi	1
GunjanSharma	1
GunjanSingh	1
GunjitGlenRomould	1
GurappaShettyGojanur	1
GurdeepSinghDhooria	1
GurdeepSinghGill	1
GurpuneetSinghBasra	1
GurucharanBhuyan	1
GuruPrasad	1
GuruprasadKalthur	1
GurusaranSidhu	1
GVDivakar	1
GVPraveenKumar	1
Gyanchand	1
GyanendraDattaShukla	1
GyanendraKumar	1
HafizurRahman	1
HardikSapariya	1
HareshKP	1
HargovindLTrivedi	1
HariKrishanDhawan	1
HarishBhakuni	1
HarishG	1
HarishKaranth	1
HARISHKAUMARSINGHAL	1
HarishKumar	1
HARJEETSINGH	1
HarjinderKaur	1
HarleenKaur	1
HarmandeepSinghChahal	1
HarmanjitSingh	1
HarpreetSingh	1
HarshadDabhade	1
HarshadMahajan	1
HarshalaPuttaganti	1
HarshalChandorikar	1
HarshalPPatil	1
HarshavardhanRKURI	1
HarshawardhanMardikar	1
HarshdeepSinghGabba	1
HarshhanD	1
HarshilJoshi	1
Harshithabalaji	1
HarshitShah	1
HarshvardhanShrivastava	1
HeenaChhanwal	1
HeenopamaThakur	1
HEMAHA	1
HemalathaK	1
HEMAMALINIRATH	1
HemantaKumarNayak	1
HemantaPanigrahi	1
HemantBatra	1
HemantDeepakShewade	1
HemantDhusia	1
HemanthKumar	1
HemanthNandigla	1
HemantKhanna	1
HemantPThacker	1
HemantTalanikar	1
HemantZaveri	1
HemapriyaL	1
HemRaj	1
HemrajBChandalia	1
HetalNKanabar	1
HildaYenuberi	1
HIMANSHUAERAN	1
HimansuSekharMahapatra	1
HirenPatel	1
HirenThakkar	1
HitalkumarPatel	1
HiteshBhati	1
HiteshMaheshwari	1
HrishitaSandeepDahilekar	1
HSSanjana	1
Huma	1
Humairabano	1
HumairaHussain	1
HVETHAMERLINKUMARI	1
HVinodKumar	1
HVRamprakash	1
indubalamaurya	1
InduKumari	1
InduPP	1
InduPS	1
INDURAMACHANDRARAO	1
IpseetaRay	1
IrfanAhmadKhan	1
IrfanIsmailAyub	1
IshanBansal	1
IshaSudrania	1
IshitaJain	1
IshwarayyaSMathapati	1
IshwaryaGurucharan	1
IShyamSundarVaraprasadRaju	1
IsmathShameem	1
JaesonMohananPainatt	1
JAGADEESWARANVU	1
JagadishaThirthalli	1
JagadishMDeshpande	1
JAGANNATHMISHRA	1
JagannathVinayakDixit	1
JagatJeevanGhimire	1
JagatRam	1
JagdeepSThakur	1
JagdishChandra	1
JaiKiranKini	1
JaikumarGR	1
JAIMINPANDYA	1
JaitraPG	1
JanakiRamesh	1
JANAKPAREKH	1
JananiBalachandran	1
JanardhananCNarayanaswamy	1
JanardhanN	1
JanaviculamSankaranRajkumar	1
JanetJaisonVarghese	1
JANINALORENDSOUZA	1
JashvantPatel	1
JasleenKaur	1
JaspreetSinghSandhu	1
JASPREETSUKHIJA	1
JasumaRai	1
JatinKothari	1
JayaGhosh	1
JayakrishnanK	1
JayantaKumar	1
JayantaKumarBarua	1
JayantaKumarMitra	1
JayantiVasekar	1
JayantPalaskar	1
JayashreeGothankar	1
JayashreeJoshi	1
JAYASREES	1
JaydeepNandi	1
JaydipBiswas	1
JAYDONDANI	1
JayeetaVerma	1
JAYENDRAGOHIL	1
JayendraRGohil	1
JayeshKothari	1
jayeshodedra	1
JayitaDeodhar	1
JayRShah	1
JayshreeChimanbhaiPatel	1
JayshreeMahesh	1
JDLakhani	1
JeemonPanniyammakal	1
Jeevanamandadi	1
JeevanSharma	1
JEEVAS	1
JeewanRamVishnoi	1
JeewanSinghTitiyal	1
JeffersonGeorge	1
JenniferSolo	1
JhumaSankar	1
JIGISHAPATEL	1
JignaPadhiyar	1
JignaShah	1
JigneshKGadhia	1
JigneshPatel	1
JigyasaPathak	1
JineshShah	1
JishaPJanardhanan	1
JitenderNagpal	1
JITENDRAGCHAWLA	1
JitendraHVaghela	1
Jitendrakalbande	1
JitendraKumarSahu	1
JitendraRohilla	1
JITESHVERMA	1
JKavitha	1
JKLDas	1
JMuthukrishnan	1
JnanaRanjanDash	1
JogikalmatKrithikadatta	1
JohnLuke	1
JohnPS	1
JonahSandrepogu	1
JonakiPal	1
JosemundMENEZES	1
JosephineChristy	1
JosephLMathew	1
JoydeepMukherjee	1
JoyeetaMondal	1
JSKumar	1
JSTripathi	1
JUDITHSHEFALIJATHANNA	1
JyothiIdiculla	1
JYOTIKANWAT	1
JyotiPrakashSahoo	1
JyotiRameshChandran	1
JyotsnaAgrawal	1
JyotsnaPathak	1
JyotsnaSeepana	1
KabilanK	1
Kadalmanikrishnan	1
KailashP	1
KajalJain	1
KAKARLASRIROJARAMYA	1
KakshaPatel	1
KalaiselvanG	1
Kalaiselvi	1
Kalaivani	1
KalapiPatel	1
KallakuriMounika	1
KallepalliMeghana	1
KalpanaBalakrishnan	1
KalpanaKulkarni	1
KalpaPandya	1
KalpitShah	1
KalyanamRashmiDurga	1
KalyaniKhandare	1
KALYANINILESHPATIL	1
KalyaniPrapurnaSistla	1
KamaleshKumarSharma	1
KAMATHAMREKHALAKSHMI	1
KameshwarPrasad	1
KanagaPriyaaV	1
KanakNVenkateshwaraPrasad	1
KanchanMTuppadmath	1
KanchanRani	1
KANTHAKATARI	1
KANTHARAJAHE	1
KANUPRIYAKAKAR	1
KanwaljeetGarg	1
KAparnaSharma	1
KapilDevJhawar	1
KaralanglinTiewsoh	1
KarishmaSingh	1
KarthigaPrabhuJ	1
Karthikakk	1
KarthikDevarajan	1
karthikGS	1
KasturiRNath	1
KathirvelS	1
KaushalKVerma	1
KAUSHIKCHERUKURI	1
KaushikHalder	1
KaustubhJoag	1
KaustubhSansare	1
KavalipurapuVenkataTeja	1
KaveriGS	1
KavitaAgarwal	1
KavitaGupta	1
KavitaSingh	1
KavitaSrivastava	1
KavitaVanga	1
KavitaVyas	1
KavithaLakshman	1
KavithaSaravu	1
KavithaTK	1
KavyaMittimanj	1
KavyaMohan	1
KayalvizhiKB	1
KBackialakshmi	1
KChakravarthy	1
KChandraSekhar	1
KeertanMS	1
KeerthanaPrasad	1
KeerthikaR	1
KeerthilathaMPai	1
KelikaPrakash	1
KetakiJagtap	1
KetanVagholkar	1
KeyurKrishnakantPatel	1
KeyurParikh	1
KEzhilVendhan	1
KhumanthemPratimaDevi	1
KhushbooBherulalJain	1
KhushbooGajjar	1
KHYATICJETHVA	1
KiranBPatel	1
KirandeepKaur	1
KiranKumar	1
KiranKumarPrathipati	1
KiranmayiKoni	1
KiranMitra	1
KiranMunne	1
KiranSK	1
[truncated: 1,872 more rows]

## Sheet: Final Summary
FINAL LIST OF UNIQUE NAMES AND THE NUMBER OF RECORDS EACH					FINAL LIST OF NAMES AND THE NUMBER OF RECORDS EACH THAT WERE UNRESOLVED
Names	Number of records	Comment	Number of names		Names	Number of records	Comment	Number of records
MurugananthanK	108	Column A has 3916 names, accounting for 6604 records	3916		AgamShah	2	The records not accounted for in columns A and B are 33+26+2, ie 61 records, as detailed on sheet Summary. 48 names account for these 61 records.	33
RavindraMittal	61	They also account for 179 name variants and their associated records.	179		AjayAlexander	1		26
SwapnaliRaut	53	As such, they account for 4095 names and 6604 records.	4095		AkhileshSharma	1		2
RajivJoshi	44				AlokKumar	1		61
ShaileshSingh	40				AmitKumar	1
SandeepSingh	34				AmolPatil	1
MudgalKothekar	34				AnilAvhad	1
KevinKansagra	34				AnshulAttrey	2
PrashantModi	31				ArvindKumar	2
RohitArora	29				AshokaKumarSingh	1
KrishnaMohan	25				AshokKumar	1
AraniChatterjee	24				BillBrashier	1
DharmeshDomadia	21				ChiragShah	1
RajkumarManchanda	21				DevenParmar	2
RajasekharaReddyTamma	19				DhruvJain	1
ManishMistry	18				KiranMarthak	2
DeveshKumar	18				LalitLakhwani	1
RajendraHJani	18				MadhuGupta	1
SanishDavis	18				MaulikDoshi	2
SubhashThuluva	17				OmPrakash	1
KManjunath	17				OPSINGH	1
KumarPrabhash	17				ParthSharma	1
MilanSatia	15				PiyushAgarwal	1
TSAKishore	15				PrasannaCGanapathi	1
BhupeshDewan	15				PremShankerUpadhyay	1
RajendraCRane	14				PuravThakkar	1
SubhraLahiri	13				RajeshkumarSingh	1
VanitaNoronha	13				RipalGharia	1
Nithya	13				SanishDavis	1
AnuritaMajumdar	13				SanjayKumar	2
AkhileshSharma	13				SanjayMehendale	1
SudeepGupta	12				SanjaySharma	1
BIJUGEORGE	12				SanjeevHegde	1
VijayMPatil	12				SanjeevKumar	1
SwetNisha	11				ShashiKant	2
LalitLakhwani	11				ShilpaArora	1
JayashriKrishnan	10				ShilpiDhawan	5
SUDHINDRAMOHANBHATTACHARYA	10				ShriprasadJoshi	1
ArvindBagga	10				SowmyaBondalapati	1
NomitaBhandari	10				SrikanthTripathy	1
AnilPareek	10				SudhirBhandari	1
Shalimar	10				SumitArora	1
VivekAggarwal	10				TapanShah	1
VivekanandJha	10				TarunPandotra	1
VijayaJaiswal	9				umakumar	1
SSaiKrishna	9				UpendraKaul	1
AditiDatta	9				VijayKumar	2
NVasudevBallal	9				YogeshSharma	1
AGopalRao	9				TOTAL	61
DenisXavier	9
DEEPAKBHAMBE	9
TanujaManojNesari	9
RABadwe	9
NagalingeswaranKumarasamy	9
ManjulaS	9
ShivaprasadSGoudar	8
AnilK	8
AnantRamaswamy	8
NilayKantiDas	8
HittSharma	8
VinitKumarSrivastava	8
SudhirKumar	8
AjayKumarYadav	8
SSadgune	8
DineshS	8
JaideepAGogtay	8
LalitenduMohanty	8
AshishBavdekar	8
AseemBhatnagar	8
ShivIssar	8
PawanGupta	8
ParvezKosgi	8
ShilpiDhawan	8
SundeepSalvi	7
SunilGarg	7
SanjayPatel	7
ParthasarathiBhattacharyya	7
TaufikMomin	7
ShaileshMehta	7
PravinGhadge	7
AkhilKumar	7
GautamiSPenmetsa	7
BhupeshBagga	7
AmitBhatt	7
PrashantAPandya	7
GopeshMangal	7
HirenPrajapati	7
VijayKumarChopra	7
SanjaykumarMaroo	7
BipinKumarSethi	7
DebasishHota	7
VMohan	7
PiyushAgarwal	7
VrishaMadhuri	6
MamtaMadaan	6
SupriyaBhalerao	6
RitikaBajaj	6
VikhramRamasubramanian	6
AshishMungantiwar	6
AbhinavTalekar	6
DeepaliMittal	6
AlokSrivastava	6
AMAmalahazel	6
AtulSharma	6
RajaRamachandran	6
KanhaiyaLalKishnani	6
AbdulHannan	6
Vikasostwal	6
KalpanaBKachare	6
MrutyunjayaGanigar	6
GundugurthiPrasadRao	6
Sunita	6
VenkatramanR	6
AkashKumar	6
AnkitaChugh	6
ARVINDCHOPRA	6
ChanderdeepSharma	6
CPadmapriyadarsini	6
JamilaJoseph	6
iSamirMalhotra	6
DevenParmar	6
PickluChaudhuri	5
TCRaghuram	5
KVVPrasad	5
RohitBhatia	5
RajaNarayanan	5
RohitWalia	5
SushilKumarAnand	5
KhaledMohsinBadaam	5
TarunPuri	5
NamrataSharma	5
AsimAliKhan	5
Ataalishaikh	5
ShomaDas	5
AnantBagul	5
AmitJoshi	5
AmolDongre	5
Eeshaanranjan	5
KeyaChakraborty	5
AnantMohan	5
AnitSingh	5
BiswanathBasu	5
VimalMehta	5
ChandraViswanathan	5
DeepaJoshi	5
DeepakSawhney	5
SanjibKumarPanda	5
KanchanTyagi	5
PranjalAusekar	5
Ukmisra	5
VineetAhuja	5
AnandVKulkarni	5
JyotiBajpai	5
SrikanthTripathy	5
SwarnenduMandal	4
AkhilKapoor	4
SuyogMehta	4
VanitaSabhahit	4
SachinSingh	4
VarunDhir	4
ShajuJacobP	4
NikhilTandon	4
SatyajeetMisra	4
JayanteeKalita	4
TarunNarang	4
PrasanthGanesan	4
MukeshKumar	4
SuneelVartak	4
RaviPanchal	4
KhokanDebnath	4
SeemaBawangade	4
SurendraBorgharkar	4
NaziaNazir	4
ViralShah	4
VaishalShah	4
GajananBhat	4
RahulMahajan	4
DebadattaNayak	4
ChandniSinha	4
AmarinderSingh	4
AmitNasa	4
BCSharma	4
RMChhabra	4
AnandVTendulkar	4
AnilKhurana	4
RamanaReddyMV	4
GagandeepKang	4
PrabhatBhargava	4
AkashPatel	4
DineshKS	4
DhruvaNathGhosh	4
BiswajitDubashi	4
AnupamaTadepalli	4
AditiSinha	4
ApurbaBarman	4
RCSatishKumar	4
AshayKarpe	4
BNPatnaik	4
RMAnjana	4
RBSati	4
ArijitGhosh	4
AmitGoel	4
ARSHIYASULTANA	4
madhuuddaraju	4
AshishGawde	4
BhavnaSriramka	4
AshwinPorwal	4
HasmukhJain	4
DRaghunadharao	4
BhawanaAwasthi	4
CDevanpally	4
DCDoval	4
BVishnuBhat	4
JaiBhagwanSharma	4
RameshKumarR	4
MadhavaReddy	4
MSakthiBalan	4
SureshHAdvani	4
ShashikantApte	4
ShrikrishnaKolte	4
SubramanianL	4
ShreepadBhat	4
VikenderSingh	4
KeshavamurthyVinay	4
MeenakumariR	4
JacobJohn	4
AbyAbraham	4
MurtuzaBughediwala	4
VikramGota	4
YatinMehta	4
GanesanKarthikeyan	4
PrasannaNarasimhaRao	4
RajasriGYaliwal	4
Achaudhari	4
KSunilNaik	4
MayurSoni	4
PremPais	4
RadhikaBobba	4
SanjeevSinha	4
ShyamSundar	4
AlpeshkumarPatel	4
AmbadyRamachandran	4
SriganeshK	4
NeenaValecha	4
RajnishNagarkar	4
ShekharDawkhar	4
AmbrishKSrivastava	4
AjayAlexander	4
AmolPatil	4
AnilAvhad	4
SanjeevHegde	4
ManuGoel	3
AnkurLuthra	3
RameshJagannathan	3
NehaDeshpande	3
VishnuVY	3
SAKSHIJAIN	3
PriyaDsouza	3
ManjunathaR	3
ThanujaNaidu	3
SanjayHake	3
VinayVKumar	3
NilanjanSaha	3
PranjaliKurhekar	3
SanthoshRao	3
SumedhBondal	3
SantoshKadam	3
Rajeshri	3
SavitaposhattiGopod	3
RAMSURATHKUMARK	3
SayanBasu	3
MaduraC	3
NileshPatel	3
JuiBhandare	3
SmitaREngineer	3
JyotsnaPunj	3
UmeshKUMAR	3
VikramMahajan	3
SoniaDatta	3
ReshmaBM	3
PankajHari	3
SukhpalKaur	3
DivyaJain	3
PravinkumarGPatil	3
SmithaK	3
KapilArora	3
ShekharAnand	3
RakhiMaiwall	3
ShilpaBansal	3
RameshBhatM	3
ShoibalMukherjee	3
MeenuMittal	3
TapanKumarPal	3
ShubhashreeMN	3
UrmilaThatte	3
SmitaJoshi	3
MaheshShinde	3
SmrutiJagtap	3
RohitSaxena	3
AshwaniSood	3
AVenkateshwarRao	3
RameshKannan	3
ManjuSengar	3
ShuchitaMundle	3
VinodKumar	3
LakshimiLakshmanan	3
NeelimaMishra	3
SThanikachalam	3
RuchikaLulla	3
RajuTitusChacko	3
GuljitChaudhri	3
CKavita	3
GSethuraman	3
BinodSah	3
SukanyaMitra	3
MohdAshrafGanie	3
RobertFernandez	3
AnilKukreja	3
AshaB	3
AjoyOommenJohn	3
SARAVANANSP	3
ArunBhatt	3
RashmiAgarwal	3
BhausahebBagal	3
AditiChopra	3
AbhimanyuVasudeva	3
SahGaurangKrishna	3
NavyaCN	3
AnujBhardwaj	3
DERLINTHOMAS	3
RajnishRaj	3
DushyantBalat	3
SachinSureshJadhav	3
HemaDivakar	3
GPISingh	3
AnuKorula	3
MUKTAAGARWAL	3
DIVYAMEENA	3
VijetaBajpai	3
ShivShankarAgarwal	3
NeerjaBharti	3
KoushikNarayanSubramanyam	3
BhavnaGupta	3
MeruS	3
AshishOmprakashGoyal	3
PangaGnanaSaritaKumari	3
GauravJain	3
PoonamKumari	3
AbrahamKurian	3
PrabhatSinghMalik	3
AnimeshRay	3
SanjeevHanda	3
RekhaGupta	3
SulochanaBhat	3
RiteshKalaskar	3
KaminiARao	3
EHemanthRaj	3
AnandNikalje	3
ChandrasekharBal	3
Balwinderjitsingh	3
RajeshwarNathSrivastava	3
SwatiDatta	3
ThangarajanRajkumar	3
VinayChugh	3
GovindPrasadDubey	3
Jeetinderkaur	3
JeyarajDPandian	3
Kalavathy	3
Kouser	3
SanthoshKumar	3
Mirunalini	3
NamanHShah	3
Nandini	3
RambabuTanikonda	3
ShailajaU	3
RajanSujeet	3
SomashekharMarutiraoNimbalkar	3
BVishwanathTantry	3
TarunKumarAB	3
AlkaKriplani	3
AnupThakar	3
ARPradeepkumar	3
ArvindKumarMorya	3
CSPramesh	3
DileepKadam	3
HrishikeshKumar	3
ManjushaPatankar	3
MeenotiPotdar	3
MridulDhar	3
NarinderPalSingh	3
SalilMaheshwari	3
SANDEEPSAHU	3
ShivarajWarad	3
ShrutiJain	3
ShwetaParwe	3
VanitaAhuja	3
AjayK	3
ARajendraKumar	3
PadmanabhaShenoy	3
AnandPendse	3
BabitaGhai	3
BKanthaSree	3
BSPrasad	3
CharuGautam	3
GirishRajadhyaksha	3
MeghaC	3
RajeshCN	3
SadanandCD	3
RajKumar	3
SwapnilChandrakantRaskar	3
VdFalgunPatel	3
AnilBhansali	3
MonikaObrah	3
KMPrasannaKumar	3
AgamShah	3
AnshulAttrey	3
BillBrashier	3
SanjaySharma	3
ShashiKant	3
SumitArora	3
TarunPandotra	3
KanujiThakor	2
Prabhaadhikari	2
NikhilSGhadyalpatil	2
AnupamPrakash	2
NareshkumarNarayanwal	2
PramodKumarAV	2
NishantSahay	2
NikitaMehra	2
LokeshHolagundi	2
MrigankaMouliSaha	2
SukalkarShrushtiMahendra	2
PratibhaSD	2
GauravSinghTomar	2
PraveenRamar	2
SumantaNandi	2
PraveenkumarGarg	2
TanviShah	2
PraveshKaushik	2
VaishaliWaindeskar	2
KarunaShanker	2
Piyushjain	2
MahalakshmiGaddi	2
SHILPASARANGKORE	2
PrayagShah	2
ShailendraDadaraoKatakdound	2
VijayalakshmiSivapurapu	2
SonaliSharma	2
JabeenAnjum	2
KshitizMurdia	2
PriyankaChauhan	2
SujaySrinivas	2
RajaDhar	2
SunilRathi	2
MaheshSuryavanshi	2
BobbyJohn	2
DeepaT	2
PallaviManishSule	2
RachanaND	2
ParthaGokhale	2
RajendraAlkuti	2
LalitKumar	2
RajeshKhadgawat	2
SunitaJRamanand	2
Mamatha	2
VarunSMehta	2
RajeshVenkataraman	2
ShibashishBhattacharya	2
RajinderKJalali	2
SmitaNDeshpande	2
RajivSinha	2
PRAGYASHUKLA	2
RakeshKumarYadav	2
SKkabra	2
AshitaKalaskar	2
NamrataRaoS	2
CHRamaKrishnaPrasad	2
SoumitaBagchi	2
KamalKajal	2
SrinibashSahoo	2
ManishNarang	2
ShraddhaKode	2
RamGupta	2
GNNikisha	2
ManishaBisht	2
SujitKumarTripathy	2
RRanadheer	2
SumitSinha	2
KIlango	2
NishantNaniah	2
ManjunathMarutiPol	2
AVNSridhar	2
DharampalSinghSudan	2
OPKharbanda	2
SangitaMahendraKumbhojkar	2
PadmineeKrishnan	2
reemawadhawa	2
AthulThomas	2
ReenaDas	2
LakshmiKumar	2
Reeshajoshi	2
ARUNCHAWLA	2
RekhaSingh	2
ParthivMehta	2
RenuSinha	2
VijayalakshmiBhatia	2
RenukaMunshi	2
sriganesh	2
RenuMadan	2
JulietRebello	2
RajatHazra	2
ParthJoshi	2
RichaRai	2
NishadPlakkal	2
IndarKumarSharawat	2
ManjunathShenoy	2
AnanyaNanda	2
RITUPARNAMAITI	2
ShoaibMohammad	2
RajKanwarYadav	2
NarayanPrasad	2
NagaratnaR	2
AnjaliKochhar	2
KapilPandya	2
ShwetaChaurasia	2
ManuTandon	2
SKKar	2
RavinderTyagi	2
SanjayMiglani	2
MBAgarwal	2
GBabu	2
RahulMayekar	2
Sandipbaheti	2
MehakSingh	2
KrunalDalal	2
IndiraGurajala	2
SPSGaur	2
SACHIDANANDJEEBHARATI	2
SrikantaPandit	2
KarunaYM	2
NeelakantKrishnan	2
SachinDevendraraoShende	2
RSrujangoud	2
SadhanaMisar	2
NibeditaDixit	2
AbantiSaha	2
SubhasishPatnaik	2
MeenuBajpai	2
KurliSankar	2
SamikshaBhattacharjee	2
SujayKulkarni	2
SAMEERBAKHSHI	2
KushalMital	2
SandeepNair	2
NipunVerma	2
BLMehra	2
NiranjanThomas	2
SangeetaTalwar	2
SunitaRajadhyaksha	2
NeelimaKatti	2
VSatyaSureshAttili	2
SanjayMittal	2
NityaPandita	2
KavithaDhanasekaran	2
ShreeprasadVWagle	2
SanjaySingh	2
SwathiN	2
SanjeevBhoi	2
PNSylaja	2
SanjivChoudhary	2
TariniJoshi	2
MitaNandy	2
PreethamPai	2
CMuraliKrishna	2
PadmajaMarathe	2
SaradaOta	2
anuragkumartiwari	2
SaravananGurumurthy	2
UmeshShukla	2
DilipMahalanabis	2
SwardaUppin	2
Saurabhvig	2
LakshmiKantaMondal	2
MohitKheur	2
ETNeelakandanMooss	2
MonjoriMitra	2
SHANMUGAVALLIE	2
MraduGupta	2
ChetanPatil	2
SagarBhosale	2
MVPadmaSrivastava	2
SureshJain	2
PVeerendraKumar	2
ShubhadeepSinha	2
DLVenkatesh	2
MaheshDesai	2
VGVaidya	2
KiranKhandare	2
PriyaR	2
MugdhaMangaonkar	2
VivekSood	2
IndraneelMittra	2
VijoyKumarJha	2
NilofarShaikh	2
VKSashindran	2
AnishKeepanasseril	2
PrabhatKumarSharma	2
NagalakshmiAnandaPadmanabhan	2
WASIMULHODA	2
SheilaBhave	2
AnandPandit	2
RakeshChugh	2
PradeepDas	2
DEBARATIGOSWAMI	2
RajagopalanVenkatraman	2
AnuSaraVarghese	2
MohdAleemuddinQuamri	2
AnuvaBhandari	2
NageshBolla	2
DeepakBansal	2
PankajChaturvedi	2
AnupAnvikar	2
BaijuRM	2
DeepaliValecha	2
NarasimhaswamyMS	2
DeepikaPai	2
AnjolieChhabra	2
AnzaKhader	2
SPSardeshmukh	2
AsavariDesai	2
YashpalSingh	2
DevalMistry	2
ChitranshuVashishtha	2
AparnaMukherjee	2
KartikeyaParmar	2
DipenPatel	2
LeelavathyB	2
DipikaSur	2
MonikaAnant	2
SamiranPanda	2
AtulBatra	2
DishaShetty	2
PriyamvadaGupta	2
DIVYAGUPTA	2
AnkurJindal	2
AnushkaPatel	2
RajKumarMaurya	2
ShivikaNath	2
SumanG	2
JagdishKathwate	2
VinodCN	2
AjayPuri	2
AntaryamiMaharana	2
RajasreeBiswas	2
GauraviMishra	2
AnjuSinha	2
ChandramaniSingh	2
ArindamNandyRoy	2
ApurbaGhosh	2
AbhinavDeshpande	2
DeepakThapa	2
BalendraPratapSingh	2
MaheshVerma	2
NSMAMATHA	2
AashimaDabas	2
AristaLahiri	2
AjayMehta	2
MURUGANANDM	2
AshviniVitthalKamble	2
NoushinAbdulMajiyd	2
AshwiniA	2
PratimaSingh	2
KUMARIARCHANA	2
PranjaliBawankar	2
DheerajKumarKoli	2
AmarjeetKumar	2
FORAMJOSHI	2
Rameshchowdhary	2
SavitaGupta	2
SanjeevVerma	2
HARBANSSINGH	2
ShyamCharanMeena	2
AAbhinav	2
NSRIDHAR	2
InduKapoor	2
Suhani	2
ELavanya	2
TitikshaGoyal	2
HarshMittal	2
ChaitanyaJoshi	2
RSSharma	2
VivekanandKattimani	2
KRajalakshmi	2
AmitabhDutta	2
AKHILESHWAR	2
VivekKumar	2
RameezNHussain	2
AmbiliR	2
SBalamurugan	2
GBSumalatha	2
afzalali	2
gopalkrishanjalwal	2
AdilRais	2
DevendraChaukar	2
HarishkumarLalan	2
KalpanaBansal	2
AjaySingh	2
KanaRamJat	2
AshishBindra	2
KedarGanla	2
ArunmozhimaranElavarasi	2
MonishaPKhatri	2
AmiyaKumarBarik	2
KshirodKumarRatha	2
AbhishekPathak	2
KrishnaPandey	2
AboliPatil	2
Jyotimala	2
ArunMuthukumarMK	2
ManishaSahay	2
AjayKumar	2
MeghanaPatil	2
Ajaymahajan	2
MithunSharma	2
AbhishekDas	2
MuditTyagi	2
SushmitaBanerjee	2
NambiathSujata	2
AnirbanChatterjee	2
NikhilMudgalkar	2
AbdulIndikar	2
PadmanabanKandaswamy	2
ANJUDHAWAN	2
SANJAYKUMARBHADADA	2
AnkitaPatel	2
AnilAgarwal	2
AnshulaDeshpande	2
PrafulMBarvalia	2
AmrutaJoshi	2
PrateekKumarPanda	2
AshishSharma	2
AjoyRoychoudhury	2
AnahitaRChauhan	2
RajatSinghal	2
AmitabhaSengupta	2
AbhishekVRaut	2
AshishPathak	2
ARathna	2
AshokKumarSwain	2
SakshiSharma	2
Ashutoshkaushal	2
AnoopSaraya	2
AshokRoopchandWadhwani	2
SaurabhKumarDas	2
AwadhKishorPandit	2
SubhasishKamalGuha	2
AtreyJPaiKhot	2
ShivaprasadBM	2
BhuvanaK	2
BrijeshArora	2
AtulLondhe	2
SugatJawade	2
BSomaRaju	2
SujoyGhosh	2
ChandrashekarBR	2
SushantMeshram	2
AlanHatfield	2
TSDUDHAMAL	2
AartiKinikar	2
ChaitaliChindhalore	2
DevalinaGoswami	2
ChaithraShenoy	2
DeepakGunjan	2
VishalRao	2
AvinashGaikwad	2
VinodKumarVerma	2
AlokChaturvedi	2
MukundZarapkar	2
FarazFarishta	2
GajananPatil	2
ShivaniSingh	2
GaneshJadhav	2
AmberRawat	2
GauravSikri	2
UshaKumariChaudhary	2
GerardMarshallRaj	2
ChhayaSuryawanshi	2
HarleenKaurSoni	2
ChintanKhandhedia	2
HarshPriya	2
GhanshyamYadav	2
SavitriVasudevBaikampady	2
Gopalakrishnan	2
HemantGupta	2
RavinderGoswami	2
ArzeenaJabeen	2
VanlalnghakaDarlong	2
IsukapalliVani	2
JHareendranNair	2
JagadeeshTV	2
JhumaBiswas	2
SupriyaMishra	2
Nivedita	2
HEMANTBHAGAT	2
NamrataKumar	2
HimanshuParikh	2
PradnyaBhalerao	2
PRADHAKRISHNAN	2
Anjana	2
HarshadArgekar	2
AsruKSinha	2
ShripadBanavali	2
BHARATHIKUMARAMANGALAM	2
VivekVasudeoPai	2
ChithraA	2
AjitMullasari	2
BhartiDaswani	2
DeeptiThandaveshwar	2
SandeepSinghSidhu	2
MeenakshiSundari	2
DINESHBHAIPRAJAPATI	2
AAppalaraju	2
AkilaBalasubramaniyan	2
Balasubramanyam	2
JagannathanBalavenkatasubhramanian	2
GMPrasad	2
HarvinderSinghChhabra	2
KalyanaChakravarthyPentapati	2
DilipKarnad	2
KeyaLahiri	2
KirudhnaKumarKosanamSubramanian	2
MKDaga	2
NiharBhoi	2
RajendarsinghRajput	2
SailajaVani	2
PradeepSambarey	2
MuthuSendhilKumaran	2
RamamurthyShanmugapriya	2
PunamSawarakar	2
SurinderRana	2
Sushma	2
TusharBandgar	2
YogeshTKotangale	2
PawanKumarSingh	2
SheetalS	2
HimanshuShashikantPophale	2
HUZAIFBSHAIKH	2
JaiminiJPatel	2
JothydevKesavadev	2
LaxmiSangolli	2
KMadhaviLatha	2
MaheshKate	2
AmitaMaheshwari	2
CharuMohanMarya	2
MBBellad	2
MilindNadkar	2
JNirmala	2
poorni	2
PLGramapurohit	2
PrajwalitKende	2
PravinKVaddavalli	2
PKar	2
PradeepShindhe	2
RaghavendraTophakhane	2
Ramyavel	2
AJVSaiPrasad	2
SandhiyaS	2
SarbaniGhoshLashkar	2
shubhadavalagi	2
ShwetaChandankhede	2
JoshiSA	2
SupriyaChopra	2
TapankumarMShah	2
VivekDave	2
VeeraswamySeshiah	2
Adarsha	2
APDubey	2
BivasBiswas	2
GeorgeDsouza	2
ManjulaSingh	2
MSJawahar	2
MumtazHussain	2
NaseemShah	2
NaveenNaikB	2
NeerajKumar	2
PragyaPandey	2
RajendraNarayanSharma	2
RajeshKumawat	2
RohitSarin	2
SaileeKadam	2
SanjibkumarDas	2
SavitaSAngadi	2
SELANSEKARAN	2
ShivRamanDugal	2
SIDDUCHARKI	2
SRamkiran	2
SudhirRawal	2
SunilSazawal	2
TUHINKANTIBISWAS	2
VijayaPandit	2
Vivekanandkullolli	2
HardikPatel	2
AbhayVisputeShantaram	2
AdarshShetty	2
AishwaryaVenkataraman	2
AnandKrishnan	2
AnkeshBarnwal	2
CecilRoss	2
DineshKhullar	2
DSArya	2
HrishikeshPatkar	2
JohnPaulM	2
KaminiDhiman	2
MaheshPatil	2
NikhilSawant	2
RahulKrishnatry	2
RameshwariSinghal	2
RandeepGuleria	2
SharatDamodar	2
ShyamalaRajkumar	2
TejpalGupta	2
UdayAmbi	2
RakeshPatel	2
SKSharma	2
NEERJABHATLA	2
MDGupte	2
ShahsankShekhar	2
NayankumarHPatel	2
AaronFGomes	2
AnupDevasia	2
BharatMody	2
Dinesh	2
Girijasajjan	2
JayantKumarPanda	2
JitendraPalSinghSawhney	2
Rajasekaran	2
RanjanCRawal	2
RaviRKasliwal	2
RonnieGeorge	2
S.DattatreyaRao	2
SaketJThaker	2
SandeshSawant	2
VivekRadhakrishnan	2
AlokKumar	2
ChiragShah	2
PrasannaCGanapathi	2
ShriprasadJoshi	2
SowmyaBondalapati	2
SudhirBhandari	2
YogeshSharma	2
KiranMarthak	2
MaulikDoshi	2
VijayKumar	2
SSHAKIRJAMIL	1
BhupeshSPednekar	1
JenniferStocks	1
MamtaSharma	1
OrestHurko	1
S.P.Kulkarni	1
SandeepInamdar	1
SARAVANANG	1
SBehera	1
VeenaRamanna	1
VSrinivasan	1
Manjula	1
NayanPatel	1
ShashankShekhar	1
BulaAruna	1
LokeshChaudhari	1
RohanS	1
ShrikantDeshpande	1
SudheerTulasi	1
AabhasMishra	1
AadilManzoor	1
AanalPatel	1
AarathiRajagopalan	1
AartiAgarwal	1
AartiJagannathan	1
AashimaPunyani	1
AashutoshPatel	1
ABDey	1
AbdulAhadGKhan	1
AbdulAnsari	1
AbdulMateenAthar	1
AbhaMajumdar	1
ABhargavRam	1
AbhayBhave	1
AbhayNDatarkar	1
AbhayPaliwal	1
abhayprajapati	1
AbhayTalathi	1
AbhayTBang	1
AbhayVasavada	1
AbhijitNair	1
AbhijitRLodha	1
AbhijitVasantraoKadam	1
ABHILASHCHANDRA	1
AbhilashCheriyan	1
AbhinavJain	1
ABHINAVKUMAR	1
AbhiramCherukuri	1
AbhishekBharadwaj	1
Abhishekchopra	1
AbhishekDe	1
AbhishekKandwal	1
AbhishekKumar	1
Abhisheksingh	1
AbhishekUpadhyay	1
AbhyudayKumar	1
AbinashPatro	1
AbinayaElango	1
AbinayaSubramanian	1
AbleLawrence	1
AbrahamKoshy	1
ABuvaneshwari	1
ACHAITANYAPRATYUSHA	1
AdarshKudva	1
Adhisivam	1
AditiBaruah	1
AditiChatterjee	1
AditiChaturvedi	1
AditiHegde	1
AditiNanda	1
AditiRawat	1
AditiSharma	1
AdityaAcharya	1
AdityaApte	1
AdityaIyengar	1
AdityaKumarGupta	1
AdityBansal	1
AdwaitaGore	1
AfafZia	1
AFROZABIDI	1
AgrawalKavitaKhemchand	1
AGUnnikrishnan	1
AiktaGupta	1
ainsyuhadabintiazali	1
Aishwaryajain	1
AishwaryaShodhanShetty	1
AjantaSamanta	1
AJayakumar	1
AjayChandanwale	1
AjayDuseja	1
AjayKeshavraoJawarkar	1
AjayKumarDabas	1
AjayKumarGupta	1
AjayPrasadHrishiP	1
AjeetSidana	1
AjinkyaPawar	1
AjinkyaSWazurkar	1
AjitaRathi	1
AjiteshSahu	1
Ajitgupta	1
AjitkumarGondane	1
AjitNair	1
AjitSolanki	1
AjitSood	1
AjoyKumarShahi	1
AjoyPrasadShetty	1
AJulius	1
AKanagarajan	1
AKAnand	1
AkankshaGraceWilliam	1
AkankshaRaj	1
AkashBelenje	1
AkashBihariPati	1
AkhilKantSingh	1
AKHLAKHUSSAIN	1
AKHYAKUMARKAR	1
AkileshR	1
AKiranKumar	1
AKKAMMA	1
AkoijamRavi	1
AKSHATHAN	1
AkshathaVasudevamurthyMysuru	1
AkshayaPandian	1
AkshayKapoor	1
AkshaykumarCholin	1
AkshithaKonki	1
AKSingh	1
AlbenSigamani	1
ALBERMMATHIARASU	1
AlexJoseph	1
AlfredAugustine	1
AliasgarVMoiyadi	1
AliElectricwala	1
AlinaPauly	1
AlishaMittal	1
ALKADAVE	1
AlkaJadhav	1
ALKakrani	1
AlokanandaDasgupta	1
AlokaSamantaray	1
AlokKumarBharti	1
AlokKumarSahoo	1
AlokSharma	1
AlokThakar	1
AlveeSaluja	1
AmalSuresh	1
AmandeepSinghBakshi	1
AmanMalawat	1
AmanpreetKaur	1
AMANPREETSINGH	1
AmardeepSingh	1
AmarendraKumarJha	1
AmarPazare	1
AmbarKonar	1
AmbrishMithal	1
Ambudharsharma	1
AmbujRoy	1
AMERTAGHOSH	1
AmeyBeedkar	1
AminaAhmed	1
AminHetalben	1
AminKDobaria	1
AmishaPatel	1
Amit	1
AmitaAggarwal	1
AmitabhSingh	1
AmitaBirla	1
AmitBahuguna	1
AmitBali	1
AmitBhalla	1
AmitBhandari	1
AmitBhawe	1
AmitChakrabarti	1
AMITDUTTA	1
AmitGaikwad	1
AmitHemrajPatil	1
AmitKale	1
AmitKohli	1
AMITKUMARGHOSH	1
AmitQamra	1
AmitSaraf	1
AmitSingh	1
AmitVRupapara	1
AmodKS	1
AmolAiwale	1
AmolBhalerao	1
AmolDange	1
AmolKothekar	1
AmolNPatil	1
AMOLPATEL	1
AmolSheshraoPatil	1
AmolSonawane	1
AmritaChawla	1
AmritaMohanty	1
AMRITHARAJAN	1
AMRITPALKAUR	1
AMTULAZIZTAHSEEN	1
AnadhaNGujar	1
AnaghaDudhbhate	1
ANAGHASIVANANDAN	1
AnaitaUdwadiaHegde	1
AnandGPhatak	1
AnandGupta	1
AnanditaSinha	1
AnandKawade	1
AnandParthasarathy	1
AnandPKV	1
AnandSrinivasan	1
AnantaKhurana	1
AnanthakumarPK	1
AnantJoshi	1
ANANYAKAVILAPURAPU	1
AnanyaSampath	1
AnbuMurugarajA	1
AneeshBasheer	1
AniketKakade	1
ANILBUDANIA	1
AnilChandra	1
AnilDAvhad	1
AnilKakunje	1
AnilkumarSangappaGaneshnavar	1
AnilSingh	1
AnimeshDas	1
AninditaDutta	1
AniruddhaGokhale	1
ANIRUDDHATEKKATTEJAGANNATHA	1
AnishPoornaT	1
ANITA	1
AnitaChoudhary	1
AnitaDalal	1
AnitaDhar	1
AnitaKulkarni	1
AnitaLobo	1
AnitaNShetty	1
AnitaSaibannavar	1
AnitaSPatil	1
AnithaHaribalakrishna	1
AnithaSMaiya	1
AnithaThomas	1
AnjaleeChiwane	1
AnjaliLepcha	1
AnjaliVirani	1
AnjanaJoel	1
AnjanaMishra	1
AnjuPhilipT	1
Ankeshgupta	1
AnkitaChoudhary	1
AnkitAgarwal	1
AnkitaHarijee	1
AnkitaKaasat	1
AnkitaKabi	1
AnkitaSingh	1
AnkitaTandon	1
AnkitRanpura	1
AnkurKShrivastava	1
AnkurSingh	1
AnkurSinghal	1
AnnamalaiO	1
ANNAPOORANIS	1
AnnappaKamath	1
AnneGeorgeCherian	1
AnnieJain	1
Annsunny	1
AnoopMisra	1
AnsariMia	1
AnsariSulemRiyazAhmed	1
AnshulChaudhry	1
AnsulKumar	1
AnubhaChandla	1
AnudeepJafra	1
AnudeepSairal	1
AnujaAgrawal	1
AnujaKhare	1
Anujapandit	1
AnumalaDeepa	1
ANUPAMAA	1
AnupamaBains	1
AnupamaBehera	1
AnupamaR	1
AnupamDatta	1
AnupamKumarSingh	1
AnupMajumdar	1
Anupriya	1
AnuradhaKhadilkar	1
AnuradhaRai	1
AnuragLavekar	1
AnuraVKurpad	1
Anurupa	1
ANUSHAA	1
AnushaB	1
Anushka	1
AnushreeBose	1
AnusuyaVPrabhu	1
AnwarAhmed	1
AparanjitPaulPallapati	1
aparna	1
AparnaAbhayRaut	1
AparnaB	1
AparnaBagle	1
AparnaChatterjee	1
AparnaHegde	1
APARNAM	1
AparnaPS	1
AparnaRBitla	1
AparnaSharma	1
aparnasinha	1
APOORVA	1
ApoorvSoni	1
ApurvaGawai	1
ApurvaVaidya	1
APUSHPARANI	1
ARajarajeshwari	1
ARathiga	1
AratrikaMukherjee	1
ARCHANA	1
ArchanaBajpayee	1
ArchanaBhosale	1
ArchanaBPatel	1
ArchanaKrishnaMurthy	1
archanamaan	1
ArchanaNaik	1
ArchanaPatel	1
ArchanaRSankar	1
ArchanaSharda	1
ArdijaSingh	1
ArghyaprasunRoy	1
ARIJITKUNDU	1
ARINCHOUDHURY	1
Arish	1
ArjunBK	1
ArjunKapoor	1
ArjunMC	1
ArkaBanerjee	1
ArmaanjeetSingh	1
ArnabGhorui	1
ArohiRathore	1
ArpanaIyengar	1
ArpanaKedlaya	1
ArpitaBhriguvanshi	1
ArpitaRai	1
ArpitGupta	1
ARSHEYAPARVEZMISTRY	1
ArtiGupta	1
ARULVELAN	1
ArunaBharti	1
ArunaBiradar	1
ArunajatesanSubbiya	1
ArunalokeChakrabarti	1
ArunAravind	1
ArunBal	1
ArunBansal	1
ArunchandR	1
ArunChinchole	1
ArunDodamani	1
ArunkumarShadamarshanR	1
Arunkumaru	1
ArunMaseeh	1
ArunMenon	1
ArunRajGR	1
ArunS	1
ArvinderSoin	1
ArvindKumarKairo	1
AsawariArunsatav	1
AshaAnand	1
ASHAHL	1
AshiChug	1
AshimAggarwal	1
AshimaGoyal	1
AshishAgarwal	1
AshishChoudhary	1
AshishGulia	1
AshishHSarwate	1
AshishIndani	1
AshishJoshi	1
AshishKakar	1
Ashishkumar	1
AshishKumarDixit	1
AshisMajumdar	1
Ashiyakaramveerkhan	1
AshnaShetty	1
AshokDalal	1
AshokGodavarthi	1
AshokKumarYadav	1
AshokPatil	1
AshokSharma	1
AshokVaid	1
AshuBhasin	1
AshuRastogi	1
AshutoshAgarwal	1
AshutoshKumar	1
AshutoshPandey	1
AshvinAgarwal	1
AshwinAB	1
AshwiniPawar	1
AshwiniRao	1
AshwinKaruppan	1
AshwinKPanchasara	1
AsiaFarheen	1
AsimaMukhopadhyay	1
AsimKumarMallick	1
AsimPatel	1
AsmitaJadhav	1
AsmitaMRathore	1
AsmitaWele	1
AsokanV	1
ASPrakash	1
ASWANIPS	1
ATarakeswaraRao	1
AtheenaSurendran	1
ATKRau	1
AtluriNagaSupraja	1
ATULJINDAL	1
AtulKakar	1
AtulKumar	1
AtulKumarSingh	1
AtulMDesai	1
AtulMishra	1
AtulPhillips	1
AtulRajkondawar	1
AtulSajgure	1
AvantiBiniwale	1
AvantikaGupta	1
AvijitSaha	1
AvinashBonda	1
AvinashSupe	1
AvudaiappanSankaran	1
AyshaJebinA	1
AyushGupta	1
AyyaSyamaSundar	1
AzizahmedArbar	1
B.SAjaiKumar	1
BabitaGupta	1
BABITAKATARIA	1
BabuN	1
BadiraCheriyalinkalParambil	1
BadriNarayanPatnaik	1
BadriThiruvenkatachari	1
BaidyanathChakravarty	1
BaisakhiLaha	1
BalajiChinnasami	1
BalamuruganRamadass	1
BALBIRKUMAR	1
BallaSowmya	1
BalramBhargava	1
BanamaliDas	1
BankimChauhan	1
BanshiSaboo	1
BaramaShrihari	1
BarnaliGoswami	1
BARNEYISAACTJ	1
BasantiKumariPathi	1
Basvaraja	1
BChitra	1
BeenaJoshi	1
BehramShawakPardiwalla	1
BelaShah	1
BellaDevaleenalD	1
BenuDhawan	1
BetsyJoseph	1
BeulahShekinahElango	1
BGayathri	1
BGKULKARNI	1
BhadrinathS	1
BhagirathiDwibedi	1
BhagyaranjanJena	1
BhagyashriVijayChaudhari	1
BhaktiMurkey	1
BhalachandraSKodkany	1
BHANUPRIYA	1
BharatBhoyar	1
BharatDave	1
BharathKumarK	1
BharathKumarTirupakuzhiVijayaraghavan	1
BharathwajVV	1
BharatKhurana	1
BhargaviSanket	1
BhariaviBhinde	1
BhartiWadhwa	1
BhaskarRayChaudhuri	1
BhaumikMody	1
Bhavani	1
BhavaniPK	1
BhaviniShah	1
BhavnaJoshi	1
BhavukGarg	1
BhavyaBM	1
BhaweshChandraSaha	1
BhumikaRathod	1
BHUPENDERSINGH	1
Bhupindersingh	1
BhuvneshKumarSharma	1
BibhutiSaha	1
BidyutKumarDas	1
BijanSaha	1
BIJUTHOMAS	1
BikashaBiharyTripathy	1
BikashMedhi	1
BikashRanjanKar	1
BincyJoseph	1
BinodKPATRO	1
BinodKumarThakur	1
BinuMargaret	1
BiswadipChatterjee	1
BKSrinivasaSastry	1
BKumar	1
BLahari	1
BNeha	1
BNSatish	1
BobanJ	1
BoradeSanjioBhimraoji	1
BPRATHISHA	1
BPSingh	1
BratatiBanerjee	1
BrayalDsouza	1
BSChakraborty	1
BudhadityaPaul	1
Bvankatshwarlu	1
BVSindhuja	1
CaminaAndrew	1
CarltonPereira	1
CBhavana	1
CBTripathi	1
CGopalan	1
ChakrapaniBhardwaj	1
ChanchalBhandari	1
ChandaKulkarni	1
ChandramaniBMore	1
ChandraSekharT	1
ChandrashekaraS	1
ChandrashekarB	1
ChandrashekarBolmall	1
ChandrikaArora	1
CharanSingh	1
CHERANJEEVIJAYAM	1
ChetanaMakade	1
ChetanDhamne	1
ChetanRPatil	1
ChethanaKunthurChidambar	1
chhavisawhney	1
ChinmayKar	1
ChinnathambiKamalarathnam	1
ChintaPriyankaReddy	1
ChinthakuntaVibha	1
ChitraRamamurthy	1
ChitraShivanandNayak	1
ChitraThyagaraju	1
ChitrikaSubhadarsanee	1
ChoudharyKuldeepRattaram	1
ChrisLemos	1
ChristinaFelcySaji	1
CKPonde	1
CKSwetharamani	1
CNPurandare	1
CRJayanthi	1
CRMadhuPrabhuDoss	1
CRSrinivas	1
CSYajnik	1
CUdayKumar	1
CVDivyambika	1
CVSrinivas	1
DAnilKumar	1
DanishJaved	1
DaraSinghRotwar	1
DarshnaPandya	1
DARUNA	1
DattatrayaLakshmanShinde	1
DaviesCV	1
DavinderParsad	1
DayanandaBO	1
DAYANANDALINGEGOWDA	1
DayaNandSharma	1
DBASKARAN	1
DCVenkataSRam	1
DebabrataBandyopadhyay	1
DebajyotiDas	1
DebanjanDas	1
DebasisBisoi	1
DebasishMaji	1
DebasishMandal	1
DebasisRay	1
DebopriyaChatterjee	1
DeborahSybil	1
DebrajShome	1
deebashafi	1
DeekshaGupta	1
DeeoakAssudani	1
DEEPA	1
DeepaAnneThomas	1
DeepaChakrabarti	1
DeepaHirenTrivedi	1
DeepaJadav	1
DeepakAS	1
DeepakBhosle	1
DeepakCChilkoti	1
DeepakK	1
DeepakRahangdale	1
DeepakSingla	1
DeepakSundriyal	1
DeepakTalwar	1
DeepakYKamath	1
DeepaliAmbike	1
DeepaMakhija	1
DEEPANSHI	1
DEEPESHLAD	1
DeepikaTewari	1
DeeppriyaAmbastha	1
DEEPSHIKHA	1
DEEPTIGUPTA	1
DeeptiSiddharthan	1
DeeptiSimon	1
DeeptiVibha	1
DeeptiYadav	1
DenzilBenjamin	1
DeokumarWamanraoRaut	1
DevachandranJayakumar	1
DevalParikh	1
DevangChauhan	1
DevangParikh	1
DevanshuGarg	1
DevapratimMohanty	1
DEVARAJJP	1
DevendraGupta	1
DevendraKumarSingh	1
DevendraMishra	1
DevendraPatil	1
DevendraSave	1
DevenJuneja	1
DeveshGupta	1
DeveshiGupta	1
DeveshVerma	1
DEVISREERV	1
DGSaple	1
DhananjayNKahalekar	1
DharamveerSChoudhary	1
DharanshiAmlani	1
DharavShah	1
DharaYagnangVyas	1
DHaripriya	1
DHARITRISWAIN	1
DhavalDalal	1
DheerajGopalRavindran	1
DheerajShah	1
DHimanshu	1
DhinuK	1
DhirajKumar	1
DhrutiPatel	1
DhruvaChaudhry	1
DHRUVPRAVINKUMARPATEL	1
DibyenduMukherjee	1
DileepMavalankar	1
DileepNagVinnakota	1
DilipJavalkar	1
DilipKumarSN	1
DimpleShah	1
DineshBabariya	1
DineshchandraPandya	1
DineshFrancisSwamy	1
DineshGarg	1
DineshJothimani	1
DineshKumarVarma	1
DINSHAWPARDIWALA	1
DipakVyas	1
DipaliSingh	1
DipankarDe	1
DishaGupta	1
DivakarSR	1
divendubhushan	1
DivijaPelapudi	1
DivviAnusha	1
DivyaKhare	1
DivyangnaSapra	1
DivyaPandeyY	1
Divyarani	1
DivyaSethi	1
DIVYASHUKLA	1
DIVYASTUVERT	1
DKMitra	1
DMohammedKizharIrshath	1
DNagaraju	1
DonaldJFernandes	1
DorairajPrabhakaran	1
DrishtiRajde	1
DURGAKATARMAL	1
DurgatoshPandey	1
DVBhargava	1
EazhilRajamony	1
EeshitaBhowmik	1
EktaChoudhary	1
ELICHERLAAHOBILASAINATHREDDY	1
ElizabethVarkeyCherian	1
EllanaJermiahJoseph	1
ElsaSanatombiDevi	1
ErrolSilvaPinto	1
EsaivaaniV	1
ESantoshvamsi	1
EshitaJaiswal	1
ESPreethiPoornima	1
ESWARAREDDYG	1
EswarRaoSakare	1
FaizaTekrawala	1
FalgunVyas	1
FarhaDeebaRajasab	1
FarhanARShaikh	1
FaridaKhanumAbbasi	1
FaridaModi	1
FAROOQUISHAZIAPARVEEN	1
FarrukhFaraz	1
FiddyDavis	1
FIFINAKK	1
FiruzaPatel	1
ForamMadhu	1
FREEDAMJOSEPH	1
G.Sampath	1
GAGANASHREES	1
GagandeepSingh	1
GaganPrakash	1
GajananaHegde	1
GanapathiBantwal	1
ganarajshetty	1
GaneshHegde	1
GaneshJeevanandan	1
GARGIDEY	1
GargiGandhi	1
GargiNimbulkar	1
GarimaKachhawa	1
GarimaShukla	1
GarimaSinha	1
GarreSandeep	1
GArunMaiya	1
GauravGupta	1
GauravHChhaya	1
GauravJansari	1
GauravKulkarni	1
GauravkumarBalat	1
GauravPande	1
GauravPatil	1
GauriBelsare	1
GauriduttMishra	1
GAURIMALIK	1
GautamBhaduri	1
GautamDaftary	1
GautamSharma	1
GayathriBhatNV	1
GayathrideviSK	1
GayathriKrishnamoorthy	1
GayathriRamesh	1
GayatriCK	1
GBharatiram	1
geetajagannathdoppa	1
GeetanjaliSinghal	1
GeetanjliKALYAN	1
GeetaSWadadekar	1
GeethaL	1
GeetikaPrabhakar	1
GegalPruthi	1
GeorgeMVarghese	1
GeorgiAbraham	1
GeorginaGEttiyil	1
GhazalaMulla	1
GhorpadeArunGangadhar	1
GiridharVedatnam	1
GirirajKV	1
GIRISHACN	1
GirishBakshi	1
GirishChinnaswamy	1
GitaNath	1
GitanjaliBatmanabane	1
GLGSPRUDHVIKUMAR	1
GNageswarRao	1
GopalSPillai	1
GopichandMamillapalli	1
GourdasChaudhuri	1
GourisankarKamilya	1
GovindaSharmaK	1
GovindRaghunathSuryawanshi	1
GowriswaminathamPendyala	1
GPDureja	1
GPoojithaReddy	1
GPTalwar	1
GPughalVendan	1
GRAY	1
GSampath	1
GSathishKumar	1
GSLekha	1
GSreenivasaKumari	1
GSrinivas	1
GSSreekumar	1
GSToteja	1
GULAFSHAM	1
GunaseelanRajan	1
Gunjan	1
GunjanPruthi	1
GunjanSharma	1
GunjanSingh	1
GunjitGlenRomould	1
GurappaShettyGojanur	1
GurdeepSinghDhooria	1
GurdeepSinghGill	1
GurpuneetSinghBasra	1
GurucharanBhuyan	1
GuruPrasad	1
GuruprasadKalthur	1
GurusaranSidhu	1
GVDivakar	1
GVPraveenKumar	1
Gyanchand	1
GyanendraDattaShukla	1
GyanendraKumar	1
HafizurRahman	1
HardikSapariya	1
HareshKP	1
HargovindLTrivedi	1
HariKrishanDhawan	1
HarishBhakuni	1
HarishG	1
HarishKaranth	1
HARISHKAUMARSINGHAL	1
HarishKumar	1
HARJEETSINGH	1
HarjinderKaur	1
HarleenKaur	1
HarmandeepSinghChahal	1
HarmanjitSingh	1
HarpreetSingh	1
HarshadDabhade	1
HarshadMahajan	1
HarshalaPuttaganti	1
HarshalChandorikar	1
HarshalPPatil	1
HarshavardhanRKURI	1
HarshawardhanMardikar	1
HarshdeepSinghGabba	1
HarshhanD	1
HarshilJoshi	1
Harshithabalaji	1
HarshitShah	1
HarshvardhanShrivastava	1
HeenaChhanwal	1
HeenopamaThakur	1
HEMAHA	1
HemalathaK	1
HEMAMALINIRATH	1
HemantaKumarNayak	1
HemantaPanigrahi	1
HemantBatra	1
HemantDeepakShewade	1
HemantDhusia	1
HemanthKumar	1
HemanthNandigla	1
HemantKhanna	1
HemantPThacker	1
HemantTalanikar	1
HemantZaveri	1
HemapriyaL	1
HemRaj	1
HemrajBChandalia	1
HetalNKanabar	1
HildaYenuberi	1
HIMANSHUAERAN	1
HimansuSekharMahapatra	1
HirenPatel	1
HirenThakkar	1
HitalkumarPatel	1
HiteshBhati	1
HiteshMaheshwari	1
HrishitaSandeepDahilekar	1
HSSanjana	1
Huma	1
Humairabano	1
HumairaHussain	1
HVETHAMERLINKUMARI	1
HVinodKumar	1
HVRamprakash	1
indubalamaurya	1
InduKumari	1
InduPP	1
InduPS	1
INDURAMACHANDRARAO	1
IpseetaRay	1
IrfanAhmadKhan	1
IrfanIsmailAyub	1
IshanBansal	1
IshaSudrania	1
IshitaJain	1
IshwarayyaSMathapati	1
IshwaryaGurucharan	1
IShyamSundarVaraprasadRaju	1
IsmathShameem	1
JaesonMohananPainatt	1
JAGADEESWARANVU	1
JagadishaThirthalli	1
JagadishMDeshpande	1
JAGANNATHMISHRA	1
JagannathVinayakDixit	1
JagatJeevanGhimire	1
JagatRam	1
JagdeepSThakur	1
JagdishChandra	1
JaiKiranKini	1
JaikumarGR	1
JAIMINPANDYA	1
JaitraPG	1
JanakiRamesh	1
JANAKPAREKH	1
JananiBalachandran	1
JanardhananCNarayanaswamy	1
JanardhanN	1
JanaviculamSankaranRajkumar	1
JanetJaisonVarghese	1
JANINALORENDSOUZA	1
JashvantPatel	1
JasleenKaur	1
JaspreetSinghSandhu	1
JASPREETSUKHIJA	1
JasumaRai	1
JatinKothari	1
JayaGhosh	1
JayakrishnanK	1
JayantaKumar	1
JayantaKumarBarua	1
JayantaKumarMitra	1
JayantiVasekar	1
JayantPalaskar	1
JayashreeGothankar	1
JayashreeJoshi	1
JAYASREES	1
JaydeepNandi	1
JaydipBiswas	1
JAYDONDANI	1
JayeetaVerma	1
JAYENDRAGOHIL	1
JayendraRGohil	1
JayeshKothari	1
jayeshodedra	1
JayitaDeodhar	1
JayRShah	1
JayshreeChimanbhaiPatel	1
JayshreeMahesh	1
JDLakhani	1
JeemonPanniyammakal	1
Jeevanamandadi	1
JeevanSharma	1
JEEVAS	1
JeewanRamVishnoi	1
JeewanSinghTitiyal	1
JeffersonGeorge	1
JenniferSolo	1
JhumaSankar	1
JIGISHAPATEL	1
JignaPadhiyar	1
JignaShah	1
JigneshKGadhia	1
JigneshPatel	1
JigyasaPathak	1
JineshShah	1
JishaPJanardhanan	1
JitenderNagpal	1
JITENDRAGCHAWLA	1
JitendraHVaghela	1
Jitendrakalbande	1
JitendraKumarSahu	1
JitendraRohilla	1
JITESHVERMA	1
JKavitha	1
JKLDas	1
JMuthukrishnan	1
JnanaRanjanDash	1
JogikalmatKrithikadatta	1
JohnLuke	1
JohnPS	1
JonahSandrepogu	1
JonakiPal	1
JosemundMENEZES	1
JosephineChristy	1
JosephLMathew	1
JoydeepMukherjee	1
JoyeetaMondal	1
JSKumar	1
JSTripathi	1
JUDITHSHEFALIJATHANNA	1
JyothiIdiculla	1
JYOTIKANWAT	1
JyotiPrakashSahoo	1
JyotiRameshChandran	1
JyotsnaAgrawal	1
JyotsnaPathak	1
JyotsnaSeepana	1
KabilanK	1
Kadalmanikrishnan	1
KailashP	1
KajalJain	1
KAKARLASRIROJARAMYA	1
KakshaPatel	1
KalaiselvanG	1
Kalaiselvi	1
Kalaivani	1
KalapiPatel	1
KallakuriMounika	1
KallepalliMeghana	1
KalpanaBalakrishnan	1
KalpanaKulkarni	1
KalpaPandya	1
KalpitShah	1
KalyanamRashmiDurga	1
KalyaniKhandare	1
KALYANINILESHPATIL	1
KalyaniPrapurnaSistla	1
KamaleshKumarSharma	1
KAMATHAMREKHALAKSHMI	1
KameshwarPrasad	1
KanagaPriyaaV	1
KanakNVenkateshwaraPrasad	1
KanchanMTuppadmath	1
KanchanRani	1
KANTHAKATARI	1
KANTHARAJAHE	1
KANUPRIYAKAKAR	1
KanwaljeetGarg	1
KAparnaSharma	1
KapilDevJhawar	1
KaralanglinTiewsoh	1
KarishmaSingh	1
KarthigaPrabhuJ	1
Karthikakk	1
KarthikDevarajan	1
karthikGS	1
KasturiRNath	1
KathirvelS	1
KaushalKVerma	1
KAUSHIKCHERUKURI	1
KaushikHalder	1
KaustubhJoag	1
KaustubhSansare	1
KavalipurapuVenkataTeja	1
KaveriGS	1
KavitaAgarwal	1
KavitaGupta	1
KavitaSingh	1
KavitaSrivastava	1
KavitaVanga	1
KavitaVyas	1
KavithaLakshman	1
KavithaSaravu	1
KavithaTK	1
KavyaMittimanj	1
[truncated: 1,919 more rows]
